# Supplementary material for: Motivational intensity and visual word search: Layout matters
Source: PLoS One. 2019 Jul 23;14(7):e0218926. doi: 10.1371/journal.pone.0218926 (PMC6650057; doi:10.1371/journal.pone.0218926)
Supplement: S1 File — For each study, one table contains trial-level data while the other contains word-level data. These tables were used to compute our statistics, as outlined in the “Statistical analysis” section. The ‘README’ file contained within the zip file explains the contents of the table files, which are in csv format. (ZIP) [file pone.0218926.s001.zip]

Archive with 15 entries (14 files):
- study1_eye.csv
- __MACOSX/
- __MACOSX/._study1_eye.csv
- study1_trials.csv
- __MACOSX/._study1_trials.csv
- study2_eye.csv
- __MACOSX/._study2_eye.csv
- study3_eye.csv
- __MACOSX/._study3_eye.csv
- study3_trials.csv
- __MACOSX/._study3_trials.csv
- README.txt
- __MACOSX/._README.txt
- study2_trials.csv
- __MACOSX/._study2_trials.csv
