# Supplementary material for: Motivational intensity and visual word search: Layout matters
Source: PLoS One. 2019 Jul 23;14(7):e0218926. doi: 10.1371/journal.pone.0218926 (PMC6650057; doi:10.1371/journal.pone.0218926)
Supplement: S1 File — For each study, one table contains trial-level data while the other contains word-level data. These tables were used to compute our statistics, as outlined in the “Statistical analysis” section. The ‘README’ file contained within the zip file explains the contents of the table files, which are in csv format. (ZIP) [file pone.0218926.s001.zip › study1_eye.csv]

partNumbers	trialNumbers	wordNo	word	wordLen	target	avgdistance	remembered	gazes	gazeduration	reward	cue	cond
1	5	1	pyörä	5	0	39.9833090176388	true	1	452	2	2	1
1	5	2	metro	5	0	106.315334558746	false	2	578	2	2	1
1	5	3	bussi	5	0	60.2888787422689	false	1	258	2	2	1
1	5	4	juna	4	0	16.9897763375508	true	1	318	2	2	1
1	5	5	metsä	5	1	32.1150930249314	true	1	257	2	2	1
1	5	6	laiva	5	0	224.208050702913	false	1	78	2	2	1
1	5	7	ranta	5	1	47.3762577669449	false	1	154	2	2	1
1	6	1	paita	5	1	41.0930127880641	true	1	3296	3	3	1
1	6	2	peili	5	0	162.124347541162	false	9	2143	3	3	1
1	7	1	helium	6	1	91.5412879524863	true	1	457	1	1	5
1	7	2	hiili	5	1	74.8281145554822	true	2	736	1	1	5
1	7	3	natrium	7	1	83.4266304472371	false	2	488	1	1	5
1	7	4	mopo	4	0	109.980098654256	false	1	368	1	1	5
1	7	5	metro	5	0	97.6810583366419	false	2	526	1	1	5
1	7	6	happi	5	1	101.806806716184	true	2	520	1	1	5
1	7	7	kupari	6	1	9.51386882398529	true	1	491	1	1	5
1	7	8	vene	4	0	160.336764652093	false	2	581	1	1	5
1	7	9	traktori	8	0	52.4146086506424	false	1	222	1	1	5
1	9	1	hopea	5	0	72.2258375876852	false	3	1670	1	1	1
1	9	2	rauta	5	0	100.296189510489	false	2	582	1	1	1
1	9	3	kenkä	5	1	101.447845061463	false	3	346	1	1	1
1	9	4	typpi	5	0	115.253544699536	false	3	710	1	1	1
1	9	5	natrium	7	0	165.904216377599	false	3	870	1	1	1
1	10	1	mango	5	1	126.312778706223	true	3	572	1	1	5
1	10	2	luumu	5	1	54.8549998934383	true	2	586	1	1	5
1	10	3	trumpetti	9	0	84.2310353293107	false	2	542	1	1	5
1	10	4	nektariini	10	1	50.9935231181373	true	1	489	1	1	5
1	10	5	rumpu	5	0	89.757226450019	false	1	190	1	1	5
1	10	6	aprikoosi	9	1	47.8674074787146	true	2	534	1	1	5
1	10	7	päärynä	7	1	29.9037990897477	false	1	210	1	1	5
1	10	8	kitara	6	0	127.099351155203	false	2	470	1	1	5
1	10	9	oboe	4	0	132.13387241818	false	3	368	1	1	5
1	14	1	huilu	5	0	109.361743744026	false	3	3226	3	3	1
1	19	1	järvi	5	1	212.885740885331	false	3	222	3	3	5
1	19	2	koira	5	0	102.556828132554	false	2	614	3	3	5
1	19	3	saari	5	1	45.502225220312	true	1	208	3	3	5
1	23	1	vene	4	0	25.552496942569	true	1	3300	3	3	1
1	23	2	bussi	5	0	207.642349394808	false	2	192	3	3	1
1	25	1	kirkko	6	0	215.36110497033	false	6	1878	1	2	5
1	25	2	vuohi	5	1	173.896306089134	false	3	593	1	2	5
1	25	3	majava	6	1	167.202232936042	false	3	787	1	2	5
1	29	1	lipasto	7	1	210.933436420118	false	1	3299	3	3	5
1	30	1	linna	5	1	141.093838632309	false	1	3300	1	2	5
1	30	2	korva	5	0	106.470048840038	false	1	3300	1	2	5
1	31	1	anis	4	0	57.4183448491178	false	3	409	1	1	5
1	31	2	vanilja	7	0	87.8348996846806	false	5	544	1	1	5
1	31	3	koira	5	1	94.8394651750533	true	3	728	1	1	5
1	31	4	muskotti	8	0	85.0117050273614	false	2	322	1	1	5
1	31	5	minttu	6	0	61.6137557693085	false	1	190	1	1	5
1	31	6	meirami	7	0	39.8935809372886	false	1	130	1	1	5
1	31	7	hevonen	7	1	51.6620527098147	true	2	202	1	1	5
1	31	8	krokotiili	10	1	27.6295566377747	false	1	158	1	1	5
1	31	9	haukka	6	1	97.9958384203413	true	2	230	1	1	5
1	36	1	hevonen	7	1	133.671997441499	false	1	3299	1	2	1
1	38	1	happi	5	0	136.616451791137	false	1	3299	1	2	1
1	41	1	natrium	7	0	137.166152165904	false	1	3299	2	3	5
1	43	1	tukka	5	0	195.080439819065	false	1	56	1	3	5
1	50	1	hiili	5	1	165.888627493827	false	3	2722	3	2	1
1	52	1	takki	5	1	154.522763695191	false	1	3300	3	3	5
1	56	1	haitari	7	1	79.9132709492948	false	2	522	1	1	5
1	56	2	linna	5	0	96.5226522993047	false	2	906	1	1	5
1	56	3	trumpetti	9	1	101.634932812283	false	3	836	1	1	5
1	56	4	huilu	5	1	134.300682331261	false	3	460	1	1	5
1	56	5	kirkko	6	0	76.9925696162383	false	4	596	1	1	5
1	56	6	klarinetti	10	1	127.054544917746	false	2	278	1	1	5
1	56	7	talo	4	0	39.845062429365	false	1	212	1	1	5
1	56	8	harppu	6	1	99.4086533637791	false	2	307	1	1	5
1	56	9	sauna	5	0	90.076967089262	false	1	278	1	1	5
1	56	10	maja	4	0	60.6149618493652	false	1	114	1	1	5
1	65	1	palli	5	1	58.9800729060248	false	1	3301	2	2	1
1	69	1	sammakko	8	1	59.5915581269696	true	1	958	3	1	1
1	69	2	norsu	5	1	94.7832458213359	true	2	976	3	1	1
1	69	3	viulu	5	0	63.2439918094992	false	1	588	3	1	1
1	69	4	pingviini	9	1	106.99659901137	true	1	378	3	1	1
1	69	5	krokotiili	10	1	52.5511446117019	true	1	519	3	1	1
1	69	6	haukka	6	1	115.984968422637	true	1	386	3	1	1
1	69	7	huilu	5	0	114.110918846533	false	1	326	3	1	1
1	69	8	haitari	7	0	189.503046941204	false	1	582	3	1	1
1	69	9	trumpetti	9	0	200.414768168416	false	1	452	3	1	1
1	70	1	korva	5	1	138.116217389771	true	2	457	1	1	1
1	70	2	käsi	4	1	163.245649185078	true	4	656	1	1	1
1	70	3	sormi	5	1	60.9860065916765	true	1	307	1	1	1
1	70	4	sammakko	8	0	41.220832111931	false	1	266	1	1	1
1	70	5	krokotiili	10	0	15.5502829556249	false	1	358	1	1	1
1	70	6	majava	6	0	63.676987994094	false	1	400	1	1	1
1	70	7	koira	5	0	67.0060833059207	false	1	192	1	1	1
1	70	8	polvi	5	1	108.310078716809	true	2	504	1	1	1
1	70	9	norsu	5	0	102.301662254335	false	1	204	1	1	1
1	70	10	kynsi	5	1	75.9360184629139	true	1	68	1	1	1
1	73	1	mappi	5	1	75.322073789826	true	1	488	1	1	1
1	73	2	nitoja	6	1	149.150020069246	true	4	942	1	1	1
1	73	3	hanska	6	0	25.9809661098274	false	1	595	1	1	1
1	73	4	paita	5	0	125.735057909654	false	2	359	1	1	1
1	73	5	kynä	4	1	26.0386251557182	false	1	244	1	1	1
1	73	6	pusero	6	0	33.2649800841666	false	1	196	1	1	1
1	73	7	sukka	5	0	12.0855161246841	false	1	370	1	1	1
1	73	8	sakset	6	1	19.283145490298	true	1	252	1	1	1
1	73	9	tussi	5	1	10.0609840472988	true	1	526	1	1	1
1	74	1	lato	4	1	80.8794382277998	true	2	426	1	1	1
1	74	2	linna	5	1	79.7863219875127	true	2	949	1	1	1
1	74	3	muskotti	8	0	115.110024324557	false	1	843	1	1	1
1	74	4	kumina	6	0	16.7039636014929	false	1	486	1	1	1
1	74	5	kartano	7	1	118.817172580398	true	1	478	1	1	1
1	74	6	maja	4	1	83.395353587595	true	1	286	1	1	1
1	74	7	kirkko	6	1	47.2719039176549	true	1	266	1	1	1
1	74	8	minttu	6	0	22.0421527986719	false	1	458	1	1	1
1	75	1	käsi	4	0	171.870041892123	false	1	660	1	1	5
1	75	2	kynsi	5	0	49.5210682437283	false	1	258	1	1	5
1	75	3	tukka	5	0	5.54229194467415	false	1	638	1	1	5
1	75	4	rahi	4	1	187.214404188471	true	2	594	1	1	5
1	75	5	hylly	5	1	75.1666714708054	true	1	402	1	1	5
1	75	6	peili	5	1	125.826000890118	false	1	208	1	1	5
1	75	7	senkki	6	1	22.0683597034306	true	1	370	1	1	5
1	75	8	pöytä	5	1	70.6568503402183	false	1	516	1	1	5
1	76	1	nitoja	6	0	124.067709336475	false	1	3300	1	2	1
1	81	1	ranta	5	0	153.010413562633	false	3	2118	1	2	5
1	85	1	kallio	6	1	175.819720604653	true	2	851	1	1	5
1	85	2	krokotiili	10	0	132.991556726035	false	2	434	1	1	5
1	85	3	saari	5	1	124.100659980019	true	2	519	1	1	5
1	85	4	vuori	5	1	54.4889429150539	true	1	605	1	1	5
1	85	5	pelto	5	1	122.189496275253	true	1	294	1	1	5
1	85	6	pingviini	9	0	88.3851188282869	false	2	524	1	1	5
1	85	7	sammakko	8	0	67.488771573965	false	2	522	1	1	5
1	85	8	vuohi	5	0	145.355808464154	false	2	250	1	1	5
1	85	9	joki	4	1	93.3253620405515	true	1	538	1	1	5
1	85	10	majava	6	0	228.501937190913	false	1	156	1	1	5
1	87	1	aitta	5	1	171.470586398951	false	1	3299	1	3	1
1	87	2	natrium	7	0	153.516602798121	false	2	3135	1	3	1
1	97	1	mappi	5	1	32.5057354211863	true	5	1813	1	1	5
1	97	2	hylly	5	0	24.7178805411861	false	4	750	1	1	5
1	97	3	tuoli	5	0	136.763090098743	false	3	987	1	1	5
1	98	1	palli	5	1	148.462336301164	false	1	822	1	2	5
1	99	1	krokotiili	10	0	208.868471178834	false	5	2368	1	2	5
1	102	1	kupari	6	1	113.054942740238	true	2	1196	1	1	1
1	102	2	kulta	5	1	85.3090984599342	true	2	770	1	1	1
1	102	3	tukka	5	0	35.7893238270856	false	1	339	1	1	1
1	102	4	typpi	5	1	23.0755368301585	true	1	258	1	1	1
1	102	5	hiili	5	1	11.6059639840902	true	1	384	1	1	1
1	102	6	niska	5	0	50.4362508519418	false	1	260	1	1	1
1	102	7	natrium	7	1	53.8304495615632	true	1	240	1	1	1
1	102	8	jalka	5	0	42.3964444263903	false	1	286	1	1	1
1	102	9	sormi	5	0	46.1755801262962	false	1	222	1	1	1
1	102	10	nenä	4	0	189.200951371815	false	1	65	1	1	1
1	105	1	vene	4	1	167.590377110382	false	1	3299	3	2	5
1	106	1	haitari	7	1	152.067231512907	true	1	344	1	1	1
1	106	2	skootteri	9	0	49.2597492888464	false	1	330	1	1	1
1	106	3	juna	4	0	32.0772193308585	false	1	333	1	1	1
1	106	4	oboe	4	1	83.8204092092135	true	1	384	1	1	1
1	106	5	laiva	5	0	54.061676814542	false	1	372	1	1	1
1	106	6	bussi	5	0	129.335602213776	false	1	354	1	1	1
1	106	7	tuuba	5	1	150.627688357752	true	1	612	1	1	1
1	106	8	kitara	6	1	140.876898390048	false	1	188	1	1	1
1	107	1	talo	4	0	154.875733355217	false	2	468	1	1	1
1	107	2	sauna	5	0	20.6746342168368	false	1	330	1	1	1
1	107	3	aitta	5	0	25.1930188742834	false	1	336	1	1	1
1	107	4	hylly	5	1	27.7830253932145	true	1	72	1	1	1
1	107	5	pöytä	5	1	95.8136902249657	true	3	804	1	1	1
1	107	6	palli	5	1	221.432350165914	true	1	527	1	1	1
1	107	7	kartano	7	0	120.21470542453	false	2	370	1	1	1
1	107	8	sohva	5	1	86.3539564814491	true	1	376	1	1	1
1	109	1	kartano	7	0	71.8525504070663	false	1	3300	1	2	1
1	109	2	aitta	5	0	155.743150732223	false	1	3300	1	2	1
1	110	1	trumpetti	9	1	77.1653426092309	false	1	3299	1	2	5
1	111	1	meirami	7	1	209.383954036464	false	2	538	1	2	1
1	112	1	traktori	8	0	120.589540591214	false	1	3298	1	2	5
1	119	1	vanilja	7	0	136.39177101277	false	1	3299	2	3	1
1	119	2	kaneli	6	0	172.855214558312	false	1	3299	2	3	1
1	119	3	sahrami	7	0	180.231393491811	false	1	3299	2	3	1
1	121	1	muskotti	8	1	167.539650347219	false	2	3179	2	3	1
1	122	1	saari	5	0	189.384830009496	false	6	2037	3	3	1
1	127	1	pingviini	9	1	95.8621353820162	false	1	3300	3	3	5
1	128	1	mökki	5	1	72.5326205922676	true	2	926	1	1	5
1	128	2	helium	6	0	150.295206732528	false	2	924	1	1	5
1	128	3	sauna	5	1	137.034050313734	true	4	1552	1	1	5
1	128	4	linna	5	1	147.093197870721	true	2	170	1	1	5
1	128	5	maja	4	1	26.1552327460491	true	1	505	1	1	5
1	128	6	hiili	5	0	55.0744677686494	false	1	234	1	1	5
1	128	7	natrium	7	0	153.680078409662	false	1	148	1	1	5
1	128	8	lato	4	1	31.7647241448749	true	1	286	1	1	5
1	130	1	jalka	5	1	86.379661210171	true	4	1007	3	1	5
1	130	2	järvi	5	0	188.48414249288	false	3	561	3	1	5
1	130	3	kynsi	5	1	50.051759209842	true	1	326	3	1	5
1	130	4	vuori	5	0	189.850493283531	false	1	128	3	1	5
1	130	5	nenä	4	1	42.3521250942618	true	1	378	3	1	5
1	130	6	joki	4	0	159.472957268623	false	1	242	3	1	5
1	130	7	kallio	6	0	99.123245507802	false	1	157	3	1	5
1	130	8	käsi	4	1	137.164698082269	true	1	128	3	1	5
1	132	1	aprikoosi	9	0	86.9353021550828	false	3	1110	1	1	5
1	132	2	sitruuna	8	0	72.9529773210114	true	1	110	1	1	5
1	132	3	laiva	5	1	109.944730290369	true	2	598	1	1	5
1	132	4	vene	4	1	109.112237627133	true	1	262	1	1	5
1	132	5	metro	5	1	25.0622584776393	false	1	388	1	1	5
1	132	6	traktori	8	1	31.6458354290102	true	1	392	1	1	5
1	132	7	juna	4	1	54.9223633868754	true	1	301	1	1	5
1	132	8	nektariini	10	0	41.3763628174348	true	1	219	1	1	5
1	132	9	omena	5	0	50.6867339646184	false	1	300	1	1	5
1	136	1	paita	5	1	138.326496738694	true	1	534	1	1	5
1	136	2	nitoja	6	0	97.0428820437981	false	4	654	1	1	5
1	136	3	puku	4	1	72.2194462143694	true	2	644	1	1	5
1	136	4	sukka	5	1	42.5057572571058	true	1	289	1	1	5
1	136	5	takki	5	1	25.8657630855926	true	1	374	1	1	5
1	136	6	kynä	4	0	126.40397659884	false	1	148	1	1	5
1	136	7	kenkä	5	1	98.7398668218668	false	1	256	1	1	5
1	136	8	klemmari	8	0	118.727055467572	false	1	280	1	1	5
1	138	1	vety	4	1	119.376371615157	false	1	3299	1	3	1
1	140	1	pusero	6	0	145.927431965344	false	1	3299	1	3	1
1	140	2	järvi	5	1	185.837537871691	false	3	1010	1	3	1
1	143	1	sakset	6	1	190.600516526058	false	1	3300	1	2	5
1	143	2	paperi	6	1	70.2482519355464	true	1	3300	1	2	5
1	144	1	vene	4	1	165.824544926256	false	1	512	1	3	5
1	144	2	huvila	6	0	163.429739337735	false	1	3300	1	3	5
1	145	1	kynä	4	0	50.1389359679681	false	1	3299	1	3	5
1	152	1	metsä	5	1	144.473788972256	false	1	100	3	2	5
1	153	1	järvi	5	0	82.8533263633064	false	2	3168	1	2	1
1	153	2	lampi	5	0	183.352801996588	false	1	86	1	2	1
1	154	1	vene	4	0	24.5713349250708	true	1	3299	1	3	5
1	159	1	muskotti	8	1	106.416994342068	true	3	900	3	1	5
1	159	2	solmio	6	0	109.062442664741	false	1	156	3	1	5
1	159	3	salvia	6	1	5.4129474410897	true	1	278	3	1	5
1	159	4	anis	4	1	27.1790213955565	true	2	454	3	1	5
1	159	5	hattu	5	0	142.060972825051	false	1	214	3	1	5
1	159	6	meirami	7	1	63.0225779528987	false	2	463	3	1	5
1	159	7	housut	6	0	101.677717359226	false	2	376	3	1	5
1	159	8	vanilja	7	1	150.415417427869	false	1	328	3	1	5
1	165	1	paperi	6	0	151.930862714034	false	3	1349	1	1	1
1	165	2	lampi	5	1	108.614644929397	true	3	1507	1	1	1
1	165	3	mappi	5	0	54.2692113449237	false	1	292	1	1	1
1	165	4	nitoja	6	0	130.285104290552	false	1	214	1	1	1
1	165	5	saari	5	1	120.141285160431	true	1	478	1	1	1
1	165	6	tussi	5	0	81.0924860884164	false	1	254	1	1	1
1	165	7	meri	4	1	48.6711351829808	true	1	344	1	1	1
1	175	1	tuuba	5	0	175.086238368264	false	2	2911	1	2	1
1	176	1	hylly	5	0	23.982045367316	false	1	439	1	1	1
1	176	2	metro	5	1	40.7868079162859	true	1	406	1	1	1
1	176	3	peili	5	0	86.187016423589	false	1	404	1	1	1
1	176	4	senkki	6	0	106.898854063082	false	1	385	1	1	1
1	176	5	laiva	5	1	150.662282388935	true	2	659	1	1	1
1	176	6	juna	4	1	29.060531653774	true	1	685	1	1	1
1	176	7	vene	4	1	73.3218684977409	false	1	706	1	1	1
1	176	8	traktori	8	1	164.726400130641	false	1	316	1	1	1
1	176	9	pöytä	5	0	71.0820849440983	false	1	362	1	1	1
1	177	1	ananas	6	1	104.133061992351	true	2	466	1	1	1
1	177	2	järvi	5	0	82.0574926499706	false	1	377	1	1	1
1	177	3	lampi	5	0	83.146886252959	false	2	428	1	1	1
1	177	4	banaani	7	1	16.8705927578138	true	1	562	1	1	1
1	177	5	kallio	6	0	183.200595126875	false	3	811	1	1	1
1	177	6	pelto	5	0	27.9398926268516	false	1	287	1	1	1
1	177	7	luumu	5	1	77.1795342043472	true	1	324	1	1	1
1	177	8	nektariini	10	1	28.1251239997266	false	1	260	1	1	1
1	177	9	metsä	5	0	72.4935197103851	false	1	428	1	1	1
1	179	1	traktori	8	1	75.5073499971849	false	2	3123	1	3	1
1	179	2	aitta	5	0	191.083470509843	false	3	2913	1	3	1
1	180	1	anis	4	1	98.4399641692886	true	2	1055	2	1	1
1	180	2	nektariini	10	0	188.888056001432	false	1	305	2	1	1
1	180	3	luumu	5	0	90.8898704604261	false	2	670	2	1	1
1	180	4	ananas	6	0	63.1757625602487	false	3	807	2	1	1
1	180	5	sahrami	7	1	31.7865128631625	true	1	582	2	1	1
1	180	6	banaani	7	0	133.769848994458	false	1	374	2	1	1
1	180	7	kumina	6	1	56.07	false	1	283	2	1	1
2	3	1	nitoja	6	0	44.2539802862262	false	2	512	3	3	1
2	3	2	mappi	5	0	95.0786295652183	false	1	414	3	3	1
2	3	3	bussi	5	1	78.5112176698336	true	1	240	3	3	1
2	3	4	klemmari	8	0	94.7132820675115	false	1	296	3	3	1
2	3	5	skootteri	9	1	34.6738431674368	true	1	248	3	3	1
2	3	6	traktori	8	1	38.7682189428403	true	1	354	3	3	1
2	3	7	sakset	6	0	88.3918169289444	false	1	132	3	3	1
2	6	1	housut	6	1	79.0909613324869	false	3	837	3	3	5
2	6	2	kumi	4	0	142.366001599583	false	2	456	3	3	5
2	6	3	puku	4	1	18.4981782886856	true	1	394	3	3	5
2	6	4	kenkä	5	1	57.9094577767743	true	1	288	3	3	5
2	6	5	klemmari	8	0	11.2736196494293	true	1	212	3	3	5
2	6	6	nitoja	6	0	30.4349404467956	false	1	196	3	3	5
2	6	7	sukka	5	1	80.9712127857797	true	1	296	3	3	5
2	6	8	pusero	6	1	23.5856651379603	true	1	711	3	3	5
2	8	1	kupari	6	1	36.8039087598043	true	1	312	1	1	5
2	8	2	sahrami	7	0	84.2627776660608	true	1	392	1	1	5
2	8	3	helium	6	1	75.2963934879699	true	2	528	1	1	5
2	8	4	vanilja	7	0	23.6640909396495	false	1	336	1	1	5
2	8	5	salvia	6	0	180.929327147303	true	2	276	1	1	5
2	8	6	vety	4	1	36.1143870654477	true	2	582	1	1	5
2	8	7	meirami	7	0	123.157526965707	false	2	442	1	1	5
2	8	8	rauta	5	1	114.884753554151	true	2	410	1	1	5
2	8	9	hopea	5	1	117.437363949319	true	2	479	1	1	5
2	8	10	anis	4	0	50.4084883724954	false	1	256	1	1	5
2	10	1	järvi	5	0	71.1492136288238	false	1	311	1	3	1
2	10	2	klemmari	8	1	128.21319723451	true	2	472	1	3	1
2	10	3	mappi	5	1	75.3057428088987	true	1	722	1	3	1
2	10	4	meri	4	0	131.175720165202	false	4	738	1	3	1
2	10	5	kumi	4	1	107.455892310794	false	2	522	1	3	1
2	10	6	pelto	5	0	49.5989969656645	false	1	588	1	3	1
2	10	7	kallio	6	0	16.6276937667254	false	1	228	1	3	1
2	10	8	nitoja	6	1	133.766438242184	true	1	352	1	3	1
2	10	9	paperi	6	1	47.8073310277828	false	1	305	1	3	1
2	10	10	vuori	5	0	145.406961318914	false	1	66	1	3	1
2	11	1	korva	5	0	133.055479030365	false	1	450	3	3	5
2	11	2	kynsi	5	0	227.424255522581	false	1	453	3	3	5
2	11	3	kirkko	6	1	8.63951966257387	true	1	259	3	3	5
2	11	4	polvi	5	0	152.198889604907	false	2	570	3	3	5
2	11	5	nenä	4	0	62.4379916397061	false	1	478	3	3	5
2	11	6	aitta	5	1	150.415353272198	true	1	490	3	3	5
2	11	7	kartano	7	1	35.6140941201654	false	1	284	3	3	5
2	11	8	sormi	5	0	151.957176036089	false	3	942	3	3	5
2	11	9	huvila	6	1	175.57987640957	true	1	530	3	3	5
2	11	10	maja	4	1	120.557183527154	true	1	325	3	3	5
2	14	1	aprikoosi	9	1	123.148344660079	true	2	974	2	2	1
2	14	2	oboe	4	0	156.858865334058	false	2	800	2	2	1
2	14	3	luumu	5	1	49.6793759308377	true	2	440	2	2	1
2	14	4	trumpetti	9	0	114.441377569479	false	1	246	2	2	1
2	14	5	haitari	7	0	43.9702592669181	false	1	380	2	2	1
2	14	6	mango	5	1	17.1227246663608	true	1	297	2	2	1
2	14	7	sitruuna	8	1	27.1064604845412	true	1	424	2	2	1
2	14	8	viulu	5	0	137.987318257875	false	1	114	2	2	1
2	14	9	päärynä	7	1	143.856275579239	false	2	560	2	2	1
2	14	10	rumpu	5	0	143.197660944584	false	1	682	2	2	1
2	16	1	paperi	6	1	117.415563948064	false	4	762	1	2	1
2	16	2	mappi	5	1	103.802439239212	true	3	928	1	2	1
2	16	3	nektariini	10	0	135.228696946272	false	3	622	1	2	1
2	16	4	päärynä	7	0	125.623173228401	false	2	748	1	2	1
2	16	5	aprikoosi	9	0	60.5856624953462	false	1	372	1	2	1
2	16	6	sitruuna	8	0	142.333536807036	false	1	679	1	2	1
2	16	7	viivoitin	9	1	120.838825535525	true	2	383	1	2	1
2	16	8	banaani	7	0	35.488820774999	false	1	348	1	2	1
2	16	9	kynä	4	1	96.9246893211425	false	1	328	1	2	1
2	16	10	tussi	5	1	39.1278647513507	true	1	328	1	2	1
2	17	1	vene	4	1	150.988394675489	true	2	812	1	1	1
2	17	2	juna	4	1	81.628242661471	false	1	350	1	1	1
2	17	3	hiili	5	0	78.1959909458279	false	1	334	1	1	1
2	17	4	natrium	7	0	65.7902743572331	false	1	341	1	1	1
2	17	5	traktori	8	1	106.688931947039	true	1	220	1	1	1
2	17	6	hopea	5	0	104.247855613437	false	1	352	1	1	1
2	17	7	metro	5	1	77.4950062907282	true	1	612	1	1	1
2	17	8	pyörä	5	1	150.036349774397	true	2	862	1	1	1
2	17	9	kupari	6	0	14.8821638211652	false	1	274	1	1	1
2	17	10	vety	4	0	51.0617273503355	false	1	328	1	1	1
2	19	1	majava	6	0	116.981641117702	false	2	591	1	1	5
2	19	2	krokotiili	10	0	23.708026067136	false	1	342	1	1	5
2	19	3	seepra	6	0	28.1872272412302	false	2	633	1	1	5
2	19	4	omena	5	1	34.5006361887547	true	2	480	1	1	5
2	19	5	haukka	6	0	136.136056943045	false	1	196	1	1	5
2	19	6	sitruuna	8	1	33.0507987800598	true	1	382	1	1	5
2	19	7	päärynä	7	1	131.809817919607	false	1	368	1	1	5
2	19	8	persikka	8	1	48.9108004432558	true	1	338	1	1	5
2	19	9	mango	5	1	53.3696186982819	false	1	276	1	1	5
2	21	1	muskotti	8	1	128.139880599289	true	1	465	1	1	5
2	21	2	minttu	6	1	77.8107306224533	true	1	396	1	1	5
2	21	3	kaappi	6	0	40.1290281467169	false	1	272	1	1	5
2	21	4	sahrami	7	1	61.5318074821248	true	2	844	1	1	5
2	21	5	hylly	5	0	100.977754480876	false	1	450	1	1	5
2	21	6	salvia	6	1	43.4374139286459	true	2	652	1	1	5
2	21	7	sohva	5	0	19.8279398829026	false	1	441	1	1	5
2	21	8	palli	5	0	97.7665592112149	false	1	278	1	1	5
2	27	1	käsi	4	1	60.947985200497	true	1	294	1	2	1
2	27	2	senkki	6	0	57.3689410744176	false	1	206	1	2	1
2	27	3	korva	5	1	94.2489835488956	true	1	250	1	2	1
2	27	4	varvas	6	1	34.4725914428077	false	2	745	1	2	1
2	27	5	pöytä	5	0	139.433771016924	false	1	233	1	2	1
2	27	6	kaappi	6	0	179.227101745244	false	1	301	1	2	1
2	27	7	jalka	5	1	208.460443195864	false	4	383	1	2	1
2	27	8	lipasto	7	0	117.150201450958	false	1	400	1	2	1
2	27	9	niska	5	1	77.9320344916004	false	1	282	1	2	1
2	28	1	tussi	5	0	59.603949428173	false	2	652	2	2	5
2	28	2	nitoja	6	0	50.2477143758798	false	1	378	2	2	5
2	28	3	ananas	6	1	40.3496926878012	false	1	366	2	2	5
2	28	4	omena	5	1	191.02996545045	false	1	262	2	2	5
2	28	5	luumu	5	1	201.17848915826	true	1	474	2	2	5
2	28	6	klemmari	8	0	64.5708664956573	false	1	340	2	2	5
2	28	7	nektariini	10	1	203.825007297927	false	1	74	2	2	5
2	28	8	viivoitin	9	0	74.2932332046466	false	1	598	2	2	5
2	28	9	sakset	6	0	40.6698930414133	false	1	252	2	2	5
2	29	1	niska	5	1	170.052398101291	true	1	516	1	1	1
2	29	2	tukka	5	1	182.80113420069	false	4	850	1	1	1
2	29	3	käsi	4	1	43.0336426531615	true	1	344	1	1	1
2	29	4	meirami	7	0	74.1990040364424	false	1	337	1	1	1
2	29	5	korva	5	1	94.3493746667142	true	1	394	1	1	1
2	29	6	kumina	6	0	146.548286565907	false	2	332	1	1	1
2	29	7	nenä	4	1	193.664675405713	false	1	402	1	1	1
2	29	8	minttu	6	0	11.6469137542955	false	1	206	1	1	1
2	29	9	vanilja	7	0	82.4561853350008	false	1	312	1	1	1
2	29	10	pippuri	7	0	104.579161404173	false	1	198	1	1	1
2	30	1	lipasto	7	1	97.8942507032693	false	2	417	1	3	5
2	30	2	peili	5	1	177.997075965832	true	3	689	1	3	5
2	30	3	hylly	5	1	170.015771122853	false	2	182	1	3	5
2	30	4	palli	5	1	57.6912891774192	true	3	1791	1	3	5
2	30	5	seepra	6	0	99.6060003212657	false	1	542	1	3	5
2	30	6	pingviini	9	0	24.8618201264509	false	1	204	1	3	5
2	30	7	haukka	6	0	51.211304416115	false	1	182	1	3	5
2	30	8	majava	6	0	76.7190986651955	false	1	174	1	3	5
2	30	9	senkki	6	1	97.1489768345503	false	1	158	1	3	5
2	32	1	mopo	4	0	88.7254054864082	false	2	756	1	2	5
2	32	2	koira	5	1	149.777776265283	true	4	856	1	2	5
2	32	3	juna	4	0	170.240395221689	false	3	299	1	2	5
2	32	4	hevonen	7	1	75.8899443470212	false	3	1235	1	2	5
2	32	5	laiva	5	0	198.915886805116	false	2	112	1	2	5
2	33	1	pelto	5	0	117.97868324405	false	1	560	2	1	5
2	33	2	kallio	6	0	169.978065501534	false	4	614	2	1	5
2	33	3	viulu	5	1	71.0393165789199	true	1	467	2	1	5
2	33	4	tuuba	5	1	113.439247617392	true	1	350	2	1	5
2	33	5	järvi	5	0	114.550700579913	false	2	328	2	1	5
2	33	6	ranta	5	0	91.5308254087113	false	1	222	2	1	5
2	33	7	harppu	6	1	54.3510597872755	true	1	316	2	1	5
2	33	8	rumpu	5	1	73.0512764680604	true	2	220	2	1	5
2	33	9	saari	5	0	93.4731859947012	false	1	222	2	1	5
2	33	10	oboe	4	1	90.3095354876771	false	1	217	2	1	5
2	35	1	tussi	5	0	54.0446667118967	false	1	327	3	2	1
2	35	2	norsu	5	1	41.1566045732638	false	1	292	3	2	1
2	35	3	mappi	5	0	138.401634744681	false	1	336	3	2	1
2	35	4	kynä	4	0	38.8639949053105	false	1	280	3	2	1
2	35	5	vuohi	5	1	56.7140846703886	true	1	268	3	2	1
2	35	6	seepra	6	1	95.7580771406628	true	2	466	3	2	1
2	35	7	sammakko	8	1	145.872024048479	true	1	548	3	2	1
2	35	8	sakset	6	0	50.0498569377059	false	2	857	3	2	1
2	35	9	koira	5	1	133.131586785406	true	1	273	3	2	1
2	35	10	klemmari	8	0	48.8212259166031	false	1	306	3	2	1
2	40	1	vanilja	7	1	146.761508511598	true	2	336	1	2	1
2	40	2	housut	6	0	125.692256548937	false	2	586	1	2	1
2	40	3	kumina	6	1	76.0435355569426	true	1	334	1	2	1
2	40	4	solmio	6	0	61.9891893800847	false	1	404	1	2	1
2	40	5	sukka	5	0	25.2594398196001	false	1	110	1	2	1
2	40	6	puku	4	0	81.3916089041125	false	1	228	1	2	1
2	40	7	kaneli	6	1	73.9066573456005	true	1	172	1	2	1
2	40	8	sahrami	7	1	14.5034409710249	false	1	80	1	2	1
2	47	1	hylly	5	0	136.808440064423	false	2	973	2	3	5
2	47	2	norsu	5	1	199.387031443528	false	2	452	2	3	5
2	47	3	krokotiili	10	1	169.13167263075	true	2	212	2	3	5
2	47	4	rahi	4	0	64.0308831736687	false	1	234	2	3	5
2	47	5	senkki	6	0	159.536205922041	false	1	310	2	3	5
2	47	6	pingviini	9	1	49.0266218961565	false	2	827	2	3	5
2	47	7	tuoli	5	0	84.7067381015749	false	2	434	2	3	5
2	47	8	kaappi	6	0	67.3877451767011	false	1	582	2	3	5
2	48	1	huvila	6	1	67.3454534471333	true	1	256	2	2	1
2	48	2	kirkko	6	1	125.537803867998	true	1	230	2	2	1
2	48	3	niska	5	0	25.4421402401606	false	1	396	2	2	1
2	48	4	tukka	5	0	158.263964628718	false	1	382	2	2	1
2	48	5	mökki	5	1	32.1671338480754	false	1	286	2	2	1
2	48	6	lato	4	1	40.6376488000967	false	1	768	2	2	1
2	48	7	nenä	4	0	182.25915444756	false	2	748	2	2	1
2	48	8	korva	5	0	123.26223793198	false	1	254	2	2	1
2	48	9	jalka	5	0	101.886313604919	false	1	298	2	2	1
2	50	1	meri	4	1	166.150352392043	true	1	538	1	2	5
2	50	2	nektariini	10	0	160.149380891716	false	1	492	1	2	5
2	50	3	metsä	5	1	64.9911700187893	false	2	1033	1	2	5
2	50	4	lampi	5	1	107.637863691175	false	1	368	1	2	5
2	50	5	aprikoosi	9	0	170.262347734819	false	3	454	1	2	5
2	50	6	luumu	5	0	22.5576439372555	false	1	322	1	2	5
2	50	7	omena	5	0	22.9325205766833	false	1	200	1	2	5
2	50	8	pelto	5	1	148.995464696077	false	1	180	1	2	5
2	51	1	paperi	6	0	76.9801502931641	false	2	406	1	1	1
2	51	2	tussi	5	0	10.4749797135842	false	1	348	1	1	1
2	51	3	mappi	5	0	183.606611980534	false	2	332	1	1	1
2	51	4	norsu	5	1	63.7904099375447	true	1	404	1	1	1
2	51	5	majava	6	1	152.152346350623	false	1	378	1	1	1
2	51	6	sakset	6	0	74.6667884671626	false	1	248	1	1	1
2	51	7	kumi	4	0	159.271683610113	false	1	118	1	1	1
2	51	8	pingviini	9	1	99.8254496608955	false	1	218	1	1	1
2	52	1	polvi	5	0	168.414550737162	false	1	488	1	3	1
2	52	2	pippuri	7	1	153.505229076569	false	2	400	1	3	1
2	52	3	tukka	5	0	28.0230708524244	false	1	328	1	3	1
2	52	4	jalka	5	0	61.1875681817802	false	1	210	1	3	1
2	52	5	sahrami	7	1	105.2118066343	true	2	566	1	3	1
2	52	6	kaneli	6	1	74.3911479949059	false	1	274	1	3	1
2	52	7	niska	5	0	31.1678327767588	false	1	253	1	3	1
2	52	8	kumina	6	1	28.4257647214636	true	1	314	1	3	1
2	52	9	sormi	5	0	33.9837093325612	false	1	216	1	3	1
2	66	1	huvila	6	1	146.709761043887	true	3	821	1	1	1
2	66	2	linna	5	1	114.797678656322	false	2	384	1	1	1
2	66	3	metro	5	0	96.9268693559279	false	2	664	1	1	1
2	66	4	juna	4	0	116.047690196746	false	1	308	1	1	1
2	66	5	vene	4	0	54.8763300522184	false	1	324	1	1	1
2	66	6	traktori	8	0	19.5785852400014	false	1	366	1	1	1
2	66	7	kirkko	6	1	185.380398783513	true	2	583	1	1	1
2	66	8	lato	4	1	119.946595616549	false	1	182	1	1	1
2	66	9	aitta	5	1	79.4329862210908	false	1	150	1	1	1
2	68	1	pöytä	5	1	92.0565574075871	true	2	456	1	1	5
2	68	2	sukka	5	0	150.396863331653	false	1	314	1	1	5
2	68	3	kenkä	5	0	79.193743439744	false	1	394	1	1	5
2	68	4	peili	5	1	136.130552779308	true	1	378	1	1	5
2	68	5	palli	5	1	21.9494874655424	true	1	348	1	1	5
2	68	6	kaappi	6	1	148.252790867491	true	1	826	1	1	5
2	68	7	solmio	6	0	106.483472896032	false	1	68	1	1	5
2	68	8	hylly	5	1	130.474464934714	true	1	754	1	1	5
2	68	9	housut	6	0	115.493077281714	false	1	224	1	1	5
2	69	1	vuori	5	1	154.444245679331	false	2	400	1	2	1
2	69	2	kumina	6	0	64.5800704831081	false	2	420	1	2	1
2	69	3	ranta	5	1	99.6301129177319	true	1	274	1	2	1
2	69	4	salvia	6	0	155.58860128445	false	4	440	1	2	1
2	69	5	minttu	6	0	39.926233230797	false	1	329	1	2	1
2	69	6	metsä	5	1	51.1399589362369	true	1	346	1	2	1
2	69	7	kallio	6	1	186.53387708403	true	1	756	1	2	1
2	70	1	vety	4	1	156.544305868978	true	1	106	1	1	1
2	70	2	peili	5	0	171.273166608199	false	1	384	1	1	1
2	70	3	rauta	5	1	176.529440863128	true	2	417	1	1	1
2	70	4	hopea	5	1	94.6313066590544	true	1	409	1	1	1
2	70	5	hiili	5	1	143.995360916415	true	2	406	1	1	1
2	70	6	palli	5	0	35.5703935879265	false	1	446	1	1	1
2	70	7	natrium	7	1	41.8034280890934	true	1	260	1	1	1
2	70	8	tuoli	5	0	7.01598888254541	false	1	214	1	1	1
2	70	9	pöytä	5	0	43.295172286822	false	2	503	1	1	1
2	70	10	rahi	4	0	51.0842226132492	false	1	410	1	1	1
2	71	1	majava	6	1	93.3538087470575	true	6	1571	2	3	1
2	71	2	sammakko	8	1	114.939882479977	false	3	650	2	3	1
2	71	3	lato	4	0	11.1863488234544	false	1	364	2	3	1
2	71	4	kartano	7	0	114.696023531075	false	2	619	2	3	1
2	71	5	norsu	5	1	3.29825711550811	false	1	242	2	3	1
2	71	6	sauna	5	0	71.9005340731208	false	1	234	2	3	1
2	71	7	kirkko	6	0	70.2400348804014	false	1	252	2	3	1
2	73	1	typpi	5	1	158.821649696808	true	6	1444	2	2	1
2	73	2	happi	5	1	127.03418671325	false	2	626	2	2	1
2	73	3	haukka	6	0	163.913190635153	false	3	454	2	2	1
2	73	4	kulta	5	1	103.9859052949	false	1	174	2	2	1
2	73	5	hiili	5	1	42.8770614664765	false	1	381	2	2	1
2	73	6	majava	6	0	86.4587442222277	false	4	873	2	2	1
2	80	1	kenkä	5	0	131.709417834809	false	4	1668	1	3	1
2	80	2	puku	4	0	32.6190373861646	false	1	355	1	3	1
2	80	3	metsä	5	1	124.263160933757	false	2	714	1	3	1
2	80	4	joki	4	1	73.3011674354065	true	2	361	1	3	1
2	82	1	hiili	5	1	152.263888463339	false	3	600	1	3	1
2	82	2	helium	6	1	49.8031793692083	true	3	608	1	3	1
2	82	3	lipasto	7	0	53.8817752120325	false	1	254	1	3	1
2	82	4	peili	5	0	145.976315887201	false	1	238	1	3	1
2	82	5	natrium	7	1	75.2068058604098	true	2	348	1	3	1
2	87	1	meri	4	0	109.043581587369	false	3	940	2	3	5
2	87	2	pelto	5	0	137.642061426846	false	4	500	2	3	5
2	99	1	natrium	7	0	78.470889725657	false	2	117	1	1	5
2	99	2	hopea	5	0	77.2266048716373	false	1	158	1	1	5
2	99	3	paperi	6	1	57.2754127003901	false	1	262	1	1	5
2	99	4	tussi	5	1	85.4190827625771	false	1	186	1	1	5
2	99	5	mappi	5	1	97.1885435635291	false	1	192	1	1	5
2	99	6	kumi	4	1	162.374313239502	false	1	96	1	1	5
2	103	1	hanska	6	1	134.493548969239	false	3	948	1	2	1
2	103	2	puku	4	1	92.270279589203	false	2	654	1	2	1
2	103	3	kartano	7	0	96.1108240522367	false	1	470	1	2	1
2	103	4	linna	5	0	57.5986466854908	false	1	222	1	2	1
2	103	5	lato	4	0	136.031149037721	false	2	582	1	2	1
2	103	6	maja	4	0	144.466162562537	false	3	810	1	2	1
2	103	7	housut	6	1	70.5051948440681	false	1	199	1	2	1
2	103	8	solmio	6	1	37.5483701377304	false	1	308	1	2	1
2	103	9	sukka	5	1	45.643835290212	false	1	244	1	2	1
2	104	1	nektariini	10	0	74.8416185015219	false	2	674	1	1	1
2	104	2	lipasto	7	1	148.444244415201	true	1	340	1	1	1
2	104	3	pöytä	5	1	106.725067345961	false	1	62	1	1	1
2	104	4	sohva	5	1	98.7992317783899	true	1	52	1	1	1
2	104	5	päärynä	7	0	98.604107926597	false	1	306	1	1	1
2	104	6	rahi	4	1	198.295713771125	true	1	378	1	1	1
2	104	7	banaani	7	0	140.907154424186	false	2	218	1	1	1
2	104	8	persikka	8	0	42.0196394558544	false	1	184	1	1	1
2	104	9	mango	5	0	156.738647754789	false	1	56	1	1	1
2	104	10	peili	5	1	57.1261288728722	true	1	100	1	1	1
2	108	1	pyörä	5	0	34.132443510537	false	1	280	1	3	1
2	108	2	vene	4	0	153.060526270844	false	2	614	1	3	1
2	120	1	nenä	4	1	131.207502638066	false	4	942	3	1	5
2	120	2	sormi	5	1	96.9063346742616	false	1	352	3	1	5
2	120	3	linna	5	0	171.939625430048	false	3	598	3	1	5
2	120	4	korva	5	1	93.8589671837434	false	2	414	3	1	5
2	120	5	maja	4	0	148.003606483086	false	3	436	3	1	5
2	120	6	käsi	4	1	81.036807686384	false	1	382	3	1	5
2	120	7	kartano	7	0	125.950339816929	false	1	224	3	1	5
2	120	8	jalka	5	1	123.732069408056	false	1	96	3	1	5
2	120	9	mökki	5	0	120.540885180091	false	1	96	3	1	5
2	129	1	jalka	5	1	130.948975251034	false	5	704	1	3	5
2	129	2	käsi	4	1	112.379436286182	false	1	328	1	3	5
2	129	3	kumina	6	0	52.3933589498487	false	2	526	1	3	5
2	129	4	anis	4	0	198.985162969048	false	3	410	1	3	5
2	129	5	vanilja	7	0	133.124954377438	false	3	360	1	3	5
2	129	6	varvas	6	1	155.873846088088	false	4	354	1	3	5
2	129	7	polvi	5	1	122.815783617744	false	2	398	1	3	5
2	129	8	sormi	5	1	147.700583952806	false	1	54	1	3	5
3	2	1	meri	4	0	119.964055033164	true	1	434	1	1	1
3	2	2	kallio	6	0	50.223649927615	true	2	632	1	1	1
3	2	3	sukka	5	1	67.6397004633586	true	3	378	1	1	1
3	2	4	solmio	6	1	136.143910991274	false	1	204	1	1	1
3	2	5	paita	5	1	71.6830849258313	true	3	602	1	1	1
3	2	6	vuori	5	0	159.318398095754	false	3	442	1	1	1
3	2	7	joki	4	0	26.7409666990556	true	1	84	1	1	1
3	2	8	kenkä	5	1	39.4588000324389	false	1	234	1	1	1
3	2	9	hanska	6	1	36.8845143657877	true	1	205	1	1	1
3	2	10	lampi	5	0	34.537274067303	true	1	222	1	1	1
3	4	1	linna	5	1	153.025017887376	true	4	1314	1	3	1
3	4	2	maja	4	1	113.29742074431	true	3	720	1	3	1
3	4	3	auto	4	0	32.7303421919173	false	1	202	1	3	1
3	4	4	kartano	7	1	65.6109175366417	true	1	258	1	3	1
3	4	5	bussi	5	0	100.820291608386	false	1	327	1	3	1
3	4	6	kirkko	6	1	143.323919478837	true	3	532	1	3	1
3	4	7	metro	5	0	135.562408954369	false	2	380	1	3	1
3	4	8	vene	4	0	184.582947478904	false	1	572	1	3	1
3	4	9	juna	4	0	180.141498272885	false	1	242	1	3	1
3	4	10	talo	4	1	45.8205739815642	false	1	150	1	3	1
3	5	1	aprikoosi	9	0	42.2583750196809	true	2	968	1	1	5
3	5	2	kumi	4	1	113.508814835898	true	4	1018	1	1	5
3	5	3	mango	5	0	178.219667825973	true	1	209	1	1	5
3	5	4	mappi	5	1	100.640801178531	true	3	544	1	1	5
3	5	5	sitruuna	8	0	54.7985722773004	false	3	532	1	1	5
3	5	6	laskin	6	1	53.8060005947292	false	1	252	1	1	5
3	5	7	ananas	6	0	42.8947292799477	true	1	200	1	1	5
3	5	8	kynä	4	1	77.817148136253	true	2	302	1	1	5
3	5	9	viivoitin	9	1	86.3953060067501	true	1	366	1	1	5
3	5	10	banaani	7	0	28.4450663560485	true	1	202	1	1	5
3	8	1	tuuba	5	0	97.5171458624241	false	2	501	1	1	1
3	8	2	hopea	5	1	51.0933294885607	true	2	266	1	1	1
3	8	3	kulta	5	1	52.4272457792702	false	1	186	1	1	1
3	8	4	viulu	5	0	85.3855018649947	false	2	136	1	1	1
3	8	5	typpi	5	1	102.928532230125	false	2	661	1	1	1
3	8	6	trumpetti	9	0	113.621982504532	false	2	742	1	1	1
3	8	7	huilu	5	0	3.97146068846209	false	1	204	1	1	1
3	8	8	rauta	5	1	7.74764480342252	true	1	140	1	1	1
3	8	9	kupari	6	1	50.9267915737876	true	1	242	1	1	1
3	8	10	harppu	6	0	51.5793311317625	false	1	226	1	1	1
3	15	1	sauna	5	1	123.377112160299	false	6	1030	1	1	5
3	15	2	sohva	5	0	113.467146480023	false	4	690	1	1	5
3	15	3	rahi	4	0	69.4578416319636	false	3	412	1	1	5
3	15	4	kaappi	6	0	42.0427277898301	false	2	322	1	1	5
3	15	5	linna	5	1	204.231978850528	false	2	284	1	1	5
3	15	6	kirkko	6	1	130.688498457082	false	3	386	1	1	5
3	15	7	maja	4	1	75.6265626690063	true	3	308	1	1	5
3	15	8	palli	5	0	128.608370379108	false	4	362	1	1	5
3	15	9	huvila	6	1	70.6561816120854	false	1	297	1	1	5
3	16	1	päärynä	7	1	48.9541229352764	false	2	527	1	1	1
3	16	2	omena	5	1	79.4857283732878	true	3	819	1	1	1
3	16	3	majava	6	0	156.107463523476	false	5	673	1	1	1
3	16	4	haukka	6	0	85.5059499120837	false	4	424	1	1	1
3	16	5	mango	5	1	65.9109002712379	true	5	932	1	1	1
3	16	6	persikka	8	1	189.814755726031	true	5	624	1	1	1
3	16	7	seepra	6	0	60.8259155294845	false	1	292	1	1	1
3	16	8	nektariini	10	1	120.484739697607	true	1	178	1	1	1
3	17	1	puku	4	0	71.0706315622851	false	3	460	1	1	1
3	17	2	kumina	6	1	162.013087944079	true	2	390	1	1	1
3	17	3	sukka	5	0	146.73005948298	false	5	622	1	1	1
3	17	4	vanilja	7	1	21.8567060647299	true	1	72	1	1	1
3	17	5	meirami	7	1	30.9484427299246	false	2	418	1	1	1
3	17	6	paita	5	0	82.7498470437166	false	2	497	1	1	1
3	17	7	minttu	6	1	102.950012141816	true	1	96	1	1	1
3	18	1	nitoja	6	1	123.27023468182	true	2	412	1	2	1
3	18	2	trumpetti	9	0	33.4826895574414	false	1	182	1	2	1
3	18	3	haitari	7	0	91.5342280810147	false	3	407	1	2	1
3	18	4	laskin	6	1	147.157447993637	false	1	150	1	2	1
3	18	5	kumi	4	1	89.4215968059795	true	3	578	1	2	1
3	18	6	paperi	6	1	90.8202459195747	true	3	600	1	2	1
3	18	7	huilu	5	0	136.359910776459	false	3	352	1	2	1
3	18	8	kynä	4	1	64.3338270274666	false	1	170	1	2	1
3	18	9	tuuba	5	0	107.000341120952	false	1	206	1	2	1
3	18	10	rumpu	5	0	33.4048738958853	false	1	266	1	2	1
3	19	1	harppu	6	1	200.30110456462	true	4	448	1	2	1
3	19	2	tuuba	5	1	93.3475269549451	true	2	464	1	2	1
3	19	3	rumpu	5	1	31.2471054659468	true	1	202	1	2	1
3	19	4	oboe	4	1	66.5142285529946	true	1	184	1	2	1
3	19	5	kitara	6	1	21.0117229184091	false	1	324	1	2	1
3	19	6	skootteri	9	0	76.1663042899304	false	2	472	1	2	1
3	19	7	pyörä	5	0	71.7374971684961	false	1	250	1	2	1
3	19	8	vene	4	0	106.858454014221	true	2	860	1	2	1
3	19	9	traktori	8	0	81.7697865962728	false	1	493	1	2	1
3	19	10	mopo	4	0	60.9996360644881	false	1	160	1	2	1
3	20	1	korva	5	1	102.048522428273	false	2	405	2	2	1
3	20	2	saari	5	0	89.4085452119636	true	2	476	2	2	1
3	20	3	meri	4	0	67.6276318243349	true	2	188	2	2	1
3	20	4	polvi	5	1	30.8974966623512	false	1	248	2	2	1
3	20	5	niska	5	1	119.745921851226	true	1	294	2	2	1
3	20	6	joki	4	0	103.80725311846	false	1	274	2	2	1
3	20	7	vuori	5	0	104.696258588437	true	2	975	2	2	1
3	20	8	tukka	5	1	31.9743021815958	true	1	304	2	2	1
3	20	9	varvas	6	1	180.02499797613	true	2	434	2	2	1
3	20	10	lampi	5	0	15.0387133758177	false	1	348	2	2	1
3	25	1	harppu	6	1	90.4686360016553	true	1	308	3	3	5
3	25	2	sohva	5	0	91.6323054386388	false	1	228	3	3	5
3	25	3	huilu	5	1	77.2663445492279	true	1	250	3	3	5
3	25	4	trumpetti	9	1	187.605313548792	false	3	553	3	3	5
3	25	5	kitara	6	1	67.6185467906353	true	3	1107	3	3	5
3	25	6	pöytä	5	0	104.747813376647	false	2	294	3	3	5
3	25	7	senkki	6	0	54.4723168224007	false	1	437	3	3	5
3	25	8	rumpu	5	1	68.2233581700578	true	1	427	3	3	5
3	25	9	hylly	5	0	95.2254934353191	false	1	196	3	3	5
3	25	10	lipasto	7	0	145.699713108846	false	1	219	3	3	5
3	26	1	viivoitin	9	1	64.9052137441915	false	2	907	1	3	1
3	26	2	tussi	5	1	122.063665548998	false	3	812	1	3	1
3	26	3	pusero	6	0	126.651625811718	false	2	578	1	3	1
3	26	4	kenkä	5	0	121.776075480094	false	2	308	1	3	1
3	26	5	hanska	6	0	210.774870550295	false	2	658	1	3	1
3	26	6	kumi	4	1	45.913662454655	true	1	430	1	3	1
3	26	7	housut	6	0	68.7370368430546	false	2	356	1	3	1
3	26	8	paperi	6	1	112.902032754065	false	1	262	1	3	1
3	26	9	mappi	5	1	90.4001310839758	true	1	252	1	3	1
3	26	10	sukka	5	0	85.8452869993455	false	1	200	1	3	1
3	27	1	pöytä	5	1	150.411601119277	false	2	479	1	2	1
3	27	2	korva	5	0	50.1553307236628	false	1	264	1	2	1
3	27	3	polvi	5	0	208.408352279845	false	1	188	1	2	1
3	27	4	senkki	6	1	142.682838402467	false	2	1335	1	2	1
3	27	5	peili	5	1	157.83159854672	false	3	1073	1	2	1
3	27	6	käsi	4	0	18.4646256393137	false	1	258	1	2	1
3	27	7	tuoli	5	1	48.0811740705237	true	1	226	1	2	1
3	27	8	kynsi	5	0	67.3324884435441	false	1	190	1	2	1
3	27	9	kaappi	6	1	26.774390749371	false	1	192	1	2	1
3	27	10	varvas	6	0	80.8640167194285	false	1	188	1	2	1
3	29	1	kupari	6	1	83.6690501582769	true	3	521	1	1	5
3	29	2	metsä	5	0	119.050429253146	false	2	430	1	1	5
3	29	3	joki	4	0	39.0323842341309	false	2	504	1	1	5
3	29	4	rauta	5	1	40.1775997096032	true	2	362	1	1	5
3	29	5	vuori	5	0	14.4786774257872	false	1	300	1	1	5
3	29	6	ranta	5	0	145.251492935529	false	1	552	1	1	5
3	29	7	vety	4	1	154.182607077542	false	2	661	1	1	5
3	29	8	helium	6	1	151.744190663102	false	1	407	1	1	5
3	29	9	järvi	5	0	123.05485687286	false	1	480	1	1	5
3	29	10	happi	5	1	231.95159344139	false	1	146	1	1	5
3	33	1	typpi	5	1	77.817259011096	true	1	330	3	3	1
3	33	2	happi	5	1	62.9979281955024	false	2	322	3	3	1
3	33	3	hiili	5	1	100.203354235275	false	1	214	3	3	1
3	33	4	järvi	5	0	27.6268148725111	true	1	294	3	3	1
3	33	5	metsä	5	0	42.8267825081456	false	1	240	3	3	1
3	33	6	joki	4	0	73.85289703187	false	1	286	3	3	1
3	33	7	saari	5	0	29.5019897634041	false	1	272	3	3	1
3	33	8	vuori	5	0	43.8554397994137	true	1	117	3	3	1
3	34	1	minttu	6	0	78.8333314896544	true	4	718	3	3	1
3	34	2	jalka	5	1	68.6836283258246	false	1	280	3	3	1
3	34	3	salvia	6	0	20.2827044547813	true	1	136	3	3	1
3	34	4	polvi	5	1	25.8599033254187	false	1	168	3	3	1
3	34	5	nenä	4	1	90.4628326994021	false	1	248	3	3	1
3	34	6	anis	4	0	111.920657556562	false	2	178	3	3	1
3	34	7	vanilja	7	0	2.45735630302165	false	1	196	3	3	1
3	34	8	meirami	7	0	48.3107948599482	false	1	282	3	3	1
3	34	9	varvas	6	1	102.447088281615	true	3	407	3	3	1
3	34	10	korva	5	1	46.615782674625	false	2	174	3	3	1
3	35	1	skootteri	9	1	109.190502377073	true	3	610	3	3	5
3	35	2	hanska	6	0	134.69830919503	false	1	343	3	3	5
3	35	3	paita	5	0	155.348389452041	true	2	527	3	3	5
3	35	4	metro	5	1	77.5190047665732	true	1	206	3	3	5
3	35	5	traktori	8	1	63.0053751675204	true	1	288	3	3	5
3	35	6	sukka	5	0	159.720902942343	false	2	529	3	3	5
3	35	7	vene	4	1	105.141513209579	false	1	204	3	3	5
3	35	8	auto	4	1	52.5693827241675	false	1	374	3	3	5
3	35	9	puku	4	0	11.5171263777038	false	1	246	3	3	5
3	35	10	takki	5	0	64.9458428230783	true	1	268	3	3	5
3	37	1	pyörä	5	1	61.4657904854399	true	1	593	1	1	1
3	37	2	klemmari	8	0	39.9473979127552	false	1	246	1	1	1
3	37	3	nitoja	6	0	93.4659884564478	false	2	548	1	1	1
3	37	4	kynä	4	0	61.3715924221449	false	2	360	1	1	1
3	37	5	bussi	5	1	135.527671713197	true	1	466	1	1	1
3	37	6	skootteri	9	1	59.9183214439874	true	2	444	1	1	1
3	37	7	viivoitin	9	0	96.3928130100995	false	1	334	1	1	1
3	37	8	sakset	6	0	141.60965115415	false	1	446	1	1	1
3	37	9	vene	4	1	44.6018497374268	false	1	166	1	1	1
3	37	10	metro	5	1	55.2213020491187	true	1	204	1	1	1
3	40	1	seepra	6	0	187.910921715583	false	1	454	1	2	5
3	40	2	hopea	5	1	125.252770207537	false	3	500	1	2	5
3	40	3	majava	6	0	62.1459097608202	false	1	210	1	2	5
3	40	4	hevonen	7	0	92.0536631536193	false	1	258	1	2	5
3	40	5	kulta	5	1	95.7242852068804	true	2	320	1	2	5
3	40	6	haukka	6	0	11.7318455496141	false	1	258	1	2	5
3	40	7	helium	6	1	93.5954892075467	false	1	445	1	2	5
3	40	8	koira	5	0	130.731033744832	false	3	636	1	2	5
3	40	9	kupari	6	1	45.4361585083951	true	1	134	1	2	5
3	40	10	vety	4	1	16.9192346162585	false	1	408	1	2	5
3	45	1	pusero	6	1	162.010890616528	true	2	594	2	3	1
3	45	2	puku	4	1	48.0782383204709	true	1	237	2	3	1
3	45	3	käsi	4	0	71.252459606669	false	1	188	2	3	1
3	45	4	solmio	6	1	77.3704420305326	true	1	280	2	3	1
3	45	5	jalka	5	0	64.9012249499191	false	1	552	2	3	1
3	45	6	kenkä	5	1	105.688778023024	false	1	360	2	3	1
3	45	7	niska	5	0	29.8249375523236	false	1	236	2	3	1
3	45	8	tukka	5	0	179.992268722854	false	1	254	2	3	1
3	45	9	polvi	5	0	21.7368465974253	false	1	472	2	3	1
3	45	10	takki	5	1	112.30954711573	false	2	390	2	3	1
3	48	1	varvas	6	0	37.4968505344115	false	1	266	1	1	1
3	48	2	lipasto	7	1	89.683119747211	true	4	451	1	1	1
3	48	3	sormi	5	0	136.124503337273	false	4	705	1	1	1
3	48	4	jalka	5	0	136.12953390062	false	3	358	1	1	1
3	48	5	niska	5	0	35.8044382723706	false	1	222	1	1	1
3	48	6	rahi	4	1	24.0915462351423	true	1	172	1	1	1
3	48	7	kaappi	6	1	48.6553204171565	false	2	240	1	1	1
3	48	8	pöytä	5	1	116.919271566412	true	3	510	1	1	1
3	48	9	tuoli	5	1	101.060691665949	false	1	252	1	1	1
3	50	1	bussi	5	0	102.513623397583	false	2	467	1	1	1
3	50	2	mopo	4	0	24.4457460512049	false	1	308	1	1	1
3	50	3	sammakko	8	1	15.4394365182153	true	1	214	1	1	1
3	50	4	traktori	8	0	63.7673662620624	false	1	324	1	1	1
3	50	5	vuohi	5	1	45.1024278725658	true	1	280	1	1	1
3	50	6	hevonen	7	1	44.544119701707	false	1	442	1	1	1
3	50	7	seepra	6	1	51.3875286426581	true	1	286	1	1	1
3	50	8	pyörä	5	0	23.9123336376858	false	1	298	1	1	1
3	50	9	metro	5	0	57.5883152243265	false	2	388	1	1	1
3	50	10	majava	6	1	22.4206623452564	true	1	220	1	1	1
3	51	1	metsä	5	1	43.3814886235564	true	2	524	1	2	5
3	51	2	palli	5	0	18.1802227709124	false	1	388	1	2	5
3	51	3	joki	4	1	32.7186227557238	true	2	381	1	2	5
3	51	4	hylly	5	0	89.8098491258059	false	1	346	1	2	5
3	51	5	peili	5	0	141.605585341822	false	1	200	1	2	5
3	51	6	lipasto	7	0	69.908487551476	false	2	500	1	2	5
3	51	7	järvi	5	1	11.393585914891	true	1	206	1	2	5
3	51	8	pöytä	5	0	104.098473261183	false	2	384	1	2	5
3	51	9	vuori	5	1	90.2270797931004	true	2	412	1	2	5
3	51	10	kallio	6	1	139.575181340999	true	2	486	1	2	5
3	53	1	luumu	5	1	97.3479294653375	false	2	573	2	1	5
3	53	2	mappi	5	0	35.1576358913616	false	2	498	2	1	5
3	53	3	tussi	5	0	116.000004310345	false	1	164	2	1	5
3	53	4	nektariini	10	1	18.4583910458089	true	1	354	2	1	5
3	53	5	päärynä	7	1	174.232417190373	true	1	340	2	1	5
3	53	6	omena	5	1	67.74966420581	true	1	305	2	1	5
3	53	7	sitruuna	8	1	13.6603404057147	true	1	194	2	1	5
3	53	8	sakset	6	0	58.2760851464819	false	1	219	2	1	5
3	53	9	laskin	6	0	43.8704786844183	false	1	280	2	1	5
3	53	10	nitoja	6	0	65.7091196105989	false	1	176	2	1	5
3	56	1	kaneli	6	1	15.3000032679735	true	1	418	1	2	1
3	56	2	minttu	6	1	96.4922059028603	true	1	264	1	2	1
3	56	3	pippuri	7	1	6.83545170416704	false	1	303	1	2	1
3	56	4	vuohi	5	0	136.906803179328	false	3	718	1	2	1
3	56	5	pingviini	9	0	146.875461316141	false	4	546	1	2	1
3	56	6	meirami	7	1	22.838837536092	true	1	252	1	2	1
3	56	7	majava	6	0	85.6781179851911	false	2	312	1	2	1
3	56	8	seepra	6	0	91.9266249902903	false	2	809	1	2	1
3	56	9	haukka	6	0	99.1837665984178	false	2	599	1	2	1
3	56	10	kumina	6	1	81.8878513578174	true	1	292	1	2	1
3	59	1	mopo	4	1	76.6874122672836	true	4	754	1	1	5
3	59	2	juna	4	1	28.6189381986423	true	2	503	1	1	5
3	59	3	auto	4	1	115.063046773977	true	2	597	1	1	5
3	59	4	vene	4	1	58.6061347493536	true	2	608	1	1	5
3	59	5	laiva	5	1	81.6122982656534	true	2	563	1	1	5
3	59	6	harppu	6	0	40.2319599323722	false	1	201	1	1	5
3	59	7	kitara	6	0	137.157668761174	false	1	152	1	1	5
3	60	1	nitoja	6	0	140.024556567247	false	2	507	1	3	1
3	60	2	pöytä	5	1	73.6659792577279	true	1	318	1	3	1
3	60	3	tuoli	5	1	88.7515205503545	true	1	340	1	3	1
3	60	4	kynä	4	0	152.895227525257	false	1	508	1	3	1
3	60	5	senkki	6	1	75.5405434187496	true	1	312	1	3	1
3	60	6	kumi	4	0	34.0048305392042	false	1	260	1	3	1
3	60	7	sakset	6	0	97.7395713950999	false	3	426	1	3	1
3	60	8	hylly	5	1	25.4223071336966	true	1	272	1	3	1
3	60	9	palli	5	1	29.1391780941056	false	1	243	1	3	1
3	60	10	tussi	5	0	95.2960717973202	false	1	330	1	3	1
3	64	1	pyörä	5	1	167.918074227807	false	2	698	3	2	1
3	64	2	laskin	6	0	108.044891133269	false	1	526	3	2	1
3	64	3	tussi	5	0	106.014540983773	false	1	370	3	2	1
3	64	4	mappi	5	0	95.1655609976634	false	1	212	3	2	1
3	64	5	kumi	4	0	205.424315422804	false	2	697	3	2	1
3	64	6	auto	4	1	91.1247053493453	true	2	699	3	2	1
3	64	7	kynä	4	0	158.027267617393	false	3	505	3	2	1
3	64	8	laiva	5	1	126.857638713638	true	1	554	3	2	1
3	64	9	vene	4	1	46.6081924129224	true	1	308	3	2	1
3	64	10	bussi	5	1	42.9447377451534	true	1	602	3	2	1
3	69	1	sammakko	8	1	91.5498919954838	true	2	346	1	3	5
3	69	2	vuohi	5	1	175.115162393209	true	1	479	1	3	5
3	69	3	metro	5	0	58.2209704863303	false	2	385	1	3	5
3	69	4	pingviini	9	1	31.5656142027998	true	1	292	1	3	5
3	69	5	koira	5	1	71.6006731811929	true	1	304	1	3	5
3	69	6	vene	4	0	45.1667853626977	false	1	278	1	3	5
3	69	7	auto	4	0	50.6242827109678	false	1	152	1	3	5
3	69	8	hevonen	7	1	217.49945471196	false	1	284	1	3	5
3	69	9	mopo	4	0	25.6207298881199	false	1	252	1	3	5
3	75	1	traktori	8	0	103.450655387001	false	1	470	1	1	5
3	75	2	bussi	5	0	51.6482576752514	false	2	652	1	1	5
3	75	3	lampi	5	1	97.4033113235766	false	2	504	1	1	5
3	75	4	pelto	5	1	81.1945055735056	true	2	366	1	1	5
3	75	5	kallio	6	1	50.1778058507943	true	1	336	1	1	5
3	75	6	ranta	5	1	139.896071781877	false	1	318	1	1	5
3	75	7	saari	5	1	46.2842878307531	true	1	324	1	1	5
3	75	8	metro	5	0	110.303035432877	false	2	266	1	1	5
3	75	9	vene	4	0	78.588437444703	false	1	300	1	1	5
3	79	1	kumina	6	0	91.3350536731038	false	2	609	1	2	1
3	79	2	mökki	5	1	74.4017593877994	false	1	112	1	2	1
3	79	3	salvia	6	0	142.945139126869	false	1	264	1	2	1
3	79	4	minttu	6	0	192.817798452321	false	1	316	1	2	1
3	79	5	maja	4	1	43.9019084947037	true	2	344	1	2	1
3	79	6	kirkko	6	1	24.9875849173145	true	1	338	1	2	1
3	79	7	lato	4	1	72.6642924688599	false	1	212	1	2	1
3	79	8	muskotti	8	0	30.6304586971857	false	1	200	1	2	1
3	79	9	huvila	6	1	92.3495776925915	false	1	234	1	2	1
3	79	10	vanilja	7	0	47.5711845553587	false	1	280	1	2	1
3	82	1	kynä	4	1	133.370906061023	true	6	1298	1	3	5
3	82	2	trumpetti	9	0	89.3728577365634	false	1	416	1	3	5
3	82	3	harppu	6	0	40.8446385710536	false	1	180	1	3	5
3	82	4	klarinetti	10	0	86.4533660420461	false	1	170	1	3	5
3	82	5	nitoja	6	1	168.925101360128	false	2	554	1	3	5
3	82	6	tussi	5	1	54.5471704124055	false	1	172	1	3	5
3	82	7	sakset	6	1	11.1187454328265	true	1	244	1	3	5
3	82	8	tuuba	5	0	99.2310857787557	false	3	344	1	3	5
3	82	9	viivoitin	9	1	24.518482824188	true	1	190	1	3	5
3	83	1	pöytä	5	0	53.0836684376965	false	3	532	3	3	1
3	83	2	majava	6	1	44.6310979026956	true	1	504	3	3	1
3	83	3	pingviini	9	1	25.4837144074407	true	1	74	3	3	1
3	83	4	kaappi	6	0	42.349381341408	false	1	142	3	3	1
3	83	5	peili	5	0	48.7701271271667	false	1	198	3	3	1
3	83	6	sohva	5	0	77.7750994856322	false	1	311	3	3	1
3	83	7	rahi	4	0	10.1456000315408	false	1	154	3	3	1
3	83	8	koira	5	1	60.8032803391396	true	1	220	3	3	1
3	83	9	hevonen	7	1	140.862177135233	false	2	392	3	3	1
3	83	10	krokotiili	10	1	48.9721381851624	false	2	389	3	3	1
3	85	1	peili	5	1	132.259093196955	true	2	436	2	2	5
3	85	2	joki	4	0	43.128482468086	false	1	180	2	2	5
3	85	3	rahi	4	1	25.6170275402905	true	1	300	2	2	5
3	85	4	tuoli	5	1	111.692664933737	true	1	313	2	2	5
3	85	5	kaappi	6	1	48.9506373809371	true	1	164	2	2	5
3	85	6	hylly	5	1	107.900636563946	true	2	618	2	2	5
3	86	1	puku	4	0	105.880272477927	false	1	559	1	2	5
3	86	2	aprikoosi	9	1	21.3032063314422	true	1	304	1	2	5
3	86	3	ananas	6	1	19.9232652946248	true	1	224	1	2	5
3	86	4	hattu	5	0	141.389594030112	false	1	108	1	2	5
3	86	5	sitruuna	8	1	33.8857403637577	true	1	264	1	2	5
3	86	6	mango	5	1	39.1950838754046	true	1	247	1	2	5
3	86	7	luumu	5	1	35.0040940462684	true	1	600	1	2	5
3	88	1	sukka	5	1	76.2703588545851	false	4	1190	3	2	5
3	88	2	viulu	5	0	138.06319684478	true	3	834	3	2	5
3	88	3	huilu	5	0	119.754485801013	true	2	248	3	2	5
3	88	4	takki	5	1	36.0535157786311	true	1	362	3	2	5
3	88	5	pusero	6	1	65.1341239290128	true	1	208	3	2	5
3	88	6	kenkä	5	1	31.30649932522	true	1	164	3	2	5
3	88	7	puku	4	1	80.273040306195	true	1	393	3	2	5
3	88	8	oboe	4	0	150.153874408888	false	1	52	3	2	5
3	89	1	lipasto	7	1	24.0456589439722	true	2	257	1	3	5
3	89	2	viivoitin	9	0	212.361915688998	false	2	561	1	3	5
3	89	3	palli	5	1	26.0212009715155	true	1	232	1	3	5
3	89	4	pöytä	5	1	60.7756505518452	true	1	182	1	3	5
3	89	5	peili	5	1	48.6514840472519	true	1	192	1	3	5
3	89	6	rahi	4	1	60.7594420645878	true	1	188	1	3	5
3	89	7	nitoja	6	0	52.4914364444335	false	1	280	1	3	5
3	91	1	housut	6	1	28.3848418367783	true	2	560	1	2	1
3	91	2	luumu	5	0	11.4553480959768	false	1	404	1	2	1
3	91	3	puku	4	1	44.5741289968657	false	2	405	1	2	1
3	91	4	hattu	5	1	149.714796930071	true	3	436	1	2	1
3	91	5	omena	5	0	213.771327085513	false	2	552	1	2	1
3	91	6	banaani	7	0	27.7958072377833	false	1	380	1	2	1
3	91	7	nektariini	10	0	51.0344687441733	false	1	374	1	2	1
3	91	8	päärynä	7	0	63.704405656124	false	1	418	1	2	1
3	91	9	pusero	6	1	115.971227298068	false	2	248	1	2	1
3	93	1	kirkko	6	0	104.898502292936	false	3	598	1	2	5
3	93	2	linna	5	0	219.52676237762	false	1	144	1	2	5
3	93	3	auto	4	1	77.5265250942343	true	2	436	1	2	5
3	93	4	vene	4	1	78.2331195849942	true	1	264	1	2	5
3	93	5	juna	4	1	82.7823556079435	true	1	204	1	2	5
3	93	6	maja	4	0	98.6854158424638	false	1	379	1	2	5
3	93	7	aitta	5	0	231.952219648789	false	1	50	1	2	5
3	93	8	bussi	5	1	98.6434392141718	true	1	122	1	2	5
3	93	9	skootteri	9	1	133.924077246042	true	2	496	1	2	5
3	94	1	mango	5	0	173.250827518742	false	4	744	1	2	5
3	94	2	koira	5	1	30.4937190253993	true	1	294	1	2	5
3	94	3	pingviini	9	1	23.4666273673913	true	1	196	1	2	5
3	94	4	majava	6	1	179.119447576192	true	1	328	1	2	5
3	94	5	persikka	8	0	148.782358161174	false	1	132	1	2	5
3	94	6	hevonen	7	1	48.0722830745536	true	1	337	1	2	5
3	94	7	vuohi	5	1	146.608643674239	true	1	873	1	2	5
3	95	1	paita	5	0	68.8034193616782	false	2	708	2	2	1
3	95	2	hanska	6	0	93.8870232087135	false	4	626	2	2	1
3	95	3	puku	4	0	77.7748879780614	false	1	314	2	2	1
3	95	4	vuori	5	1	42.3946600410948	true	1	316	2	2	1
3	95	5	metsä	5	1	88.2269629988475	true	1	194	2	2	1
3	95	6	hattu	5	0	75.0743824483426	false	1	254	2	2	1
3	95	7	kallio	6	1	142.558443103171	true	1	351	2	2	1
3	95	8	housut	6	0	25.8489168051584	false	1	214	2	2	1
3	95	9	järvi	5	1	209.439529458983	false	1	60	2	2	1
3	95	10	lampi	5	1	33.001539358036	false	1	359	2	2	1
3	96	1	korva	5	1	99.538543446155	false	3	730	2	2	5
3	96	2	hopea	5	0	27.2929020076649	false	1	342	2	2	5
3	96	3	natrium	7	0	27.7325458622176	false	1	166	2	2	5
3	96	4	tukka	5	1	205.109747452431	true	1	322	2	2	5
3	96	5	polvi	5	1	40.4094444406255	true	1	254	2	2	5
3	96	6	käsi	4	1	146.857063841002	true	1	278	2	2	5
3	96	7	sormi	5	1	82.0421678163126	true	1	224	2	2	5
3	97	1	kulta	5	1	89.4343106126428	true	4	930	1	2	1
3	97	2	lipasto	7	0	105.48077533999	false	2	532	1	2	1
3	97	3	helium	6	1	64.6662114530347	true	2	442	1	2	1
3	97	4	rahi	4	0	59.8074344118162	false	2	478	1	2	1
3	97	5	happi	5	1	76.8759032467261	true	1	296	1	2	1
3	97	6	senkki	6	0	105.601932747464	false	1	281	1	2	1
3	97	7	hiili	5	1	182.506403449304	true	1	284	1	2	1
3	97	8	kaappi	6	0	47.9283986796972	false	1	325	1	2	1
3	97	9	sohva	5	0	2.17347647790355	false	1	150	1	2	1
3	99	1	omena	5	0	95.6136486072987	false	1	496	3	3	1
3	99	2	anis	4	1	28.710564257778	true	1	340	3	3	1
3	99	3	pippuri	7	1	81.8464721292249	true	1	510	3	3	1
3	99	4	aprikoosi	9	0	55.3828421083643	false	1	272	3	3	1
3	99	5	sitruuna	8	0	41.3098934881221	false	1	331	3	3	1
3	99	6	kumina	6	1	34.3878597763804	true	1	348	3	3	1
3	99	7	vanilja	7	1	16.0739696403844	false	1	248	3	3	1
3	99	8	muskotti	8	1	128.817846795288	false	5	426	3	3	1
3	99	9	ananas	6	0	86.2771580431344	false	1	488	3	3	1
3	106	1	sormi	5	1	108.983978219629	true	2	656	1	3	5
3	106	2	tukka	5	1	74.265395658974	true	2	666	1	3	5
3	106	3	linna	5	0	42.7674701145625	false	1	130	1	3	5
3	106	4	varvas	6	1	77.8802225375651	true	2	286	1	3	5
3	106	5	korva	5	1	22.8026950161598	false	1	292	1	3	5
3	106	6	talo	4	0	122.527731554942	false	1	150	1	3	5
3	106	7	mökki	5	0	160.752205098425	false	2	252	1	3	5
3	106	8	niska	5	1	87.9566299655471	true	2	240	1	3	5
3	107	1	pelto	5	1	91.0101405506645	true	5	576	3	3	1
3	107	2	harppu	6	0	109.4885389475	false	3	504	3	3	1
3	107	3	kitara	6	0	89.0851994318904	false	2	326	3	3	1
3	107	4	järvi	5	1	54.923971087313	true	1	277	3	3	1
3	107	5	saari	5	1	56.592548096017	true	1	192	3	3	1
3	107	6	ranta	5	1	26.8264300198044	true	2	246	3	3	1
3	107	7	metsä	5	1	129.953632089639	true	4	556	3	3	1
3	107	8	rumpu	5	0	48.0708843881486	false	2	376	3	3	1
3	107	9	oboe	4	0	144.264111716324	false	3	306	3	3	1
3	107	10	tuuba	5	0	45.7886503404501	false	1	304	3	3	1
3	108	1	takki	5	1	97.5448745553602	true	4	568	1	3	5
3	108	2	kumina	6	0	151.791602210196	false	2	246	1	3	5
3	108	3	salvia	6	0	61.1811735748833	false	1	288	1	3	5
3	108	4	puku	4	1	79.7690708944372	true	3	540	1	3	5
3	108	5	minttu	6	0	116.046318769705	false	1	308	1	3	5
3	108	6	housut	6	1	112.467849300679	true	2	486	1	3	5
3	108	7	kenkä	5	1	140.509872767131	false	3	803	1	3	5
3	108	8	paita	5	1	76.5233434972624	true	1	434	1	3	5
3	112	1	puku	4	1	40.6190183612334	true	5	1322	2	1	5
3	112	2	pusero	6	1	87.0562031104045	true	1	380	2	1	5
3	112	3	paita	5	1	42.4585739280066	true	1	286	2	1	5
3	112	4	kenkä	5	1	51.67820623822	true	1	253	2	1	5
3	112	5	housut	6	1	10.277319689491	true	1	472	2	1	5
3	112	6	minttu	6	0	133.692915840552	false	2	538	2	1	5
3	114	1	aitta	5	0	47.7049693428264	false	1	306	1	1	5
3	114	2	kaneli	6	1	8.25244206280783	true	1	426	1	1	5
3	114	3	muskotti	8	1	178.085153788855	true	1	297	1	1	5
3	114	4	meirami	7	1	136.171255637601	true	2	399	1	1	5
3	114	5	sahrami	7	1	71.6935345759992	true	1	366	1	1	5
3	114	6	salvia	6	1	35.9344528273354	true	1	1228	1	1	5
3	115	1	tukka	5	0	79.4306445901077	false	1	586	1	2	5
3	115	2	kynsi	5	0	46.5136162859866	false	1	876	1	2	5
3	115	3	korva	5	0	209.298642960068	false	2	831	1	2	5
3	115	4	viivoitin	9	1	15.9391499145971	false	1	413	1	2	5
3	115	5	tussi	5	1	45.4215301371497	true	1	448	1	2	5
3	115	6	klemmari	8	1	65.4371186712863	true	1	220	1	2	5
3	115	7	mappi	5	1	98.5010522786431	false	1	318	1	2	5
3	115	8	nitoja	6	1	31.9212233474847	true	1	158	1	2	5
3	115	9	käsi	4	0	23.0066968511344	false	1	546	1	2	5
3	117	1	varvas	6	1	90.0548533992238	true	3	586	1	1	5
3	117	2	pusero	6	0	58.2081918649577	false	2	990	1	1	5
3	117	3	jalka	5	1	65.4096269672897	true	1	410	1	1	5
3	117	4	sormi	5	1	90.7219587531045	true	1	213	1	1	5
3	117	5	niska	5	1	50.2696180610117	false	1	303	1	1	5
3	117	6	nenä	4	1	153.323943234986	true	2	490	1	1	5
3	117	7	paita	5	0	176.267349756519	false	2	125	1	1	5
3	117	8	solmio	6	0	145.018508129135	false	1	500	1	1	5
3	124	1	senkki	6	0	95.8214928917307	false	1	472	1	1	1
3	124	2	joki	4	1	93.1166626562982	true	3	683	1	1	1
3	124	3	rahi	4	0	129.097879426553	false	2	474	1	1	1
3	124	4	peili	5	0	44.8049963731725	false	1	272	1	1	1
3	124	5	meri	4	1	36.478755461227	true	1	330	1	1	1
3	124	6	saari	5	1	122.217118894325	true	3	581	1	1	1
3	124	7	vuori	5	1	147.963422844972	false	1	454	1	1	1
3	124	8	hylly	5	0	44.641588233395	false	1	244	1	1	1
3	124	9	pöytä	5	0	79.8322898331246	false	1	431	1	1	1
3	127	1	kumi	4	1	78.966477581043	false	2	652	1	1	1
3	127	2	luumu	5	0	19.2300936035164	false	1	310	1	1	1
3	127	3	nitoja	6	1	173.222575029931	false	1	286	1	1	1
3	127	4	nektariini	10	0	35.305150752657	false	3	567	1	1	1
3	127	5	omena	5	0	52.7917654563664	false	1	446	1	1	1
3	127	6	klemmari	8	1	67.867156268699	true	1	406	1	1	1
3	127	7	mappi	5	1	23.1368104975599	true	1	324	1	1	1
3	127	8	aprikoosi	9	0	130.52677253756	false	2	200	1	1	1
3	127	9	kynä	4	1	180.004640217968	false	1	80	1	1	1
3	131	1	lipasto	7	1	192.147866909918	true	3	963	2	1	5
3	131	2	seepra	6	0	168.408941251149	false	2	140	2	1	5
3	131	3	senkki	6	1	64.2897565713233	true	1	204	2	1	5
3	131	4	peili	5	1	53.6939840884207	false	3	800	2	1	5
3	131	5	krokotiili	10	0	210.103042029701	false	3	424	2	1	5
3	131	6	haukka	6	0	119.012328965677	false	3	934	2	1	5
3	131	7	pöytä	5	1	48.103758096338	true	2	598	2	1	5
3	131	8	palli	5	1	23.3089617958416	true	1	286	2	1	5
3	131	9	norsu	5	0	71.8325566856701	false	1	369	2	1	5
3	139	1	tukka	5	0	78.7286545300187	false	2	1760	1	3	5
3	139	2	käsi	4	0	140.231114433041	false	3	1672	1	3	5
3	139	3	sitruuna	8	1	195.324362570615	true	4	1391	1	3	5
3	139	4	päärynä	7	1	178.388262984086	false	6	1027	1	3	5
3	139	5	jalka	5	0	135.762659078261	false	1	66	1	3	5
3	139	6	banaani	7	1	132.828624670624	true	2	352	1	3	5
3	139	7	aprikoosi	9	1	104.802584891786	true	1	480	1	3	5
3	139	8	luumu	5	1	90.242383058073	true	1	502	1	3	5
3	140	1	lampi	5	1	102.094171561542	true	3	718	1	3	5
3	140	2	rauta	5	0	56.5615593844441	false	1	358	1	3	5
3	140	3	typpi	5	0	141.968634196848	false	4	720	1	3	5
3	140	4	joki	4	1	124.522359140543	true	4	848	1	3	5
3	140	5	meri	4	1	58.8264243346474	true	1	280	1	3	5
3	140	6	järvi	5	1	89.2261217357338	false	1	977	1	3	5
3	140	7	ranta	5	1	52.1240491519988	true	1	728	1	3	5
3	141	1	harppu	6	1	36.0692459028464	true	1	498	1	2	5
3	141	2	metro	5	0	215.23668019183	false	1	288	1	2	5
3	141	3	trumpetti	9	1	81.6663486388366	true	1	311	1	2	5
3	141	4	tuuba	5	1	104.797581078954	true	1	324	1	2	5
3	141	5	haitari	7	1	133.890325616783	true	2	410	1	2	5
3	141	6	viulu	5	1	38.0616092670816	true	1	374	1	2	5
3	141	7	vene	4	0	127.488493695131	false	2	374	1	2	5
3	141	8	pyörä	5	0	222.825691965716	false	1	136	1	2	5
3	143	1	hiili	5	0	87.7918407370526	false	1	370	1	2	1
3	143	2	aprikoosi	9	1	135.316728652649	false	3	490	1	2	1
3	143	3	kupari	6	0	65.7859749490725	false	1	672	1	2	1
3	143	4	helium	6	0	67.7867280520309	false	1	240	1	2	1
3	143	5	päärynä	7	1	55.2311958950736	true	1	381	1	2	1
3	143	6	natrium	7	0	186.255370039004	false	2	192	1	2	1
3	143	7	ananas	6	1	93.2185582381534	true	1	296	1	2	1
3	143	8	sitruuna	8	1	99.1906441737857	true	2	412	1	2	1
3	143	9	mango	5	1	135.211186667376	true	1	472	1	2	1
3	143	10	hopea	5	0	126.881214527605	false	1	452	1	2	1
3	146	1	talo	4	1	155.091679015994	false	1	438	1	1	1
3	146	2	kumina	6	0	93.3415820870304	false	2	448	1	1	1
3	146	3	aitta	5	1	222.821642126612	true	1	611	1	1	1
3	146	4	sauna	5	1	38.7942585958283	false	1	363	1	1	1
3	146	5	meirami	7	0	65.3190975136675	false	1	436	1	1	1
3	146	6	anis	4	0	49.6350329908222	false	1	360	1	1	1
3	146	7	mökki	5	1	164.660156990087	true	1	582	1	1	1
3	146	8	lato	4	1	78.6409181024738	true	1	346	1	1	1
3	146	9	pippuri	7	0	74.2403461737619	false	1	349	1	1	1
3	146	10	vanilja	7	0	129.588830151368	false	1	382	1	1	1
3	148	1	natrium	7	0	76.2107992722457	false	2	550	1	1	1
3	148	2	tuuba	5	1	66.0288921609321	true	1	372	1	1	1
3	148	3	kulta	5	0	37.4257478215198	false	1	239	1	1	1
3	148	4	viulu	5	1	33.5429649852245	false	1	636	1	1	1
3	148	5	helium	6	0	106.699034340409	true	2	518	1	1	1
3	148	6	trumpetti	9	1	169.401661419211	true	4	824	1	1	1
3	148	7	harppu	6	1	179.851147355795	true	2	706	1	1	1
3	148	8	hiili	5	0	82.8903205590246	false	2	470	1	1	1
3	148	9	typpi	5	0	26.2041103645974	true	1	298	1	1	1
3	148	10	haitari	7	1	48.9823192590959	false	1	210	1	1	1
3	149	1	tukka	5	1	98.8435678231012	false	1	580	1	1	1
3	149	2	maja	4	0	118.398880488251	false	3	969	1	1	1
3	149	3	mökki	5	0	144.186411679596	false	3	811	1	1	1
3	149	4	lato	4	0	194.344894453135	false	1	172	1	1	1
3	149	5	varvas	6	1	38.5711096547662	true	1	376	1	1	1
3	149	6	polvi	5	1	54.5419489934124	true	1	338	1	1	1
3	149	7	aitta	5	0	8.13231209435556	false	1	328	1	1	1
3	149	8	korva	5	1	83.3756055450273	true	1	279	1	1	1
3	149	9	niska	5	1	48.504657508326	true	1	607	1	1	1
3	149	10	sauna	5	0	30.807937288952	false	1	427	1	1	1
3	151	1	seepra	6	0	44.399099089959	false	1	292	1	3	5
3	151	2	hopea	5	1	53.1958269039969	true	1	256	1	3	5
3	151	3	kulta	5	1	28.1981134120707	true	1	240	1	3	5
3	151	4	haukka	6	0	188.790362571822	false	1	72	1	3	5
3	151	5	kupari	6	1	51.4996271831166	true	1	234	1	3	5
3	151	6	hiili	5	1	129.600352237176	true	1	388	1	3	5
3	151	7	happi	5	1	106.640240059745	true	1	961	1	3	5
3	153	1	krokotiili	10	1	91.8275264457881	true	3	1359	1	1	5
3	153	2	nenä	4	0	143.235361904803	false	1	546	1	1	5
3	153	3	niska	5	0	184.400836494849	false	1	116	1	1	5
3	153	4	varvas	6	0	11.0130195677661	false	1	194	1	1	5
3	153	5	vuohi	5	1	43.1279630866101	true	1	190	1	1	5
3	153	6	sammakko	8	1	21.4054969575574	true	1	274	1	1	5
3	153	7	hevonen	7	1	24.090141136988	false	1	230	1	1	5
3	153	8	norsu	5	1	89.8935548301435	true	1	668	1	1	5
3	154	1	sauna	5	0	117.848681367252	false	1	410	1	3	1
3	154	2	aitta	5	0	140.929763706009	false	2	572	1	3	1
3	154	3	talo	4	0	116.060489831811	false	1	646	1	3	1
3	154	4	kirkko	6	0	179.847463172358	false	3	482	1	3	1
3	154	5	omena	5	1	56.3652289433434	true	2	412	1	3	1
3	154	6	päärynä	7	1	128.940675118444	true	1	378	1	3	1
3	154	7	banaani	7	1	93.1290207185709	true	1	462	1	3	1
3	154	8	kartano	7	0	88.8079303891268	false	1	207	1	3	1
3	154	9	mango	5	1	24.1454012184515	true	1	206	1	3	1
3	157	1	kitara	6	1	103.573669572415	true	2	762	1	3	1
3	157	2	seepra	6	0	95.6802607657529	false	2	444	1	3	1
3	157	3	krokotiili	10	0	35.1568627724375	false	1	404	1	3	1
3	157	4	majava	6	0	59.9151299756581	false	1	346	1	3	1
3	157	5	trumpetti	9	1	28.8851674739822	true	1	234	1	3	1
3	157	6	tuuba	5	1	51.6654042856533	true	1	384	1	3	1
3	157	7	vuohi	5	0	63.635173449909	false	1	297	1	3	1
3	157	8	sammakko	8	0	61.9356004249575	false	1	260	1	3	1
3	157	9	klarinetti	10	1	32.2085330308601	true	1	220	1	3	1
3	157	10	rumpu	5	1	56.6877843984046	false	1	402	1	3	1
3	159	1	meirami	7	1	41.5435795509282	true	2	606	1	3	5
3	159	2	vuori	5	0	144.726802777594	false	3	506	1	3	5
3	159	3	sahrami	7	1	89.9733804259847	true	2	690	1	3	5
3	159	4	kaneli	6	1	53.3506522921697	true	1	418	1	3	5
3	159	5	saari	5	0	145.645643944472	false	1	542	1	3	5
3	159	6	pippuri	7	1	80.1853060105154	false	1	447	1	3	5
3	159	7	kumina	6	1	76.5709507581041	true	1	403	1	3	5
3	159	8	joki	4	0	173.233814539772	false	1	386	1	3	5
3	163	1	helium	6	0	73.328884302846	false	3	664	1	3	1
3	163	2	laiva	5	1	144.641745435056	true	3	580	1	3	1
3	163	3	hopea	5	0	118.761922637833	false	3	434	1	3	1
3	163	4	auto	4	1	31.9870739518325	true	1	220	1	3	1
3	163	5	hiili	5	0	24.0379387635464	false	1	340	1	3	1
3	163	6	rauta	5	0	103.727817869653	false	1	76	1	3	1
3	163	7	bussi	5	1	219.980112737493	false	2	276	1	3	1
3	163	8	traktori	8	1	12.01	true	1	184	1	3	1
3	163	9	kulta	5	0	129.890457637201	false	2	304	1	3	1
3	163	10	mopo	4	1	118.520810408974	false	1	396	1	3	1
3	164	1	ananas	6	0	135.962016819838	false	2	390	3	3	5
3	164	2	omena	5	0	85.932431010099	false	2	1226	3	3	5
3	164	3	päärynä	7	0	153.010055225139	false	1	66	3	3	5
3	164	4	huvila	6	1	47.372196486969	true	1	234	3	3	5
3	164	5	linna	5	1	50.830498718781	true	1	476	3	3	5
3	164	6	kirkko	6	1	75.2305981632474	true	1	252	3	3	5
3	164	7	mökki	5	1	100.313493110349	true	1	386	3	3	5
3	164	8	mango	5	0	50.8194460812001	false	1	234	3	3	5
3	164	9	aitta	5	1	165.709461709342	true	1	491	3	3	5
3	167	1	muskotti	8	1	102.428617153504	true	5	1383	3	2	5
3	167	2	sakset	6	0	151.845766518511	false	8	1559	3	2	5
3	167	3	kynä	4	0	179.976183424363	false	1	268	3	2	5
3	167	4	vanilja	7	1	115.901325086854	true	3	500	3	2	5
3	167	5	pippuri	7	1	160.785923989605	true	3	356	3	2	5
3	167	6	kumina	6	1	10.8464372030635	false	1	102	3	2	5
3	167	7	kaneli	6	1	23.9282048822417	false	2	334	3	2	5
3	168	1	norsu	5	1	175.360418183028	false	3	743	1	2	1
3	168	2	krokotiili	10	1	206.438708821771	false	1	539	1	2	1
3	168	3	linna	5	0	40.0190178434476	false	2	308	1	2	1
3	168	4	lato	4	0	79.5161392422947	false	1	294	1	2	1
3	168	5	kartano	7	0	86.5344393743128	false	2	248	1	2	1
3	168	6	aitta	5	0	95.0142369565458	false	2	552	1	2	1
3	168	7	majava	6	1	55.0105433218199	true	2	202	1	2	1
3	168	8	kirkko	6	0	52.3082020337156	false	1	241	1	2	1
3	168	9	vuohi	5	1	111.841649218884	true	1	413	1	2	1
3	168	10	haukka	6	1	135.027709709247	false	2	178	1	2	1
3	172	1	klarinetti	10	1	82.8632379285289	true	1	502	1	1	5
3	172	2	rumpu	5	1	35.5213203583425	true	1	226	1	1	5
3	172	3	kitara	6	1	40.532911319075	false	1	420	1	1	5
3	172	4	tuuba	5	1	73.8154482476399	false	1	344	1	1	5
3	172	5	oboe	4	1	25.1023285772456	true	1	220	1	1	5
3	172	6	hiili	5	0	33.5127020695139	false	1	374	1	1	5
3	172	7	kulta	5	0	185.825183438629	false	1	364	1	1	5
3	172	8	helium	6	0	102.462267201151	false	1	397	1	1	5
3	179	1	anis	4	0	93.2217338866651	false	4	683	1	2	5
3	179	2	salvia	6	0	18.2545994204201	false	1	142	1	2	5
3	179	3	lato	4	1	100.630617819077	true	2	374	1	2	5
3	179	4	maja	4	1	25.2993774626966	true	1	344	1	2	5
3	179	5	aitta	5	1	89.6159059542445	true	1	230	1	2	5
3	179	6	kirkko	6	1	20.0517455599257	true	1	252	1	2	5
3	179	7	talo	4	1	91.5006693964585	false	1	90	1	2	5
4	2	1	mango	5	0	116.999361109367	false	1	292	2	2	5
4	2	2	päärynä	7	0	109.870557020523	false	1	296	2	2	5
4	2	3	nektariini	10	0	113.284673720676	false	1	590	2	2	5
4	2	4	kirkko	6	1	139.772233704564	true	2	490	2	2	5
4	2	5	kartano	7	1	55.1972191328513	true	1	274	2	2	5
4	2	6	sauna	5	1	134.048066562081	false	2	449	2	2	5
4	2	7	banaani	7	0	150.487859410743	false	2	528	2	2	5
4	2	8	maja	4	1	164.013631113784	false	2	678	2	2	5
4	2	9	lato	4	1	61.3563794564184	true	1	222	2	2	5
4	2	10	luumu	5	0	90.3621187223938	false	1	428	2	2	5
4	4	1	viulu	5	1	54.5761691861835	true	3	580	3	3	5
4	4	2	vuori	5	0	85.1990745706734	false	4	848	3	3	5
4	4	3	klarinetti	10	1	63.784406401565	false	1	234	3	3	5
4	4	4	lampi	5	0	33.0104968154071	false	1	414	3	3	5
4	4	5	harppu	6	1	4.55505214020658	true	1	257	3	3	5
4	4	6	trumpetti	9	1	22.4443422714946	true	1	248	3	3	5
4	4	7	pelto	5	0	35.8567218245059	false	1	222	3	3	5
4	4	8	tuuba	5	1	64.2684448232567	false	1	144	3	3	5
4	4	9	meri	4	0	181.275515445412	false	1	120	3	3	5
4	7	1	tukka	5	0	67.9408515851603	false	2	376	1	1	1
4	7	2	niska	5	0	30.8772465158883	false	2	376	1	1	1
4	7	3	varvas	6	0	47.0822981597118	false	1	200	1	1	1
4	7	4	käsi	4	0	44.7568017177278	false	1	236	1	1	1
4	7	5	happi	5	1	47.5880457678186	true	1	208	1	1	1
4	7	6	hopea	5	1	128.235173482858	false	2	616	1	1	1
4	7	7	helium	6	1	63.1094834394958	true	1	180	1	1	1
4	7	8	nenä	4	0	107.120897028463	false	2	479	1	1	1
4	7	9	natrium	7	1	10.5854475578504	true	1	290	1	1	1
4	7	10	hiili	5	1	108.603987908739	true	2	404	1	1	1
4	8	1	majava	6	1	171.373921294927	true	1	308	1	3	5
4	8	2	banaani	7	0	56.5651739146978	false	1	302	1	3	5
4	8	3	ananas	6	0	73.0630720679058	false	1	208	1	3	5
4	8	4	pingviini	9	1	34.0775143497018	true	2	394	1	3	5
4	8	5	mango	5	0	77.9909488580766	false	2	514	1	3	5
4	8	6	seepra	6	1	32.1432994572741	true	1	255	1	3	5
4	8	7	haukka	6	1	48.70403270178	true	2	456	1	3	5
4	8	8	sitruuna	8	0	86.4604724420498	false	3	646	1	3	5
4	8	9	vuohi	5	1	41.6336906843484	true	1	308	1	3	5
4	8	10	persikka	8	0	110.176003285652	false	1	194	1	3	5
4	10	1	salvia	6	1	40.6855318264368	false	1	358	3	3	1
4	10	2	kenkä	5	0	47.8398421820139	false	1	410	3	3	1
4	10	3	kumina	6	1	52.3108650282138	true	1	294	3	3	1
4	10	4	pusero	6	0	146.060875649623	false	2	406	3	3	1
4	10	5	meirami	7	1	14.2260359903945	true	1	284	3	3	1
4	10	6	sahrami	7	1	126.70025927361	true	1	352	3	3	1
4	10	7	solmio	6	0	118.743648349441	false	2	434	3	3	1
4	10	8	paita	5	0	44.1182331921849	false	1	200	3	3	1
4	10	9	takki	5	0	31.8666126219904	false	1	179	3	3	1
4	10	10	pippuri	7	1	46.2333753905121	true	1	284	3	3	1
4	14	1	paperi	6	1	190.630089964832	false	1	368	1	2	1
4	14	2	korva	5	0	174.80966664611	false	4	778	1	2	1
4	14	3	mappi	5	1	96.291711413702	true	3	497	1	2	1
4	14	4	niska	5	0	34.1867214718053	false	2	494	1	2	1
4	14	5	nenä	4	0	115.988692552335	false	1	315	1	2	1
4	14	6	viivoitin	9	1	28.0749069455269	true	1	226	1	2	1
4	14	7	tukka	5	0	106.109364808202	false	1	264	1	2	1
4	14	8	jalka	5	0	59.6188728508012	false	1	170	1	2	1
4	14	9	sakset	6	1	64.1041160924944	true	1	118	1	2	1
4	15	1	meri	4	1	118.835023826314	true	3	683	1	2	5
4	15	2	kumi	4	0	157.590961807179	false	2	604	1	2	5
4	15	3	ranta	5	1	79.0090554784593	true	3	704	1	2	5
4	15	4	nitoja	6	0	51.2465126877802	false	2	688	1	2	5
4	15	5	järvi	5	1	103.799037850706	true	3	832	1	2	5
4	15	6	laskin	6	0	26.8179790439175	false	1	177	1	2	5
4	15	7	metsä	5	1	38.2090630610069	true	1	242	1	2	5
4	15	8	mappi	5	0	71.81222737111	false	1	296	1	2	5
4	16	1	tuoli	5	1	71.9248698678748	true	2	564	1	2	1
4	16	2	pöytä	5	1	34.6353883798527	true	3	1108	1	2	1
4	16	3	mopo	4	0	138.761714480549	false	5	790	1	2	1
4	16	4	palli	5	1	13.923020505623	true	1	257	1	2	1
4	16	5	senkki	6	1	61.6879513350263	false	2	544	1	2	1
4	16	6	vene	4	0	140.831730601274	false	3	350	1	2	1
4	16	7	rahi	4	1	156.57655635503	false	1	118	1	2	1
4	16	8	auto	4	0	23.0556760907157	false	1	230	1	2	1
4	16	9	juna	4	0	121.838953130762	false	1	196	1	2	1
4	16	10	pyörä	5	0	165.828044847002	false	2	294	1	2	1
4	18	1	sormi	5	1	113.793554761675	true	3	846	1	3	5
4	18	2	sahrami	7	0	29.1750820725641	false	2	1222	1	3	5
4	18	3	tukka	5	1	188.848175679681	false	6	574	1	3	5
4	18	4	kaneli	6	0	53.7913097070521	false	1	268	1	3	5
4	18	5	vanilja	7	0	19.2571363395496	false	1	186	1	3	5
4	18	6	nenä	4	1	58.4849869624676	true	1	446	1	3	5
4	18	7	anis	4	0	132.067620937155	false	1	446	1	3	5
4	18	8	varvas	6	1	91.3258889910194	true	1	384	1	3	5
4	18	9	käsi	4	1	102.692497291672	true	1	251	1	3	5
4	18	10	meirami	7	0	59.0213596929111	false	1	282	1	3	5
4	22	1	niska	5	1	69.677496554442	false	3	785	1	1	5
4	22	2	mökki	5	0	88.893028660108	false	2	1013	1	1	5
4	22	3	polvi	5	1	98.6529887392308	true	2	568	1	1	5
4	22	4	maja	4	0	82.456464270547	false	1	444	1	1	5
4	22	5	huvila	6	0	60.8557318582235	false	1	452	1	1	5
4	22	6	lato	4	0	117.784559816319	false	2	366	1	1	5
4	22	7	korva	5	1	168.636743623684	true	1	264	1	1	5
4	22	8	nenä	4	1	147.294489034723	true	1	370	1	1	5
4	22	9	sauna	5	0	8.09780834547229	false	1	532	1	1	5
4	22	10	kynsi	5	1	49.2586652275516	true	1	336	1	1	5
4	23	1	krokotiili	10	1	72.3526622747566	true	3	1643	3	3	1
4	23	2	juna	4	0	95.0900625722794	false	1	300	3	3	1
4	23	3	sammakko	8	1	55.8170156574706	true	2	472	3	3	1
4	23	4	hevonen	7	1	91.4819575999	true	2	418	3	3	1
4	23	5	vuohi	5	1	174.84817928706	true	1	388	3	3	1
4	23	6	vene	4	0	86.9500583456069	false	2	279	3	3	1
4	23	7	mopo	4	0	51.71898104178	false	1	192	3	3	1
4	24	1	sitruuna	8	1	89.8255384278475	true	3	881	1	1	5
4	24	2	vuohi	5	0	139.130855826429	false	5	883	1	1	5
4	24	3	ananas	6	1	102.345784054581	false	3	659	1	1	5
4	24	4	koira	5	0	169.815035890597	false	2	399	1	1	5
4	24	5	banaani	7	1	30.8655857430489	true	2	376	1	1	5
4	24	6	persikka	8	1	63.0814933233516	false	2	439	1	1	5
4	24	7	aprikoosi	9	1	37.04107134177	true	2	566	1	1	5
4	24	8	haukka	6	0	55.0666523405954	false	1	282	1	1	5
4	26	1	banaani	7	0	57.6919145114807	false	1	419	3	3	1
4	26	2	ananas	6	0	166.644276529379	false	1	422	3	3	1
4	26	3	laiva	5	1	126.629914267835	true	3	624	3	3	1
4	26	4	bussi	5	1	54.3242434520437	true	2	446	3	3	1
4	26	5	persikka	8	0	97.4030315942282	false	3	572	3	3	1
4	26	6	päärynä	7	0	102.351895940406	false	2	365	3	3	1
4	26	7	aprikoosi	9	0	13.7586082144961	false	1	298	3	3	1
4	26	8	vene	4	1	225.739566979296	false	1	106	3	3	1
4	26	9	skootteri	9	1	123.986508713502	true	2	572	3	3	1
4	26	10	pyörä	5	1	61.3681293506654	true	1	797	3	3	1
4	35	1	hopea	5	0	143.493699164807	false	1	408	3	3	5
4	35	2	rahi	4	1	60.000332182081	true	2	461	3	3	5
4	35	3	lipasto	7	1	18.0946235108664	true	1	256	3	3	5
4	35	4	kupari	6	0	56.279062714299	false	1	322	3	3	5
4	35	5	vety	4	0	54.431538651778	false	1	178	3	3	5
4	35	6	pöytä	5	1	132.837937996504	false	5	732	3	3	5
4	35	7	natrium	7	0	66.8074208053439	false	3	568	3	3	5
4	35	8	tuoli	5	1	168.993911428785	true	1	238	3	3	5
4	35	9	palli	5	1	47.5435810599076	false	1	479	3	3	5
4	36	1	pyörä	5	0	73.3583450510022	false	3	666	1	3	5
4	36	2	skootteri	9	0	176.722171316382	false	2	412	1	3	5
4	36	3	metro	5	0	92.8890101142218	false	1	154	1	3	5
4	36	4	linna	5	1	86.0643944962142	true	1	242	1	3	5
4	36	5	auto	4	0	49.0170066073113	false	2	278	1	3	5
4	36	6	maja	4	1	70.0018692607562	true	1	276	1	3	5
4	36	7	kartano	7	1	39.1521263790359	true	1	212	1	3	5
4	36	8	aitta	5	1	123.922227626847	false	1	510	1	3	5
4	36	9	sauna	5	1	200.621680284061	false	1	270	1	3	5
4	36	10	bussi	5	0	153.103510737017	false	1	462	1	3	5
4	37	1	auto	4	1	99.8967375073501	true	3	1297	3	3	5
4	37	2	paperi	6	0	181.32747025667	false	2	494	3	3	5
4	37	3	tussi	5	0	130.520166901528	false	5	1207	3	3	5
4	37	4	vene	4	1	124.29501397884	true	1	419	3	3	5
4	37	5	traktori	8	1	102.869931753061	true	3	849	3	3	5
4	37	6	nitoja	6	0	143.110008929957	false	2	458	3	3	5
4	37	7	bussi	5	1	72.0640000277531	false	1	312	3	3	5
4	37	8	kynä	4	0	137.842173517396	false	1	248	3	3	5
4	38	1	sahrami	7	1	21.7365705666741	true	1	316	1	2	1
4	38	2	maja	4	0	125.35053116928	false	4	657	1	2	1
4	38	3	salvia	6	1	110.381430091778	true	2	611	1	2	1
4	38	4	lato	4	0	120.49863872326	false	2	368	1	2	1
4	38	5	kumina	6	1	101.145568365599	true	1	394	1	2	1
4	38	6	kartano	7	0	129.956070127761	true	2	228	1	2	1
4	38	7	anis	4	1	58.0118499776646	false	2	562	1	2	1
4	38	8	aitta	5	0	159.06538733099	false	2	774	1	2	1
4	38	9	meirami	7	1	25.7857673921099	false	1	332	1	2	1
4	48	1	paperi	6	0	103.10157450231	false	3	1334	1	3	1
4	48	2	klemmari	8	0	116.429903047197	false	3	896	1	3	1
4	48	3	tussi	5	0	8.86451916349664	false	1	178	1	3	1
4	48	4	mappi	5	0	13.7785957194484	false	1	300	1	3	1
4	48	5	linna	5	1	160.866867937434	false	1	294	1	3	1
4	48	6	sauna	5	1	128.444683177912	true	3	782	1	3	1
4	48	7	kartano	7	1	112.156402547772	true	2	576	1	3	1
4	48	8	kirkko	6	1	125.878073117677	false	2	356	1	3	1
4	48	9	aitta	5	1	40.6476579891142	true	1	320	1	3	1
4	48	10	laskin	6	0	12.2781920493207	false	1	170	1	3	1
4	49	1	trumpetti	9	0	109.004660674675	false	2	484	2	2	5
4	49	2	päärynä	7	1	74.6987556790607	true	1	198	2	2	5
4	49	3	persikka	8	1	37.8384209501401	true	1	274	2	2	5
4	49	4	banaani	7	1	33.9311567736793	true	1	293	2	2	5
4	49	5	omena	5	1	62.5979592319111	true	1	314	2	2	5
4	49	6	huilu	5	0	151.355181615711	false	3	545	2	2	5
4	52	1	klemmari	8	0	97.9438708799461	false	2	468	1	2	1
4	52	2	päärynä	7	1	110.979937826618	true	1	211	1	2	1
4	52	3	omena	5	1	54.9168894224465	true	2	1595	1	2	1
4	52	4	kumi	4	0	99.3278586742779	false	3	1033	1	2	1
4	52	5	kynä	4	0	184.556016735413	false	2	1297	1	2	1
4	52	6	ananas	6	1	70.2238114886966	true	1	250	1	2	1
4	52	7	luumu	5	1	58.0863754333599	true	2	481	1	2	1
4	52	8	tussi	5	0	76.1601871058626	false	1	270	1	2	1
4	53	1	harppu	6	1	99.4060171218009	true	2	1134	3	3	1
4	53	2	kumina	6	0	79.9464136742372	false	2	536	3	3	1
4	53	3	muskotti	8	0	3.98459533704493	false	1	216	3	3	1
4	53	4	trumpetti	9	1	122.907301726672	true	3	654	3	3	1
4	53	5	kitara	6	1	64.495613323947	true	3	860	3	3	1
4	53	6	salvia	6	0	156.498115662324	false	2	598	3	3	1
4	53	7	kaneli	6	0	49.1058173743193	false	1	338	3	3	1
4	55	1	vene	4	1	67.7321348012564	true	3	748	1	1	1
4	55	2	traktori	8	1	115.677215685212	true	5	836	1	1	1
4	55	3	pyörä	5	1	63.8306263291194	true	3	590	1	1	1
4	55	4	metsä	5	0	147.211027440202	false	1	462	1	1	1
4	55	5	saari	5	0	100.288360241855	false	1	234	1	1	1
4	55	6	bussi	5	1	20.5840933732822	true	1	236	1	1	1
4	55	7	lampi	5	0	59.1845807622222	false	1	552	1	1	1
4	56	1	muskotti	8	1	100.280337055676	true	1	416	1	1	1
4	56	2	viulu	5	0	123.464113004549	false	1	435	1	1	1
4	56	3	meirami	7	1	2.69416035157523	true	1	215	1	1	1
4	56	4	klarinetti	10	0	62.2534850430078	false	1	337	1	1	1
4	56	5	oboe	4	0	77.0720890814666	false	3	1440	1	1	1
4	56	6	tuuba	5	0	104.048444576469	false	2	1433	1	1	1
4	56	7	pippuri	7	1	33.1253679224851	true	1	278	1	1	1
4	57	1	natrium	7	1	65.7036618064475	true	2	526	1	3	5
4	57	2	helium	6	1	32.2950305774743	true	1	438	1	3	5
4	57	3	huvila	6	0	88.1952997613819	false	1	238	1	3	5
4	57	4	linna	5	0	33.3186569357169	false	1	94	1	3	5
4	57	5	aitta	5	0	48.5237481586106	false	2	320	1	3	5
4	57	6	rauta	5	1	112.970936527941	true	1	551	1	3	5
4	57	7	lato	4	0	103.669982328469	false	2	619	1	3	5
4	57	8	happi	5	1	120.697166493972	true	2	858	1	3	5
4	57	9	mökki	5	0	205.066062526201	false	1	982	1	3	5
4	58	1	senkki	6	1	161.517683242424	true	1	96	1	1	5
4	58	2	typpi	5	0	64.9590794269746	false	1	713	1	1	5
4	58	3	vety	4	0	19.7885648797481	false	1	278	1	1	5
4	58	4	natrium	7	0	69.733036646915	false	1	346	1	1	5
4	58	5	happi	5	0	77.5996817003781	false	1	366	1	1	5
4	58	6	palli	5	1	27.9221345888884	true	1	384	1	1	5
4	58	7	rahi	4	1	106.659023746774	true	3	447	1	1	5
4	58	8	hylly	5	1	97.3664208719039	true	3	585	1	1	5
4	59	1	juna	4	0	169.315192126588	false	2	262	2	2	5
4	59	2	käsi	4	1	28.8111107040322	true	1	368	2	2	5
4	59	3	auto	4	0	33.3263619376613	false	1	238	2	2	5
4	59	4	skootteri	9	0	54.4165269013009	false	1	228	2	2	5
4	59	5	niska	5	1	68.6445772621078	true	2	825	2	2	5
4	59	6	varvas	6	1	66.1337176398375	true	2	445	2	2	5
4	59	7	sormi	5	1	109.108126594853	true	2	1152	2	2	5
4	59	8	pyörä	5	0	119.087803402592	false	2	1138	2	2	5
4	60	1	palli	5	1	57.8235674111927	true	3	683	1	2	5
4	60	2	senkki	6	1	75.1251693273343	true	2	991	1	2	5
4	60	3	kirkko	6	0	53.0094000832325	false	3	792	1	2	5
4	60	4	peili	5	1	151.005544748856	true	4	875	1	2	5
4	60	5	sohva	5	1	202.715299126632	false	1	411	1	2	5
4	60	6	sauna	5	0	186.948117936501	false	1	110	1	2	5
4	61	1	aitta	5	1	98.3292316540085	true	3	636	1	1	1
4	61	2	haukka	6	0	76.5085689880668	false	4	826	1	1	1
4	61	3	maja	4	1	118.251581879102	true	3	550	1	1	1
4	61	4	majava	6	0	92.5567814911473	false	1	156	1	1	1
4	61	5	sammakko	8	0	41.6867005170714	false	1	162	1	1	1
4	61	6	krokotiili	10	0	111.986550085267	false	1	340	1	1	1
4	61	7	mökki	5	1	47.1874061588471	true	1	208	1	1	1
4	61	8	sauna	5	1	86.5885962468499	true	1	464	1	1	1
4	64	1	klarinetti	10	0	128.808712886287	false	3	534	1	3	1
4	64	2	niska	5	1	58.6255440468712	true	2	669	1	3	1
4	64	3	kitara	6	0	45.6655504729769	false	1	382	1	3	1
4	64	4	sormi	5	1	34.2901924922261	true	3	668	1	3	1
4	64	5	tukka	5	1	159.986193191179	true	2	1020	1	3	1
4	64	6	tuuba	5	0	145.205936643711	false	2	112	1	3	1
4	71	1	pyörä	5	1	73.422067527413	false	1	272	2	2	1
4	71	2	bussi	5	1	107.833212141769	true	3	418	2	2	1
4	71	3	banaani	7	0	107.850148401049	false	2	388	2	2	1
4	71	4	traktori	8	1	134.336416507215	true	1	314	2	2	1
4	71	5	persikka	8	0	20.1623932111245	false	1	214	2	2	1
4	71	6	laiva	5	1	35.9762664240424	true	3	328	2	2	1
4	71	7	luumu	5	0	140.60385663274	false	1	328	2	2	1
4	71	8	ananas	6	0	32.479849597426	false	2	226	2	2	1
4	71	9	aprikoosi	9	0	192.829921618024	false	2	423	2	2	1
4	71	10	metro	5	1	39.0111394347819	true	1	264	2	2	1
4	73	1	muskotti	8	1	124.343266571409	true	4	1036	1	2	5
4	73	2	hattu	5	0	109.839082546617	false	2	328	1	2	5
4	73	3	takki	5	0	155.752547330694	false	1	50	1	2	5
4	73	4	kenkä	5	0	30.6452345398106	false	1	225	1	2	5
4	73	5	sahrami	7	1	38.977288258677	true	1	270	1	2	5
4	73	6	anis	4	1	99.1447694535696	true	3	762	1	2	5
4	73	7	hanska	6	0	208.787902187842	false	1	410	1	2	5
4	73	8	puku	4	0	39.5854221377453	false	2	190	1	2	5
4	73	9	minttu	6	1	54.2435194285915	true	1	208	1	2	5
4	73	10	meirami	7	1	70.3407914010515	false	2	306	1	2	5
4	75	1	skootteri	9	1	157.377848722481	true	3	620	1	1	5
4	75	2	vene	4	1	34.8347426928616	true	2	498	1	1	5
4	75	3	järvi	5	0	45.0753613407591	false	1	246	1	1	5
4	75	4	juna	4	1	110.165023941358	true	1	326	1	1	5
4	75	5	traktori	8	1	44.5070646077676	false	1	712	1	1	5
4	75	6	pelto	5	0	135.992909471861	false	2	768	1	1	5
4	75	7	metro	5	1	46.6927157059857	true	1	246	1	1	5
4	75	8	joki	4	0	150.995334271451	false	2	432	1	1	5
4	75	9	ranta	5	0	52.6280248536842	false	1	172	1	1	5
4	84	1	senkki	6	1	69.1320194027134	true	3	1365	1	1	1
4	84	2	kupari	6	0	61.7359773551857	false	1	324	1	1	1
4	84	3	tuoli	5	1	40.7609347292233	false	1	258	1	1	1
4	84	4	happi	5	0	26.0118373522594	false	2	518	1	1	1
4	84	5	kulta	5	0	1.4499655168314	false	1	290	1	1	1
4	84	6	rauta	5	0	38.1200013116475	false	1	107	1	1	1
4	84	7	hopea	5	0	104.905467922316	false	1	254	1	1	1
4	84	8	palli	5	1	32.9705929579678	true	1	152	1	1	1
4	85	1	rumpu	5	1	109.979254437814	true	3	286	1	2	1
4	85	2	pusero	6	0	48.6388853130057	false	2	265	1	2	1
4	85	3	viulu	5	1	83.387168708989	true	2	492	1	2	1
4	85	4	takki	5	0	80.7884806145035	false	1	352	1	2	1
4	85	5	sukka	5	0	46.314767623297	false	1	280	1	2	1
4	85	6	trumpetti	9	1	108.798415889203	false	1	252	1	2	1
4	85	7	solmio	6	0	28.5961990481253	false	1	246	1	2	1
4	85	8	tuuba	5	1	35.5706409838226	true	1	266	1	2	1
4	85	9	haitari	7	1	20.5273403050663	true	1	240	1	2	1
4	85	10	kenkä	5	0	64.5740234149925	false	1	577	1	2	1
4	86	1	viulu	5	0	140.389765749382	false	3	1364	1	3	5
4	86	2	meri	4	1	43.0526944569094	true	1	185	1	3	5
4	86	3	klarinetti	10	0	57.1767688838745	false	1	316	1	3	5
4	86	4	lampi	5	1	70.6744201651674	true	2	407	1	3	5
4	86	5	vuori	5	1	120.346783442891	true	5	546	1	3	5
4	86	6	pelto	5	1	117.446265899803	true	2	556	1	3	5
4	86	7	tuuba	5	0	81.8740813716661	false	2	1010	1	3	5
4	86	8	harppu	6	0	80.1826040983953	false	1	274	1	3	5
4	86	9	metsä	5	1	169.232445175268	false	1	240	1	3	5
4	98	1	banaani	7	1	111.633848441734	true	5	906	1	3	1
4	98	2	mango	5	1	198.206375275872	true	1	382	1	3	1
4	98	3	sohva	5	0	65.1388022929042	false	3	768	1	3	1
4	98	4	nektariini	10	1	142.139380589843	true	4	727	1	3	1
4	98	5	palli	5	0	107.025195631683	false	1	419	1	3	1
4	98	6	peili	5	0	45.0587938143045	false	1	234	1	3	1
4	98	7	senkki	6	0	46.3094849895785	false	1	246	1	3	1
4	98	8	pöytä	5	0	92.6547316654687	false	1	254	1	3	1
4	98	9	sitruuna	8	1	60.4691566007001	true	1	380	1	3	1
4	98	10	persikka	8	1	7.82429549544239	false	1	198	1	3	1
4	110	1	hopea	5	1	111.792908179174	true	3	1229	1	2	1
4	110	2	rauta	5	1	99.6388521275718	true	3	565	1	2	1
4	110	3	pingviini	9	0	119.156512621006	false	1	303	1	2	1
4	110	4	seepra	6	0	209.761733402449	false	1	169	1	2	1
4	110	5	typpi	5	1	56.4951900607477	true	1	302	1	2	1
4	110	6	koira	5	0	129.307836473052	false	2	378	1	2	1
4	110	7	natrium	7	1	66.1782902468778	true	1	318	1	2	1
4	110	8	helium	6	1	89.9964738198114	false	1	164	1	2	1
4	110	9	haukka	6	0	172.897434674593	false	2	314	1	2	1
4	113	1	hevonen	7	0	67.6246386624561	false	2	670	1	3	5
4	113	2	krokotiili	10	0	149.254405459193	false	3	548	1	3	5
4	113	3	kumi	4	1	147.322108710446	true	3	730	1	3	5
4	113	4	tussi	5	1	77.4409299623959	true	2	980	1	3	5
4	113	5	paperi	6	1	71.6771938074565	true	2	552	1	3	5
4	113	6	pingviini	9	0	61.1603613462184	false	1	138	1	3	5
4	113	7	kynä	4	1	87.757914742774	true	1	252	1	3	5
4	113	8	laskin	6	1	40.127242616457	false	1	391	1	3	5
4	114	1	hanska	6	1	136.470047312559	false	2	512	1	1	1
4	114	2	puku	4	1	210.4644500995	false	3	589	1	1	1
4	114	3	sohva	5	0	185.195829596673	false	1	366	1	1	1
4	114	4	lipasto	7	0	131.443365751186	true	1	260	1	1	1
4	114	5	kenkä	5	1	104.934782613755	true	3	907	1	1	1
4	114	6	palli	5	0	184.121088141085	false	3	738	1	1	1
4	114	7	takki	5	1	120.721740950567	true	4	795	1	1	1
4	114	8	pöytä	5	0	42.2168938300824	false	2	745	1	1	1
4	114	9	pusero	6	1	131.856032474817	true	1	803	1	1	1
4	115	1	jalka	5	0	130.860949866643	false	1	128	3	3	5
4	115	2	sormi	5	0	107.41470246772	false	4	546	3	3	5
4	115	3	polvi	5	0	17.9311934906743	false	1	246	3	3	5
4	115	4	salvia	6	1	31.8665420150979	true	1	222	3	3	5
4	115	5	muskotti	8	1	45.1891048815973	true	1	273	3	3	5
4	115	6	kaneli	6	1	49.1282144285014	false	2	352	3	3	5
4	115	7	kumina	6	1	52.1655659673383	false	2	208	3	3	5
4	115	8	niska	5	0	173.861801401964	false	2	208	3	3	5
4	115	9	sahrami	7	1	154.265520775059	true	1	791	3	3	5
4	115	10	kynsi	5	0	139.245385201808	false	1	466	3	3	5
4	116	1	puku	4	0	110.631339688619	false	2	270	1	1	1
4	116	2	hanska	6	0	105.209058269963	false	3	594	1	1	1
4	116	3	klarinetti	10	1	84.2419025573232	true	2	341	1	1	1
4	116	4	viulu	5	1	89.7053744401972	false	2	290	1	1	1
4	116	5	pusero	6	0	84.2230781911941	false	1	250	1	1	1
4	116	6	harppu	6	1	60.5363180647806	true	2	540	1	1	1
4	116	7	kitara	6	1	44.951779720051	false	1	218	1	1	1
4	116	8	solmio	6	0	66.6350635926761	false	1	166	1	1	1
4	116	9	kenkä	5	0	30.2862823733782	false	1	280	1	1	1
4	116	10	haitari	7	1	137.463982555432	true	1	298	1	1	1
4	118	1	linna	5	1	32.2149072677592	true	2	472	1	2	1
4	118	2	talo	4	1	90.1757430181228	true	2	957	1	2	1
4	118	3	sauna	5	1	87.8980688069994	true	1	197	1	2	1
4	118	4	lato	4	1	102.142745832706	true	2	383	1	2	1
4	118	5	ranta	5	0	81.4459221620854	false	3	915	1	2	1
4	118	6	saari	5	0	57.8800034554249	false	1	176	1	2	1
4	119	1	paita	5	1	88.7121627920362	true	2	626	1	1	5
4	119	2	senkki	6	0	86.2415434546975	false	5	1317	1	1	5
4	119	3	palli	5	0	152.222561737705	false	4	810	1	1	5
4	119	4	pusero	6	1	65.6072968695288	true	2	928	1	1	5
4	119	5	housut	6	1	60.8506470557866	true	2	431	1	1	5
4	119	6	hattu	5	1	104.245341862359	false	1	234	1	1	5
4	119	7	rahi	4	0	113.646783500458	false	1	228	1	1	5
4	120	1	joki	4	1	75.8414570175077	true	3	599	1	2	1
4	120	2	sahrami	7	0	143.288956308573	false	1	480	1	2	1
4	120	3	kallio	6	1	176.164138026917	true	4	648	1	2	1
4	120	4	metsä	5	1	173.24148031	true	1	676	1	2	1
4	120	5	meri	4	1	123.461362377061	true	1	673	1	2	1
4	120	6	vanilja	7	0	96.1060627640109	false	1	274	1	2	1
4	124	1	pyörä	5	1	147.935671409967	true	6	1680	1	2	5
4	124	2	seepra	6	0	95.6176969753392	true	4	1388	1	2	5
4	124	3	bussi	5	1	127.917507635397	true	4	580	1	2	5
4	124	4	skootteri	9	1	104.24089840365	true	1	652	1	2	5
4	124	5	juna	4	1	31.9038179533422	true	1	186	1	2	5
4	124	6	vene	4	1	63.5429972538281	true	1	204	1	2	5
4	124	7	haukka	6	0	73.102339223858	false	1	195	1	2	5
4	125	1	banaani	7	0	29.1743517494391	false	1	328	1	1	1
4	125	2	laskin	6	1	92.4998338080142	true	3	443	1	1	1
4	125	3	sakset	6	1	103.58136780537	true	2	462	1	1	1
4	125	4	persikka	8	0	159.57692300886	false	2	326	1	1	1
4	125	5	paperi	6	1	57.7101862671322	true	3	693	1	1	1
4	125	6	kynä	4	1	78.4295077122769	true	4	464	1	1	1
4	125	7	ananas	6	0	13.6075052820125	false	1	192	1	1	1
4	126	1	hopea	5	0	66.0305027998425	false	1	246	3	3	1
4	126	2	solmio	6	1	59.7864683686869	true	1	205	3	3	1
4	126	3	takki	5	1	47.5055544120895	true	1	498	3	3	1
4	126	4	hiili	5	0	75.845512148963	false	2	736	3	3	1
4	126	5	kupari	6	0	93.7375745412343	false	2	446	3	3	1
4	126	6	sukka	5	1	27.3756333260073	true	1	108	3	3	1
4	126	7	paita	5	1	85.1567579892245	true	3	244	3	3	1
4	126	8	happi	5	0	176.801851918194	false	3	522	3	3	1
4	127	1	palli	5	1	86.9739260366614	true	2	506	1	3	1
4	127	2	pelto	5	0	133.957319666906	false	4	974	1	3	1
4	127	3	järvi	5	0	141.651497963382	false	2	250	1	3	1
4	127	4	saari	5	0	191.514323797327	false	5	915	1	3	1
4	127	5	peili	5	1	53.70446535178	true	2	527	1	3	1
4	127	6	hylly	5	1	111.592396119262	true	2	378	1	3	1
4	127	7	vuori	5	0	188.361305208899	false	1	140	1	3	1
4	127	8	joki	4	0	104.044656620393	false	2	232	1	3	1
4	128	1	minttu	6	1	67.9233005247536	true	4	1126	1	1	5
4	128	2	paperi	6	0	16.8659716589351	false	1	242	1	1	5
4	128	3	kumina	6	1	53.0613569370404	true	1	624	1	1	5
4	128	4	sahrami	7	1	148.557075624214	true	2	486	1	1	5
4	128	5	meirami	7	1	39.2481464530492	true	1	203	1	1	5
4	128	6	muskotti	8	1	75.1755871277372	true	1	331	1	1	5
4	128	7	sakset	6	0	147.03425457956	false	2	303	1	1	5
4	128	8	viivoitin	9	0	134.957238658615	false	2	803	1	1	5
4	129	1	pingviini	9	0	11.0675381182989	false	1	332	3	3	1
4	129	2	kallio	6	1	64.8480223291351	true	1	312	3	3	1
4	129	3	meri	4	1	153.280737211171	true	1	484	3	3	1
4	129	4	majava	6	0	99.7697238645071	false	1	280	3	3	1
4	129	5	norsu	5	0	108.14793257716	false	3	732	3	3	1
4	129	6	joki	4	1	94.4296118739453	true	3	774	3	3	1
4	129	7	seepra	6	0	133.184530403107	false	3	708	3	3	1
4	129	8	saari	5	1	145.199571624712	true	1	249	3	3	1
4	129	9	koira	5	0	106.502261311518	false	2	417	3	3	1
4	129	10	vuori	5	1	94.814851684744	false	1	334	3	3	1
4	130	1	hattu	5	1	32.8332616634063	true	2	713	2	2	1
4	130	2	tuoli	5	0	53.4327549355262	false	1	188	2	2	1
4	130	3	pusero	6	1	32.378171659314	true	1	386	2	2	1
4	130	4	hanska	6	1	35.4532537293828	true	1	298	2	2	1
4	130	5	puku	4	1	50.468320121804	true	2	766	2	2	1
4	130	6	sohva	5	0	159.204283538598	false	2	565	2	2	1
4	130	7	peili	5	0	150.952910538353	true	1	50	2	2	1
4	132	1	tussi	5	1	100.77308915392	true	3	678	1	1	5
4	132	2	viivoitin	9	1	66.344443048817	true	3	802	1	1	5
4	132	3	huilu	5	0	97.9689586211993	false	3	439	1	1	5
4	132	4	klemmari	8	1	97.3764572743993	true	2	295	1	1	5
4	132	5	laskin	6	1	49.7381352686246	true	1	438	1	1	5
4	132	6	paperi	6	1	124.035895207799	true	1	318	1	1	5
4	133	1	korva	5	1	54.7315646256169	true	4	1106	1	2	1
4	133	2	kupari	6	0	65.4070309676261	false	1	254	1	2	1
4	133	3	polvi	5	1	127.549442331371	true	2	500	1	2	1
4	133	4	tukka	5	1	139.383751223935	true	2	500	1	2	1
4	133	5	hopea	5	0	38.626696726487	false	1	292	1	2	1
4	133	6	niska	5	1	115.995118049569	true	3	471	1	2	1
4	133	7	hiili	5	0	55.6378369457332	false	1	194	1	2	1
4	136	1	kupari	6	1	75.8981362631993	true	2	432	1	3	1
4	136	2	tukka	5	0	128.091667506484	false	2	226	1	3	1
4	136	3	hopea	5	1	36.3699000426574	true	2	513	1	3	1
4	136	4	käsi	4	0	75.9552848720877	false	1	232	1	3	1
4	136	5	niska	5	0	69.4128234232636	false	2	130	1	3	1
4	136	6	korva	5	0	80.4010945199131	false	1	264	1	3	1
4	136	7	kulta	5	1	36.7776195532011	true	1	304	1	3	1
4	136	8	vety	4	1	44.8143927773211	false	1	232	1	3	1
4	136	9	jalka	5	0	190.899363016224	false	1	186	1	3	1
4	137	1	hevonen	7	1	36.5766039624459	true	3	492	1	1	1
4	137	2	koira	5	1	63.6846532809673	true	4	811	1	1	1
4	137	3	majava	6	1	133.085762828409	true	4	1403	1	1	1
4	137	4	seepra	6	1	138.002626570199	true	4	899	1	1	1
4	137	5	krokotiili	10	1	38.5310290545166	true	1	264	1	1	1
4	137	6	auto	4	0	78.6658051506498	false	1	596	1	1	1
4	137	7	pyörä	5	0	72.589564677025	false	1	203	1	1	1
4	139	1	pusero	6	0	67.8254737478955	false	2	682	1	1	5
4	139	2	tuuba	5	1	165.347707876462	true	1	420	1	1	5
4	139	3	haitari	7	1	138.775832371733	true	4	834	1	1	5
4	139	4	rumpu	5	1	69.0827511032964	true	1	240	1	1	5
4	139	5	housut	6	0	214.241495747206	false	1	176	1	1	5
4	139	6	huilu	5	1	24.6052860174393	true	1	276	1	1	5
4	139	7	oboe	4	1	93.8590032974994	true	1	303	1	1	5
4	139	8	takki	5	0	37.0798772921378	false	1	258	1	1	5
4	140	1	niska	5	1	79.6721901366012	true	3	922	1	1	1
4	140	2	nenä	4	1	78.0669828594545	true	3	936	1	1	1
4	140	3	meirami	7	0	22.2782966135205	false	1	347	1	1	1
4	140	4	korva	5	1	18.3248165065847	false	1	274	1	1	1
4	140	5	muskotti	8	0	123.863280962746	false	2	553	1	1	1
4	140	6	minttu	6	0	10.5554725142933	false	1	298	1	1	1
4	140	7	jalka	5	1	39.1909492102449	true	1	176	1	1	1
4	140	8	kumina	6	0	61.282176727213	false	2	479	1	1	1
4	140	9	sormi	5	1	21.6861637916898	true	1	210	1	1	1
4	141	1	järvi	5	0	118.512227956211	false	3	834	2	2	5
4	141	2	kumi	4	1	78.1575826111763	true	2	714	2	2	5
4	141	3	joki	4	0	78.8725552600905	false	2	604	2	2	5
4	141	4	sakset	6	1	68.2606642375038	true	2	740	2	2	5
4	141	5	viivoitin	9	1	241.864001662091	true	1	530	2	2	5
4	141	6	lampi	5	0	180.906210230605	false	1	278	2	2	5
4	141	7	ranta	5	0	181.647215503018	false	1	210	2	2	5
4	141	8	klemmari	8	1	61.6260504981456	true	1	210	2	2	5
4	141	9	kynä	4	1	105.382027405056	true	1	478	2	2	5
4	141	10	saari	5	0	154.997681595565	false	1	316	2	2	5
4	144	1	juna	4	0	96.6787614314691	false	2	884	1	1	5
4	144	2	typpi	5	1	160.800079043579	true	2	386	1	1	5
4	144	3	kupari	6	1	113.337983483032	true	1	328	1	1	5
4	144	4	happi	5	1	19.0784957478309	true	1	233	1	1	5
4	144	5	hopea	5	1	43.6938737124554	true	1	236	1	1	5
4	144	6	helium	6	1	160.566298145034	true	1	340	1	1	5
4	144	7	skootteri	9	0	98.6026252186016	false	1	174	1	1	5
4	144	8	pyörä	5	0	26.2204996138517	false	1	230	1	1	5
4	144	9	laiva	5	0	80.6607708715502	false	2	249	1	1	5
4	144	10	vene	4	0	19.2606671743219	false	1	370	1	1	5
4	146	1	kirkko	6	1	86.0509273008864	true	2	981	1	1	5
4	146	2	muskotti	8	0	92.4726323315775	false	2	671	1	1	5
4	146	3	vanilja	7	0	143.820299309355	false	2	491	1	1	5
4	146	4	kartano	7	1	105.837859483268	true	1	438	1	1	5
4	146	5	linna	5	1	115.726120470521	true	2	408	1	1	5
4	146	6	aitta	5	1	124.831092681271	true	1	422	1	1	5
4	146	7	huvila	6	1	41.7435659712968	true	1	308	1	1	5
4	146	8	anis	4	0	74.6836662195958	false	1	240	1	1	5
4	147	1	lampi	5	1	140.291701632236	false	4	500	1	1	5
4	147	2	pelto	5	1	111.453818083344	false	3	611	1	1	5
4	147	3	meri	4	1	70.5717362178374	true	3	578	1	1	5
4	147	4	mango	5	0	28.3761466728659	false	1	134	1	1	5
4	147	5	persikka	8	0	73.5980371200719	false	3	410	1	1	5
4	147	6	vuori	5	1	90.8170920085962	true	4	529	1	1	5
4	147	7	kallio	6	1	85.8330122971343	true	1	424	1	1	5
4	147	8	sitruuna	8	0	105.775629045636	true	1	416	1	1	5
4	147	9	omena	5	0	29.4648331972252	false	2	370	1	1	5
4	151	1	lato	4	0	108.321815800838	false	2	778	1	3	1
4	151	2	viivoitin	9	1	65.2563489268824	true	3	859	1	3	1
4	151	3	sakset	6	1	91.5391937467634	true	4	761	1	3	1
4	151	4	mappi	5	1	36.7185595305082	true	3	672	1	3	1
4	151	5	maja	4	0	132.982606199965	false	2	1000	1	3	1
4	151	6	kartano	7	0	110.005956250278	false	2	632	1	3	1
4	151	7	laskin	6	1	194.433049916932	false	1	181	1	3	1
4	152	1	solmio	6	1	77.9007592585142	false	3	1627	1	2	5
4	152	2	palli	5	0	25.509417868701	false	1	208	1	2	5
4	152	3	pöytä	5	0	48.96359872395	false	1	281	1	2	5
4	152	4	peili	5	0	155.9085020132	false	1	86	1	2	5
4	152	5	takki	5	1	59.4969654688372	true	1	350	1	2	5
4	152	6	rahi	4	0	206.448584782282	false	2	188	1	2	5
4	152	7	housut	6	1	31.3776943066248	true	1	188	1	2	5
4	152	8	puku	4	1	61.1831194039663	true	1	213	1	2	5
4	152	9	sukka	5	1	81.6272662778804	true	1	336	1	2	5
4	156	1	viulu	5	1	54.2811898645569	false	3	876	1	2	5
4	156	2	oboe	4	1	66.4502421251556	true	3	672	1	2	5
4	156	3	jalka	5	0	99.7134705080981	false	3	670	1	2	5
4	156	4	harppu	6	1	142.175927990641	false	1	634	1	2	5
4	156	5	sormi	5	0	41.6894818869221	false	1	428	1	2	5
4	156	6	haitari	7	1	106.203278224091	false	3	526	1	2	5
4	156	7	klarinetti	10	1	81.195568694995	true	3	404	1	2	5
4	156	8	korva	5	0	212.69442426806	false	2	132	1	2	5
4	158	1	huvila	6	0	84.3103359603402	false	3	396	1	1	1
4	158	2	aprikoosi	9	1	51.3188933366689	true	4	910	1	1	1
4	158	3	mango	5	1	96.7256847998504	true	1	372	1	1	1
4	158	4	päärynä	7	1	55.2626781833816	true	1	150	1	1	1
4	158	5	kartano	7	0	20.20575413094	false	1	158	1	1	1
4	158	6	persikka	8	1	110.605595699314	true	1	150	1	1	1
4	158	7	aitta	5	0	165.381407056537	false	1	215	1	1	1
4	162	1	viulu	5	0	153.506808318068	false	1	144	1	2	1
4	162	2	trumpetti	9	0	173.060151601339	false	2	228	1	2	1
4	162	3	huilu	5	0	105.194199935168	false	1	164	1	2	1
4	162	4	koira	5	1	93.0307560284824	true	2	462	1	2	1
4	162	5	majava	6	1	57.091986324233	true	2	304	1	2	1
4	162	6	norsu	5	1	50.6962168213763	true	1	70	1	2	1
4	162	7	krokotiili	10	1	57.5475954634953	true	2	434	1	2	1
4	162	8	rumpu	5	0	82.9049685813261	false	2	284	1	2	1
4	162	9	hevonen	7	1	46.6459821358973	true	3	492	1	2	1
4	165	1	krokotiili	10	1	58.348751186174	true	2	590	2	2	5
4	165	2	vuohi	5	1	57.6940241519297	true	4	1408	2	2	5
4	165	3	norsu	5	1	108.689709724518	true	1	240	2	2	5
4	165	4	seepra	6	1	67.5399156055143	false	1	208	2	2	5
4	165	5	sammakko	8	1	85.5794864438903	true	1	384	2	2	5
4	165	6	kupari	6	0	186.100937537827	false	2	818	2	2	5
4	166	1	muskotti	8	0	104.272481965406	false	2	450	1	2	5
4	166	2	kumina	6	0	120.350748231991	false	1	490	1	2	5
4	166	3	hopea	5	1	5.10471350812168	true	1	226	1	2	5
4	166	4	hiili	5	1	74.4636293770321	true	1	322	1	2	5
4	166	5	typpi	5	1	85.4172219168945	true	1	110	1	2	5
4	166	6	anis	4	0	123.432825860871	false	1	180	1	2	5
4	166	7	happi	5	1	180.682083782538	true	1	298	1	2	5
4	166	8	natrium	7	1	168.966355510821	true	2	517	1	2	5
4	166	9	sahrami	7	0	142.356420649017	false	1	748	1	2	5
4	168	1	saari	5	1	111.722838687632	true	4	1313	1	1	1
4	168	2	nitoja	6	0	106.348593314627	false	1	296	1	1	1
4	168	3	vuori	5	1	187.347980571147	false	3	580	1	1	1
4	168	4	klemmari	8	0	164.443444625784	false	2	298	1	1	1
4	168	5	metsä	5	1	23.8243740736247	true	1	207	1	1	1
4	168	6	joki	4	1	134.507109634794	true	2	572	1	1	1
4	168	7	viivoitin	9	0	83.8272235016763	false	1	470	1	1	1
4	168	8	kynä	4	0	76.9831215267347	false	1	162	1	1	1
4	168	9	kallio	6	1	14.5071361750002	true	1	246	1	1	1
6	2	1	natrium	7	1	50.406293257886	true	1	326	1	3	1
6	2	2	happi	5	1	44.5636353992804	true	1	230	1	3	1
6	2	3	persikka	8	0	47.9861782183162	false	1	206	1	3	1
6	2	4	helium	6	1	94.126880326504	true	1	371	1	3	1
6	2	5	sitruuna	8	0	72.0200506803488	false	1	232	1	3	1
6	2	6	rauta	5	1	68.9913199298578	true	2	724	1	3	1
6	2	7	aprikoosi	9	0	62.4525563928331	false	1	310	1	3	1
6	2	8	omena	5	0	17.0093768257393	false	1	194	1	3	1
6	2	9	kupari	6	1	43.4597560968766	true	1	270	1	3	1
6	2	10	banaani	7	0	165.955362974506	false	1	96	1	3	1
6	6	1	hiili	5	0	177.96200067249	false	3	349	1	1	5
6	6	2	kupari	6	0	29.3609553659277	false	1	500	1	1	5
6	6	3	hopea	5	0	148.101400736117	false	1	505	1	1	5
6	6	4	natrium	7	0	73.4089211199838	false	1	100	1	1	5
6	6	5	hanska	6	1	79.7483504531599	true	1	380	1	1	5
6	6	6	housut	6	1	90.9795389084821	true	1	206	1	1	5
6	6	7	kenkä	5	1	67.825182638899	true	1	248	1	1	5
6	6	8	takki	5	1	63.0278113216697	true	1	306	1	1	5
6	6	9	sukka	5	1	18.4178636111792	true	1	174	1	1	5
6	6	10	rauta	5	0	107.296562852684	false	1	327	1	1	5
6	9	1	sakset	6	1	99.2451920778623	true	3	1485	3	3	5
6	9	2	harppu	6	0	130.562255203514	false	5	1559	3	3	5
6	9	3	haitari	7	0	90.7714988308554	false	1	216	3	3	5
6	9	4	nitoja	6	1	66.8174415852627	true	1	264	3	3	5
6	9	5	viivoitin	9	1	22.2820151691897	true	1	244	3	3	5
6	9	6	tussi	5	1	25.6123193014611	true	1	298	3	3	5
6	9	7	kumi	4	1	71.3919169094092	true	1	331	3	3	5
6	9	8	oboe	4	0	124.318335333128	false	1	307	3	3	5
6	11	1	housut	6	1	42.2156096722528	true	1	346	2	2	5
6	11	2	hanska	6	1	71.8623823707508	true	1	260	2	2	5
6	11	3	puku	4	1	80.6001395780429	true	1	232	2	2	5
6	11	4	anis	4	0	82.8307129478127	false	2	561	2	2	5
6	11	5	paita	5	1	139.673075231385	true	2	747	2	2	5
6	11	6	muskotti	8	0	205.996587350373	false	1	389	2	2	5
6	11	7	sukka	5	1	74.680528252015	true	1	268	2	2	5
6	14	1	puku	4	1	128.182526990021	true	3	1322	2	2	1
6	14	2	palli	5	0	117.223091581821	false	1	442	2	2	1
6	14	3	senkki	6	0	81.8341175794057	true	1	335	2	2	1
6	14	4	rahi	4	0	114.002720142986	true	1	319	2	2	1
6	14	5	kenkä	5	1	147.203164537703	true	2	438	2	2	1
6	14	6	housut	6	1	137.850589407517	true	1	498	2	2	1
6	14	7	takki	5	1	114.982764360577	true	1	188	2	2	1
6	14	8	lipasto	7	0	77.7975661573035	false	1	226	2	2	1
6	15	1	krokotiili	10	1	125.807103769641	true	2	370	1	1	1
6	15	2	koira	5	1	61.5787625728221	true	1	422	1	1	1
6	15	3	norsu	5	1	231.63518254548	true	2	602	1	1	1
6	15	4	majava	6	1	23.9006966425668	true	1	299	1	1	1
6	15	5	pusero	6	0	89.642390084156	false	1	356	1	1	1
6	15	6	paita	5	0	93.719658556783	false	1	168	1	1	1
6	15	7	hattu	5	0	52.0277003143518	false	1	284	1	1	1
6	15	8	solmio	6	0	17.2836483417131	false	1	298	1	1	1
6	15	9	seepra	6	1	16.6397866572862	true	1	226	1	1	1
6	15	10	hanska	6	0	41.0602009249833	false	1	432	1	1	1
6	17	1	paperi	6	0	57.0014464728747	false	1	608	1	2	1
6	17	2	laskin	6	0	9.66164064742631	false	1	198	1	2	1
6	17	3	klemmari	8	0	35.5969942551334	false	1	323	1	2	1
6	17	4	laiva	5	1	30.1656112154221	true	1	228	1	2	1
6	17	5	kumi	4	0	47.6977567606696	false	1	548	1	2	1
6	17	6	sakset	6	0	137.318360816131	false	4	644	1	2	1
6	17	7	mopo	4	1	176.704971176784	false	3	666	1	2	1
6	17	8	auto	4	1	76.3631540731522	true	1	239	1	2	1
6	17	9	juna	4	1	198.973595484426	false	1	78	1	2	1
6	20	1	senkki	6	0	121.132387494014	false	1	550	1	1	5
6	20	2	krokotiili	10	1	90.9127426354066	true	3	717	1	1	5
6	20	3	peili	5	0	77.6310047596964	false	1	108	1	1	5
6	20	4	pingviini	9	1	166.130253003446	true	2	272	1	1	5
6	20	5	sammakko	8	1	127.641666754517	true	3	970	1	1	5
6	20	6	seepra	6	1	205.813613036627	true	2	780	1	1	5
6	20	7	koira	5	1	128.02508814793	true	3	1036	1	1	5
6	21	1	meirami	7	1	109.854785412514	true	3	1210	1	2	1
6	21	2	pippuri	7	1	133.58063134901	true	3	946	1	2	1
6	21	3	jalka	5	0	40.7368052257415	false	1	128	1	2	1
6	21	4	polvi	5	0	163.267275961841	false	1	314	1	2	1
6	21	5	muskotti	8	1	16.4986847960678	true	1	502	1	2	1
6	21	6	varvas	6	0	108.395436250794	false	1	486	1	2	1
6	21	7	kumina	6	1	94.5892044580141	false	1	315	1	2	1
6	21	8	niska	5	0	31.639930467686	false	1	195	1	2	1
6	21	9	sormi	5	0	80.4577230600022	false	1	312	1	2	1
6	22	1	käsi	4	1	173.259070950071	false	2	1960	1	3	5
6	22	2	jalka	5	1	124.894965254615	true	2	312	1	3	5
6	22	3	tukka	5	1	13.3664206128642	true	1	198	1	3	5
6	22	4	niska	5	1	48.631682060155	true	1	351	1	3	5
6	22	5	krokotiili	10	0	112.294142768	false	1	166	1	3	5
6	22	6	korva	5	1	74.0078137766547	true	1	328	1	3	5
6	26	1	sukka	5	1	74.348567263315	false	2	643	3	3	1
6	26	2	minttu	6	0	119.325802706639	false	2	431	3	3	1
6	26	3	puku	4	1	108.568219878931	false	2	344	3	3	1
6	26	4	kumina	6	0	94.730232766525	false	1	104	3	3	1
6	26	5	kenkä	5	1	50.0103239341638	true	1	232	3	3	1
6	26	6	pusero	6	1	38.3977968117964	true	1	390	3	3	1
6	26	7	vanilja	7	0	26.3797270645471	false	1	296	3	3	1
6	26	8	housut	6	1	36.3709238265953	true	1	390	3	3	1
6	26	9	anis	4	0	49.2444199884616	false	1	251	3	3	1
6	26	10	kaneli	6	0	84.8428435402775	false	1	316	3	3	1
6	30	1	vuohi	5	1	159.380491875347	true	2	945	2	2	1
6	30	2	ranta	5	0	126.921775175513	false	3	937	2	2	1
6	30	3	saari	5	0	64.2785695235978	false	1	297	2	2	1
6	30	4	vuori	5	0	222.998644166282	false	1	485	2	2	1
6	30	5	krokotiili	10	1	130.30007521103	true	1	374	2	2	1
6	30	6	joki	4	0	64.5971555101306	false	1	198	2	2	1
6	30	7	hevonen	7	1	61.7328194723033	true	1	296	2	2	1
6	30	8	pingviini	9	1	75.276822462163	false	1	246	2	2	1
6	30	9	metsä	5	0	38.9903898416007	false	1	262	2	2	1
6	32	1	rumpu	5	0	167.354551498502	false	3	530	3	3	1
6	32	2	trumpetti	9	0	87.6194618791967	false	1	524	3	3	1
6	32	3	meirami	7	1	65.3024999521458	true	1	388	3	3	1
6	32	4	vanilja	7	1	83.647519987146	false	1	671	3	3	1
6	32	5	klarinetti	10	0	120.583883348491	false	3	493	3	3	1
6	32	6	kaneli	6	1	10.2332643863041	true	1	246	3	3	1
6	32	7	huilu	5	0	51.2545958914905	false	1	524	3	3	1
6	32	8	oboe	4	0	71.3154043667987	false	1	198	3	3	1
6	33	1	meri	4	1	84.8620068110578	false	1	346	1	1	1
6	33	2	anis	4	0	99.1956697643602	false	1	682	1	1	1
6	33	3	lampi	5	1	97.8731960242435	true	1	244	1	1	1
6	33	4	ranta	5	1	20.320649595916	false	1	641	1	1	1
6	33	5	minttu	6	0	113.159936815111	false	1	384	1	1	1
6	33	6	kallio	6	1	117.284541794143	true	3	520	1	1	1
6	33	7	kaneli	6	0	52.8717561652722	false	1	454	1	1	1
6	33	8	metsä	5	1	36.12789780765	true	1	200	1	1	1
6	33	9	vanilja	7	0	3.37249166047896	false	1	198	1	1	1
6	38	1	huvila	6	1	141.807538673007	true	5	1299	3	3	5
6	38	2	aitta	5	1	173.583368439292	true	5	772	3	3	5
6	38	3	päärynä	7	0	125.84771073137	false	2	1023	3	3	5
6	38	4	mökki	5	1	175.087561237228	true	1	520	3	3	5
6	38	5	sauna	5	1	35.7676306176409	false	1	270	3	3	5
6	38	6	talo	4	1	33.2050869596813	false	1	300	3	3	5
6	40	1	tuoli	5	1	154.87289143036	true	1	669	1	1	1
6	40	2	joki	4	0	186.234812693772	false	2	860	1	1	1
6	40	3	kallio	6	0	141.478032473684	false	2	196	1	1	1
6	40	4	saari	5	0	67.2553654291023	false	2	687	1	1	1
6	40	5	rahi	4	1	37.5242502670046	true	2	618	1	1	1
6	40	6	meri	4	0	19.108082059694	false	1	364	1	1	1
6	40	7	palli	5	1	28.8189451576563	false	1	232	1	1	1
6	40	8	peili	5	1	46.1769293045781	false	1	146	1	1	1
6	43	1	sammakko	8	1	192.965667930852	true	1	625	1	2	5
6	43	2	majava	6	1	146.337596677719	true	4	847	1	2	5
6	43	3	seepra	6	1	23.0649626056493	true	1	206	1	2	5
6	43	4	krokotiili	10	1	51.8417717675621	true	1	264	1	2	5
6	43	5	auto	4	0	206.097464564705	false	1	94	1	2	5
6	43	6	laiva	5	0	210.941894409191	false	2	661	1	2	5
6	43	7	hevonen	7	1	37.090339712653	false	1	742	1	2	5
6	45	1	saari	5	1	188.382902478756	true	3	836	1	1	5
6	45	2	lampi	5	1	42.629174282409	true	1	514	1	1	5
6	45	3	meri	4	1	128.79766185766	true	1	516	1	1	5
6	45	4	harppu	6	0	217.626157664928	false	1	162	1	1	5
6	45	5	haitari	7	0	112.838240991724	false	3	444	1	1	5
6	45	6	vuori	5	1	32.7885376313125	true	1	346	1	1	5
6	45	7	ranta	5	1	114.357440072782	true	1	393	1	1	5
6	46	1	seepra	6	0	147.396168266813	false	2	440	1	1	1
6	46	2	typpi	5	1	66.4424563061902	true	1	316	1	1	1
6	46	3	krokotiili	10	0	79.4120205006773	false	1	326	1	1	1
6	46	4	norsu	5	0	81.7027502597068	false	1	326	1	1	1
6	46	5	kupari	6	1	120.264760008907	true	1	516	1	1	1
6	46	6	kulta	5	1	55.1285488653565	true	1	475	1	1	1
6	46	7	hopea	5	1	91.8438598927549	true	1	706	1	1	1
6	51	1	sauna	5	0	98.1676859321361	false	3	1032	1	2	5
6	51	2	hopea	5	1	112.004475803425	true	1	311	1	2	5
6	51	3	vety	4	1	154.784744080287	true	1	280	1	2	5
6	51	4	typpi	5	1	97.2341652918356	true	1	238	1	2	5
6	51	5	hiili	5	1	34.8369530814622	true	1	220	1	2	5
6	51	6	linna	5	0	61.9007221282595	false	1	122	1	2	5
6	51	7	kulta	5	1	164.272235633414	true	1	350	1	2	5
6	51	8	mökki	5	0	48.8775787043507	false	1	188	1	2	5
6	55	1	vuohi	5	0	215.928483307519	false	2	128	1	1	5
6	55	2	pingviini	9	0	22.6704786010353	false	1	308	1	1	5
6	55	3	haukka	6	0	62.5126299238802	false	1	164	1	1	5
6	55	4	niska	5	1	105.638262480978	true	1	336	1	1	5
6	55	5	korva	5	1	68.8481728152607	true	1	269	1	1	5
6	55	6	sormi	5	1	50.4593658303392	true	1	263	1	1	5
6	55	7	nenä	4	1	109.048063715043	true	1	254	1	1	5
6	55	8	tukka	5	1	65.1249092129885	true	1	720	1	1	5
6	64	1	sauna	5	1	126.372604455635	false	3	852	1	1	1
6	64	2	lato	4	1	80.6807052522473	true	1	889	1	1	1
6	64	3	huvila	6	1	112.859789119066	true	1	901	1	1	1
6	64	4	mökki	5	1	23.4203607999536	true	1	298	1	1	1
6	64	5	auto	4	0	112.624926752005	false	2	532	1	1	1
6	64	6	laiva	5	0	134.092524027255	false	1	672	1	1	1
6	64	7	bussi	5	0	14.7181044975228	false	1	300	1	1	1
6	70	1	viivoitin	9	0	66.770107832772	false	1	394	3	3	1
6	70	2	mappi	5	0	60.1315699113203	false	1	188	3	3	1
6	70	3	sormi	5	1	186.549507536629	false	2	202	3	3	1
6	70	4	varvas	6	1	35.3064441710009	true	1	430	3	3	1
6	70	5	käsi	4	1	38.9566862040395	true	1	559	3	3	1
6	70	6	sakset	6	0	47.1967901450935	false	1	428	3	3	1
6	70	7	kumi	4	0	70.5233308912732	false	1	400	3	3	1
6	70	8	kynä	4	0	88.2950621495902	false	1	478	3	3	1
6	70	9	kynsi	5	1	187.864598048701	false	1	368	3	3	1
6	76	1	paperi	6	1	31.5683338172923	true	1	365	3	3	1
6	76	2	nitoja	6	1	13.9118690333111	true	1	338	3	3	1
6	76	3	tussi	5	1	53.9687168644947	true	1	732	3	3	1
6	76	4	paita	5	0	178.286188587564	false	2	664	3	3	1
6	76	5	solmio	6	0	10.9388527734859	false	1	430	3	3	1
6	76	6	kynä	4	1	52.4770769003	true	1	1241	3	3	1
6	77	1	solmio	6	1	118.196165758454	false	1	507	1	1	1
6	77	2	takki	5	1	96.8415645490237	true	2	524	1	1	1
6	77	3	housut	6	1	66.5782794911374	true	1	956	1	1	1
6	77	4	hattu	5	1	113.999684648687	false	1	510	1	1	1
6	77	5	kenkä	5	1	94.7892029716465	true	1	312	1	1	1
6	77	6	kirkko	6	0	34.7125985774617	false	1	324	1	1	1
6	77	7	huvila	6	0	12.9482199548818	false	1	148	1	1	1
6	78	1	krokotiili	10	1	225.953041360368	true	1	624	1	3	5
6	78	2	koira	5	1	21.950671971491	true	1	322	1	3	5
6	78	3	hevonen	7	1	110.487643052106	false	4	1162	1	3	5
6	78	4	palli	5	0	177.087154086266	false	2	632	1	3	5
6	78	5	pingviini	9	1	97.4531092372121	false	1	355	1	3	5
6	78	6	norsu	5	1	173.171475999946	true	1	526	1	3	5
6	79	1	metro	5	1	73.2558489132439	true	1	374	1	3	5
6	79	2	huvila	6	0	211.50871589606	false	1	82	1	3	5
6	79	3	mopo	4	1	103.419536355565	true	1	226	1	3	5
6	79	4	juna	4	1	31.5039568943332	true	1	363	1	3	5
6	79	5	auto	4	1	83.6301865674256	true	2	358	1	3	5
6	79	6	vene	4	1	76.5547157267271	false	1	496	1	3	5
[truncated: 16,620 more rows]
