# Supplementary material for: Motivational intensity and visual word search: Layout matters
Source: PLoS One. 2019 Jul 23;14(7):e0218926. doi: 10.1371/journal.pone.0218926 (PMC6650057; doi:10.1371/journal.pone.0218926)
Supplement: S1 File — For each study, one table contains trial-level data while the other contains word-level data. These tables were used to compute our statistics, as outlined in the “Statistical analysis” section. The ‘README’ file contained within the zip file explains the contents of the table files, which are in csv format. (ZIP) [file pone.0218926.s001.zip › study1_trials.csv]

partNumbers	trialNumbers	cue	cond	RT	out_hit	out_seen	reject_all_EEG	reject_all_EYE	reject_all_ECG_EDA	EYE_rejected	EYE_words_seen	EYE_seen_hitrate	EYE_radius	reward	errors	hits	crs	EYE_words_missed	EDA_iscr_log	ECG_ibi_log	deepreward	prevdeepreward	EEG_faa
1	1	2	3	733.7407165	0	1	1	0	0	0	8	0.25	254.588125456439	0	8	1	5	2	10.0746479372944	6.49828214947643	2	<undefined>	NaN
1	2	1	3	1133.158385	1	1	1	0	0	0	10	0.8	339.486753951358	0	2	4	5	0	9.62522622828033	6.69456205852109	0	2	NaN
1	3	2	2	523.375372	NaN	NaN	1	0	0	0	3	0	106.718502404393	0	12	0	4	7	10.8224465826857	6.69950034016168	2	0	NaN
1	4	3	3	680.775885	0	0	1	0	0	0	1	NaN	26.2182710659358	0	10	0	5	9	10.9103235713561	6.71659477352098	4	2	NaN
1	5	2	1	623.675058	NaN	NaN	1	0	0	0	7	0.5	262.310622348766	1	8	1	5	3	10.4945043259592	6.5510803350434	1	4	NaN
1	6	3	1	642.5411102	NaN	NaN	1	0	0	0	2	1	79.1837572466978	2	8	1	5	8	11.123146252206	6.6631326959908	3	1	NaN
1	7	1	5	1517.929491	NaN	NaN	1	0	0	0	9	0.8	451.133407480308	0	2	4	5	1	10.0102130471974	6.64509096950564	0	3	NaN
1	8	3	5	575.8067364	NaN	NaN	1	0	0	0	0	NaN	56.2627790893493	0	8	1	5	10	10.8124346445199	6.58340922215876	4	0	NaN
1	9	1	1	1083.324551	NaN	NaN	1	0	0	0	5	0	286.664911579788	0	10	0	5	5	9.64475586262725	6.7719355558396	0	4	NaN
1	10	1	5	936.4729304	NaN	NaN	1	0	0	0	9	0.8	371.531802911645	0	4	4	4	1	9.72298280547269	6.66695679242921	0	0	NaN
1	11	2	4	676.4941185	NaN	NaN	1	0	0	0	2	0	44.0968748585373	0	10	0	5	8	11.1529159415693	6.53813982376767	2	0	NaN
1	12	3	3	538.1174052	0	0	1	0	0	0	2	0	33.4221090719946	0	10	0	5	8	10.7541930760693	6.48920493132532	4	2	NaN
1	13	3	2	573.0117657	NaN	NaN	1	0	0	0	0	NaN	32.7754386399912	0	10	0	5	10	11.1472268308968	6.54965074223381	4	4	NaN
1	14	3	1	557.8324195	NaN	NaN	1	0	0	0	1	NaN	55.1688361558232	2	10	0	5	9	10.7438592411328	6.58617165485467	3	4	NaN
1	15	1	3	909.5802343	1	1	1	0	0	0	8	0.6	426.566675915529	0	4	3	5	2	7.2298462851571	6.74641212857337	0	3	NaN
1	16	2	4	583.9411687	NaN	NaN	1	0	0	0	2	NaN	17.9242752522925	1	10	0	5	8	10.8742248734131	6.59304453414244	1	0	NaN
1	17	1	3	910.3125111	1	1	1	0	0	0	10	0.8	413.150961164029	0	2	4	5	0	9.54253031935523	6.71780469502369	0	1	NaN
1	18	3	5	498.717489	NaN	NaN	1	0	0	0	0	NaN	22.4174245022678	0	10	0	5	10	10.5711829459881	6.62406522779989	4	0	NaN
1	19	3	5	574.9047356	NaN	NaN	1	0	0	0	3	0.5	133.532879224482	2	8	1	5	7	10.5063790634321	6.49072353450251	3	4	NaN
1	20	3	2	495.680251	NaN	NaN	1	0	0	0	3	0	55.2092096590717	2	10	0	5	7	8.92777428584627	6.5792512120101	3	3	NaN
1	21	3	3	593.8070594	0	0	1	0	0	0	2	0	37.7761907563625	2	10	0	5	8	8.83540660879982	6.73340189183736	3	3	NaN
1	22	3	3	581.2745176	0	0	1	0	0	0	3	NaN	25.4650028937351	0	10	0	5	7	7.8004444263181	6.7202201551353	4	3	NaN
1	23	3	1	570.7464981	NaN	NaN	1	0	0	0	2	NaN	24.389621307608	2	10	0	5	8	9.55508135873899	6.68835471394676	3	4	NaN
1	24	2	2	617.0455572	NaN	NaN	1	0	0	0	2	0	41.4030865406457	1	10	0	5	8	8.34559408163897	6.66057514983969	1	3	NaN
1	25	2	5	482.4855803	NaN	NaN	1	0	0	0	3	0	59.90253397109	0	10	0	5	7	10.3151188726905	6.54678541076052	2	1	NaN
1	26	1	4	881.615129	NaN	NaN	1	0	0	0	8	1	146.252127854527	0	4	3	5	2	9.73753180723728	6.61740297797448	0	2	NaN
1	27	2	4	533.3959305	NaN	NaN	1	0	0	0	2	1	19.4126077105469	0	8	1	5	8	9.51543875515056	6.55250788703459	2	0	NaN
1	28	3	5	749.3919365	NaN	NaN	1	0	0	0	0	NaN	33.2736358777653	2	10	0	5	10	9.59747508955487	6.52502965784346	3	2	NaN
1	29	3	5	511.1572985	NaN	NaN	1	0	0	0	1	0	29.6093341221003	2	10	0	5	9	8.51309707335695	6.50578406012823	3	3	NaN
1	30	2	5	501.9008401	NaN	NaN	1	0	0	0	2	0	34.758370275139	0	10	0	5	8	7.80475431005341	6.63200177739563	2	3	NaN
1	31	1	5	963.7047323	NaN	NaN	1	0	0	0	9	0.75	421.985797324483	0	4	3	5	1	9.40695774842941	6.71174039505618	0	2	NaN
1	32	1	2	779.2161353	NaN	NaN	1	0	0	0	9	0.8	484.865316365188	0	2	4	5	1	10.6476928229192	6.75576892198426	0	0	NaN
1	33	2	2	471.5055338	NaN	NaN	1	0	0	0	2	NaN	31.0875784284797	1	10	0	5	8	10.4315846275756	6.63200177739563	1	0	NaN
1	34	1	4	784.7530379	NaN	NaN	1	0	0	0	9	1	153.901207729268	0	0	5	5	1	9.49064039778322	6.52941883826223	0	1	NaN
1	35	3	2	498.9819983	NaN	NaN	1	0	0	0	1	0	35.3676223791525	2	10	0	5	9	10.4888882304902	6.50279004591562	3	0	NaN
1	36	2	1	505.5759118	NaN	NaN	1	0	0	0	1	0	20.1850158367488	0	10	0	5	9	8.4365243972419	6.69208374250663	2	3	NaN
1	37	1	3	782.6663911	1	1	1	0	0	0	9	1	385.378565637666	0	0	5	5	1	8.36937549068855	6.63594655568665	0	2	NaN
1	38	2	1	437.6497061	NaN	NaN	1	0	0	0	1	NaN	71.387808326178	0	10	0	5	9	10.0359496965948	6.50279004591562	2	0	NaN
1	39	3	3	499.3289743	0	0	1	0	0	0	2	NaN	68.914633956603	2	10	0	5	8	8.73201950872969	6.6631326959908	3	2	NaN
1	40	2	1	630.6190272	NaN	NaN	1	0	0	1	NaN	NaN	NaN	1	10	0	5	NaN	8.02382364762826	6.74170069465205	1	3	NaN
1	41	3	5	469.8072675	NaN	NaN	1	0	0	0	1	NaN	67.6006031679874	2	10	0	5	9	8.61172082556293	6.60258789218934	3	1	NaN
1	42	1	2	710.0128935	NaN	NaN	1	0	0	0	10	1	459.705686054948	0	0	5	5	0	7.1494163950247	6.74170069465205	0	3	NaN
1	43	3	5	485.9125675	NaN	NaN	1	0	0	0	1	NaN	55.2691055669252	2	10	0	5	9	8.84692013134846	6.73696695800186	3	0	NaN
1	44	2	5	539.2178736	NaN	NaN	1	0	0	0	0	NaN	55.9882220868185	0	10	0	5	10	8.69374128964773	6.75576892198426	2	3	NaN
1	45	2	3	3550.177731	0	0	1	0	0	0	0	NaN	85.0727457675653	0	10	0	5	10	8.09756492080001	6.72142570079064	2	2	NaN
1	46	1	4	728.0498304	NaN	NaN	1	0	0	0	8	1	151.096133108302	0	2	5	4	2	9.80157966458385	6.72982407048948	0	2	NaN
1	47	2	2	873.4830919	NaN	NaN	1	0	0	0	3	1	152.84692534293	0	8	1	5	7	8.3002141439619	6.57228254269401	2	0	NaN
1	48	3	2	484.4028453	NaN	NaN	1	0	0	0	1	NaN	66.7768110812073	2	10	0	5	9	8.47756683655103	6.62804137617953	3	2	NaN
1	49	3	2	543.0547989	NaN	NaN	1	0	0	0	1	NaN	91.1644676708319	2	10	0	5	9	9.7200804671416	6.62804137617953	3	3	NaN
1	50	2	1	473.9805611	NaN	NaN	1	0	0	0	1	0	58.7120436308352	0	10	0	5	9	8.00020743364606	6.70318811324086	2	3	NaN
1	51	3	2	425.7334403	NaN	NaN	1	0	0	0	2	0	71.9855314840876	2	10	0	5	8	9.00352938640686	6.74758652682932	3	2	NaN
1	52	3	5	471.0791708	NaN	NaN	1	0	0	0	1	0	60.5231145988675	2	10	0	5	9	9.80576313959153	6.53958595561767	3	3	NaN
1	53	1	2	799.9443606	NaN	NaN	1	0	0	0	10	0	326.023820667264	0	10	0	5	0	9.1550366086415	6.76849321164863	0	3	NaN
1	54	2	3	408.9666958	0	0	1	0	0	0	3	0.5	111.01033809484	1	8	1	5	7	7.92494512373526	6.76849321164863	1	0	NaN
1	55	2	4	412.9730029	NaN	NaN	1	0	0	0	3	1	43.3168951217253	0	6	2	5	7	8.43594821435682	6.66568371778241	2	1	NaN
1	56	1	5	692.9789022	NaN	NaN	1	0	0	0	10	0	329.809245267364	0	10	0	5	0	8.8719685925259	6.70073110954781	0	2	NaN
1	57	2	2	433.1776846	NaN	NaN	1	0	0	0	0	NaN	64.6831399834331	0	10	0	5	10	9.18833125600406	6.54821910276237	2	0	NaN
1	58	1	4	926.7350171	NaN	NaN	1	0	0	0	8	0.75	188.128634662105	0	4	3	5	2	8.17943918149587	6.69703424766648	0	2	NaN
1	59	2	3	499.4973296	0	0	1	0	0	0	2	0	28.0846900240863	0	10	0	5	8	9.5410185251318	6.66695679242921	2	0	NaN
1	60	3	3	441.4089554	0	0	1	0	0	0	1	NaN	61.3258560201515	0	10	0	5	9	8.34373363878498	6.67203294546107	4	2	NaN
1	61	3	4	423.8018035	NaN	NaN	1	0	0	0	3	NaN	49.5094715365524	2	10	0	5	7	8.4266750234683	6.58063913728495	3	4	NaN
1	62	2	4	528.2658863	NaN	NaN	1	0	0	0	3	0.5	83.6034656003946	1	8	1	5	7	7.86529749390038	6.71052310945243	1	3	NaN
1	63	2	2	659.3150406	NaN	NaN	1	0	0	0	3	0.5	50.5418756633047	0	8	1	5	7	9.66198742642014	6.65027904858742	2	1	NaN
1	64	2	4	394.9572816	NaN	NaN	1	0	0	0	3	0.5	78.8544844687252	1	8	1	5	7	8.77549630709295	6.73459165997295	1	2	NaN
1	65	2	1	408.906129	NaN	NaN	1	0	0	0	1	0	65.6171439275934	0	10	0	5	9	10.1116732475965	6.6052979209482	2	1	NaN
1	66	1	4	941.0807996	NaN	NaN	1	0	0	0	8	1	188.270467217109	0	2	4	5	2	9.71552587933567	6.67076632084587	0	2	NaN
1	67	2	2	509.0076896	NaN	NaN	1	0	0	0	0	NaN	62.8875823674653	1	10	0	5	10	9.1797597038215	6.70808408385307	1	0	NaN
1	68	3	4	429.2545285	NaN	NaN	1	0	0	0	2	0	71.7038027313476	2	10	0	5	8	7.94855320656121	6.58340922215876	3	1	NaN
1	69	1	1	873.870788	NaN	NaN	1	0	0	0	9	1	364.791746517044	0	0	5	5	1	8.17301007336673	6.79122146272619	0	3	NaN
1	70	1	1	735.6350551	NaN	NaN	1	0	0	0	10	1	363.661653124863	0	0	5	5	0	9.5538624269143	6.71417052990947	0	0	NaN
1	71	1	2	827.9984342	NaN	NaN	1	0	0	0	9	0.8	373.356657844623	0	2	4	5	1	8.4451075207531	6.57228254269401	0	0	NaN
1	72	3	2	588.0282317	NaN	NaN	1	0	0	0	3	0	41.0999869024127	0	10	0	5	7	10.2737869498924	6.58892647753352	4	0	NaN
1	73	1	1	946.8709194	NaN	NaN	1	0	0	0	9	0.8	365.880732633079	0	2	4	5	1	9.43430404776548	6.5875500148248	0	4	NaN
1	74	1	1	742.36071	NaN	NaN	1	0	0	0	8	1	404.455238374894	0	0	5	5	2	8.51659002004304	6.68210859744981	0	0	NaN
1	75	1	5	677.4857719	NaN	NaN	1	0	0	0	8	0.6	397.529483483684	0	4	3	5	2	10.6092880427316	6.66440902035041	0	0	NaN
1	76	2	1	545.1883252	NaN	NaN	1	0	0	0	1	NaN	58.9855384376167	0	10	0	5	9	7.43175099668643	6.58892647753352	2	0	NaN
1	77	2	3	426.9184285	0	0	1	0	0	0	1	NaN	48.9730166399894	1	10	0	5	9	8.73641743189166	6.69579891705849	1	2	NaN
1	78	3	3	465.7694792	0	0	1	0	0	0	1	0	59.5294971379521	0	10	0	5	9	8.0511975810233	6.67959918584438	4	1	NaN
1	79	2	3	528.3466421	0	0	1	0	0	0	2	0	53.4380842906405	0	10	0	5	8	9.41993368927282	6.63463335786169	2	4	NaN
1	80	2	4	452.4355391	NaN	NaN	1	0	0	0	2	0	45.7812699040125	0	10	0	5	8	8.33838215211089	6.61740297797448	2	2	NaN
1	81	2	5	514.5743624	NaN	NaN	1	0	0	0	1	NaN	55.6129102351837	0	10	0	5	9	9.32563535277482	6.70441435496411	2	2	NaN
1	82	2	4	488.2801486	NaN	NaN	1	0	0	0	3	1	50.3088955045239	0	6	2	5	7	8.53584155286428	6.65286302935335	2	2	NaN
1	83	2	4	519.7937169	NaN	NaN	1	0	0	0	3	0.5	66.1193994818521	1	8	1	5	7	9.89139498883728	6.67582322163485	1	2	NaN
1	84	1	4	962.6234263	NaN	NaN	1	0	0	0	7	1	134.968405368601	0	2	4	5	3	8.16691097911244	6.71780469502369	0	1	NaN
1	85	1	5	1236.341668	NaN	NaN	1	0	0	0	10	1	379.95160405018	0	0	5	5	0	8.69370378134325	6.74405918631135	0	0	NaN
1	86	3	4	525.2810027	NaN	NaN	1	0	0	0	3	1	40.4799315746052	0	8	1	5	7	8.87779934718797	6.65286302935335	4	0	NaN
1	87	3	1	382.6102042	NaN	NaN	1	0	0	0	2	0	68.7126079943797	2	10	0	5	8	9.53411129469703	6.45519856334012	3	4	NaN
1	88	1	3	794.7349295	0	1	1	0	0	0	10	0.6	465.708456046207	0	8	3	3	0	8.03055492696641	6.67582322163485	0	3	NaN
1	89	1	2	845.2110463	NaN	NaN	1	0	0	1	NaN	NaN	NaN	0	4	3	5	NaN	8.91218970241468	6.43294009273918	0	0	NaN
1	90	1	3	803.7285895	1	1	1	0	0	0	10	0.8	380.987997842681	0	4	4	4	0	9.3511391028434	6.75227037614174	0	0	NaN
1	91	2	3	521.5388627	0	1	1	0	0	0	1	0	34.7988755719045	1	10	0	5	9	8.57258688563865	6.64898455002478	1	0	NaN
1	92	2	2	696.7853731	NaN	NaN	1	0	0	0	1	NaN	196.718886827026	0	10	0	5	9	9.08013427736684	6.66695679242921	2	1	NaN
1	93	2	2	426.1358504	NaN	NaN	1	0	0	1	NaN	NaN	NaN	0	10	0	5	NaN	9.09353058440676	6.68710860786651	2	2	NaN
1	94	2	3	512.1506629	0	0	1	0	0	0	1	NaN	357.542307131906	0	10	0	5	9	7.88742110801826	6.65672652417839	2	2	NaN
1	95	2	3	507.522947	0	NaN	1	0	0	1	NaN	NaN	NaN	0	10	0	5	NaN	7.66428669326481	6.68710860786651	2	2	NaN
1	96	3	4	392.954128	NaN	NaN	1	0	0	1	NaN	NaN	NaN	0	10	0	5	NaN	8.22809662933234	6.53233429222235	4	2	NaN
1	97	1	5	689.8776755	NaN	NaN	1	0	0	0	3	1	364.063383936738	0	8	1	5	7	7.63275561230235	6.69950034016168	0	4	NaN
1	98	2	5	479.7997668	NaN	NaN	1	0	0	0	1	0	45.2727577093764	1	10	0	5	9	9.20918045989128	6.71295620067707	1	0	NaN
1	99	2	5	581.8829233	NaN	NaN	1	0	0	0	1	NaN	33.964437498193	1	10	0	5	9	8.52689399925611	6.6631326959908	1	1	NaN
1	100	3	4	428.2009395	NaN	NaN	1	0	0	0	0	NaN	308.620659007811	2	10	0	5	10	8.86898779271863	6.54534966033442	3	1	NaN
1	101	1	2	933.8141495	NaN	NaN	1	0	0	0	10	1	386.236764800465	0	0	5	5	0	8.60078707853328	6.61873898351722	0	3	NaN
1	102	1	1	645.9848645	NaN	NaN	1	0	0	0	10	1	430.277660827159	0	0	5	5	0	9.43564794133336	6.71780469502369	0	0	NaN
1	103	3	4	460.039584	NaN	NaN	1	0	0	0	3	0.5	77.3841384737564	2	10	1	4	7	8.69247035764186	6.64118216974059	3	0	NaN
1	104	3	2	399.8317132	NaN	NaN	1	0	0	0	2	0	66.2963432562744	0	10	0	5	8	7.86846301716499	6.77536609093639	4	3	NaN
1	105	2	5	516.4064232	NaN	NaN	1	0	0	0	1	0	45.2042553580764	0	10	0	5	9	8.33283564853361	6.72982407048948	2	4	NaN
1	106	1	1	795.346757	NaN	NaN	1	0	0	0	8	0.75	574.411923319141	0	4	3	5	2	8.68686343919956	6.71780469502369	0	2	NaN
1	107	1	1	692.8690607	NaN	NaN	1	0	0	0	8	1	443.501204980707	0	2	4	5	2	8.92340861215371	6.58202513889283	0	0	NaN
1	108	3	3	485.878349	0	0	1	0	0	0	1	NaN	63.598835739498	2	10	0	5	9	8.17955429736617	6.5792512120101	3	0	NaN
1	109	2	1	439.2672167	NaN	NaN	1	0	0	0	2	NaN	75.8095894533858	0	10	0	5	8	7.72765933095842	6.76619171466035	2	3	NaN
1	110	2	5	576.7823071	NaN	NaN	1	0	0	0	1	0	38.0762586581809	1	10	0	5	9	7.78631915738374	6.7696419768525	1	2	NaN
1	111	2	1	537.9901122	NaN	NaN	1	0	0	0	1	0	48.2053967164112	1	10	0	5	9	8.01285052017873	6.68336094576627	1	1	NaN
1	112	2	5	535.4114027	NaN	NaN	1	0	0	0	1	NaN	51.0996811223399	0	10	0	5	9	7.83661995292419	6.55250788703459	2	1	NaN
1	113	1	2	694.1272766	NaN	NaN	1	0	0	0	9	0.75	306.980853539247	0	4	3	5	1	9.33657716987988	6.56807791141198	0	2	NaN
1	114	2	1	467.3236855	NaN	NaN	1	0	0	0	0	NaN	55.7809943417455	1	10	0	5	10	8.16823987153417	6.73101810048208	1	0	NaN
1	115	1	2	850.1005341	NaN	NaN	1	0	0	0	9	1	312.792858648687	0	0	5	5	1	8.14462302016002	6.51619307604296	0	1	NaN
1	116	2	5	394.9891048	NaN	NaN	1	0	0	0	0	NaN	50.0805669873382	1	10	0	5	10	8.28320955911828	6.67076632084587	1	0	NaN
1	117	3	3	459.4849014	0	0	1	0	0	0	0	NaN	70.9748957823822	2	10	0	5	10	8.23753444194219	6.46302945692067	3	1	NaN
1	118	1	4	825.6486467	NaN	NaN	1	0	0	0	8	0.75	184.849838554816	0	4	3	5	2	8.5237314079842	6.64378973314767	0	3	NaN
1	119	3	1	467.3308714	NaN	NaN	1	0	0	0	3	NaN	35.2601977953317	0	10	0	5	7	7.10774534994079	6.61472560020376	4	0	NaN
1	120	3	2	419.4502312	NaN	NaN	1	0	0	0	1	NaN	64.7079456968922	2	10	0	5	9	8.69372735516254	6.52795791762255	3	4	NaN
1	121	3	1	611.2663873	NaN	NaN	1	0	0	0	1	0	65.0194111913008	0	10	0	5	9	8.15528384903715	6.69456205852109	4	3	NaN
1	122	3	1	406.9590938	NaN	NaN	1	0	0	0	1	NaN	241.088044095809	0	10	0	5	9	9.25904007840041	6.7093043402583	4	4	NaN
1	123	3	3	520.0031344	0	NaN	1	0	0	1	NaN	NaN	NaN	2	10	0	5	NaN	7.28425130923616	6.5366915975913	3	4	NaN
1	124	3	1	533.7220332	NaN	NaN	1	0	0	1	NaN	NaN	NaN	0	10	0	5	NaN	8.11969735066577	6.75809450442773	4	3	NaN
1	125	1	2	828.9531315	NaN	NaN	1	0	0	0	10	1	482.673081246705	0	0	5	5	0	8.53803298032555	6.71780469502369	0	4	NaN
1	126	3	2	438.5571819	NaN	NaN	1	0	0	0	2	0	103.564419377724	0	10	0	5	8	8.90759889722432	6.82654522355659	4	0	NaN
1	127	3	5	612.1499101	NaN	NaN	1	0	0	0	1	0	32.2193519667458	0	10	0	5	9	8.38730377747795	6.72743172485086	4	4	NaN
1	128	1	5	647.5619972	NaN	NaN	1	0	0	0	8	1	288.094088523536	0	0	5	5	2	8.32194621746636	6.74170069465205	0	4	NaN
1	129	1	4	927.1312678	NaN	NaN	1	0	0	0	10	0.8	190.34074209411	0	2	4	5	0	8.22859604416137	6.75809450442773	0	0	NaN
1	130	1	5	744.1113307	NaN	NaN	1	0	0	0	8	1	462.66559371503	0	0	5	5	2	7.88515912706371	6.63068338564237	0	0	NaN
1	131	2	3	615.3185473	0	0	1	0	0	0	1	0	37.8126901509044	1	10	0	5	9	9.56015850801953	6.55393340402581	1	0	NaN
1	132	1	5	889.0658748	NaN	NaN	1	0	0	0	9	0.8	351.273186524881	0	2	4	5	1	7.59174418984994	6.61069604471776	0	1	NaN
1	133	1	3	749.1650675	0	1	1	0	0	0	10	0.8	426.094776709028	0	2	4	5	0	9.94386560907007	6.52941883826223	0	0	NaN
1	134	2	4	683.1571535	NaN	NaN	1	0	0	1	NaN	NaN	NaN	1	6	2	5	NaN	8.27822011190227	6.60665018619822	1	0	NaN
1	135	3	3	448.588006	0	0	1	0	0	0	1	NaN	56.0469894826212	0	10	0	5	9	8.12117746631174	6.60123011872888	4	1	NaN
1	136	1	5	678.0264249	NaN	NaN	1	0	0	0	8	0.8	385.510207025744	0	4	4	4	2	7.26365502673721	6.62406522779989	0	4	NaN
1	137	2	4	542.3683749	NaN	NaN	1	0	0	0	3	0	53.9904842553696	0	10	0	5	7	7.86523164000352	6.5510803350434	2	0	NaN
1	138	3	1	445.6944859	NaN	NaN	1	0	0	0	1	0	57.9668514119839	2	10	0	5	9	7.75836796773516	6.63987583382654	3	2	NaN
1	139	3	4	460.3954569	NaN	NaN	1	0	0	0	3	0	54.8024220055219	2	10	0	5	7	8.50160457444938	6.58892647753352	3	3	NaN
1	140	3	1	533.5543623	NaN	NaN	1	0	0	0	2	0	60.7141350780513	2	10	0	5	8	7.72350343772112	6.65027904858742	3	3	NaN
1	141	2	2	448.2995437	NaN	NaN	1	0	0	0	0	NaN	49.1979538434525	1	10	0	5	10	8.18375579395603	6.66695679242921	1	3	NaN
1	142	3	4	427.7420688	NaN	NaN	1	0	0	0	3	0	77.1177924411001	0	10	0	5	7	8.59588597943095	6.53813982376767	4	1	NaN
1	143	2	5	429.2196256	NaN	NaN	1	0	0	0	2	0.5	78.3566482666073	1	8	1	5	8	7.50884645161472	6.61338421837956	1	4	NaN
1	144	3	5	514.9233915	NaN	NaN	1	0	0	0	2	0	60.8973451247045	2	10	0	5	8	8.29050769705469	6.53087762772588	3	1	NaN
1	145	3	5	504.3508879	NaN	NaN	1	0	0	0	1	NaN	35.9082810980148	0	10	0	5	9	7.4630844735587	6.66568371778241	4	3	NaN
1	146	3	4	499.9503831	NaN	NaN	1	0	0	0	3	0	114.788780801409	0	10	0	5	7	8.50000984340003	6.58202513889283	4	4	NaN
1	147	1	4	857.9718258	NaN	NaN	1	0	0	0	9	0.8	207.269324062967	0	2	4	5	1	8.08193206102552	6.5410299991899	0	4	NaN
1	148	3	4	442.980271	NaN	NaN	1	0	0	0	2	0	216.462162117453	2	10	0	5	8	8.51383450461847	6.5424719605068	3	0	NaN
1	149	1	4	713.0668986	NaN	NaN	1	0	0	0	9	0.6	134.966328323039	0	4	3	5	1	7.66034001977859	6.63856778916652	0	3	NaN
1	150	1	3	663.8900599	1	1	1	0	0	0	9	1	392.342113920313	0	0	5	5	1	7.98650817438338	6.62406522779989	0	0	NaN
1	151	3	3	529.0091131	0	1	1	0	0	0	2	0	87.12159266949	2	10	0	5	8	8.73248898811774	6.58063913728495	3	0	NaN
1	152	2	5	658.1307367	NaN	NaN	1	0	0	0	1	0	52.2886694230779	1	10	0	5	9	7.08399064274373	6.51619307604296	1	3	NaN
1	153	2	1	497.9578373	NaN	NaN	1	0	0	0	2	NaN	61.4415539859414	1	10	0	5	8	7.42969606958829	6.7093043402583	1	1	NaN
1	154	3	5	488.8988199	NaN	NaN	1	0	0	0	1	NaN	50.6284383090546	0	10	0	5	9	8.04836333399214	6.71052310945243	4	1	NaN
1	155	3	2	487.7018552	NaN	NaN	1	0	0	0	2	0	42.4952971372436	0	10	0	5	8	7.24641667351701	6.63987583382654	4	4	NaN
1	156	1	3	1008.823936	0	0	1	0	0	0	7	0.666666666666667	295.061877167355	0	6	2	5	3	8.93574053347302	6.74170069465205	0	4	NaN
1	157	1	2	642.9284641	NaN	NaN	1	0	0	0	6	0.6	408.230875005302	0	4	3	5	4	7.518999382886	6.73101810048208	0	0	NaN
1	158	3	2	414.0279607	NaN	NaN	1	0	0	0	1	0	53.3207605140261	0	10	0	5	9	7.43085746900947	6.5410299991899	4	0	NaN
1	159	1	5	623.5713758	NaN	NaN	1	0	0	0	8	0.6	450.579833641158	0	4	3	5	2	7.90280465479352	6.65801104587075	0	4	NaN
1	160	3	4	544.9053378	NaN	NaN	1	0	0	0	3	0	60.9931554611212	0	10	0	5	7	8.40667186318024	6.58202513889283	4	0	NaN
1	161	1	4	796.4961579	NaN	NaN	1	0	0	0	9	0.5	181.209362358749	0	6	2	5	1	8.74231724141957	6.56807791141198	0	4	NaN
1	162	2	4	513.8085514	NaN	NaN	1	0	0	0	3	1	67.0914328619547	1	8	1	5	7	8.03909474592423	6.51174532964473	1	0	NaN
1	163	3	4	508.7202538	NaN	NaN	1	0	0	0	2	0.5	62.729694790556	0	8	1	5	8	8.5758949317173	6.63725803128446	4	1	NaN
1	164	2	2	585.7017128	NaN	NaN	1	0	0	0	1	0	54.0107294692718	1	10	0	5	9	8.59315885883933	6.50578406012823	1	4	NaN
1	165	1	1	711.8675386	NaN	NaN	1	0	0	0	7	1	372.29775711216	0	4	3	5	3	7.15448444441536	6.56244409369372	0	1	NaN
1	166	1	3	671.8752994	1	1	1	0	0	0	9	1	413.934115570035	0	0	5	5	1	8.84545366931464	6.59987049921284	0	0	NaN
1	167	1	3	738.30855	1	1	1	0	0	0	10	0.8	375.672019436988	0	2	4	5	0	8.75364633992279	6.5510803350434	0	0	NaN
1	168	1	2	640.1321246	NaN	NaN	1	0	0	0	10	1	353.03137447431	0	0	5	5	0	8.98109844425249	6.62804137617953	0	0	NaN
1	169	1	3	656.8519897	1	1	1	0	0	0	10	0.8	335.364099789127	0	2	4	5	0	8.87273161261679	6.50279004591562	0	0	NaN
1	170	1	4	739.9298246	NaN	NaN	1	0	0	0	9	0.75	182.170783357923	0	2	4	5	1	9.18411606751332	6.64378973314767	0	0	NaN
1	171	3	1	647.1510324	NaN	NaN	1	0	0	0	0	NaN	59.9956051365401	0	10	0	5	10	8.36298963541587	6.58892647753352	4	0	NaN
1	172	2	3	599.2351471	0	0	1	0	0	0	1	0	49.1709934206037	1	10	0	5	9	8.70784965814513	6.50876913697168	1	4	NaN
1	173	2	3	610.3914191	0	0	1	0	0	0	2	0	57.2510853796183	1	10	0	5	8	8.23472824806719	6.53524127101366	1	1	NaN
1	174	2	2	512.2365514	NaN	NaN	1	0	0	0	1	NaN	44.8253312965012	1	10	0	5	9	8.90028998866257	6.45047042214418	1	1	NaN
1	175	2	1	490.3448956	NaN	NaN	1	0	0	0	1	NaN	34.4970022938933	1	10	0	5	9	9.34105755271624	6.75693238924755	1	1	NaN
1	176	1	1	721.0983331	NaN	NaN	1	0	0	0	9	0.6	402.280422122948	0	6	3	4	1	7.07788530420766	6.58617165485467	0	1	NaN
1	177	1	1	724.6416634	NaN	NaN	1	0	0	0	9	0.75	375.420566138109	0	6	3	4	1	7.7714382316459	6.68959926917897	0	0	NaN
1	178	1	2	733.0577144	NaN	NaN	1	0	0	0	7	0.666666666666667	252.03854754911	0	6	2	5	3	8.1354174349016	6.63068338564237	0	0	NaN
1	179	3	1	554.1494776	NaN	NaN	1	0	0	0	2	0	76.6964381470047	0	10	0	5	8	8.0674834080138	6.52209279817015	4	0	NaN
1	180	1	1	730.2148377	NaN	NaN	1	0	0	0	7	0.666666666666667	361.084631812716	0	6	2	5	3	7.98901077066465	6.55393340402581	0	4	NaN
2	1	3	2	976.662086	NaN	NaN	0	0	0	0	10	0.8	377.752175687319	2	2	4	5	0	9.47474278869638	7.00850518208228	3	0	-1.32331476078738
2	2	2	3	815.8223413	1	1	0	0	0	0	10	0.2	403.688974965149	1	8	1	5	0	10.600719360804	6.80350525760834	1	3	-1.14704616253843
2	3	3	1	564.8580693	NaN	NaN	0	0	0	0	7	1	672.116355360141	2	0	5	5	3	9.79190300596351	6.7696419768525	3	1	-0.0648879684776491
2	4	1	2	651.2418509	NaN	NaN	0	0	0	0	9	1	464.290756453354	0	2	4	5	1	8.90784932952122	6.74523634948436	0	3	-0.915661190188147
2	5	1	3	910.9629306	1	1	0	0	0	0	9	0.75	321.003896640407	0	6	3	4	1	9.4327147576084	6.86066367144829	0	0	-1.2217758004996
2	6	3	5	651.4105472	NaN	NaN	0	0	0	0	8	0.8	349.202373382634	2	4	4	4	2	9.55182729894982	6.82328612235569	3	0	-0.598375223316096
2	7	2	4	684.7446561	NaN	NaN	0	0	0	0	10	0.6	198.691024262306	1	4	3	5	0	9.2301974559704	6.82219739062049	1	3	0.930411781807609
2	8	1	5	794.6696085	NaN	NaN	0	0	0	0	10	1	425.46360705266	0	2	5	4	0	8.86221215767268	6.880384082186	0	1	0.440549783453861
2	9	1	3	770.4567323	0	1	0	0	0	0	9	0.5	347.419468643543	0	8	2	4	1	9.8541452817089	6.85224256905188	0	0	-1.14028472349416
2	10	3	1	762.5074767	NaN	NaN	0	0	0	0	10	0.6	351.717288775897	0	4	3	5	0	10.4882716103254	6.76734312526539	4	0	0.270824760304657
2	11	3	5	913.6487258	NaN	NaN	0	0	0	0	10	0.8	395.623632305369	2	2	4	5	0	10.0965485505817	6.80461452006262	3	4	0.134436419974581
2	12	2	3	602.1964049	1	1	0	0	0	0	10	0.6	316.346435088946	0	6	3	4	0	10.3520865314779	6.82654522355659	2	3	0.520379408545754
2	13	2	4	689.1204936	NaN	NaN	0	0	0	0	9	0.75	198.310753785789	1	4	3	5	1	9.4545279710027	6.82001636467413	1	2	0.149342961869177
2	14	2	1	551.6939432	NaN	NaN	0	0	0	0	10	0.8	400.224009552023	1	4	4	4	0	8.2404752750946	6.8330317327862	1	1	-0.550585271667398
2	15	3	2	564.1162163	NaN	NaN	0	0	0	0	8	0.4	475.829180418132	2	12	2	2	2	11.2010647215163	7.01121398735037	3	1	1.61257799378117
2	16	2	1	590.6336957	NaN	NaN	0	0	0	0	10	0.6	362.757228408675	0	6	3	4	0	9.09072317414001	6.83087423464618	2	3	-0.349055872450628
2	17	1	1	662.1243001	NaN	NaN	0	0	0	0	10	0.8	510.774164720704	0	6	4	3	0	9.88573080669515	6.55819780281227	0	2	NaN
2	18	2	2	657.5575244	NaN	NaN	0	0	0	0	10	0.8	429.367199228672	0	4	4	4	0	9.65144099708843	6.77308037565554	2	0	0.637585625717887
2	19	1	5	832.9653724	NaN	NaN	0	0	0	0	9	0.6	485.114771216369	0	6	3	4	1	9.63357350730608	6.94408720822953	0	2	-0.518303487459699
2	20	1	2	915.2063433	NaN	NaN	0	0	0	0	10	1	390.465536490367	0	0	5	5	0	9.06339811002503	6.86901445066571	0	0	-0.188187113897342
2	21	1	5	957.988812	NaN	NaN	0	0	0	0	8	1	372.339875815602	0	2	4	5	2	9.41083140648603	6.88653164253051	0	0	-0.759230169667633
2	22	1	3	1240.550271	1	1	0	0	0	0	10	0.8	513.356901926054	0	4	4	4	0	10.1594397051155	6.86901445066571	0	0	-0.372609802439512
2	23	1	4	1822.605095	NaN	NaN	0	0	0	1	NaN	NaN	NaN	0	14	0	3	NaN	10.7163438100811	6.77764659363512	0	0	0.288633752801751
2	24	3	2	730.8031859	NaN	NaN	0	0	0	0	10	0.6	287.811151108712	0	12	3	1	0	10.7321125234347	6.70196036600254	4	0	-0.112573237025557
2	25	1	4	924.2885671	NaN	NaN	0	0	0	0	10	1	212.25999083586	0	2	5	4	0	8.75713332121597	6.90775527898214	0	4	-0.00426827747811546
2	26	1	3	1410.828453	1	1	0	0	0	0	10	0.6	442.526454617696	0	4	3	5	0	8.97784162819924	6.85435450225502	0	0	0.131117517495732
2	27	2	1	612.2387945	NaN	NaN	0	0	0	0	9	0.4	371.890072593405	1	6	2	5	1	10.0075568773958	6.85224256905188	1	0	-0.00258575141095396
2	28	2	5	576.1244479	NaN	NaN	0	0	0	0	9	0.25	394.289381277321	0	8	2	4	1	9.14921843866478	6.82328612235569	2	1	-0.190415584593463
2	29	1	1	794.9231662	NaN	NaN	0	0	0	0	10	0.6	540.876368765759	0	4	3	5	0	9.22151549238352	6.97634807044775	0	2	-0.468789506386241
2	30	3	5	738.3887008	NaN	NaN	0	0	0	0	9	0.4	202.571199957111	0	6	2	5	1	9.99960525025955	6.77878489768518	4	0	0.0801595109302818
2	31	1	2	709.652164	NaN	NaN	0	0	0	0	9	0.5	371.489035719542	0	12	2	2	1	9.64210905749245	6.70563909486	0	4	-0.144200925903502
2	32	2	5	811.6158844	NaN	NaN	0	0	0	0	5	0.5	233.963652661296	1	8	2	4	5	10.5804400939849	6.80350525760834	1	0	-0.667650513451785
2	33	1	5	794.7154611	NaN	NaN	0	0	0	0	10	0.8	454.510693287548	0	4	4	4	0	8.47804327100051	6.8001700683022	0	1	-0.218435698317807
2	34	3	4	524.4229766	NaN	NaN	0	0	0	0	9	0.5	205.362433206618	2	10	2	3	1	10.0250306303491	6.84906628263346	3	0	-0.815018555095463
2	35	2	1	609.6186985	NaN	NaN	0	0	0	0	10	0.8	413.586151104037	0	4	4	4	0	9.29221271242222	6.85118492749374	2	3	-0.633087709575102
2	36	2	5	734.2975597	NaN	NaN	0	0	0	1	NaN	NaN	NaN	1	2	5	4	NaN	10.8611394359106	6.83087423464618	1	2	0.783400851224266
2	37	1	5	866.4890508	NaN	NaN	0	0	0	1	NaN	NaN	NaN	0	0	5	5	NaN	9.59983341292665	6.85646198459459	0	1	0.688292385539677
2	38	1	5	802.7420501	NaN	NaN	0	0	0	1	NaN	NaN	NaN	0	2	4	5	NaN	7.39452253185714	6.86693328446188	0	0	-0.985929198673531
2	39	3	1	591.0193361	NaN	NaN	0	0	0	1	NaN	NaN	NaN	0	14	0	3	NaN	9.23610855104652	6.97073007814353	4	0	1.26509082311881
2	40	2	1	824.6338983	NaN	NaN	0	0	0	0	8	0.75	587.081012121972	1	2	4	5	2	9.38358935446358	6.80239476332431	1	4	-0.0506881719274988
2	41	2	4	701.9154041	NaN	NaN	0	0	0	0	6	0.25	423.501121908345	1	8	1	5	4	10.296205740061	6.99209642741589	1	1	-0.0860297051842801
2	42	2	2	720.8415514	NaN	NaN	0	0	0	0	9	0.6	568.294525833058	1	6	3	4	1	10.0762854854582	6.62804137617953	1	1	-1.11558438128262
2	43	2	4	713.1379833	NaN	NaN	0	0	0	0	8	0.5	238.180416127786	0	8	2	4	2	10.1013590635179	6.86693328446188	2	1	-0.20412857143996
2	44	1	4	728.9027009	NaN	NaN	0	0	0	0	4	0.5	557.257136233239	0	12	1	3	6	9.07959867254979	6.85118492749374	0	2	-2.04202242344612
2	45	1	1	561.041359	NaN	NaN	0	0	0	1	NaN	NaN	NaN	0	10	2	3	NaN	8.13943227161642	6.69332366826995	0	0	-0.653039297081587
2	46	3	4	697.7643809	NaN	NaN	0	0	0	0	10	0.4	174.039420656994	0	8	2	4	0	9.3912445922241	6.81014245011514	4	0	-0.766610005101438
2	47	3	5	669.321095	NaN	NaN	0	0	0	0	8	0.333333333333333	353.94496680249	2	10	1	4	2	10.047319475935	6.93828448401696	3	4	0.184164338930503
2	48	2	1	600.4841207	NaN	NaN	0	0	0	0	9	0.5	368.033608067101	0	6	2	5	1	9.44587180871079	6.86380339145295	2	3	0.146593835353171
2	49	1	3	760.9597825	0	1	0	0	0	0	8	0.25	546.710791396313	0	10	1	4	2	8.95883486991069	6.87005341179813	0	2	-0.663468218867936
2	50	2	5	649.575077	NaN	NaN	0	0	0	0	8	0.25	410.865503019775	0	8	2	4	2	8.67176901118372	6.87523208727658	2	0	0.271900622972953
2	51	1	1	602.9081457	NaN	NaN	0	0	0	0	8	0.333333333333333	268.872691917406	0	14	1	2	2	6.77415723934852	6.90073066404517	0	2	1.54948331494575
2	52	3	1	719.4923235	NaN	NaN	0	0	0	0	9	0.5	422.574927269688	2	6	3	4	1	9.26837080259359	6.94793706861497	3	0	0.800613807306912
2	53	3	4	599.714893	NaN	NaN	0	0	0	1	NaN	NaN	NaN	2	4	3	5	NaN	9.96318362045205	6.74523634948436	3	3	0.01974423560315
2	54	2	2	629.4752417	NaN	NaN	0	0	0	0	10	0.8	604.212590864939	1	6	4	3	0	10.1906071344174	6.87935580446044	1	3	-0.333304133771119
2	55	1	2	670.4061577	NaN	NaN	0	0	0	1	NaN	NaN	NaN	0	4	3	5	NaN	8.18120350618661	7.00124562206948	0	1	0.60087206978499
2	56	3	2	720.2115923	NaN	NaN	0	0	0	0	7	0.666666666666667	607.277191672391	2	4	3	5	3	10.5240572812166	6.87419849545329	3	0	0.83443236065961
2	57	2	1	543.9452069	NaN	NaN	0	0	0	1	NaN	NaN	NaN	0	6	4	3	NaN	9.6553148434062	7.01750614294126	2	3	0.0409531199040947
2	58	3	3	729.0368367	1	1	0	0	0	0	8	0.5	369.819393524095	2	6	3	4	2	8.23263272263299	6.88653164253051	3	2	0.20578151668312
2	59	2	2	688.8635141	NaN	NaN	0	0	0	0	7	0.75	182.719868723408	0	8	3	3	3	9.97083388239879	6.88959130835447	2	3	-0.290909724078594
2	60	2	2	772.431471	NaN	NaN	0	0	0	0	7	0.75	582.093640311141	0	6	3	4	3	9.06687142150412	6.7428806357919	2	2	0.588354117837452
2	61	1	4	909.8566527	NaN	NaN	0	0	0	0	10	0.6	331.534005249363	0	8	3	3	0	8.86521839976274	6.76041469108343	0	2	-0.867099443051112
2	62	2	2	628.5236305	NaN	NaN	0	0	0	0	7	0.5	296.073474620428	1	8	3	3	3	9.36327121662481	6.86901445066571	1	0	-0.564117006017966
2	63	2	4	784.4780271	NaN	NaN	0	0	0	0	7	1	147.494910855831	1	6	5	2	3	8.80732941825893	6.880384082186	1	1	-0.164153538919174
2	64	2	3	633.211539	0	1	0	0	0	0	7	0.25	251.350547699757	1	10	1	4	3	9.4465487389529	7.01031186730723	1	1	-0.641430309762362
2	65	2	3	707.0118792	1	1	0	0	0	0	10	0.6	405.730798083499	1	6	3	4	0	9.79297498910943	6.81014245011514	1	1	1.25451081905346
2	66	1	1	659.5370536	NaN	NaN	0	0	0	0	9	0.4	491.46575070887	0	8	2	4	1	8.27886754361187	7.02642680869964	0	1	2.21961727396565
2	67	3	4	722.5124315	NaN	NaN	0	0	0	0	9	0.4	224.441944921418	0	8	2	4	1	8.64311546773401	6.72142570079064	4	0	-1.35407762010108
2	68	1	5	687.5296844	NaN	NaN	0	0	0	0	9	1	506.001323417023	0	0	5	5	1	9.93508964217255	6.7990558620588	0	4	0.879404871983943
2	69	2	1	795.0449834	NaN	NaN	0	0	0	0	7	0.75	436.572113197457	1	6	3	4	3	9.79740693828648	6.71538338633468	1	0	0.149172871925683
2	70	1	1	757.6522407	NaN	NaN	0	0	0	0	10	1	552.480049908889	0	0	5	5	0	9.68026047794183	6.92951677076365	0	1	-0.332630705296324
2	71	3	1	620.5387878	NaN	NaN	0	0	0	0	7	0.333333333333333	294.644598381669	2	8	2	4	3	9.80163804156288	6.92951677076365	3	0	-1.18147969973243
2	72	2	4	870.3105517	NaN	NaN	0	0	0	0	6	0	450.899403129536	0	10	0	5	4	10.5581115619915	6.72623340235875	2	3	-0.498595341368855
2	73	2	1	749.1821824	NaN	NaN	0	0	0	0	6	0.25	325.330913484013	1	12	1	3	4	10.7220818895364	6.83410873881384	1	2	-1.07278891818454
2	74	3	4	724.8817073	NaN	NaN	0	0	0	0	6	0.666666666666667	365.177183655611	0	6	2	5	4	10.0425208726334	6.76272950693188	4	1	-0.704182220869486
2	75	1	3	617.6179129	1	1	0	0	0	0	9	0.2	490.005348607828	0	10	1	4	1	8.42003025737324	6.87832646829133	0	4	0.703673492649251
2	76	1	4	730.6399645	NaN	NaN	0	0	0	0	8	0.6	213.17806129057	0	4	3	5	2	10.3057494319382	6.88243747099785	0	0	-0.190610952471624
2	77	3	3	660.0120038	0	0	0	0	0	0	8	0.333333333333333	307.606183454162	0	8	1	5	2	10.3097540698418	6.8001700683022	4	0	0.0992816317585725
2	78	1	5	612.3523993	NaN	NaN	0	0	0	1	NaN	NaN	NaN	0	4	3	5	NaN	10.4420889449433	6.74641212857337	0	4	-1.30579268536704
2	79	1	2	875.986685	NaN	NaN	0	0	0	0	10	0.4	396.285515401066	0	6	2	5	0	9.36507211331543	7.00760061395185	0	0	-0.952199397328046
2	80	3	1	769.1513038	NaN	NaN	0	0	0	0	4	0.5	255.237041863939	0	8	2	4	6	10.8148571244383	6.69703424766648	4	0	NaN
2	81	3	4	624.7449025	NaN	NaN	0	0	0	0	5	0.333333333333333	427.776876491786	2	8	2	4	5	9.65719978116487	6.84481547920826	3	4	-1.06301941478822
2	82	3	1	1432.527994	NaN	NaN	0	0	0	0	5	0.666666666666667	645.063491316032	2	6	2	5	5	9.27899139852257	6.85435450225502	3	3	-0.440403399332087
2	83	2	5	676.4268693	NaN	NaN	0	0	0	1	NaN	NaN	NaN	0	6	2	5	NaN	9.40063115536569	6.90675477864855	2	3	0.689167272268596
2	84	3	3	616.063375	0	NaN	0	0	0	1	NaN	NaN	NaN	2	14	0	3	NaN	10.3832057156288	6.74641212857337	3	2	-0.988776183420246
2	85	3	3	598.2855942	0	NaN	0	0	0	1	NaN	NaN	NaN	0	8	1	5	NaN	9.12509393991562	6.98100574072173	4	3	-0.110997118610819
2	86	2	4	686.7169995	NaN	NaN	0	0	0	1	NaN	NaN	NaN	0	12	0	4	NaN	10.2946265065478	6.76619171466035	2	4	1.52120118179885
2	87	3	5	627.8272879	NaN	NaN	0	0	0	0	2	NaN	543.365145150609	2	10	0	5	8	9.89140773692624	6.89264164117209	3	2	-0.585064942410694
2	88	3	5	793.0476606	NaN	NaN	0	0	0	1	NaN	NaN	NaN	0	2	4	5	NaN	8.22338294214089	6.93147180559945	4	3	-0.327964298145385
2	89	3	3	650.6769066	0	NaN	0	0	0	1	NaN	NaN	NaN	0	4	3	5	NaN	8.20342495532254	6.89162589705225	4	4	0.458833848451058
2	90	3	3	759.3747904	0	0	0	0	0	0	8	0.25	251.714468663198	2	10	1	4	2	9.19034833192605	6.89770494312864	3	4	-1.35006831446839
2	91	1	4	1435.961117	NaN	NaN	0	0	0	1	NaN	NaN	NaN	0	2	4	5	NaN	9.19041177319404	6.85856503479136	0	3	0.752946650329862
2	92	2	2	712.6503724	NaN	NaN	0	0	0	1	NaN	NaN	NaN	0	2	4	5	NaN	9.57026626931166	6.78105762593618	2	0	-1.5871648267044
2	93	1	4	568.707287	NaN	NaN	0	0	0	1	NaN	NaN	NaN	0	6	3	4	NaN	8.67025790462952	6.98007594056176	0	2	0.477425330919121
2	94	2	2	480.0798108	NaN	NaN	0	0	0	1	NaN	NaN	NaN	0	8	1	5	NaN	10.0973258937371	6.69332366826995	2	0	-0.654118590280483
2	95	2	4	478.1895913	NaN	NaN	0	0	0	1	NaN	NaN	NaN	0	6	2	5	NaN	10.1371310189586	6.88755257166462	2	2	-0.0832216198419296
2	96	2	4	460.5414979	NaN	NaN	0	0	0	1	NaN	NaN	NaN	1	10	1	4	NaN	7.74516948363402	6.94889722231331	1	2	-0.0825697655096575
2	97	1	1	632.6671256	NaN	NaN	0	0	0	1	NaN	NaN	NaN	0	8	1	5	NaN	9.11305241743637	6.89365635460264	0	1	NaN
2	98	2	3	606.4658234	0	NaN	0	0	0	1	NaN	NaN	NaN	0	6	2	5	NaN	8.9450769322692	6.95939851213398	2	0	NaN
2	99	1	5	606.1294574	NaN	NaN	0	0	0	0	6	0	733.984195516843	0	10	0	5	4	9.15938771039856	6.91572344863131	0	2	1.91493414661806
2	100	2	3	711.9016757	1	NaN	0	0	0	1	NaN	NaN	NaN	0	2	4	5	NaN	7.77485087608123	6.94889722231331	2	0	-0.0144203878664662
2	101	1	2	599.6402971	NaN	NaN	0	0	0	1	NaN	NaN	NaN	0	4	4	4	NaN	9.63103531556372	6.78671695060508	0	2	-0.551131866370366
2	102	1	1	1015.602523	NaN	NaN	0	0	0	1	NaN	NaN	NaN	0	4	3	5	NaN	10.22680503142	6.72623340235875	0	0	-0.82013321975218
2	103	2	1	592.2416141	NaN	NaN	0	0	0	0	9	0	352.938090836654	0	10	0	5	1	8.26278355564889	6.89568269774787	2	0	-0.839247626644724
2	104	1	1	515.1066995	NaN	NaN	0	0	0	0	10	0.8	544.066902451239	0	4	4	4	0	8.28498831314965	6.86066367144829	0	2	-0.134208943253175
2	105	3	2	698.5928062	NaN	NaN	0	0	0	0	7	0	246.698894619131	0	12	1	3	3	10.0486168182317	6.82437367004309	4	0	-0.538905278122123
2	106	3	2	714.9330758	NaN	NaN	0	0	0	1	NaN	NaN	NaN	2	10	0	5	NaN	9.9504636831033	6.90475076996184	3	4	0.469912058380947
2	107	1	3	628.7142265	0	1	0	0	0	0	4	0	511.782289430859	0	10	0	5	6	9.19859134925963	6.93244789157251	0	3	1.67048073864434
2	108	3	1	529.4879709	NaN	NaN	0	0	0	0	2	NaN	84.5779734569604	0	10	0	5	8	9.13344329153637	6.96318998587024	4	0	-0.192016106521572
2	109	1	2	516.0278564	NaN	NaN	0	0	0	0	7	0.25	260.049631313591	0	10	1	4	3	6.54136465671511	6.92657703322272	0	4	0.00612007372293174
2	110	2	4	642.3201109	NaN	NaN	0	0	0	0	5	0	99.30124865978	0	8	1	5	5	9.4072108122336	6.95463886488099	2	0	-0.472148073884585
2	111	2	2	765.2753958	NaN	NaN	0	0	0	0	9	0.2	411.788179130991	0	10	1	4	1	10.1322594663863	7.03174125876313	2	2	-0.585738352266043
2	112	2	2	588.7797477	NaN	NaN	0	0	0	1	NaN	NaN	NaN	1	10	1	4	NaN	9.07963328953704	6.72623340235875	1	2	0.591194576250527
2	113	2	1	676.2335359	NaN	NaN	0	0	0	1	NaN	NaN	NaN	0	8	2	4	NaN	8.14320472380621	6.96508034560141	2	1	0.15522452321424
2	114	3	3	593.3598685	0	NaN	0	0	0	1	NaN	NaN	NaN	0	10	0	5	NaN	9.18933100055657	6.87005341179813	4	2	-0.513123617306744
2	115	3	1	597.1906083	NaN	NaN	0	0	0	1	NaN	NaN	NaN	2	10	0	5	NaN	9.33612597800091	6.92264389147589	3	4	0.00650462407579326
2	116	1	1	544.2973133	NaN	NaN	0	0	0	1	NaN	NaN	NaN	0	4	3	5	NaN	8.2412329651781	6.99942246750796	0	3	0.0591001443970517
2	117	3	5	661.7872497	NaN	NaN	0	0	0	1	NaN	NaN	NaN	0	10	0	5	NaN	9.87927462084306	6.87832646829133	4	0	0.531055041029631
2	118	3	5	700.5815744	NaN	NaN	0	0	0	1	NaN	NaN	NaN	2	4	3	5	NaN	9.72571023629912	6.90675477864855	3	4	-0.372810447269751
2	119	3	1	648.7387815	NaN	NaN	0	0	0	1	NaN	NaN	NaN	2	10	0	5	NaN	8.65118428681922	7.02908756414966	3	3	-1.06842461568878
2	120	1	5	653.4503006	NaN	NaN	0	0	0	0	9	0	460.461152355984	0	10	0	5	1	10.3261936609806	6.77536609093639	0	3	-0.656343449228366
2	121	1	2	795.1113669	NaN	NaN	0	0	0	0	6	0	223.577661820049	0	10	0	5	4	8.27133779907762	7.01031186730723	0	0	0.834162621392655
2	122	2	3	660.0855732	0	NaN	0	0	0	1	NaN	NaN	NaN	0	10	0	5	NaN	9.09740983771533	6.90173720665657	2	0	0.016749248828785
2	123	3	5	593.5641518	NaN	NaN	0	0	0	1	NaN	NaN	NaN	0	2	4	5	NaN	8.63558893636283	6.93244789157251	4	2	-1.23505185118165
2	124	3	2	821.0847752	NaN	NaN	0	0	0	1	NaN	NaN	NaN	2	10	0	5	NaN	8.97308861835082	6.97728134163075	3	4	-0.107099733338321
2	125	3	2	826.9627965	NaN	NaN	0	0	0	0	9	0	388.278387517777	2	10	0	5	1	9.45748452656539	6.85224256905188	3	3	0.773871327296898
2	126	1	2	1108.031653	NaN	NaN	0	0	0	1	NaN	NaN	NaN	0	2	4	5	NaN	9.47459154730755	6.87109129461055	0	3	-0.578134896937265
2	127	3	3	716.7630711	0	NaN	0	0	0	1	NaN	NaN	NaN	2	8	1	5	NaN	9.76502008374374	6.9037472575846	3	0	-0.798601732984981
2	128	3	2	645.5667442	NaN	NaN	0	0	0	0	7	0	461.292991061133	2	10	0	5	3	10.2949249578868	6.95368421087054	3	3	0.754428451514564
2	129	3	5	808.2347732	NaN	NaN	0	0	0	0	8	0	427.740597651276	0	10	0	5	2	10.0578963936092	6.97260625130175	4	3	0.164654658462135
2	130	3	4	581.9668822	NaN	NaN	0	0	0	1	NaN	NaN	NaN	2	10	0	5	NaN	9.80731850904342	6.99301512293296	3	4	-1.72747551254505
2	131	3	4	762.7001258	NaN	NaN	0	0	0	1	NaN	NaN	NaN	0	10	0	5	NaN	10.2927334811764	6.80350525760834	4	3	-0.649126287572045
2	132	1	2	638.831212	NaN	NaN	0	0	0	0	6	0.5	747.151997659402	0	6	3	4	4	8.53389774926031	6.99301512293296	0	4	-0.113128077624458
2	133	1	3	766.2882578	0	NaN	0	0	0	1	NaN	NaN	NaN	0	10	0	5	NaN	10.2330281925465	6.94697599213542	0	0	0.54422708535217
2	134	1	1	712.277735	NaN	NaN	0	0	0	1	NaN	NaN	NaN	0	6	2	5	NaN	8.10097574253596	7.00397413672268	0	0	0.450923709239955
2	135	2	3	560.8671878	0	NaN	0	0	0	1	NaN	NaN	NaN	1	10	0	5	NaN	10.1093114063307	6.92461239604856	1	0	-0.473458201001199
2	136	2	3	727.9107121	0	NaN	0	0	0	1	NaN	NaN	NaN	1	10	0	5	NaN	10.7847964138615	6.97354301952014	1	1	0.438027711793227
2	137	3	5	849.3932409	NaN	NaN	0	0	0	1	NaN	NaN	NaN	2	10	0	5	NaN	8.87548760390786	6.89972310728487	3	1	-0.0906993604566347
2	138	1	3	677.5724983	0	NaN	0	0	0	1	NaN	NaN	NaN	0	10	0	5	NaN	9.0009713574297	6.95272864462487	0	3	-0.00971813456146164
2	139	3	4	776.2184114	NaN	NaN	0	0	0	1	NaN	NaN	NaN	0	10	0	5	NaN	10.0875961797071	6.92264389147589	4	0	-0.844573831911837
2	140	3	5	556.1505359	NaN	NaN	0	0	0	1	NaN	NaN	NaN	0	10	0	5	NaN	10.0096474165411	6.90575327631146	4	4	-0.0112622480859375
2	141	3	4	574.69686	NaN	NaN	0	0	0	1	NaN	NaN	NaN	2	6	2	5	NaN	8.34916899703446	6.98286275146894	3	4	0.553063330107026
2	142	2	3	694.0753049	0	NaN	0	0	0	1	NaN	NaN	NaN	1	10	0	5	NaN	10.774399590567	6.77536609093639	1	3	0.662021432064027
2	143	1	2	1428.369443	NaN	NaN	0	0	0	1	NaN	NaN	NaN	0	8	1	5	NaN	10.3355515719374	7.07496319796604	0	1	0.170550424963205
2	144	3	1	584.8795447	NaN	NaN	0	0	0	1	NaN	NaN	NaN	0	4	3	5	NaN	9.13729432586647	6.95749737087695	4	0	-1.01964264798846
2	145	1	3	1151.009509	0	1	0	0	0	0	4	0	733.724994390885	0	10	1	4	6	10.1150511417214	6.67834211465433	0	4	-0.239630924365585
2	146	2	5	704.9392762	NaN	NaN	0	0	0	1	NaN	NaN	NaN	0	12	1	3	NaN	10.2249739115132	6.81014245011514	2	0	0.301181802210278
2	147	2	5	466.7309058	NaN	NaN	0	0	0	1	NaN	NaN	NaN	1	6	2	5	NaN	8.60129327258488	6.92853781816467	1	2	0.127670612835155
2	148	1	3	1647.0833	0	NaN	0	0	0	1	NaN	NaN	NaN	0	6	2	5	NaN	9.64960292876687	6.88959130835447	0	1	0.338685348615061
2	149	2	5	612.3120217	NaN	NaN	0	0	0	1	NaN	NaN	NaN	0	6	2	5	NaN	9.6863309626585	6.84268328223842	2	0	0.434166208147675
2	150	3	1	679.3036026	NaN	NaN	0	0	0	1	NaN	NaN	NaN	0	6	2	5	NaN	8.8916550160835	6.76849321164863	4	2	0.0111333542091903
2	151	1	4	580.7172295	NaN	NaN	0	0	0	1	NaN	NaN	NaN	0	10	0	5	NaN	9.80200052025548	6.83947643822884	0	4	NaN
2	152	2	4	747.5366239	NaN	NaN	0	0	0	1	NaN	NaN	NaN	0	10	1	4	NaN	8.85420872506284	6.94215670569947	2	0	-0.105675095028809
2	153	3	3	632.2222876	1	NaN	0	0	0	1	NaN	NaN	NaN	2	12	1	3	NaN	6.67902106497057	6.97728134163075	3	2	2.15368328722192
2	154	1	1	799.8793462	NaN	NaN	0	0	0	1	NaN	NaN	NaN	0	12	0	4	NaN	7.73631380874132	7.01391547481053	0	3	0.450414183589184
2	155	1	2	586.1090086	NaN	NaN	0	0	0	1	NaN	NaN	NaN	0	4	3	5	NaN	10.6800513966559	6.86484777797086	0	0	0.106642671779982
2	156	2	5	578.4800364	NaN	NaN	0	0	0	1	NaN	NaN	NaN	1	2	4	5	NaN	9.40321410339918	6.88550967003482	1	0	0.513666616614847
2	157	2	1	637.2701727	NaN	NaN	0	0	0	1	NaN	NaN	NaN	1	6	2	5	NaN	7.56082155030537	6.97634807044775	1	1	-0.962856952789364
2	158	2	5	577.5198706	NaN	NaN	0	0	0	1	NaN	NaN	NaN	1	2	4	5	NaN	9.96954830912555	7.00215595440362	1	1	-1.07034218498884
2	159	2	3	664.4039239	1	NaN	0	0	0	1	NaN	NaN	NaN	0	2	4	5	NaN	9.03728235814141	6.96034772910131	2	1	-0.0790887702186932
2	160	1	5	650.5335319	NaN	NaN	0	0	0	1	NaN	NaN	NaN	0	10	2	3	NaN	8.16523226106504	7.01301578963963	0	2	-0.167007533208216
2	161	3	2	635.9883548	NaN	NaN	0	0	0	1	NaN	NaN	NaN	0	8	2	4	NaN	10.2983367384082	6.82762923450285	4	0	0.530181331097802
2	162	2	5	536.7881052	NaN	NaN	0	0	0	1	NaN	NaN	NaN	1	0	5	5	NaN	9.55364178979913	6.93731408122368	1	4	0.111462937774425
2	163	1	4	1173.763658	NaN	NaN	0	0	0	1	NaN	NaN	NaN	0	6	2	5	NaN	9.41263838233591	7.05703698169789	0	1	0.870724359437579
2	164	1	4	816.6097046	NaN	NaN	0	0	0	1	NaN	NaN	NaN	0	4	3	5	NaN	8.91959734911541	6.82219739062049	0	0	0.702740889330939
2	165	3	3	593.9692966	1	NaN	0	0	0	1	NaN	NaN	NaN	0	4	3	5	NaN	10.9250750282472	6.90173720665657	4	0	-0.0307470644148299
2	166	2	3	740.6611388	1	NaN	0	0	0	1	NaN	NaN	NaN	0	4	3	5	NaN	8.34173965251464	6.93244789157251	2	4	0.368561995905506
2	167	2	2	622.729444	NaN	NaN	0	0	0	1	NaN	NaN	NaN	0	8	2	4	NaN	10.5458764601199	6.72982407048948	2	2	1.06460847241544
2	168	1	4	498.9118577	NaN	NaN	0	0	0	1	NaN	NaN	NaN	0	14	0	3	NaN	8.3874139104725	6.95177216439891	0	2	0.478602258646237
2	169	2	5	542.4649228	NaN	NaN	0	0	0	1	NaN	NaN	NaN	0	2	4	5	NaN	7.78758445359233	6.97634807044775	2	0	0.59492022878554
2	170	3	3	952.9840419	0	NaN	0	0	0	1	NaN	NaN	NaN	2	10	1	4	NaN	7.65107946655166	7.00124562206948	3	2	0.296142716390438
2	171	2	2	696.5249937	NaN	NaN	0	0	0	1	NaN	NaN	NaN	0	8	2	4	NaN	10.1652321435917	6.85751406254539	2	3	-0.189525262716428
2	172	1	3	765.9447059	0	NaN	0	0	0	1	NaN	NaN	NaN	0	12	1	3	NaN	8.3617234865648	6.99759598298193	0	2	-0.0334742793262637
2	173	1	4	560.559223	NaN	NaN	0	0	0	1	NaN	NaN	NaN	0	4	3	5	NaN	8.87212407018303	6.99668148817654	0	0	-0.0985488508545095
2	174	3	2	816.1782117	NaN	NaN	0	0	0	1	NaN	NaN	NaN	0	2	4	5	NaN	8.17541324781491	6.84268328223842	4	0	-2.74577606852106
2	175	3	3	1020.811576	0	NaN	0	0	0	1	NaN	NaN	NaN	0	4	3	5	NaN	10.5036307789166	6.8627579130514	4	4	-1.11846978109235
2	176	3	2	654.0234573	NaN	NaN	0	0	0	1	NaN	NaN	NaN	0	4	4	4	NaN	9.18821659884743	6.88857245956536	4	4	-0.15522206526009
2	177	1	5	796.3343293	NaN	NaN	0	0	0	1	NaN	NaN	NaN	0	2	4	5	NaN	10.0815516425824	6.73815249459596	0	4	-0.83665614545857
2	178	2	4	604.5855273	NaN	NaN	0	0	0	1	NaN	NaN	NaN	1	10	1	4	NaN	11.1600352239567	6.76619171466035	1	0	0.0113590694234883
2	179	3	4	586.5764307	NaN	NaN	0	0	0	1	NaN	NaN	NaN	0	4	3	5	NaN	9.09125303632979	6.97728134163075	4	1	-0.957892616441151
2	180	3	4	723.5410339	NaN	NaN	0	0	0	1	NaN	NaN	NaN	2	6	2	5	NaN	7.79651643715693	7.00124562206948	3	4	-0.287646978521312
3	1	2	3	713.013705	0	1	0	0	0	0	10	0.8	335.148383097649	0	6	4	3	0	NaN	NaN	2	3	NaN
3	2	1	1	814.2920154	NaN	NaN	0	0	0	0	10	0.6	471.611702103707	0	4	3	5	0	7.40071385581036	6.67203294546107	0	2	-0.151083916241091
3	3	1	3	777.4404568	0	1	0	0	0	0	10	0.4	460.710267761385	0	8	2	4	0	9.09649235172592	6.79234442747081	0	0	1.19100511888683
3	4	3	1	628.2811948	NaN	NaN	0	0	0	0	10	0.8	293.857317828599	0	4	4	4	0	9.30597208379267	6.65801104587075	4	0	-0.26626912935482
3	5	1	5	741.551472	NaN	NaN	0	0	0	0	10	0.8	452.852268232484	0	2	4	5	0	9.45714617623749	6.61873898351722	0	4	-0.43194438134739
3	6	1	2	845.8403496	NaN	NaN	0	0	0	0	9	0.8	380.210399693905	0	2	4	5	1	9.49122678088488	6.59441345974978	0	0	1.09433777167331
3	7	1	2	670.7963015	NaN	NaN	0	0	0	0	10	0.8	313.597397611033	0	2	4	5	0	9.24809803555533	6.52356230614951	0	0	-0.268777297549118
3	8	1	1	652.2836065	NaN	NaN	0	0	0	0	10	0.6	398.579399446616	0	4	3	5	0	9.17421283569861	6.54534966033442	0	0	-0.530566325449521
3	9	2	3	563.5406569	0	1	0	0	0	0	10	0.2	300.226530985968	1	14	1	2	0	9.66995031309868	6.67959918584438	1	0	0.272905802450032
3	10	1	3	734.6656296	1	1	0	0	0	0	10	1	426.256351093557	0	2	5	4	0	7.47838620295174	6.60665018619822	0	1	2.60497454254608
3	11	3	3	631.2089525	0	1	0	0	0	0	10	0.2	417.10047670356	2	12	1	3	0	9.64835234818351	6.62936325343745	3	0	-3.39369544207698
3	12	2	3	527.9425316	1	1	0	0	0	0	10	0.8	388.017959765191	1	6	4	3	0	9.22409937926766	6.49978704065585	1	3	0.260993542881855
3	13	1	4	716.6716911	NaN	NaN	0	0	0	0	10	0.8	173.005297730036	0	4	4	4	0	8.47256430926007	6.70686233660275	0	1	0.537954377250298
3	14	1	4	606.3113778	NaN	NaN	0	0	0	0	10	0.6	163.676841846432	0	4	3	5	0	9.23556586755652	6.76388490856244	0	0	-1.00901684093643
3	15	1	5	593.2059323	NaN	NaN	0	0	0	0	9	0.2	409.686240592963	0	10	1	4	1	9.36354107050717	6.65929391968364	0	0	0.795484353685332
3	16	1	1	779.7991564	NaN	NaN	0	0	0	0	8	0.8	416.740532790247	0	6	4	3	2	8.71751644418002	6.58892647753352	0	0	1.42076283145246
3	17	1	1	720.8768354	NaN	NaN	0	0	0	0	7	0.75	492.640093174593	0	2	4	5	3	8.98350680260334	6.65415252018322	0	0	-4.08689742231078
3	18	2	1	505.6076004	NaN	NaN	0	0	0	0	10	0.6	412.550273145691	0	8	3	3	0	9.88532692054107	6.65286302935335	2	0	-0.155744533527274
3	19	2	1	581.0681936	NaN	NaN	0	0	0	0	10	0.8	335.107062468916	1	2	4	5	0	8.96766542507834	6.33327962813969	1	2	0.156282087632591
3	20	2	1	888.5785627	NaN	NaN	0	0	0	0	10	0.6	360.955943419629	0	6	3	4	0	8.77393449153123	6.56667242980324	2	1	-0.810648495934641
3	21	2	3	515.0430831	1	1	0	0	0	0	10	0.8	444.764458554321	1	2	4	5	0	9.10362909471111	6.56526497003536	1	2	-1.60396752361698
3	22	1	4	781.3889603	NaN	NaN	0	0	0	0	10	0.6	191.390529836037	0	6	3	4	0	8.0417032586907	6.70196036600254	0	1	0.263581829515291
3	23	2	3	598.6066803	0	1	0	0	0	0	10	0.4	225.493887145197	0	10	2	3	0	9.55815734271429	6.61204103483309	2	0	-0.547162539479167
3	24	3	2	682.0590664	NaN	NaN	0	0	0	0	10	0.8	381.260673283477	2	2	4	5	0	9.56299458772903	6.58479139238572	3	2	-1.44331742520288
3	25	3	5	500.0213867	NaN	NaN	0	0	0	0	10	0.8	315.780412947022	0	4	4	4	0	9.30195292042261	6.60394382460047	4	3	1.51990400604458
3	26	3	1	507.5987904	NaN	NaN	0	0	0	0	10	0.4	366.244111510879	0	6	2	5	0	8.85619102801008	6.54821910276237	4	4	-1.01396856242745
3	27	2	1	434.5824438	NaN	NaN	0	0	0	0	10	0.2	322.324520265134	0	10	1	4	0	8.86492982546057	6.5410299991899	2	4	0.254192231967921
3	28	1	3	768.4231274	1	1	0	0	0	0	10	0.8	499.657098830847	0	4	4	4	0	8.10088693497592	6.61472560020376	0	2	-1.10665753692588
3	29	1	5	893.2278665	NaN	NaN	0	0	0	0	10	0.4	511.964546898764	0	6	2	5	0	8.18563015600839	6.73101810048208	0	0	1.31914421396457
3	30	2	4	558.8934061	NaN	NaN	0	0	0	0	10	0.4	169.318926183361	0	10	2	3	0	8.49679380971833	6.64898455002478	2	0	-0.0570767900926358
3	31	3	4	539.6227655	NaN	NaN	0	0	0	0	9	0.8	149.271104967952	2	2	4	5	1	9.02507505592679	6.55677835615804	3	2	0.000971292814306857
3	32	3	3	535.5202775	1	1	0	0	0	0	9	0.5	376.092364779538	2	10	2	3	1	9.68733961815595	6.45990445437753	3	3	1.85343486680136
3	33	3	1	540.3399908	NaN	NaN	0	0	0	0	8	0.333333333333333	361.46816038658	2	10	2	3	2	8.37670990878111	6.55819780281227	3	3	-0.516597725619641
3	34	3	1	483.994343	NaN	NaN	0	0	0	0	10	0.2	421.832846421315	2	8	1	5	0	7.80059130202133	6.5694814204143	3	3	0.601969624306767
3	35	3	5	516.3676916	NaN	NaN	0	0	0	0	10	0.6	447.540524576659	0	4	3	5	0	8.80943280225138	6.6631326959908	4	3	0.292411602158726
3	36	2	3	991.386452	1	1	0	0	0	0	10	0.6	363.477115537138	0	6	3	4	0	9.13402391319607	6.4831073514572	2	4	-1.16997703383921
3	37	1	1	718.6864921	NaN	NaN	0	0	0	0	10	0.8	449.040793354821	0	2	4	5	0	6.53719157946693	6.62273632394984	0	2	0.333835996638886
3	38	2	4	541.2207819	NaN	NaN	0	0	0	0	10	0.8	213.181973661235	1	2	4	5	0	8.82710265120983	6.82219739062049	1	0	-1.33760631553543
3	39	1	4	762.8509434	NaN	NaN	0	0	0	0	10	0.4	184.308112764875	0	8	2	4	0	8.48071477034673	6.89770494312864	0	1	0.403042938847835
3	40	2	5	548.7239309	NaN	NaN	0	0	0	0	10	0.4	426.49978997592	0	8	2	4	0	8.88855522336377	6.63331843328038	2	0	-0.0246367281136326
3	41	2	4	589.2074694	NaN	NaN	0	0	0	0	10	0.6	161.154854051053	1	4	3	5	0	5.85799196651895	6.77650699237218	1	2	1.60013218399876
3	42	2	2	541.9954948	NaN	NaN	0	0	0	0	9	0.2	329.993656801728	0	8	1	5	1	6.20780397127084	6.62804137617953	2	1	0.90948252218361
3	43	2	2	640.9712244	NaN	NaN	0	0	0	0	10	0.4	347.49729621225	0	8	2	4	0	6.75744864613779	6.66568371778241	2	2	0.873901157612044
3	44	2	2	555.7753921	NaN	NaN	0	0	0	0	10	0.8	367.02565462605	1	4	4	4	0	8.45767752238667	6.5875500148248	1	2	1.26835029424184
3	45	3	1	574.6466998	NaN	NaN	0	0	0	0	10	0.6	386.422851386521	2	6	3	4	0	8.15876988603024	6.67708346124714	3	1	0.662081131448695
3	46	2	2	662.8661023	NaN	NaN	0	0	0	0	10	0.8	453.380909111562	1	2	4	5	0	8.49821565507249	6.56244409369372	1	3	0.0136968075876727
3	47	1	2	701.8351182	NaN	NaN	0	0	0	0	9	0.8	329.874829449861	0	2	4	5	1	8.18155833677916	6.76041469108343	0	1	0.681030899240441
3	48	1	1	465.6274199	NaN	NaN	0	0	0	0	9	0.6	534.281620734207	0	4	3	5	1	9.00721402917436	6.65157187358973	0	0	-1.28899181748377
3	49	3	2	484.391965	NaN	NaN	0	0	0	0	10	0.8	440.599867664647	0	2	4	5	0	9.26542921249527	6.61740297797448	4	0	-0.89461907494745
3	50	1	1	860.9578586	NaN	NaN	0	0	0	0	10	0.8	561.313142442106	0	2	4	5	0	8.00227002829267	6.84268328223842	0	4	-0.339850719382269
3	51	2	5	556.6004066	NaN	NaN	0	0	0	0	10	1	470.814558869248	1	0	5	5	0	7.81857950299334	6.67329796776765	1	0	-0.421509985083369
3	52	2	2	537.3177893	NaN	NaN	0	0	0	0	10	1	394.732527872701	1	0	5	5	0	8.48036830151479	6.57228254269401	1	1	0.779850846902753
3	53	1	5	679.6469855	NaN	NaN	0	0	0	0	10	0.8	497.614035465494	0	2	4	5	0	6.01682341166283	6.71174039505618	0	1	0.651075584109757
3	54	3	3	607.121336	0	1	0	0	0	0	10	0.6	461.331205131334	2	4	3	5	0	8.70289394054988	6.63725803128446	3	0	-0.224917107753902
3	55	1	3	651.460303	1	1	0	0	0	0	10	0.6	506.807962569415	0	4	3	5	0	8.63725085863866	6.5510803350434	0	3	-0.668343224626818
3	56	2	1	562.4285469	NaN	NaN	0	0	0	0	10	0.8	420.375011381563	1	2	4	5	0	8.12834866668887	6.57786135772105	1	0	-0.26660378671785
3	57	3	2	475.1323667	NaN	NaN	0	0	0	0	10	0.8	446.847920671066	2	2	4	5	0	5.40343463507218	6.64118216974059	3	1	-1.51095279350364
3	58	3	3	444.3303439	1	1	0	0	0	0	10	0.6	458.71678973187	0	4	3	5	0	7.12468861792351	6.54534966033442	4	3	-0.790490636594324
3	59	1	5	605.0031943	NaN	NaN	0	0	0	0	7	1	365.359131851664	0	0	5	5	3	7.98532267629236	6.69208374250663	0	4	0.514571464363295
3	60	3	1	442.9951276	NaN	NaN	0	0	0	0	10	0.8	438.219170217784	0	2	4	5	0	9.18738582314975	6.70196036600254	4	0	-0.908223311196091
3	61	3	3	580.6086355	1	1	0	0	0	0	10	0.8	530.677216142449	2	2	4	5	0	8.12952975679888	6.65415252018322	3	4	-0.0794190100582999
3	62	2	4	577.9570233	NaN	NaN	0	0	0	0	8	0.75	174.105411685879	1	4	3	5	2	8.03825286664055	6.71052310945243	1	3	-1.27010403748616
3	63	3	2	445.758293	NaN	NaN	0	0	0	0	10	0.6	499.765451405109	2	4	3	5	0	8.80393166361181	6.67582322163485	3	1	0.844873535060839
3	64	2	1	502.8632553	NaN	NaN	0	0	0	0	10	0.8	416.159939191713	0	2	4	5	0	7.1054843786486	6.58617165485467	2	3	0.0676742320725272
3	65	3	4	785.4623623	NaN	NaN	0	0	0	0	10	0.6	147.779156469633	0	4	3	5	0	6.02320007116986	6.70441435496411	4	2	0.852069822644837
3	66	3	4	492.1473063	NaN	NaN	0	0	0	0	8	0.75	173.63459891548	0	4	3	5	2	7.38081470909055	6.62539236800796	4	4	-0.501687328276729
3	67	2	4	598.4882833	NaN	NaN	0	0	0	0	10	0.4	158.187663445455	0	6	2	5	0	5.23263549511851	6.62007320653036	2	4	1.83979956035819
3	68	2	3	456.1221309	1	1	0	0	0	0	10	0.6	407.647612796263	0	4	3	5	0	8.74427509808805	6.69950034016168	2	2	-1.8258928252493
3	69	3	5	656.7210962	NaN	NaN	0	0	0	0	9	0.8	377.237800812568	2	2	4	5	1	9.3102499520476	6.68085467879022	3	2	0.153225271459863
3	70	1	2	551.6982261	NaN	NaN	0	0	0	0	10	0.8	421.639333177925	0	2	4	5	0	5.61319005463999	6.60394382460047	0	3	-0.783844885443649
3	71	2	3	548.6134042	0	1	0	0	0	0	10	0.8	318.783209274934	1	2	4	5	0	9.10328593373757	6.54534966033442	1	0	0.0628465071721652
3	72	3	2	510.0259276	NaN	NaN	0	0	0	0	10	0.4	300.968723520843	2	6	2	5	0	7.58053549760445	6.54821910276237	3	1	-0.912093495176987
3	73	3	4	533.6498797	NaN	NaN	0	0	0	0	10	0.6	227.202059076658	0	4	3	5	0	8.19569754206094	6.56244409369372	4	3	1.04192857426568
3	74	2	2	522.8565963	NaN	NaN	0	0	0	0	10	0.6	316.880644517924	0	4	3	5	0	8.7213064252982	6.63725803128446	2	4	-0.309840747626359
3	75	1	5	707.4606835	NaN	NaN	0	0	0	0	9	0.6	408.25653715376	0	4	3	5	1	8.6067484256181	6.72503364216684	0	2	-1.37003715638229
3	76	3	2	497.6106746	NaN	NaN	0	0	0	0	8	0.6	310.851207617544	0	4	3	5	2	8.68635426566771	6.58479139238572	4	0	-0.715234426783623
3	77	3	2	568.370978	NaN	NaN	0	0	0	0	10	0.8	355.310307502298	0	2	4	5	0	9.39879321117245	6.50578406012823	4	4	-0.684822456620315
3	78	1	2	625.5631981	NaN	NaN	0	0	0	0	8	0.8	365.272202075222	0	2	4	5	2	6.87350989567262	6.69579891705849	0	4	0.406591161814691
3	79	2	1	418.3955984	NaN	NaN	0	0	0	0	10	0.4	452.865683357086	0	6	2	5	0	9.76368302924706	6.44730586254121	2	0	0.651986852394111
3	80	1	2	645.4278766	NaN	NaN	0	0	0	0	10	0.8	350.460025267114	0	2	4	5	0	8.66757829524227	6.73459165997295	0	2	-1.07398812823552
3	81	1	3	585.0214877	0	1	0	0	0	0	10	0.6	537.799065067802	0	4	3	5	0	9.82394633504107	6.66568371778241	0	0	-0.0442442494953479
3	82	3	5	473.2961877	NaN	NaN	0	0	0	0	9	0.6	316.95848370667	2	4	3	5	1	8.69882462581407	6.68461172766793	3	0	0.431422826790769
3	83	3	1	501.1872201	NaN	NaN	0	0	0	0	10	0.6	492.592055612535	2	4	3	5	0	7.84713572988023	6.55393340402581	3	3	-2.0255234108985
3	84	2	4	463.5202283	NaN	NaN	0	0	0	0	10	0.8	174.140285699447	1	2	4	5	0	9.10848261581681	6.62007320653036	1	3	0.0316941555737453
3	85	2	5	472.6935952	NaN	NaN	0	0	0	0	6	1	372.185787773452	0	0	5	5	4	9.61539011374234	6.66057514983969	2	1	0.725195379697402
3	86	2	5	608.2515818	NaN	NaN	0	0	0	0	7	1	360.330656831473	0	0	5	5	3	7.37302665867744	6.61472560020376	2	2	-1.30485262775182
3	87	3	3	421.7822297	1	1	0	0	0	0	10	0.4	394.745816421645	2	6	2	5	0	6.85992060886391	6.64378973314767	3	2	1.2050508409265
3	88	2	5	444.0904703	NaN	NaN	0	0	0	0	8	0.8	342.068356139058	0	2	4	5	2	8.90592614417944	6.62273632394984	2	3	1.3765838928868
3	89	3	5	426.2614663	NaN	NaN	0	0	0	0	7	1	393.500122332755	2	0	5	5	3	8.16876136554387	6.56807791141198	3	2	1.09173626359777
3	90	3	2	546.0319405	NaN	NaN	0	0	0	0	10	0.8	468.582108587529	0	2	4	5	0	6.89112961424399	6.56667242980324	4	3	-0.0462448917383803
3	91	2	1	904.0574218	NaN	NaN	0	0	0	0	9	0.5	433.977525878092	0	6	2	5	1	9.35946993597342	6.63463335786169	2	4	-0.33918057566618
3	92	2	3	623.0645438	1	1	0	0	0	0	10	0.8	356.463673774646	0	2	4	5	0	10.3009547305477	6.63594655568665	2	2	-2.00271232065605
3	93	2	5	589.8716557	NaN	NaN	0	0	0	0	9	1	448.516494725205	0	0	5	5	1	9.93359223898471	6.5410299991899	2	2	-0.786733836386098
3	94	2	5	739.1780584	NaN	NaN	0	0	0	0	7	1	341.115676785065	1	0	5	5	3	9.78433078563039	6.5694814204143	1	2	-1.12710754124176
3	95	2	1	595.6874773	NaN	NaN	0	0	0	0	10	0.6	461.806417798126	1	4	3	5	0	9.43311997699193	6.5410299991899	1	1	-1.01653081040962
3	96	2	5	563.67411	NaN	NaN	0	0	0	0	7	0.8	260.312208552351	0	2	4	5	3	9.53227290218262	6.56385552653213	2	1	-1.37543770405759
3	97	2	1	604.7424473	NaN	NaN	0	0	0	0	9	1	508.970741966993	1	2	4	5	1	9.25797091712767	6.67203294546107	1	2	-0.678891843807055
3	98	3	4	471.8966402	NaN	NaN	0	0	0	0	10	0.4	209.509149919013	2	6	2	5	0	9.70175049459019	6.59850902861452	3	1	1.49196541619562
3	99	3	1	636.7992724	NaN	NaN	0	0	0	0	9	0.6	500.836814753467	2	4	3	5	1	9.94283726345692	6.72262979485545	3	3	-0.0663162253691981
3	100	3	2	782.4049155	NaN	NaN	0	0	0	0	9	0.5	448.166358166538	2	12	2	2	1	9.6123879495585	6.57507584059962	3	3	2.33456891642042
3	101	3	2	476.8638363	NaN	NaN	0	0	0	0	10	1	454.480777719792	2	0	5	5	0	8.50850969182429	6.69826805411541	3	3	-0.932475991175042
3	102	3	3	555.6628124	1	1	0	0	0	0	10	1	357.137251555407	2	0	5	5	0	8.28727021138399	6.59987049921284	3	3	-1.61968410285873
3	103	3	3	557.8035384	1	1	0	0	0	0	10	0.8	484.700089266348	0	2	4	5	0	8.73513123642087	6.56667242980324	4	3	1.42503753184523
3	104	3	4	662.8804742	NaN	NaN	0	0	0	0	7	0.5	191.395902752007	2	6	2	5	3	7.8775558361634	6.66185474054531	3	4	1.34882130217961
3	105	1	3	743.573459	0	1	0	0	0	0	9	0.8	525.551904663336	0	2	4	5	1	7.50008547324166	6.63068338564237	0	3	0.815715448374375
3	106	3	5	534.8016834	NaN	NaN	0	0	0	0	8	0.8	365.371883049053	2	2	4	5	2	9.6418964405314	6.62671774924902	3	0	-0.0459749493480309
3	107	3	1	670.8845859	NaN	NaN	0	0	0	0	10	1	475.502306475554	0	2	5	4	0	10.8725655276313	7.04838640872188	4	3	0.673050123870584
3	108	3	5	631.8091496	NaN	NaN	0	0	0	0	8	0.8	377.902056042972	2	2	4	5	2	9.50542798970009	6.61606518513282	3	4	0.361759822875541
3	109	2	4	560.0058583	NaN	NaN	0	0	0	0	10	0.6	197.198003396913	0	4	3	5	0	10.0169338616674	6.61472560020376	2	3	-0.50819935767221
3	110	1	4	448.5563616	NaN	NaN	0	0	0	0	10	0.4	170.961836016099	0	6	2	5	0	9.38213832120953	6.59714570188665	0	2	1.52723636148535
3	111	2	2	559.9637692	NaN	NaN	0	0	0	0	9	1	389.154919432024	1	0	5	5	1	8.79031670478778	6.60258789218934	1	0	0.324657185140357
3	112	1	5	584.4777515	NaN	NaN	0	0	0	0	6	1	324.327995233476	0	0	5	5	4	10.1490917885166	6.59578051396131	0	1	-1.97261714612489
3	113	2	3	484.1887055	1	1	0	0	0	0	9	1	385.454528980258	0	2	4	5	1	9.16640000271332	6.63856778916652	2	0	-0.811607603956018
3	114	1	5	392.4594841	NaN	NaN	0	0	0	0	6	1	452.303388335724	0	0	5	5	4	8.57904422233396	6.63068338564237	0	2	1.03016591343423
3	115	2	5	534.5525708	NaN	NaN	0	0	0	0	9	0.6	427.727638276061	0	8	3	3	1	8.78623810053836	6.61873898351722	2	0	0.5913805649
3	116	2	4	466.5095797	NaN	NaN	0	0	0	0	10	0.8	183.868885153015	0	4	4	4	0	8.4082105095008	6.59714570188665	2	2	2.2080583951841
3	117	1	5	626.2811079	NaN	NaN	0	0	0	0	8	0.8	391.257718290931	0	2	4	5	2	8.3700203934882	6.61204103483309	0	2	0.145755273161228
3	118	1	4	654.4691591	NaN	NaN	0	0	0	0	7	0.4	203.727536879285	0	6	2	5	3	6.01537181970452	6.57507584059962	0	0	-3.38663562305696
3	119	1	2	555.3079638	NaN	NaN	0	0	0	0	7	0.8	453.245003445141	0	2	4	5	3	7.33674047944608	6.57786135772105	0	0	-0.199051376861917
3	120	1	2	531.2590145	NaN	NaN	0	0	0	0	10	0.8	399.606996492809	0	2	4	5	0	8.60649123499557	6.6052979209482	0	0	-1.35755147532455
3	121	1	2	632.8866986	NaN	NaN	0	0	0	0	10	0.6	414.966252660975	0	4	3	5	0	7.9981676961113	6.59441345974978	0	0	-2.96178551493458
3	122	1	2	542.7739717	NaN	NaN	0	0	0	0	10	0.6	587.167337706685	0	6	3	4	0	10.8483695569818	6.57228254269401	0	0	-1.32234090241207
3	123	1	3	660.7989466	1	1	0	0	0	0	10	0.8	444.348724635031	0	4	4	4	0	8.62718875713804	6.56667242980324	0	0	-0.819572493332631
3	124	1	1	683.3562998	NaN	NaN	0	0	0	0	9	0.75	445.345852391356	0	4	3	5	1	10.2477379856946	6.54678541076052	0	0	0.74890936805772
3	125	2	2	590.8503124	NaN	NaN	0	0	0	0	10	1	350.071848228903	0	2	5	4	0	8.83071682666108	6.59167373200866	2	0	-0.539186951614247
3	126	2	4	570.4672196	NaN	NaN	0	0	0	0	10	0.8	157.139601441325	0	2	4	5	0	8.20065016665792	6.58617165485467	2	2	-0.682888161570644
3	127	1	1	641.9276389	NaN	NaN	0	0	0	0	9	0.4	480.979061251509	0	8	2	4	1	8.24195953764769	6.58202513889283	0	2	-0.00539167231044483
3	128	2	2	662.6607897	NaN	NaN	0	0	0	0	10	0.6	387.89701927582	1	4	3	5	0	9.04649828720553	6.61338421837956	1	0	0.784304234517924
3	129	3	4	542.2073089	NaN	NaN	0	0	0	0	10	0.6	186.553207278495	2	4	3	5	0	9.26623309377841	6.61873898351722	3	1	1.66330953518192
3	130	2	4	671.7537426	NaN	NaN	0	0	0	0	10	0.8	184.211949137345	1	2	4	5	0	7.76423677670244	6.65929391968364	1	3	0.626235530199591
3	131	1	5	608.4832429	NaN	NaN	0	0	0	0	9	0.8	388.730409579193	0	4	4	4	1	8.93966811595385	6.61338421837956	0	1	-1.37422249899556
3	132	1	4	814.7272781	NaN	NaN	0	0	0	0	9	0.25	364.126822549455	0	6	2	5	1	8.86412999103734	6.63331843328038	0	0	2.35544521639376
3	133	2	2	643.4691944	NaN	NaN	0	0	0	0	6	0.6	257.907671438111	1	6	3	4	4	10.1451761015638	6.4723462945009	1	0	1.29329402287646
3	134	2	3	587.1163606	0	1	0	0	0	0	6	0.5	198.847545111141	1	6	2	5	4	9.28007022532282	6.52795791762255	1	1	0.498024488024366
3	135	3	3	510.9156155	1	1	0	0	0	0	6	1	198.309912683338	0	4	3	5	4	9.22089760757286	6.60800062529609	4	1	-0.725045355701093
3	136	2	4	455.0042038	NaN	NaN	0	0	0	0	10	0.6	170.392488520318	1	4	3	5	0	8.798774535877	6.58617165485467	1	4	-0.760648367896313
3	137	1	2	795.8354392	NaN	NaN	0	0	0	0	7	0.6	312.711501844739	0	4	3	5	3	8.46378617369982	6.74170069465205	0	1	0.962963543668172
3	138	3	4	665.5368771	NaN	NaN	0	0	0	0	8	0.25	151.75432624645	0	12	1	3	2	7.65515587036309	6.64378973314767	4	0	-1.18289222817805
3	139	3	5	603.7271765	NaN	NaN	0	0	0	0	8	0.8	297.060386528005	0	2	4	5	2	8.57822265724572	6.62007320653036	4	4	0.878039036602702
3	140	3	5	476.4915362	NaN	NaN	0	0	0	0	7	0.8	406.163451840808	0	2	4	5	3	8.33988670919519	6.65801104587075	4	4	1.79385165924664
3	141	2	5	529.1097338	NaN	NaN	0	0	0	0	8	1	295.11639954539	1	0	5	5	2	7.80290354107936	6.64118216974059	1	4	-0.553368818056191
3	142	3	3	643.2262411	1	1	0	0	0	0	9	1	407.516650346247	0	2	4	5	1	8.98345920427426	6.63331843328038	4	1	-1.30083524781775
3	143	2	1	627.574235	NaN	NaN	0	0	0	0	10	0.8	480.306596888777	1	2	4	5	0	9.6177104681966	6.70441435496411	1	4	0.525180466178859
3	144	3	2	454.1206752	NaN	NaN	0	0	0	0	10	0.8	381.022598303093	0	2	4	5	0	9.61458403749376	6.59987049921284	4	1	-1.47809068005093
3	145	3	3	523.4451591	0	1	0	0	0	0	10	0.8	312.642784367017	0	2	4	5	0	8.96473980081218	6.58340922215876	4	4	0.439197949184803
3	146	1	1	537.1032377	NaN	NaN	0	0	0	0	10	0.6	508.513486446073	0	4	3	5	0	8.15957078642881	6.71780469502369	0	4	-1.41780324605908
3	147	2	2	438.2301643	NaN	NaN	0	0	0	0	9	0.8	364.450607364576	0	2	4	5	1	9.01143474797139	6.64768837356333	2	0	0.152483336044198
3	148	1	1	595.0130254	NaN	NaN	0	0	0	0	10	0.6	412.097609745258	0	6	3	4	0	9.06949292917188	6.7286286130847	0	2	1.33206051264818
3	149	1	1	690.3673829	NaN	NaN	0	0	0	0	10	0.8	428.465014232807	0	2	4	5	0	9.00185032682537	6.69826805411541	0	0	1.12320463677863
3	150	1	4	604.5487691	NaN	NaN	0	0	0	0	10	0.6	191.724044831305	0	4	3	5	0	7.41379079241672	6.66695679242921	0	0	-0.521956768984075
3	151	3	5	512.1663114	NaN	NaN	0	0	0	0	7	1	427.017433517604	2	0	5	5	3	8.43338175078111	6.62804137617953	3	0	-0.596853716058101
3	152	3	3	511.0576234	1	1	0	0	0	0	8	0.666666666666667	345.578601801093	0	8	2	4	2	8.90155872627416	6.63463335786169	4	3	0.805791004497888
3	153	1	5	428.9182113	NaN	NaN	0	0	0	0	8	0.8	311.729340166788	0	2	4	5	2	8.11228927093834	6.65415252018322	0	4	-1.09471205999518
3	154	3	1	580.5552542	NaN	NaN	0	0	0	0	9	1	514.907371995311	0	2	4	5	1	9.0831210945091	6.67456139181443	4	0	0.897724548401823
3	155	1	4	649.4817739	NaN	NaN	0	0	0	0	9	0.8	158.567528345913	0	2	4	5	1	9.05491234641127	6.74758652682932	0	4	-0.695353503857552
3	156	2	4	560.1889287	NaN	NaN	0	0	0	0	10	0.6	187.071916175544	0	6	3	4	0	8.70471019959702	6.63856778916652	2	0	-0.349756563868082
3	157	3	1	538.8696104	NaN	NaN	0	0	0	0	10	0.8	474.895392295568	0	2	4	5	0	7.39567031945062	6.67708346124714	4	2	0.049840688489549
3	158	3	4	652.1706846	NaN	NaN	0	0	0	0	8	0.5	197.467957128136	0	6	2	5	2	7.642976889715	6.65672652417839	4	4	1.17889841279739
3	159	3	5	529.347212	NaN	NaN	0	0	0	0	8	0.8	423.236526325336	0	2	4	5	2	8.91931460152593	6.61606518513282	4	4	0.47923661365622
3	160	3	2	511.7813503	NaN	NaN	0	0	0	0	10	1	514.205788620502	0	0	5	5	0	6.30072609314525	6.61606518513282	4	4	1.99105708669703
3	161	1	4	497.5415527	NaN	NaN	0	0	0	0	10	0.8	208.105385027058	0	2	4	5	0	7.42830862556118	6.63725803128446	0	4	1.39241339875772
3	162	1	4	646.7391397	NaN	NaN	0	0	0	0	8	0.5	175.755466787313	0	6	2	5	2	8.48763766167207	6.65672652417839	0	0	-1.6320830179786
3	163	3	1	605.9842464	NaN	NaN	0	0	0	0	10	0.6	480.354187332815	2	6	3	4	0	7.34114873179616	6.59714570188665	3	0	-0.39532200900027
3	164	3	5	494.7445107	NaN	NaN	0	0	0	0	9	1	372.70720345813	0	0	5	5	1	7.08881532262752	6.64118216974059	4	3	0.126899420887872
3	165	1	3	566.6870725	1	1	0	0	0	0	10	1	472.706733695149	0	0	5	5	0	7.72823985922119	6.73101810048208	0	4	-0.322920738468579
3	166	3	4	625.9721124	NaN	NaN	0	0	0	0	10	0.6	170.525615912489	2	4	3	5	0	8.72219916284178	6.75925527066369	3	0	1.1935710946986
3	167	2	5	507.2008262	NaN	NaN	0	0	0	0	7	0.6	254.477304002057	0	4	3	5	3	9.09347230968238	6.65929391968364	2	3	-1.16770048632226
3	168	2	1	547.4725506	NaN	NaN	0	0	0	0	10	0.4	445.750579992138	0	10	2	3	0	7.1915214368182	6.58617165485467	2	2	0.303255896844848
3	169	1	3	595.694321	1	1	0	0	0	0	10	0.6	389.518829832878	0	4	3	5	0	8.51806877817298	6.74523634948436	0	2	-2.944881562806
3	170	2	2	692.6097387	NaN	NaN	0	0	0	0	7	0.8	351.591660580419	0	2	4	5	3	9.144051205637	6.62539236800796	2	0	0.0719460136744359
3	171	1	3	556.9299333	1	1	0	0	0	0	10	0.8	437.390413295604	0	2	4	5	0	7.90219522350797	6.64248680136726	0	2	2.41537548767616
3	172	1	5	565.7043095	NaN	NaN	0	0	0	0	8	0.6	367.781811354052	0	6	3	4	2	8.28739817725574	6.70686233660275	0	0	-2.39917684563968
3	173	3	4	584.0770497	NaN	NaN	0	0	0	0	10	0.6	191.084170906633	2	4	3	5	0	8.3153783600417	6.86066367144829	3	0	1.32049279858185
3	174	1	3	639.1381251	1	1	0	0	0	0	10	0.6	532.757245344927	0	4	3	5	0	5.73258353627763	6.59030104819669	0	3	3.2962503648104
3	175	1	4	600.0055434	NaN	NaN	0	0	0	0	10	0.6	251.132294907877	0	6	3	4	0	7.94617536409139	6.67582322163485	0	0	0.68366767729113
3	176	1	3	568.5448093	1	1	0	0	0	0	10	0.6	571.068143151758	0	4	3	5	0	7.79592777394625	6.58479139238572	0	0	0.805066032737677
3	177	1	2	646.1529723	NaN	NaN	0	0	0	0	10	0.8	482.855638548702	0	2	4	5	0	8.03280166790865	6.61740297797448	0	0	-0.708915089215139
3	178	3	4	492.7909613	NaN	NaN	0	0	0	0	9	0.75	159.147663727804	0	4	3	5	1	10.2477557929192	6.55819780281227	4	0	-2.51650184301447
3	179	2	5	447.982855	NaN	NaN	0	0	0	0	7	0.8	413.057711659147	0	2	4	5	3	7.71127568975986	6.63725803128446	2	4	2.12259322860191
3	180	2	3	531.4420849	1	1	0	0	0	0	10	0.6	526.172034078572	1	4	3	5	0	8.07542790687805	6.68835471394676	1	2	-2.22768281597892
4	1	1	3	773.0208678	1	1	0	0	0	0	10	1	542.572480058987	0	0	5	5	0	11.7611277703309	6.28785856016178	0	1	0.596133246425403
4	2	2	5	640.3028752	NaN	NaN	0	0	0	0	10	0.6	500.266839065533	1	4	3	5	0	11.366774210505	6.2709884318583	1	0	1.66191281851384
4	3	3	3	527.1732882	1	1	0	0	0	0	10	0.8	457.54602582939	2	2	4	5	0	11.5250974257652	6.26530121273771	3	1	-0.216416980767911
4	4	3	5	653.7418663	NaN	NaN	0	0	0	0	9	0.6	498.122911028398	2	4	3	5	1	11.076916924723	6.3261494731551	3	3	-0.990812790696332
4	5	1	4	663.6895393	NaN	NaN	0	0	0	0	10	0.8	227.136755143057	0	2	4	5	0	10.9622447177132	6.40522845803084	0	3	-0.950398298506931
4	6	1	4	710.8225043	NaN	NaN	0	0	0	0	10	1	193.607643296329	0	0	5	5	0	10.9225633334634	6.48004456192665	0	0	-0.217959690622005
4	7	1	1	587.6241107	NaN	NaN	0	0	0	0	10	0.8	416.821172548812	0	2	4	5	0	11.3158937566752	6.46146817635372	0	0	-0.24643677222878
4	8	3	5	639.4682849	NaN	NaN	0	0	0	0	10	1	465.459112391956	0	0	5	5	0	11.8619570989597	6.39526159811545	4	0	-0.505191143682847
4	9	2	3	677.5056187	1	1	0	0	0	0	10	1	453.921052053147	0	0	5	5	0	11.275519040046	6.39526159811545	2	4	0.0757202398393337
4	10	3	1	673.817544	NaN	NaN	0	0	0	0	10	0.8	487.71345317387	2	2	4	5	0	10.6895283688738	6.42162226780652	3	2	1.47617423060316
4	11	2	2	576.0490037	NaN	NaN	0	0	0	0	10	0.8	407.38233546274	0	2	4	5	0	10.6854166132494	6.4085287910595	2	3	-0.684682927211448
4	12	3	2	421.0841667	NaN	NaN	0	0	0	0	5	0.8	341.113348606841	0	4	4	4	5	11.7290364214664	6.37842618365159	4	2	1.64810353590724
4	13	2	4	464.5129743	NaN	NaN	0	0	0	0	10	0.6	191.462209856029	0	4	3	5	0	11.5335765975121	6.3818160174061	2	4	-0.645770172784973
4	14	2	1	466.6317866	NaN	NaN	0	0	0	0	9	0.75	387.552986903613	0	6	3	4	1	11.3843520572006	6.38519439899773	2	2	1.09282744324629
4	15	2	5	628.1597404	NaN	NaN	0	0	0	0	8	1	405.165533181986	0	2	4	5	2	11.221625693346	6.44888939414686	2	2	-2.57701804091497
4	16	2	1	671.7326081	NaN	NaN	0	0	0	0	10	0.6	496.335062739944	0	4	3	5	0	11.3543815690522	6.44730586254121	2	2	-1.19217241014573
4	17	3	2	563.9404296	NaN	NaN	0	0	0	0	9	1	385.190630391456	2	0	5	5	1	11.6458988269674	6.4377516497364	3	2	1.3436241357177
4	18	3	5	586.2201238	NaN	NaN	0	0	0	0	10	0.8	390.57758012327	0	2	4	5	0	11.7630571425828	6.50727771238501	4	3	0.113086107657731
4	19	1	3	762.4863468	1	1	0	0	0	0	9	0.8	404.551873924527	0	2	4	5	1	11.4139730571101	6.46769872610435	0	4	-1.49956293472348
4	20	3	3	566.3025357	1	1	0	0	0	0	7	1	483.007658109618	0	2	4	5	3	11.8393488299638	6.46925031679577	4	0	1.8885439706236
4	21	3	2	598.8169965	NaN	NaN	0	0	0	0	6	0.8	345.823346536034	0	2	4	5	4	11.4365208947831	6.45519856334012	4	4	-0.138875163505998
4	22	1	5	614.5236505	NaN	NaN	0	0	0	0	10	0.8	352.791767329782	0	4	4	4	0	10.5204106357008	6.4281052726846	0	4	1.08287987319979
4	23	3	1	697.8115872	NaN	NaN	0	0	0	0	7	1	320.114169940988	2	2	4	5	3	11.7021577436139	6.51025834052315	3	0	2.23890966964086
4	24	1	5	682.7513215	NaN	NaN	0	0	0	0	8	0.6	337.937511819889	0	4	3	5	2	10.9228470731982	6.50727771238501	0	3	1.01636771833032
4	25	2	2	590.0977692	NaN	NaN	0	0	0	0	9	0.75	430.420625210226	0	4	3	5	1	11.4952772813806	6.46614472423762	2	0	0.326401411756795
4	26	3	1	603.135719	NaN	NaN	0	0	0	0	10	0.8	368.509874454595	2	2	4	5	0	11.5051360418628	6.58892647753352	3	2	0.235370771386988
4	27	3	3	646.991574	0	1	0	0	0	0	9	0.6	359.949908419958	0	4	3	5	1	12.3454244805311	6.47389069635227	4	3	1.61073876772363
4	28	1	4	539.6815349	NaN	NaN	0	0	0	0	8	0.8	230.199157585641	0	2	4	5	2	10.5005567961346	6.54678541076052	0	4	-1.69671809183457
4	29	2	3	287.9353625	0	0	0	0	0	0	7	0.333333333333333	362.601951582015	0	12	1	3	3	10.3449143796604	6.5694814204143	2	0	0.252426771661419
4	30	3	3	407.6687864	1	1	0	0	0	0	6	1	195.939335627454	2	0	5	5	4	11.3694506351458	6.59441345974978	3	2	-0.582834015894171
4	31	3	2	657.142163	NaN	NaN	0	0	0	0	10	0.8	443.451227676698	2	2	4	5	0	11.6122834979727	6.50279004591562	3	3	0.462280172712818
4	32	2	4	702.7424794	NaN	NaN	0	0	0	0	10	0.8	210.940299079642	0	2	4	5	0	11.5575471899428	6.49526555593701	2	3	1.5578160291839
4	33	1	3	565.6096102	1	1	0	0	0	0	9	0.8	422.12693716851	0	2	4	5	1	10.6334303292631	6.6052979209482	0	2	-0.457360162756422
4	34	2	4	558.5776994	NaN	NaN	0	0	0	0	9	0.8	149.629489857547	1	2	4	5	1	11.5437681466858	6.50578406012823	1	0	1.21224302519799
4	35	3	5	811.1817306	NaN	NaN	0	0	0	0	9	0.6	479.368785581018	2	4	3	5	1	10.6936265770947	6.50279004591562	3	1	-0.882321907438095
4	36	3	5	559.0112483	NaN	NaN	0	0	0	0	10	0.6	402.066564415388	0	4	3	5	0	11.5958941262353	6.65286302935335	4	3	0.725544860171364
4	37	3	5	655.6232018	NaN	NaN	0	0	0	0	8	0.75	283.933617201568	2	4	3	5	2	10.8442320817149	6.5424719605068	3	4	-1.26268164788704
4	38	2	1	723.5877322	NaN	NaN	0	0	0	0	9	0.6	416.014903869304	0	4	3	5	1	10.799477952837	6.56385552653213	2	3	0.71844729096695
4	39	2	4	240.8670705	NaN	NaN	0	0	0	0	7	0.75	122.185327876997	1	4	3	5	3	11.6434828014403	6.5206211275587	1	2	-1.51446468921747
4	40	2	3	256.2893684	1	1	0	0	0	0	9	0.6	484.019320373397	1	4	3	5	1	11.5839313604517	6.49978704065585	1	1	-2.75762307072095
4	41	3	2	552.4772173	NaN	NaN	0	0	0	0	9	1	301.772520637383	2	2	4	5	1	12.0095497801338	6.52356230614951	3	1	2.08921466477643
4	42	1	2	918.0431646	NaN	NaN	0	0	0	0	10	1	400.139334212258	0	0	5	5	0	11.7514594943118	6.51025834052315	0	3	-0.0526926254101423
4	43	3	4	602.5553724	NaN	NaN	0	0	0	0	8	0.5	179.414564156507	0	6	2	5	2	11.7797349963934	6.5510803350434	4	0	0.877228117402253
4	44	2	4	386.5083808	NaN	NaN	0	0	0	0	10	0.8	216.668922326377	0	2	4	5	0	11.3466694450883	6.5191472879404	2	4	-1.04807832262564
4	45	2	4	126.2989359	NaN	NaN	0	0	0	0	10	0.8	227.194000316672	1	2	4	5	0	11.8584287527268	6.52795791762255	1	2	1.46336989987697
4	46	1	2	692.9854037	NaN	NaN	0	0	0	0	10	1	396.610103933106	0	0	5	5	0	10.5529554468794	6.5424719605068	0	1	0.600523636875549
4	47	3	3	531.2264748	1	1	0	0	0	0	10	0.8	387.973726067657	2	2	4	5	0	11.679510669598	6.55535689181067	3	0	-0.670989468040794
4	48	3	1	549.9686558	NaN	NaN	0	0	0	0	10	0.6	339.973846848182	0	4	3	5	0	11.7013172165857	6.51174532964473	4	3	2.28218537505113
4	49	2	5	228.2062092	NaN	NaN	0	0	0	0	6	1	299.779786834886	1	2	4	5	4	12.2973734899499	6.55250788703459	1	4	-0.517966532703293
4	50	1	2	638.2069893	NaN	NaN	0	0	0	0	9	0.8	434.0709421177	0	2	4	5	1	11.6840507282345	6.55250788703459	0	1	1.31025377860847
4	51	3	2	515.9975116	NaN	NaN	0	0	0	0	8	1	409.9739020659	0	0	5	5	2	12.0800409563014	6.60123011872888	4	0	-0.984273733075484
4	52	2	1	366.251687	NaN	NaN	0	0	0	0	8	1	308.786616379077	0	2	4	5	2	12.0701577374119	6.54678541076052	2	4	0.664271889110476
4	53	3	1	516.5949674	NaN	NaN	0	0	0	0	7	1	339.748067605187	2	8	3	3	3	11.8669340644122	6.5191472879404	3	2	-0.305266676916839
4	54	2	3	290.6543681	1	1	0	0	0	0	9	0.6	389.906557823472	1	4	3	5	1	11.7707334480831	6.51767127291227	1	3	0.482481932270454
4	55	1	1	798.954076	NaN	NaN	0	0	0	0	7	1	370.740884308613	0	2	4	5	3	11.125454159997	6.59441345974978	0	1	0.987962093820209
4	56	1	1	582.0235615	NaN	NaN	0	0	0	0	7	1	377.523713642906	0	4	3	5	3	10.4274497532205	6.51174532964473	0	0	0.452035222757057
4	57	3	5	513.7442205	NaN	NaN	0	0	0	0	9	1	439.908796615423	0	2	4	5	1	11.842685892365	6.54391184556479	4	0	0.637256825604445
4	58	1	5	737.5718247	NaN	NaN	0	0	0	0	8	1	475.786927418261	0	2	4	5	2	10.2837462807347	6.50578406012823	0	4	-0.291586262283444
4	59	2	5	249.2933871	NaN	NaN	0	0	0	0	8	1	360.825407777921	1	2	4	5	2	10.5623731818043	6.47850964220857	1	0	0.930260715221282
4	60	2	5	379.8539005	NaN	NaN	0	0	0	0	6	0.75	472.883866489448	0	4	3	5	4	11.0176569409513	6.5191472879404	2	1	-1.5858075157861
4	61	1	1	668.7254824	NaN	NaN	0	0	0	0	8	1	573.629012307421	0	2	4	5	2	11.3782331790265	6.54965074223381	0	2	0.251737884747804
4	62	2	2	281.7229858	NaN	NaN	0	0	0	0	10	0.6	476.135528929602	0	4	3	5	0	12.1342826384301	6.53524127101366	2	0	0.975181369118367
4	63	3	3	352.4643511	1	1	0	0	0	0	7	0.8	313.653108945269	2	2	4	5	3	10.8941410975395	6.48157712927643	3	2	-1.19461118808379
4	64	3	1	624.6800566	NaN	NaN	0	0	0	0	6	1	450.971544605967	0	4	3	5	4	9.78584113587976	6.63463335786169	4	3	0.978968914636757
4	65	3	4	533.0140515	NaN	NaN	0	0	0	0	10	0.6	218.01000142302	0	4	3	5	0	11.2389128459951	6.53958595561767	4	4	-1.84081160371139
4	66	1	2	553.500694	NaN	NaN	0	0	0	0	6	1	394.824576098867	0	0	5	5	4	11.3359427302175	6.50578406012823	0	4	-1.93656100247489
4	67	3	4	632.8712917	NaN	NaN	0	0	0	0	8	0.75	147.737819769966	0	2	4	5	2	11.301881100468	6.48157712927643	4	0	0.509501372568376
4	68	1	4	589.1071424	NaN	NaN	0	0	0	0	10	0.4	200.681394296747	0	8	2	4	0	11.3785337112407	6.63331843328038	0	4	0.779163332826102
4	69	3	4	700.1463185	NaN	NaN	0	0	0	0	10	0.8	185.774792275038	2	2	4	5	0	11.7367885951719	6.45519856334012	3	0	0.573600099070132
4	70	2	3	582.782871	1	1	0	0	0	0	10	0.6	432.875911811328	0	4	3	5	0	11.3969484730396	6.5366915975913	2	3	1.2200232722807
4	71	2	1	304.3414436	NaN	NaN	0	0	0	0	10	0.8	522.066009440809	1	2	4	5	0	12.0592507008883	6.5206211275587	1	2	1.54711898134599
4	72	2	2	327.5813101	NaN	NaN	0	0	0	0	10	0.8	467.234019878421	0	2	4	5	0	11.2731982072623	6.54534966033442	2	1	-1.12763474061666
4	73	2	5	273.5991612	NaN	NaN	0	0	0	0	10	0.8	434.131288081807	0	2	4	5	0	9.95339352237969	6.61338421837956	2	2	0.485839570299003
4	74	3	3	488.8847903	1	1	0	0	0	0	10	0.6	410.79605609313	2	4	3	5	0	11.8052847459983	6.51767127291227	3	2	1.92980270557415
4	75	1	5	650.0476322	NaN	NaN	0	0	0	0	9	0.8	392.854023129038	0	4	4	4	1	10.2006866837231	6.65672652417839	0	3	0.196210418665918
4	76	2	3	336.8148421	1	1	0	0	0	0	6	0.8	425.197336905879	0	2	4	5	4	11.2941270734715	6.47697236288968	2	0	0.0252999196807391
4	77	3	3	683.6553755	0	0	0	0	0	0	9	0.75	385.792616667257	0	4	3	5	1	11.3234230231997	6.5510803350434	4	2	1.03489025339838
4	78	1	2	727.8308317	NaN	NaN	0	0	0	0	10	0.8	345.69802170679	0	2	4	5	0	11.9445544709042	6.50727771238501	0	4	1.03735462453473
4	79	1	3	689.6336973	1	1	0	0	0	0	9	1	376.298780127481	0	2	4	5	1	11.8617271921295	6.65544035036765	0	0	1.18044305812832
4	80	1	3	785.4240636	1	1	0	0	0	0	8	1	465.163374484042	0	6	3	4	2	10.390008861707	6.55250788703459	0	0	0.817017719304297
4	81	1	3	765.372681	1	1	0	0	0	0	10	1	558.870709268184	0	0	5	5	0	11.3013836553762	6.49375383985169	0	0	-0.0654478090889614
4	82	1	2	791.0523297	NaN	NaN	0	0	0	0	10	1	474.159027801753	0	0	5	5	0	10.2542918340929	6.54965074223381	0	0	0.298563678928408
4	83	1	2	464.2696805	NaN	NaN	0	0	0	0	8	1	371.639141886904	0	0	5	5	2	10.3013954962939	6.5792512120101	0	0	-1.00515268306834
4	84	1	1	871.8997999	NaN	NaN	0	0	0	0	8	0.666666666666667	314.96539306748	0	6	2	5	2	11.2636288662281	6.60258789218934	0	0	0.249673633540525
4	85	2	1	149.5169026	NaN	NaN	0	0	0	0	10	0.8	528.326178251111	0	2	4	5	0	11.651579030735	6.52649485957079	2	0	-0.890008403323443
4	86	3	5	565.6236398	NaN	NaN	0	0	0	0	9	0.8	254.48814750085	0	2	4	5	1	11.4995120403778	6.52649485957079	4	2	1.1102563133306
4	87	1	3	924.8783189	1	1	0	0	0	0	10	0.6	522.983106179072	0	4	3	5	0	11.6889185251815	6.52941883826223	0	4	1.90816154111731
4	88	2	2	723.8317105	NaN	NaN	0	0	0	0	10	1	535.002093420972	0	0	5	5	0	10.5747129291025	6.52502965784346	2	0	0.468313963345121
4	89	1	2	596.2950898	NaN	NaN	0	0	0	0	10	1	382.292080194658	0	0	5	5	0	11.5135198261193	6.51471269087253	0	2	0.742348924144258
4	90	3	3	588.255785	0	1	0	0	0	0	9	0.8	362.464715552267	0	2	4	5	1	11.7000408352085	6.5410299991899	4	0	-1.13082922518761
4	91	2	4	246.4919148	NaN	NaN	0	0	0	0	10	1	226.419835265665	0	0	5	5	0	11.1332141563172	6.51767127291227	2	4	-0.714285634756109
4	92	1	2	356.8330327	NaN	NaN	0	0	0	0	10	0.8	495.439294002475	0	4	4	4	0	10.7084065292068	6.51025834052315	0	2	0.177203791505895
4	93	1	4	898.8814642	NaN	NaN	0	0	0	0	10	0.6	211.041623400261	0	4	3	5	0	10.5045947201666	6.56526497003536	0	0	0.627674488321572
4	94	1	2	909.45431	NaN	NaN	0	0	0	0	9	1	447.751687993046	0	0	5	5	1	10.1751587092624	6.47543271670409	0	0	-0.323844271007063
4	95	3	3	596.8176069	1	1	0	0	0	0	6	0.8	313.920506444806	0	2	4	5	4	11.2334193179922	6.62539236800796	4	0	-0.323148079469536
4	96	3	4	490.5594458	NaN	NaN	0	0	0	0	10	0.6	197.199738751218	2	4	3	5	0	12.1403312920026	6.53233429222235	3	4	0.729492988536895
4	97	2	2	254.7019702	NaN	NaN	0	0	0	0	8	0.8	373.764502900119	0	4	4	4	2	12.0863149988184	6.54534966033442	2	3	-0.570625801475711
4	98	3	1	584.738803	NaN	NaN	0	0	0	0	10	0.8	386.92535023473	0	2	4	5	0	10.7365415765954	6.53378883793334	4	2	-1.75311849833563
4	99	2	2	318.9513932	NaN	NaN	0	0	0	0	9	0.6	373.980773671871	0	6	3	4	1	10.3394514691963	6.52209279817015	2	4	-2.24198348938045
4	100	1	4	704.9807144	NaN	NaN	0	0	0	0	8	0.75	250.00585619437	0	4	3	5	2	12.0047451274821	6.50876913697168	0	2	1.68157884021787
4	101	2	3	580.7773221	1	1	0	0	0	0	9	0.6	390.843707754113	0	4	3	5	1	11.4743119972258	6.51619307604296	2	0	-0.0508402284283862
4	102	1	4	591.6793503	NaN	NaN	0	0	0	0	10	0.6	234.978053814466	0	4	3	5	0	11.2918089085707	6.52649485957079	0	2	-0.631250712067522
4	103	1	4	598.6431663	NaN	NaN	0	0	0	0	10	1	241.865742524783	0	0	5	5	0	10.1579717596303	6.64248680136726	0	0	0.208474391746202
4	104	3	2	584.6272506	NaN	NaN	0	0	0	0	7	0.8	448.124014726153	0	2	4	5	3	11.5748040323594	6.55393340402581	4	0	1.41826073612122
4	105	3	4	587.9091511	NaN	NaN	0	0	0	0	7	1	225.085284819072	2	2	4	5	3	11.0684990557956	6.54534966033442	3	4	-0.785560779739277
4	106	2	4	518.7120687	NaN	NaN	0	0	0	0	8	0.6	299.367324572593	0	4	3	5	2	11.4571898177079	6.5366915975913	2	3	0.663459861738901
4	107	3	3	589.8787705	1	1	0	0	0	0	10	0.6	378.263882424674	0	4	3	5	0	10.6171997462844	6.66949808985788	4	2	-1.74227654009181
4	108	1	3	477.1235344	1	1	0	0	0	0	8	1	270.516105154741	0	2	4	5	2	10.5434517995859	6.5206211275587	0	4	1.52989666232362
4	109	1	2	709.7624138	NaN	NaN	0	0	0	0	5	1	556.609416973848	0	0	5	5	5	10.0207253437862	6.53958595561767	0	0	0.804602218844826
4	110	2	1	228.8700489	NaN	NaN	0	0	0	0	9	0.8	276.191929261765	0	2	4	5	1	11.5584980284552	6.48157712927643	2	0	-0.393115209941989
4	111	2	4	381.0594198	NaN	NaN	0	0	0	0	9	0.8	230.248433709939	0	4	4	4	1	11.0012176062818	6.58892647753352	2	2	-0.825523714557347
4	112	2	3	173.1246185	1	1	0	0	0	0	10	1	449.848835844404	0	0	5	5	0	11.2860921014639	6.48768401848461	2	2	0.222127125637852
4	113	3	5	599.9106212	NaN	NaN	0	0	0	0	8	0.8	416.656824832823	0	4	4	4	2	11.8699936693408	6.54965074223381	4	2	0.899411053733096
4	114	1	1	749.4124676	NaN	NaN	0	0	0	0	9	0.6	425.439110508235	0	6	3	4	1	11.8991207296297	6.5424719605068	0	4	-2.22268854405528
4	115	3	5	477.0140351	NaN	NaN	0	0	0	0	10	0.6	379.492943070755	2	4	3	5	0	11.2214379310319	6.4831073514572	3	0	-0.223106596932115
4	116	1	1	476.6537138	NaN	NaN	0	0	0	0	10	0.6	534.887705653071	0	4	3	5	0	10.5633796542064	6.63331843328038	0	3	-0.499099553984123
4	117	1	4	561.1211638	NaN	NaN	0	0	0	0	9	0.8	209.349332207087	0	2	4	5	1	11.2158647187162	6.55961523749324	0	0	-0.221879927295589
4	118	2	1	354.4941952	NaN	NaN	0	0	0	0	6	1	510.702359974774	0	2	4	5	4	11.4932289897403	6.56667242980324	2	0	0.464662400919452
4	119	1	5	595.6695748	NaN	NaN	0	0	0	0	7	0.75	343.318052924392	0	4	3	5	3	8.97548720230224	6.55677835615804	0	2	2.23115825761856
4	120	2	1	234.0510787	NaN	NaN	0	0	0	0	6	1	438.366070374031	0	2	4	5	4	12.0018257889353	6.6052979209482	2	0	0.145818273249708
4	121	3	4	497.7754524	NaN	NaN	0	0	0	0	9	1	195.449789244145	2	2	4	5	1	11.5637496068868	6.61069604471776	3	2	-0.324532433269628
4	122	1	4	636.6520987	NaN	NaN	0	0	0	0	8	1	357.488432030765	0	2	4	5	2	11.7722438709307	6.5510803350434	0	3	0.63454368545811
4	123	3	4	670.3645507	NaN	NaN	0	0	0	0	10	0.8	241.949274498417	0	2	4	5	0	11.8151045127887	6.49526555593701	4	0	0.323592698008582
4	124	2	5	398.4444934	NaN	NaN	0	0	0	0	7	1	353.7792103748	0	0	5	5	3	11.1800096253877	6.63725803128446	2	4	-0.235888617281809
4	125	1	1	598.5548824	NaN	NaN	0	0	0	0	7	1	503.934213932254	0	2	4	5	3	11.7936293071319	6.64378973314767	0	2	-0.721143770946406
4	126	3	1	386.7140343	NaN	NaN	0	0	0	0	8	1	556.632423418986	2	2	4	5	2	9.62239934858637	6.56244409369372	3	0	-1.45775779726064
4	127	3	1	546.0088859	NaN	NaN	0	0	0	0	8	1	397.939876610584	0	4	3	5	2	10.3606235923164	6.61606518513282	4	3	-1.07649609457105
4	128	1	5	539.7468923	NaN	NaN	0	0	0	0	8	1	352.595510881972	0	0	5	5	2	10.1080772744537	6.62804137617953	0	4	-1.10996360906015
4	129	3	1	549.9015875	NaN	NaN	0	0	0	0	10	0.8	565.05095775644	2	4	4	4	0	11.5282951847247	6.59304453414244	3	0	-0.83195834285833
4	130	2	1	354.5277293	NaN	NaN	0	0	0	0	7	1	451.273305555306	1	0	5	5	3	10.394751394233	6.62936325343745	1	3	-0.465055907118738
4	131	2	2	255.1769236	NaN	NaN	0	0	0	0	8	1	459.358849668191	1	0	5	5	2	10.9088924538238	6.57507584059962	1	1	-0.340283788603216
4	132	1	5	594.6211186	NaN	NaN	0	0	0	0	6	1	479.435804918876	0	0	5	5	4	9.55014452221456	6.52356230614951	0	1	-0.308240149308362
4	133	2	1	306.3767626	NaN	NaN	0	0	0	0	7	1	335.969597145579	0	2	4	5	3	10.7530306287484	6.62406522779989	2	0	-1.25389018453807
4	134	3	2	623.2575917	NaN	NaN	0	0	0	0	9	1	377.397282921357	0	4	4	4	1	9.79686564570125	6.5694814204143	4	2	1.54447971561157
4	135	3	3	671.1673177	1	1	0	0	0	0	9	0.75	399.949043834976	2	4	3	5	1	11.9559508508808	6.53524127101366	3	4	1.60384154894461
4	136	3	1	526.2254345	NaN	NaN	0	0	0	0	9	0.75	537.805742936937	0	8	3	3	1	11.2232972038011	6.54965074223381	4	3	0.214972101514152
4	137	1	1	427.3673758	NaN	NaN	0	0	0	0	7	1	339.174969115375	0	0	5	5	3	11.5104870315028	6.57088296233958	0	4	1.57411042914057
4	138	3	2	495.763402	NaN	NaN	0	0	0	0	6	1	430.284806275292	0	0	5	5	4	12.0981807211892	6.49526555593701	4	0	NaN
4	139	1	5	612.4917533	NaN	NaN	0	0	0	0	8	1	340.412835879498	0	0	5	5	2	9.74628265862569	6.53813982376767	0	4	NaN
4	140	1	1	640.7278695	NaN	NaN	0	0	0	0	9	0.8	415.753535547384	0	2	4	5	1	10.4614945701017	6.57228254269401	0	0	NaN
4	141	2	5	265.1803728	NaN	NaN	0	0	0	0	10	1	390.595032293387	1	0	5	5	0	11.4599042843327	6.54965074223381	1	0	NaN
4	142	2	2	199.5372284	NaN	NaN	0	0	0	0	10	0.8	340.880225110689	1	2	4	5	0	11.2700214381568	6.56667242980324	1	1	NaN
4	143	1	3	539.6733224	1	1	0	0	0	0	10	0.6	419.464633428721	0	4	3	5	0	11.1524066653526	6.5366915975913	0	1	NaN
4	144	1	5	397.8080285	NaN	NaN	0	0	0	0	10	1	491.296181591027	0	0	5	5	0	11.6644753742103	6.50428817353665	0	0	0.735937866559992
4	145	3	4	548.7987238	NaN	NaN	0	0	0	0	10	0.8	193.904099153569	0	2	4	5	0	11.4789070751513	6.65415252018322	4	0	-0.807718487297327
4	146	1	5	654.3773046	NaN	NaN	0	0	0	0	8	1	409.832141550622	0	0	5	5	2	11.2628583749828	6.54391184556479	0	4	0.259106565775604
4	147	1	5	770.140693	NaN	NaN	0	0	0	0	9	0.6	487.270683796957	0	4	3	5	1	11.3118409937139	6.57507584059962	0	0	0.982031895740004
4	148	1	4	513.5361717	NaN	NaN	0	0	0	0	10	0.8	220.496053994098	0	2	4	5	0	10.6396016039094	6.55961523749324	0	0	-0.286704512694674
4	149	2	2	394.6619755	NaN	NaN	0	0	0	0	6	1	334.544950022666	1	0	5	5	4	12.2181313863407	6.53524127101366	1	0	0.458459636908479
4	150	3	4	552.122371	NaN	NaN	0	0	0	0	9	1	218.329019608265	0	0	5	5	1	11.7560164982494	6.53958595561767	4	1	0.0154583115632863
4	151	3	1	433.7063611	NaN	NaN	0	0	0	0	7	0.75	443.174235783705	0	4	3	5	3	11.8584414234152	6.54391184556479	4	4	-0.750668268485023
4	152	2	5	275.0616618	NaN	NaN	0	0	0	0	9	0.8	334.288889376567	0	2	4	5	1	11.0049781000673	6.62804137617953	2	4	-0.116108295736682
4	153	2	3	215.9778702	1	1	0	0	0	0	7	1	438.524095717967	0	2	4	5	3	11.0313556798205	6.55250788703459	2	2	0.986245931744094
4	154	2	2	543.3080162	NaN	NaN	0	0	0	0	8	1	475.994243039075	1	0	5	5	2	10.7679001091812	6.52795791762255	1	2	0.563297489572833
4	155	1	3	501.4703708	1	1	0	0	0	0	9	0.75	401.152830859133	0	4	3	5	1	10.2690794121564	6.59987049921284	0	1	0.592472503454925
4	156	2	5	355.414674	NaN	NaN	0	0	0	0	8	0.4	352.352216942507	0	10	2	3	2	11.3574842568049	6.57368016696065	2	0	-0.101422249949525
4	157	1	2	309.2398282	NaN	NaN	0	0	0	0	6	0.6	336.177915476993	0	4	3	5	4	11.6400452834675	6.62804137617953	0	2	-0.713980343995103
4	158	1	1	378.1908793	NaN	NaN	0	0	0	0	7	1	587.030914046765	0	2	4	5	3	11.3290357365405	6.57088296233958	0	0	-0.0516927864719423
4	159	1	3	503.2914818	1	1	0	0	0	0	7	0.6	517.968275951956	0	6	3	4	3	10.9143196789949	6.55677835615804	0	0	-0.52118938505696
4	160	2	4	264.4125087	NaN	NaN	0	0	0	0	10	1	267.83877450684	1	0	5	5	0	11.0745602656089	6.58892647753352	1	0	-0.51843293260479
4	161	2	4	388.3294917	NaN	NaN	0	0	0	0	10	0.8	325.103269512377	1	2	4	5	0	11.0037286686737	6.52356230614951	1	1	0.485210051128848
4	162	2	1	352.9348561	NaN	NaN	0	0	0	0	9	1	559.494771216589	0	0	5	5	1	11.3684359718706	6.58479139238572	2	1	-1.12737951869921
4	163	3	4	549.6552139	NaN	NaN	0	0	0	0	10	0.8	255.052268652599	2	2	4	5	0	11.5030346470356	6.55819780281227	3	2	-0.323610938009867
4	164	3	4	520.6454165	NaN	NaN	0	0	0	0	7	1	238.939288796239	2	4	3	5	3	11.5278657423884	6.58202513889283	3	3	-0.8080130471786
4	165	2	5	524.9155486	NaN	NaN	0	0	0	0	6	0.8	456.721932765748	1	2	4	5	4	11.4739574056327	6.54965074223381	1	3	-1.81352407762659
4	166	2	5	377.020605	NaN	NaN	0	0	0	0	9	1	432.693353024344	0	0	5	5	1	11.0443250887134	6.62804137617953	2	1	-0.609313012595694
4	167	1	4	557.0693459	NaN	NaN	0	0	0	0	9	0.6	263.02823226568	0	4	3	5	1	11.3927028430379	6.52649485957079	0	2	0.728274561261442
4	168	1	1	426.8421211	NaN	NaN	0	0	0	0	9	0.8	337.672569770087	0	2	4	5	1	11.9590842850156	6.52941883826223	0	0	2.21613765197264
4	169	2	3	345.710637	1	1	0	0	0	0	6	0.75	291.637233971653	1	4	3	5	4	11.659494339867	6.53958595561767	1	0	0.667205734923593
4	170	2	3	540.11919	1	1	0	0	0	0	7	1	313.669041240095	0	2	4	5	3	10.1208034925552	6.53378883793334	2	1	-0.0480369693315409
4	171	3	2	651.2528093	NaN	NaN	0	0	0	0	6	1	432.475358850741	2	0	5	5	4	10.6989028215675	6.50428817353665	3	2	0.173576404729401
4	172	1	3	448.6519947	0	1	0	0	0	0	8	0.333333333333333	380.623648153885	0	8	1	5	2	10.5373083772454	6.59167373200866	0	3	0.819592883791326
4	173	2	4	381.7834842	NaN	NaN	0	0	0	0	9	0.8	245.396235820105	0	2	4	5	1	10.5101516815916	6.55961523749324	2	0	-0.471191047974742
4	174	2	2	575.0197099	NaN	NaN	0	0	0	0	6	1	456.597211450215	1	0	5	5	4	10.2088717555495	6.59714570188665	1	2	-2.28772485035377
4	175	3	2	608.0457379	NaN	NaN	0	0	0	0	7	1	428.992642386251	2	0	5	5	3	11.7628508440921	6.4723462945009	3	1	1.00026843414096
4	176	2	3	408.0188421	1	1	0	0	0	0	7	0.8	333.178332675604	0	2	4	5	3	NaN	NaN	2	3	NaN
4	177	3	5	645.3261575	NaN	NaN	0	0	0	0	8	0.8	446.176157424168	2	2	4	5	2	NaN	NaN	3	2	NaN
4	178	1	5	108.9600574	NaN	NaN	0	0	0	0	7	1	417.214711663152	0	0	5	5	3	NaN	NaN	0	3	NaN
4	179	3	5	607.7743848	NaN	NaN	0	0	0	0	7	0.8	376.823292818998	2	2	4	5	3	NaN	NaN	3	0	NaN
4	180	3	2	775.7436374	NaN	NaN	0	0	0	0	8	1	455.658387350913	2	0	5	5	2	NaN	NaN	3	3	NaN
5	1	2	5	492.6666489	NaN	NaN	0	1	0	0	NaN	NaN	NaN	0	6	4	3	NaN	9.2248271484984	6.54821910276237	2	3	0.183608601987348
5	2	3	4	435.7419	NaN	NaN	0	1	0	0	NaN	NaN	NaN	0	6	3	4	NaN	10.1418865270323	6.34035930372775	4	2	0.209240235264101
5	3	1	4	430.0414522	NaN	NaN	0	1	0	0	NaN	NaN	NaN	0	6	3	4	NaN	8.2514584542347	6.51619307604296	0	4	-1.66798063450373
5	4	3	5	469.2410558	NaN	NaN	0	1	0	0	NaN	NaN	NaN	0	8	3	3	NaN	10.1460195103742	6.45676965557216	4	0	0.968876032964955
5	5	1	4	583.0173262	NaN	NaN	0	1	0	0	NaN	NaN	NaN	0	8	3	3	NaN	10.0552239894971	6.59030104819669	0	4	-0.818601451881796
5	6	2	4	468.7996381	NaN	NaN	0	1	0	0	NaN	NaN	NaN	1	12	3	1	NaN	9.68126229410097	6.59850902861452	1	0	0.629559511889371
5	7	1	2	520.3678344	NaN	NaN	0	1	0	0	NaN	NaN	NaN	0	0	5	5	NaN	9.12142842094375	6.72982407048948	0	1	1.26830981849285
5	8	1	5	455.7261458	NaN	NaN	0	1	0	0	NaN	NaN	NaN	0	0	5	5	NaN	9.82823855238024	6.71538338633468	0	0	0.993818028089347
5	9	3	4	371.7000604	NaN	NaN	0	1	0	0	NaN	NaN	NaN	2	8	2	4	NaN	9.40679509341592	6.59030104819669	3	0	0.321279678554845
5	10	3	4	419.215084	NaN	NaN	0	1	0	0	NaN	NaN	NaN	0	4	4	4	NaN	9.99300135467498	6.66695679242921	4	3	-0.145638325378651
5	11	3	2	420.9509848	NaN	NaN	0	1	0	0	NaN	NaN	NaN	2	10	1	4	NaN	9.99802907730914	6.66695679242921	3	4	-1.43174544120934
5	12	2	2	469.1384005	NaN	NaN	0	1	0	0	NaN	NaN	NaN	1	8	3	3	NaN	8.58162190525448	6.82001636467413	1	3	0.162385933495111
5	13	2	4	358.8311943	NaN	NaN	0	1	0	0	NaN	NaN	NaN	0	8	3	3	NaN	9.04687163582371	6.63725803128446	2	1	1.20732857005538
5	14	2	4	370.2382492	NaN	NaN	0	1	0	0	NaN	NaN	NaN	0	4	3	5	NaN	8.73450846655302	6.51174532964473	2	2	1.21849302624156
5	15	3	3	497.0928024	1	NaN	0	1	0	0	NaN	NaN	NaN	0	4	4	4	NaN	9.49749123634956	6.63200177739563	4	2	-1.08862002240473
5	16	1	5	527.0123686	NaN	NaN	0	1	0	0	NaN	NaN	NaN	0	2	4	5	NaN	9.43755888735043	6.69456205852109	0	4	-0.241337593493047
5	17	2	2	615.6531511	NaN	NaN	0	1	0	0	NaN	NaN	NaN	0	4	3	5	NaN	9.72221899332196	6.60665018619822	2	0	-0.14379075583944
5	18	2	3	561.1250608	0	NaN	0	1	0	0	NaN	NaN	NaN	1	4	3	5	NaN	9.48874027237671	6.63594655568665	1	2	-0.396952608901903
5	19	3	2	439.8505065	NaN	NaN	0	1	0	0	NaN	NaN	NaN	2	2	4	5	NaN	8.94981644045143	6.74523634948436	3	1	-0.969933307689746
5	20	1	3	443.5854479	0	NaN	0	1	0	0	NaN	NaN	NaN	0	8	2	4	NaN	9.85314447843099	6.74993119378857	0	3	2.23877327057139
5	21	1	1	592.7983214	NaN	NaN	0	1	0	0	NaN	NaN	NaN	0	2	4	5	NaN	9.11979998307	6.70563909486	0	0	-1.16987539010488
5	22	3	4	574.59754	NaN	NaN	0	1	0	0	NaN	NaN	NaN	2	6	2	5	NaN	10.0449871746806	6.68710860786651	3	0	0.584737274553565
5	23	2	2	553.1206863	NaN	NaN	0	1	0	0	NaN	NaN	NaN	1	4	3	5	NaN	8.58449352445083	6.65929391968364	1	3	-0.396534514468291
5	24	2	5	473.7643897	NaN	NaN	0	1	0	0	NaN	NaN	NaN	1	2	5	4	NaN	9.33015151596549	6.65672652417839	1	1	-0.0639262858012612
5	25	3	2	554.1092567	NaN	NaN	0	1	0	0	NaN	NaN	NaN	0	6	4	3	NaN	10.040951480573	6.67834211465433	4	1	1.03415959552222
5	26	2	5	454.0432836	NaN	NaN	0	1	0	0	NaN	NaN	NaN	1	2	4	5	NaN	9.51715269595819	6.64639051484773	1	4	-0.715036507470136
5	27	1	2	513.3468975	NaN	NaN	0	1	0	0	NaN	NaN	NaN	0	0	5	5	NaN	8.96973672035233	6.77650699237218	0	1	-1.3726254296633
5	28	2	3	440.6710644	1	NaN	0	1	0	0	NaN	NaN	NaN	1	2	4	5	NaN	9.57778590915495	6.65157187358973	1	0	-0.519483546866383
5	29	2	5	443.9043636	NaN	NaN	0	1	0	0	NaN	NaN	NaN	1	6	4	3	NaN	7.59988596969465	6.69950034016168	1	1	2.25119951775099
5	30	1	3	451.087838	1	NaN	0	1	0	0	NaN	NaN	NaN	0	6	3	4	NaN	6.60595807816953	6.69084227741856	0	1	1.03577060841963
5	31	1	2	534.8518103	NaN	NaN	0	1	0	0	NaN	NaN	NaN	0	2	4	5	NaN	10.2488201634856	6.67329796776765	0	0	-0.335861404466997
5	32	1	2	452.5256963	NaN	NaN	0	1	0	0	NaN	NaN	NaN	0	2	4	5	NaN	9.5717910844665	6.65286302935335	0	0	-0.7171023772915
5	33	1	2	430.5687582	NaN	NaN	0	1	0	0	NaN	NaN	NaN	0	2	4	5	NaN	8.39592796965315	6.78332520060396	0	0	1.21281989078599
5	34	1	1	510.6939429	NaN	NaN	0	1	0	0	NaN	NaN	NaN	0	6	2	5	NaN	8.66375776558905	6.74170069465205	0	0	-1.02227146184824
5	35	1	2	379.8283056	NaN	NaN	0	1	0	0	NaN	NaN	NaN	0	2	4	5	NaN	9.37924763123299	6.72383244082121	0	0	-0.102213616220728
5	36	1	2	624.3463425	NaN	NaN	0	1	0	0	NaN	NaN	NaN	0	6	4	3	NaN	10.298555403362	6.55961523749324	0	0	-0.091392750073741
5	37	1	3	549.8278471	0	NaN	0	1	0	0	NaN	NaN	NaN	0	4	3	5	NaN	8.7183021246624	6.70686233660275	0	0	0.259389348044295
5	38	3	4	474.4063274	NaN	NaN	0	1	0	0	NaN	NaN	NaN	2	6	2	5	NaN	9.84098456906755	6.66695679242921	3	0	-0.310372344986402
5	39	2	1	484.5863095	NaN	NaN	0	1	0	0	NaN	NaN	NaN	1	4	3	5	NaN	9.3751060780875	6.64639051484773	1	3	0.230316486650858
5	40	3	1	414.5014957	NaN	NaN	0	1	0	0	NaN	NaN	NaN	0	6	2	5	NaN	8.61356796787962	6.57786135772105	4	1	0.22305083162609
5	41	1	1	461.9679291	NaN	NaN	0	1	0	0	NaN	NaN	NaN	0	6	2	5	NaN	8.47254815859198	6.7719355558396	0	4	-1.86273789105993
5	42	1	3	552.3127893	0	NaN	0	1	0	0	NaN	NaN	NaN	0	2	4	5	NaN	9.02958197013651	6.74641212857337	0	0	0.198970195200416
5	43	2	4	472.9020853	NaN	NaN	0	1	0	0	NaN	NaN	NaN	1	6	2	5	NaN	10.1178788891858	6.59304453414244	1	0	-4.33700867244892
5	44	2	1	478.4529986	NaN	NaN	0	1	0	0	NaN	NaN	NaN	1	4	3	5	NaN	9.03894679167428	6.62007320653036	1	1	0.628972081782749
5	45	1	4	420.9191617	NaN	NaN	0	1	0	0	NaN	NaN	NaN	0	4	3	5	NaN	8.82978313023391	6.80793494369993	0	1	0.1812811812035
5	46	3	2	481.2404317	NaN	NaN	0	1	0	0	NaN	NaN	NaN	0	4	3	5	NaN	9.19978115563099	6.62273632394984	4	0	-0.323441363158172
5	47	1	5	432.2355378	NaN	NaN	0	1	0	0	NaN	NaN	NaN	0	4	3	5	NaN	8.16851114099147	6.67708346124714	0	4	-0.969776684415232
5	48	3	5	424.0792335	NaN	NaN	0	1	0	0	NaN	NaN	NaN	2	2	4	5	NaN	9.33891392657266	6.62007320653036	3	0	-0.8636321241808
5	49	1	2	457.6926788	NaN	NaN	0	1	0	0	NaN	NaN	NaN	0	4	4	4	NaN	8.30310636143752	6.74641212857337	0	3	-1.30442007938926
5	50	2	2	564.2820529	NaN	NaN	0	1	0	0	NaN	NaN	NaN	0	4	3	5	NaN	9.68479692845456	6.72503364216684	2	0	-0.0372078531696966
5	51	3	3	830.8737128	0	NaN	0	1	0	0	NaN	NaN	NaN	2	6	2	5	NaN	7.73859405828527	6.80128303447162	3	2	0.117546283084833
5	52	1	5	458.328115	NaN	NaN	0	1	0	0	NaN	NaN	NaN	0	2	4	5	NaN	8.1833270460944	6.64768837356333	0	3	0.462496979357101
5	53	3	4	404.4600982	NaN	NaN	0	1	0	0	NaN	NaN	NaN	2	6	2	5	NaN	8.34883324692157	6.58202513889283	3	0	-0.775044350916199
5	54	1	1	491.6199072	NaN	NaN	0	1	0	0	NaN	NaN	NaN	0	2	4	5	NaN	7.17770253719575	6.55677835615804	0	3	1.32248736237919
5	55	3	1	446.8755496	NaN	NaN	0	1	0	0	NaN	NaN	NaN	2	8	1	5	NaN	8.19564699865566	6.61204103483309	3	0	-0.00684967135768015
5	56	1	5	489.4128186	NaN	NaN	0	1	0	0	NaN	NaN	NaN	0	2	4	5	NaN	6.54465487711449	6.66185474054531	0	3	0.984088547511682
5	57	3	4	448.2008293	NaN	NaN	0	1	0	0	NaN	NaN	NaN	2	8	2	4	NaN	9.20351434004043	6.63200177739563	3	0	0.00799950536129479
5	58	3	5	417.3867935	NaN	NaN	0	1	0	0	NaN	NaN	NaN	2	2	4	5	NaN	8.17908544450911	6.69084227741856	3	3	0.597246930375525
5	59	1	4	475.9601862	NaN	NaN	0	1	0	0	NaN	NaN	NaN	0	2	4	5	NaN	7.42484700826427	6.67076632084587	0	3	-0.24522584819125
5	60	2	1	480.3986584	NaN	NaN	0	1	0	0	NaN	NaN	NaN	0	4	3	5	NaN	9.37017894491911	6.56103066589657	2	0	0.524038080585032
5	61	1	2	503.5056779	NaN	NaN	0	1	0	0	NaN	NaN	NaN	0	2	4	5	NaN	8.71811145136682	6.68210859744981	0	2	0.738044948557875
5	62	2	1	460.2994386	NaN	NaN	0	1	0	0	NaN	NaN	NaN	0	4	3	5	NaN	8.37827351198102	6.65415252018322	2	0	0.661061566329073
5	63	3	5	452.9951731	NaN	NaN	0	1	0	0	NaN	NaN	NaN	0	2	4	5	NaN	8.98629317350541	6.58892647753352	4	2	-0.490049560656177
5	64	2	5	560.7496847	NaN	NaN	0	1	0	0	NaN	NaN	NaN	1	2	4	5	NaN	8.19032148888803	6.60123011872888	1	4	0.213995312427518
5	65	2	5	521.2226107	NaN	NaN	0	1	0	0	NaN	NaN	NaN	1	2	4	5	NaN	8.10628651769017	6.62936325343745	1	1	-1.87700339554049
5	66	2	3	620.1751162	0	NaN	0	1	0	0	NaN	NaN	NaN	0	4	3	5	NaN	7.27780687029963	6.58340922215876	2	1	0.539417429796569
5	67	2	1	499.1339316	NaN	NaN	0	1	0	0	NaN	NaN	NaN	0	4	3	5	NaN	8.79331886260178	6.6682282484174	2	2	-0.120743602384602
5	68	1	1	462.4770993	NaN	NaN	0	1	0	0	NaN	NaN	NaN	0	2	4	5	NaN	9.21246320713945	6.58340922215876	0	2	1.34615820853889
5	69	2	4	434.4631574	NaN	NaN	0	1	0	0	NaN	NaN	NaN	1	6	3	4	NaN	8.76798360638799	6.62273632394984	1	0	0.221015420182568
5	70	1	1	574.9845504	NaN	NaN	0	1	0	0	NaN	NaN	NaN	0	0	5	5	NaN	7.62190768904698	6.65286302935335	0	1	0.157489991565012
5	71	2	3	494.1962126	1	NaN	0	1	0	0	NaN	NaN	NaN	1	2	4	5	NaN	8.54425564929411	6.66695679242921	1	0	-0.853843855582242
5	72	2	5	491.3574518	NaN	NaN	0	1	0	0	NaN	NaN	NaN	0	8	2	4	NaN	8.43653349203134	6.70073110954781	2	1	1.9826239146861
5	73	3	5	428.6566325	NaN	NaN	0	1	0	0	NaN	NaN	NaN	0	4	3	5	NaN	7.31198542221127	6.59304453414244	4	2	-0.748358229727713
5	74	3	5	492.8586142	NaN	NaN	0	1	0	0	NaN	NaN	NaN	2	8	1	5	NaN	9.51126009441343	6.76734312526539	3	4	0.479442199199665
5	75	2	3	527.6183769	1	NaN	0	1	0	0	NaN	NaN	NaN	1	2	4	5	NaN	8.48204810461862	6.7093043402583	1	3	-0.606977876681864
5	76	2	2	379.975787	NaN	NaN	0	1	0	0	NaN	NaN	NaN	1	2	4	5	NaN	7.72945837204115	6.69208374250663	1	1	-0.731911884853586
5	77	3	5	422.8716652	NaN	NaN	0	1	0	0	NaN	NaN	NaN	2	4	3	5	NaN	8.81055705782492	6.52356230614951	3	1	-0.563718029243914
5	78	2	1	498.726048	NaN	NaN	0	1	0	0	NaN	NaN	NaN	1	6	2	5	NaN	5.74102541037522	6.64768837356333	1	3	0.550933934596134
5	79	2	2	392.8918746	NaN	NaN	0	1	0	0	NaN	NaN	NaN	0	6	2	5	NaN	5.96379800523517	6.68085467879022	2	1	-0.703091593755492
5	80	2	3	811.5214813	1	NaN	0	1	0	0	NaN	NaN	NaN	0	2	4	5	NaN	7.60786135957697	6.76041469108343	2	2	1.30121554112638
5	81	3	5	420.9595394	NaN	NaN	0	1	0	0	NaN	NaN	NaN	2	2	4	5	NaN	8.60322803503341	6.52209279817015	3	2	0.434589932364385
5	82	3	3	585.6008174	1	NaN	0	1	0	0	NaN	NaN	NaN	2	2	4	5	NaN	7.96332517868299	6.70318811324086	3	3	0.0435040966026846
5	83	2	4	425.5981894	NaN	NaN	0	1	0	0	NaN	NaN	NaN	1	6	2	5	NaN	8.68213125749743	6.71417052990947	1	3	0.196712174301023
5	84	3	1	418.685725	NaN	NaN	0	1	0	0	NaN	NaN	NaN	0	4	3	5	NaN	7.99847773683887	6.5694814204143	4	1	-1.07649106165857
5	85	1	4	546.2937679	NaN	NaN	0	1	0	0	NaN	NaN	NaN	0	6	2	5	NaN	7.85304850307795	6.64118216974059	0	4	0.261914382028239
5	86	1	5	514.5110084	NaN	NaN	0	1	0	0	NaN	NaN	NaN	0	0	5	5	NaN	7.98182996736827	6.81124437860129	0	0	0.432500224371076
5	87	3	1	458.0215179	NaN	NaN	0	1	0	0	NaN	NaN	NaN	0	6	3	4	NaN	8.75244581139382	6.62007320653036	4	0	0.573305718202424
5	88	1	1	430.033582	NaN	NaN	0	1	0	0	NaN	NaN	NaN	0	2	4	5	NaN	8.87334253649126	6.68959926917897	0	4	-0.794525053495348
5	89	3	3	443.4561022	1	NaN	0	1	0	0	NaN	NaN	NaN	0	4	3	5	NaN	8.27583661978612	6.62671774924902	4	0	1.75340267227707
5	90	1	1	540.7236924	NaN	NaN	0	1	0	0	NaN	NaN	NaN	0	2	4	5	NaN	7.8273072151333	6.81454289725996	0	4	-0.794583078980244
5	91	3	2	467.2690479	NaN	NaN	0	1	0	0	NaN	NaN	NaN	0	4	3	5	NaN	7.08985189198803	6.65027904858742	4	0	-0.790952121786949
5	92	3	3	359.4382292	1	NaN	0	1	0	0	NaN	NaN	NaN	2	4	3	5	NaN	9.44983273168996	6.57228254269401	3	4	1.16830789364835
5	93	3	4	488.7804621	NaN	NaN	0	1	0	0	NaN	NaN	NaN	2	4	3	5	NaN	8.8263921395367	6.62936325343745	3	3	0.191003497653423
5	94	1	5	607.996778	NaN	NaN	0	1	0	0	NaN	NaN	NaN	0	4	4	4	NaN	8.08279826652258	6.67456139181443	0	3	0.521868367591218
5	95	1	3	658.7800036	1	NaN	0	1	0	0	NaN	NaN	NaN	0	6	3	4	NaN	7.74804802048932	6.69579891705849	0	0	1.33409247854209
5	96	2	2	480.7298927	NaN	NaN	0	1	0	0	NaN	NaN	NaN	0	0	5	5	NaN	8.03299222826478	6.59030104819669	2	0	1.17545805958813
5	97	3	2	551.1589439	NaN	NaN	0	1	0	0	NaN	NaN	NaN	0	2	4	5	NaN	6.06236851193569	6.7286286130847	4	2	-1.26939680049181
5	98	3	3	448.2090417	0	NaN	0	1	0	0	NaN	NaN	NaN	2	8	2	4	NaN	9.60845833061889	6.72743172485086	3	4	0.141203710742206
5	99	2	3	469.7303793	0	NaN	0	1	0	0	NaN	NaN	NaN	1	4	3	5	NaN	8.20940978886301	6.65415252018322	1	3	-0.727559587803646
5	100	1	4	548.7427808	NaN	NaN	0	1	0	0	NaN	NaN	NaN	0	4	3	5	NaN	4.48628882592807	6.69579891705849	0	1	1.58017841666732
5	101	3	2	562.0010526	NaN	NaN	0	1	0	0	NaN	NaN	NaN	0	2	4	5	NaN	7.99571694959406	6.55393340402581	4	0	1.11788922374026
5	102	1	5	532.1232329	NaN	NaN	0	1	0	0	NaN	NaN	NaN	0	2	4	5	NaN	7.12155824181606	6.5424719605068	0	4	1.42962754766402
5	103	2	5	496.5374374	NaN	NaN	0	1	0	0	NaN	NaN	NaN	1	0	5	5	NaN	8.67988464546324	6.62671774924902	1	0	-0.410126462154771
5	104	3	5	484.6314778	NaN	NaN	0	1	0	0	NaN	NaN	NaN	0	6	3	4	NaN	7.47101194092206	6.55393340402581	4	1	0.0746842797005498
5	105	3	2	454.1972665	NaN	NaN	0	1	0	0	NaN	NaN	NaN	2	8	1	5	NaN	5.31288850994566	6.71538338633468	3	4	-0.326501975825348
5	106	2	5	571.0579859	NaN	NaN	0	1	0	0	NaN	NaN	NaN	0	6	2	5	NaN	6.36972278702394	6.5366915975913	2	3	-1.17009757749687
5	107	3	1	499.8408843	NaN	NaN	0	1	0	0	NaN	NaN	NaN	2	6	2	5	NaN	8.50772156360873	6.61069604471776	3	2	0.461220690302423
5	108	3	2	456.5905033	NaN	NaN	0	1	0	0	NaN	NaN	NaN	2	4	3	5	NaN	6.50927401361096	6.63594655568665	3	3	0.691633363204887
5	109	3	3	577.1204646	1	NaN	0	1	0	0	NaN	NaN	NaN	0	8	2	4	NaN	6.11028733656681	6.58063913728495	4	3	-2.09877861586163
5	110	2	1	467.5948073	NaN	NaN	0	1	0	0	NaN	NaN	NaN	1	8	1	5	NaN	6.89176097811267	6.71901315438526	1	4	0.249776321958761
5	111	2	4	457.380949	NaN	NaN	0	1	0	0	NaN	NaN	NaN	1	2	4	5	NaN	7.84445467515492	6.6631326959908	1	1	-0.596333338238515
5	112	1	3	608.6958605	1	NaN	0	1	0	0	NaN	NaN	NaN	0	2	4	5	NaN	9.50447020405339	6.62273632394984	0	1	0.641878300272668
5	113	1	3	625.3958217	0	NaN	0	1	0	0	NaN	NaN	NaN	0	6	2	5	NaN	10.0621083261445	6.68710860786651	0	0	-0.603149651763116
5	114	1	1	520.8328628	NaN	NaN	0	1	0	0	NaN	NaN	NaN	0	0	5	5	NaN	10.4466632840663	6.59304453414244	0	0	0.502525957182406
5	115	1	3	498.6839593	1	NaN	0	1	0	0	NaN	NaN	NaN	0	4	3	5	NaN	8.75917869514897	6.66440902035041	0	0	0.42338843710179
5	116	2	4	626.2714712	NaN	NaN	0	1	0	0	NaN	NaN	NaN	0	4	3	5	NaN	9.80034235873856	6.56103066589657	2	0	0.233065127155987
5	117	1	4	457.5718878	NaN	NaN	0	1	0	0	NaN	NaN	NaN	0	2	4	5	NaN	6.33299782427978	6.60123011872888	0	2	1.91373169799069
5	118	2	3	553.0132405	1	NaN	0	1	0	0	NaN	NaN	NaN	1	0	5	5	NaN	8.110669581134	6.62539236800796	1	0	1.10250226413823
5	119	2	5	567.2251798	NaN	NaN	0	1	0	0	NaN	NaN	NaN	0	0	5	5	NaN	5.43598908701977	6.64898455002478	2	1	-1.11899312546537
5	120	1	1	471.1254646	NaN	NaN	0	1	0	0	NaN	NaN	NaN	0	2	4	5	NaN	9.30856249473938	6.72743172485086	0	2	-1.1953480070601
5	121	3	4	381.2815622	NaN	NaN	0	1	0	0	NaN	NaN	NaN	0	6	2	5	NaN	9.57964259806248	6.63331843328038	4	0	-0.83619757487107
5	122	3	3	485.6121779	0	NaN	0	1	0	0	NaN	NaN	NaN	2	8	2	4	NaN	5.79243051678126	6.65672652417839	3	4	-1.25354843414031
5	123	2	3	430.2084381	1	NaN	0	1	0	0	NaN	NaN	NaN	0	4	3	5	NaN	7.37702571306271	6.6631326959908	2	3	0.49057402991044
5	124	2	3	457.2642641	1	NaN	0	1	0	0	NaN	NaN	NaN	0	6	2	5	NaN	7.83058331226258	6.6682282484174	2	2	-2.12733992450016
5	125	1	2	613.8265714	NaN	NaN	0	1	0	0	NaN	NaN	NaN	0	4	4	4	NaN	7.44669722436711	6.73340189183736	0	2	-0.665379615987256
5	126	3	5	508.7140647	NaN	NaN	0	1	0	0	NaN	NaN	NaN	2	6	3	4	NaN	7.54618557743024	6.68835471394676	3	0	0.370826065183498
5	127	2	4	479.1401046	NaN	NaN	0	1	0	0	NaN	NaN	NaN	0	0	5	5	NaN	6.93770361789522	6.66185474054531	2	3	-0.197990154413771
5	128	1	3	461.7366126	0	NaN	0	1	0	0	NaN	NaN	NaN	0	6	2	5	NaN	7.63304149049567	6.69332366826995	0	2	0.120476787380977
5	129	3	2	529.3953399	NaN	NaN	0	1	0	0	NaN	NaN	NaN	2	4	3	5	NaN	7.68564821487285	6.57088296233958	3	0	0.790111246226402
5	130	1	2	493.83863	NaN	NaN	0	1	0	0	NaN	NaN	NaN	0	6	2	5	NaN	7.20080639379637	6.68461172766793	0	3	2.22567059099191
5	131	1	3	519.0528202	1	NaN	0	1	0	0	NaN	NaN	NaN	0	2	4	5	NaN	8.61699253523199	6.63200177739563	0	0	0.70426041911857
5	132	1	2	600.7061999	NaN	NaN	0	1	0	0	NaN	NaN	NaN	0	6	3	4	NaN	7.4063358228462	6.68336094576627	0	0	-1.52904122149711
5	133	3	1	442.7060343	NaN	NaN	0	1	0	0	NaN	NaN	NaN	2	6	2	5	NaN	7.59414149314888	6.63856778916652	3	0	-0.278844768386927
5	134	3	1	463.4482183	NaN	NaN	0	1	0	0	NaN	NaN	NaN	0	4	3	5	NaN	6.92173912531197	6.78105762593618	4	3	-0.0444507230796516
5	135	2	3	501.4689971	1	NaN	0	1	0	0	NaN	NaN	NaN	0	0	5	5	NaN	7.72961190556395	6.74523634948436	2	4	-0.895708880099389
5	136	1	5	564.2666546	NaN	NaN	0	1	0	0	NaN	NaN	NaN	0	0	5	5	NaN	7.61774064853987	6.81892406527552	0	2	1.52600894665741
5	137	3	3	440.219039	0	NaN	0	1	0	0	NaN	NaN	NaN	0	6	2	5	NaN	9.24892907081406	6.56385552653213	4	0	1.07955882652751
5	138	1	3	469.5846088	1	NaN	0	1	0	0	NaN	NaN	NaN	0	2	4	5	NaN	7.62501591288378	6.69703424766648	0	4	-0.654359477891943
5	139	1	4	539.6434166	NaN	NaN	0	1	0	0	NaN	NaN	NaN	0	4	3	5	NaN	8.21508635339022	6.75809450442773	0	0	-0.353347155644604
5	140	3	3	578.8488374	0	NaN	0	1	0	0	NaN	NaN	NaN	0	6	3	4	NaN	7.91102481002425	6.66949808985788	4	0	-0.0603863144877963
5	141	2	2	425.0212668	NaN	NaN	0	1	0	0	NaN	NaN	NaN	1	2	4	5	NaN	7.83067650916507	6.66695679242921	1	4	0.536616852122164
5	142	2	2	474.9295271	NaN	NaN	0	1	0	0	NaN	NaN	NaN	0	4	3	5	NaN	6.38949953032861	6.78105762593618	2	1	-1.05715967804215
5	143	2	1	515.6953082	NaN	NaN	0	1	0	0	NaN	NaN	NaN	1	4	3	5	NaN	6.48250161763295	6.77536609093639	1	2	1.67064825417182
5	144	3	5	588.9282173	NaN	NaN	0	1	0	0	NaN	NaN	NaN	0	0	5	5	NaN	8.19598261951171	6.70441435496411	4	1	0.894173354305526
5	145	2	2	458.5361631	NaN	NaN	0	1	0	0	NaN	NaN	NaN	1	4	3	5	NaN	7.94776710427745	6.58892647753352	1	4	0.0790247462912294
5	146	2	2	554.2187557	NaN	NaN	0	1	0	0	NaN	NaN	NaN	0	4	3	5	NaN	8.69739580196032	6.68336094576627	2	1	0.0458458213462506
5	147	3	4	514.9014407	NaN	NaN	0	1	0	0	NaN	NaN	NaN	0	2	4	5	NaN	7.23066446157685	6.67582322163485	4	2	-0.12452542898542
5	148	2	1	547.4660912	NaN	NaN	0	1	0	0	NaN	NaN	NaN	1	0	5	5	NaN	7.83546861635685	6.74875954749168	1	4	-0.76104458041774
5	149	2	3	494.3820186	0	NaN	0	1	0	0	NaN	NaN	NaN	0	4	3	5	NaN	8.27983466991909	6.73459165997295	2	1	-0.907332682107394
5	150	2	5	539.4815635	NaN	NaN	0	1	0	0	NaN	NaN	NaN	0	0	5	5	NaN	6.98690206880859	6.76041469108343	2	2	1.58084986652413
5	151	2	4	466.5090566	NaN	NaN	0	1	0	0	NaN	NaN	NaN	0	2	4	5	NaN	6.75165020650052	6.67834211465433	2	2	0.513863083203033
5	152	3	1	565.5946718	NaN	NaN	0	1	0	0	NaN	NaN	NaN	2	6	2	5	NaN	7.62117928633038	6.76041469108343	3	2	-0.66028451719727
5	153	3	1	502.7059932	NaN	NaN	0	1	0	0	NaN	NaN	NaN	0	6	2	5	NaN	6.25668310982064	6.71901315438526	4	3	-0.372058149318118
5	154	3	5	563.5046102	NaN	NaN	0	1	0	0	NaN	NaN	NaN	2	2	4	5	NaN	8.39087897112631	6.72262979485545	3	4	0.642066415141957
5	155	1	5	524.4648067	NaN	NaN	0	1	0	0	NaN	NaN	NaN	0	2	4	5	NaN	5.9664467507309	6.82762923450285	0	3	0.587795419871381
5	156	3	3	591.9692089	1	NaN	0	1	0	0	NaN	NaN	NaN	0	6	2	5	NaN	8.14208747923131	6.71901315438526	4	0	0.0635190141889046
5	157	1	5	547.6686643	NaN	NaN	0	1	0	0	NaN	NaN	NaN	0	0	5	5	NaN	7.00637615925847	6.69084227741856	0	4	1.48647897933113
5	158	3	4	467.053814	NaN	NaN	0	1	0	0	NaN	NaN	NaN	0	4	3	5	NaN	7.00351385968043	6.75343791859778	4	0	1.20120968550903
5	159	1	4	472.8374125	NaN	NaN	0	1	0	0	NaN	NaN	NaN	0	2	4	5	NaN	7.19721865852981	6.72503364216684	0	4	-0.361243339518498
5	160	1	5	844.0303559	NaN	NaN	0	1	0	0	NaN	NaN	NaN	0	2	4	5	NaN	6.14333875103775	6.68835471394676	0	0	0.942762304606676
5	161	3	4	547.476699	NaN	NaN	0	1	0	0	NaN	NaN	NaN	0	6	2	5	NaN	8.44699469143085	6.62539236800796	4	0	-1.98831006888071
5	162	2	4	451.8988147	NaN	NaN	0	1	0	0	NaN	NaN	NaN	0	4	3	5	NaN	7.67604658928151	6.53813982376767	2	4	1.18690125061441
5	163	2	1	428.1789432	NaN	NaN	0	1	0	0	NaN	NaN	NaN	0	6	2	5	NaN	7.0288443714069	6.86901445066571	2	2	0.796785020643526
5	164	1	4	495.6775283	NaN	NaN	0	1	0	0	NaN	NaN	NaN	0	6	3	4	NaN	7.18693734524721	6.70563909486	0	2	1.29857560631008
5	165	3	3	532.6276125	1	NaN	0	1	0	0	NaN	NaN	NaN	2	0	5	5	NaN	9.51226081438276	6.56103066589657	3	0	2.08969329045173
5	166	2	5	427.5031293	NaN	NaN	0	1	0	0	NaN	NaN	NaN	0	0	5	5	NaN	6.0990227575428	6.70808408385307	2	3	-0.631049060616306
5	167	1	3	623.7495731	0	NaN	0	1	0	0	NaN	NaN	NaN	0	4	3	5	NaN	6.16433774860592	6.74405918631135	0	2	0.332906431067386
5	168	2	1	519.3015882	NaN	NaN	0	1	0	0	NaN	NaN	NaN	0	6	3	4	NaN	8.6091284129477	6.56667242980324	2	0	-0.0642117211414429
5	169	1	1	511.1651306	NaN	NaN	0	1	0	0	NaN	NaN	NaN	0	4	3	5	NaN	6.22745889012236	6.80239476332431	0	2	0.5933282264141
5	170	1	4	488.6018419	NaN	NaN	0	1	0	0	NaN	NaN	NaN	0	4	3	5	NaN	6.08563977159653	6.77878489768518	0	0	-0.088022643560671
5	171	3	1	482.2310551	NaN	NaN	0	1	0	0	NaN	NaN	NaN	2	6	3	4	NaN	8.48344755106532	6.57786135772105	3	0	0.349398848546128
5	172	1	4	531.5011419	NaN	NaN	0	1	0	0	NaN	NaN	NaN	0	4	3	5	NaN	5.92264067432052	6.72383244082121	0	3	0.860309992815036
5	173	3	1	543.3133429	NaN	NaN	0	1	0	0	NaN	NaN	NaN	0	4	3	5	NaN	8.25965303791531	6.62007320653036	4	0	0.294156060224936
5	174	3	1	534.539396	NaN	NaN	0	1	0	0	NaN	NaN	NaN	2	4	3	5	NaN	7.37986565634966	6.73696695800186	3	4	1.95628996444163
5	175	3	2	526.7115886	NaN	NaN	0	1	0	0	NaN	NaN	NaN	0	4	3	5	NaN	10.0964597607591	6.68835471394676	4	3	-1.06460856177538
5	176	3	2	520.2573089	NaN	NaN	0	1	0	0	NaN	NaN	NaN	2	4	3	5	NaN	5.48641343146477	6.67203294546107	3	4	2.27774952891755
5	177	1	1	654.7388073	NaN	NaN	0	1	0	0	NaN	NaN	NaN	0	0	5	5	NaN	6.61955511992125	6.74758652682932	0	3	-0.165478003513183
5	178	2	1	543.7219109	NaN	NaN	0	1	0	0	NaN	NaN	NaN	0	4	3	5	NaN	7.17165715965706	6.69703424766648	2	0	-1.30688805544277
5	179	2	2	516.2376702	NaN	NaN	0	1	0	0	NaN	NaN	NaN	1	4	3	5	NaN	7.06331849691218	6.58617165485467	1	2	-0.923183096821094
5	180	2	4	479.9866685	NaN	NaN	0	1	0	0	NaN	NaN	NaN	1	4	3	5	NaN	8.34201034714114	6.69579891705849	1	1	2.03244183439017
6	1	3	4	519.3999279	NaN	NaN	0	0	0	0	10	0.6	177.946464812677	0	8	3	3	0	10.140112144455	6.76157276880406	4	1	-1.25387121312885
6	2	3	1	722.6433779	NaN	NaN	0	0	0	0	10	1	528.850187543596	0	0	5	5	0	10.8039549666231	6.72623340235875	4	4	-0.307188601097906
6	3	1	3	630.0230428	1	1	0	0	0	0	10	1	394.978457351367	0	0	5	5	0	11.0264377293715	6.78105762593618	0	4	-0.34320520230541
6	4	2	2	424.7312637	NaN	NaN	0	0	0	0	5	0.6	402.449872248363	0	8	3	3	5	10.6084873689563	6.74875954749168	2	0	-0.34493581802555
6	5	3	3	621.0680192	1	1	0	0	0	0	10	1	546.08527702566	2	0	5	5	0	10.2218286757182	6.75576892198426	3	2	-2.16024049245801
6	6	1	5	522.9785155	NaN	NaN	0	0	0	0	10	1	495.827353476953	0	0	5	5	0	9.61630232335475	6.75576892198426	0	3	0.0888201374129967
6	7	2	4	615.0048146	NaN	NaN	0	0	0	0	10	0.8	196.655685187727	1	4	4	4	0	10.3927263860571	6.71780469502369	1	0	0.191807422880471
6	8	3	2	608.7102918	NaN	NaN	0	0	0	0	8	1	359.128894615831	2	0	5	5	2	11.3234082565154	6.7202201551353	3	1	0.222563733710156
6	9	3	5	644.5317553	NaN	NaN	0	0	0	0	8	1	324.324234720628	2	0	5	5	2	10.3062828158105	6.74170069465205	3	3	-0.660842183504902
6	10	3	2	674.1801722	NaN	NaN	0	0	0	0	10	1	421.640282334435	0	0	5	5	0	9.71016724487159	6.77422388635761	4	3	-1.20953973020035
6	11	2	5	802.7756125	NaN	NaN	0	0	0	0	7	1	292.129846006235	1	0	5	5	3	10.036739325745	6.75809450442773	1	4	0.163394346266058
6	12	3	3	671.1254723	1	1	0	0	0	0	10	0.8	484.648409978625	0	4	4	4	0	9.40393204663618	6.73101810048208	4	1	-0.233415660783093
6	13	1	2	676.0779392	NaN	NaN	0	0	0	0	6	1	407.916731640324	0	0	5	5	4	10.7701022143601	6.7202201551353	0	4	0.663586635492499
6	14	2	1	557.6488632	NaN	NaN	0	0	0	0	8	1	377.00219623433	1	4	4	4	2	10.6662597714702	6.74758652682932	1	0	-1.04815435688025
6	15	1	1	666.7410352	NaN	NaN	0	0	0	0	10	1	398.510860798737	0	0	5	5	0	9.87913385544065	6.69084227741856	0	1	1.88849976444252
6	16	2	2	817.543018	NaN	NaN	0	0	0	0	7	0.8	257.12919740873	0	2	4	5	3	11.421232562318	6.70808408385307	2	0	0.0421009199068162
6	17	2	1	738.7884267	NaN	NaN	0	0	0	0	9	0.5	418.780816336286	0	6	2	5	1	8.47637323642082	6.71295620067707	2	2	-0.817839467705404
6	18	1	3	577.5138226	1	1	0	0	0	0	9	0.8	397.146798372089	0	2	4	5	1	9.42060738925455	6.71295620067707	0	2	0.317266353276619
6	19	1	4	471.2340823	NaN	NaN	0	0	0	0	10	0.2	207.67274470478	0	12	1	3	0	10.9102417716969	6.72383244082121	0	0	1.13983466707062
6	20	1	5	835.8722439	NaN	NaN	0	0	0	0	7	1	413.795412852636	0	0	5	5	3	10.9793423034277	6.7202201551353	0	0	-0.691436142883514
6	21	2	1	574.232253	NaN	NaN	0	0	0	0	9	0.75	414.192508095207	0	4	4	4	1	11.2194786234859	6.69332366826995	2	0	-0.788312873048765
6	22	3	5	647.2976497	NaN	NaN	0	0	0	0	6	0.8	260.18565867011	0	2	4	5	4	9.4776190087873	6.69208374250663	4	2	-0.743782293018394
6	23	2	4	488.466258	NaN	NaN	0	0	0	0	10	0.4	171.684457312834	1	8	2	4	0	9.4399430362486	6.76388490856244	1	4	-0.122582656801574
6	24	2	2	589.4287605	NaN	NaN	0	0	0	0	7	0.5	389.401741704596	1	8	1	5	3	10.168320522847	6.69332366826995	1	1	-0.367674328501048
6	25	1	2	814.1156769	NaN	NaN	0	0	0	0	10	1	451.842746453074	0	0	5	5	0	9.73375679230178	6.72743172485086	0	1	0.603439460616505
6	26	3	1	704.7453071	NaN	NaN	0	0	0	0	10	0.6	384.232307378877	2	4	3	5	0	11.1679460091318	6.71295620067707	3	0	-1.78921427289524
6	27	1	4	640.9699348	NaN	NaN	0	0	0	0	10	1	198.359081289212	0	0	5	5	0	9.10786597415098	6.7428806357919	0	3	-0.79278709011802
6	28	2	4	610.4992434	NaN	NaN	0	0	0	0	8	0.75	193.362725718732	0	6	3	4	2	8.99594979178691	6.6631326959908	2	0	-0.562910331350508
6	29	2	3	494.2574243	0	0	0	0	0	0	5	1	281.548292796479	1	2	4	5	5	10.6585205408721	6.70318811324086	1	2	-0.768369979656956
6	30	2	1	533.6612394	NaN	NaN	0	0	0	0	9	0.75	426.045939961775	1	6	3	4	1	10.8275937819983	6.67329796776765	1	1	-1.75717899501707
6	31	1	3	652.5697188	0	1	0	0	0	0	10	0.6	478.006953526391	0	8	3	3	0	8.26981703683812	6.70563909486	0	1	0.0680190130467722
6	32	3	1	650.024877	NaN	NaN	0	0	0	0	8	0.666666666666667	478.226179429837	2	6	3	4	2	10.9808098546253	6.66185474054531	3	0	-0.554084382330815
6	33	1	1	673.1279484	NaN	NaN	0	0	0	0	9	0.6	480.65547218689	0	4	3	5	1	8.14374763445877	6.70441435496411	0	3	-0.896434138669292
6	34	2	2	619.2954925	NaN	NaN	0	0	0	0	10	0.6	358.528062431097	1	4	3	5	0	10.0727190205223	6.69826805411541	1	0	-0.617933281314522
6	35	3	2	515.5102926	NaN	NaN	0	0	0	0	10	1	356.859162858158	0	0	5	5	0	8.89911946710018	6.6682282484174	4	1	-0.400573490524149
6	36	3	2	583.4240698	NaN	NaN	0	0	0	0	6	0.8	274.481541048728	2	2	4	5	4	10.3462652000756	6.67329796776765	3	4	-0.647975111752984
6	37	2	2	684.9847145	NaN	NaN	0	0	0	0	7	0.6	339.113443613829	0	4	3	5	3	9.26413772075394	6.64118216974059	2	3	-0.114400597500149
6	38	3	5	835.8585565	NaN	NaN	0	0	0	0	6	0.6	332.805728552845	2	6	3	4	4	7.5645566521177	6.75809450442773	3	2	2.563890395889
6	39	3	3	749.9354978	1	1	0	0	0	0	8	1	490.915014597767	2	2	4	5	2	8.97768727497906	6.71052310945243	3	3	-1.40553769821126
6	40	1	1	651.2286895	NaN	NaN	0	0	0	0	8	0.5	449.801002978976	0	6	2	5	2	9.79816065570806	6.73340189183736	0	3	-0.217312603851258
6	41	1	3	622.908641	1	1	0	0	0	0	8	0.6	459.256834221864	0	4	3	5	2	10.0501291460286	6.7286286130847	0	0	0.683534168419158
6	42	3	4	522.5446228	NaN	NaN	0	0	0	0	10	0.2	189.295430854727	2	8	1	5	0	9.94786846397415	6.69456205852109	3	0	-0.625594837379398
6	43	2	5	428.4583603	NaN	NaN	0	0	0	0	7	0.8	289.01651557834	0	2	4	5	3	11.0089238890953	6.73221070646721	2	3	-0.681996157785033
6	44	3	3	733.9184268	0	0	0	0	0	0	6	0.75	336.173672452283	2	4	3	5	4	9.84249057011876	6.75343791859778	3	2	-1.67143929430886
6	45	1	5	587.355794	NaN	NaN	0	0	0	0	7	1	370.672268801712	0	0	5	5	3	9.97809616071186	6.7286286130847	0	3	-0.223873375842892
6	46	1	1	671.7188239	NaN	NaN	0	0	0	0	7	1	424.050354147956	0	2	4	5	3	9.70767131443674	6.72503364216684	0	0	-0.0428706991825328
6	47	1	2	381.968887	NaN	NaN	0	0	0	0	5	1	327.0819737904	0	2	5	4	5	9.90506614785068	6.71417052990947	0	0	0.481823449033743
6	48	3	2	591.2806745	NaN	NaN	0	0	0	0	5	0.8	308.567425060932	0	2	4	5	5	9.15251389267181	6.77878489768518	4	0	0.651541685447565
6	49	1	2	940.2470314	NaN	NaN	0	0	0	0	10	0.2	501.145026248395	0	8	1	5	0	8.30939372270487	6.77422388635761	0	4	-0.905378611047711
6	50	1	2	426.64614	NaN	NaN	0	0	0	0	5	1	325.48839892247	0	0	5	5	5	5.59072764559963	6.69579891705849	0	0	-0.599198558180519
6	51	2	5	510.1276972	NaN	NaN	0	0	0	0	8	1	368.136781427821	0	0	5	5	2	7.93892761296006	6.79122146272619	2	0	-0.601100197738949
6	52	2	4	597.7486858	NaN	NaN	0	0	0	0	7	0.75	176.654911378509	0	4	3	5	3	8.98374460008809	6.80682936039218	2	2	0.386720149413252
6	53	1	2	513.3781278	NaN	NaN	0	0	0	0	7	1	349.308969249139	0	0	5	5	3	9.57897589636289	6.75925527066369	0	2	-2.09757144205552
6	54	1	3	413.4859851	1	1	0	0	0	0	8	1	333.695645232138	0	0	5	5	2	9.02918480201783	6.74170069465205	0	0	0.0238120505845568
6	55	1	5	459.2842414	NaN	NaN	0	0	0	0	8	1	355.717405385945	0	0	5	5	2	8.3801355189014	6.7428806357919	0	0	0.418962954577303
6	56	2	3	394.5425341	0	0	0	0	0	0	5	1	394.328249369927	0	2	4	5	5	9.10234458920097	6.73815249459596	2	0	-1.38867337265534
6	57	1	4	507.6382896	NaN	NaN	0	0	0	0	6	1	216.78237224913	0	4	3	5	4	7.40689175163134	6.71174039505618	0	2	-0.744322149277182
6	58	1	3	757.6894465	0	0	0	0	0	0	5	0	363.000183334168	0	10	0	5	5	8.45967836442482	6.71052310945243	0	0	0.376935631651238
6	59	1	2	376.5216183	NaN	NaN	0	0	0	0	8	1	439.777250063538	0	0	5	5	2	8.21874567659813	6.77536609093639	0	0	-0.430501058683038
6	60	2	3	374.5407	1	1	0	0	0	0	6	1	468.954224853546	1	2	4	5	4	8.15446787470537	6.75343791859778	1	0	-1.17581236598063
6	61	2	3	540.5354262	0	0	0	0	0	0	5	0.75	462.747795161861	1	4	3	5	5	8.51942179831914	6.69950034016168	1	1	-0.742512119457838
6	62	3	2	397.7833836	NaN	NaN	0	0	0	0	10	1	431.63665692395	0	0	5	5	0	7.88662904840564	6.74170069465205	4	1	1.27545122919676
6	63	2	2	470.7772632	NaN	NaN	0	0	0	0	7	0.8	429.462541000153	1	2	4	5	3	7.91304345426681	6.72982407048948	1	4	-0.251950454446581
6	64	1	1	639.5378838	NaN	NaN	0	0	0	0	7	0.75	377.179333283206	0	4	3	5	3	7.44392598869484	6.70808408385307	0	1	0.339293560633193
6	65	1	4	672.4162002	NaN	NaN	0	0	0	0	8	0.5	169.383139038006	0	6	2	5	2	9.71639389292904	6.7202201551353	0	0	-0.703691136795937
6	66	2	3	725.2108041	1	1	0	0	0	0	8	0.8	326.804764967421	0	2	4	5	2	8.04001218134658	6.74405918631135	2	0	-1.54510923979304
6	67	3	4	521.5587832	NaN	NaN	0	0	0	0	6	0.75	204.685891543414	2	6	3	4	4	9.84753898370463	6.74875954749168	3	2	-2.08855138738584
6	68	1	3	573.4274301	1	1	0	0	0	0	4	1	337.660176542923	0	4	3	5	6	11.8206635110527	6.7286286130847	0	3	0.940047810939574
6	69	2	3	282.5308259	1	1	0	0	0	0	9	0.6	370.60238487395	0	4	3	5	1	11.0557404248371	6.76503897678054	2	0	1.01803184195507
6	70	3	1	111.2660836	NaN	NaN	0	0	0	0	9	0.5	389.664700660845	2	6	2	5	1	10.4154307684154	6.79570577517351	3	2	-2.11530497029222
6	71	3	3	274.873716	1	1	0	0	0	0	6	1	456.669506284828	2	2	4	5	4	10.3374557824267	6.73221070646721	3	3	0.421138329438542
6	72	3	3	275.5991517	1	1	0	0	0	0	10	0.8	417.381490119582	0	2	4	5	0	8.940399542667	6.7093043402583	4	3	-1.45662231592552
6	73	3	3	284.2612636	1	1	0	0	0	0	10	0.8	354.399402017538	2	2	4	5	0	10.3966665492436	6.72383244082121	3	4	1.07969901731662
6	74	3	4	308.6868862	NaN	NaN	0	0	0	0	9	0.75	213.87643906389	0	4	3	5	1	10.5293243231654	6.71901315438526	4	3	0.527681470779118
6	75	3	3	279.0412068	1	1	0	0	0	0	8	0.666666666666667	541.496258879842	2	6	2	5	2	9.02449831634049	6.72982407048948	3	4	-0.402253373658598
6	76	3	1	259.1259459	NaN	NaN	0	0	0	0	6	1	368.467031812768	2	2	4	5	4	7.2336533819236	6.73221070646721	3	3	1.25235060072729
6	77	1	1	481.9992732	NaN	NaN	0	0	0	0	7	0.6	501.420089041351	0	6	3	4	3	11.0768449877814	6.64639051484773	0	3	-0.189980838909259
6	78	3	5	300.6475539	NaN	NaN	0	0	0	0	6	0.6	339.831438697971	0	4	3	5	4	11.6319859456773	6.75925527066369	4	0	-0.707865685907579
6	79	3	5	690.4709925	NaN	NaN	0	0	0	0	6	0.8	390.125070610348	0	2	4	5	4	8.34420776069385	6.79682371827486	4	4	1.78448199171169
6	80	2	4	342.6687545	NaN	NaN	0	0	0	0	8	1	180.094240535679	0	2	4	5	2	11.2056807650818	6.86693328446188	2	4	-0.791668416957292
6	81	3	2	444.7871633	NaN	NaN	0	0	0	0	5	1	399.703240171977	2	0	5	5	5	9.22739975013684	6.74170069465205	3	2	-0.4210150153633
6	82	1	4	432.6285886	NaN	NaN	0	0	0	0	8	0.75	174.702986975713	0	4	3	5	2	10.0188577846985	6.68586094706836	0	3	-3.07903698702374
6	83	1	5	438.0604589	NaN	NaN	0	0	0	0	7	0.8	490.012528012373	0	2	4	5	3	8.34045861615802	6.73221070646721	0	0	-0.859916220640888
6	84	2	3	251.2638663	1	1	0	0	0	0	6	1	460.798845283305	1	2	4	5	4	9.01813004655722	6.73221070646721	1	0	-1.13468886103847
6	85	3	4	250.0289148	NaN	NaN	0	0	0	0	6	0.75	211.152778725494	0	4	3	5	4	7.69161986692584	6.69208374250663	4	1	0.69362283479145
6	86	1	4	390.4701713	NaN	NaN	0	0	0	0	8	0.75	246.525934619147	0	4	3	5	2	10.2620797993001	6.71174039505618	0	4	-0.131057033852406
6	87	3	2	303.3220845	NaN	NaN	0	0	0	0	8	1	492.945939668733	2	0	5	5	2	10.4635688059792	6.70686233660275	3	0	0.0233621044252606
6	88	3	3	340.108172	1	1	0	0	0	0	10	0.6	500.23413086905	0	4	3	5	0	7.75067911542315	6.69950034016168	4	3	1.85824738910058
6	89	3	4	229.5644443	NaN	NaN	0	0	0	0	7	1	243.997392343596	2	4	3	5	3	8.56588535308645	6.70808408385307	3	4	0.710813924708201
6	90	1	3	264.2142608	1	1	0	0	0	0	5	1	356.361909628964	0	2	4	5	5	9.86578135885714	6.80793494369993	0	3	-0.411093458154891
6	91	2	4	312.2678692	NaN	NaN	0	0	0	0	8	0.6	201.192990127452	0	4	3	5	2	8.96945828808823	6.69579891705849	2	0	-0.878760387767033
6	92	3	1	472.8146423	NaN	NaN	0	0	0	0	6	0.75	551.854224700732	2	4	3	5	4	10.678662532365	6.71659477352098	3	2	-3.99591757217376
6	93	3	1	422.6381082	NaN	NaN	0	0	0	0	5	1	311.492342134665	2	6	2	5	5	10.8739382232752	6.74523634948436	3	3	0.70803931947228
6	94	2	5	284.1394452	NaN	NaN	0	0	0	0	7	1	446.478357568501	0	0	5	5	3	10.7266425159406	6.74170069465205	2	3	1.57408156414063
6	95	2	5	281.0344438	NaN	NaN	0	0	0	0	8	1	457.239658494215	1	0	5	5	2	10.7664903761754	6.76619171466035	1	2	-0.260472437467968
6	96	2	4	132.4850755	NaN	NaN	0	0	0	0	9	1	185.160870195829	0	0	5	5	1	9.69355369661552	6.71659477352098	2	1	1.52352614669692
6	97	1	2	260.589478	NaN	NaN	0	0	0	0	6	1	505.259269374204	0	0	5	5	4	8.82368809581505	6.79570577517351	0	2	-0.0514399022487069
6	98	1	4	303.4726466	NaN	NaN	0	0	0	0	9	0.75	204.58590284354	0	4	3	5	1	9.81935451909985	6.76041469108343	0	0	1.25534340898281
6	99	3	2	287.547966	NaN	NaN	0	0	0	0	7	1	414.944147736716	2	0	5	5	3	8.82487827156346	6.75576892198426	3	0	-1.53175548818736
6	100	2	2	373.7444318	NaN	NaN	0	0	0	0	7	1	515.499564468017	0	0	5	5	3	11.2326266208335	6.77422388635761	2	3	1.29302085571384
6	101	2	5	348.9468523	NaN	NaN	0	0	0	0	7	0.8	481.04888838237	1	2	4	5	3	8.23605703234826	6.7428806357919	1	2	-0.0497831845131331
6	102	2	3	288.9273202	0	0	0	0	0	0	6	1	410.688241110843	0	2	4	5	4	10.2879062765438	6.7286286130847	2	1	2.63183749215666
6	103	1	5	333.0077998	NaN	NaN	0	0	0	0	6	0.8	342.773986227533	0	2	4	5	4	10.4066188406261	6.74875954749168	0	2	1.33219299870131
6	104	2	1	182.6930908	NaN	NaN	0	0	0	0	9	0.8	459.432354374092	0	2	4	5	1	10.9740622291389	6.73221070646721	2	0	-0.563424276048814
6	105	1	4	388.6316026	NaN	NaN	0	0	0	0	7	0.75	213.611280289557	0	4	3	5	3	10.5646164085354	6.75693238924755	0	2	-0.255197215017016
6	106	1	3	310.4149286	0	1	0	0	0	0	7	0.6	423.023658723341	0	4	3	5	3	8.39735955995323	6.72982407048948	0	0	-0.26306785612331
6	107	1	1	604.4411716	NaN	NaN	0	0	0	0	9	1	405.693524095657	0	0	5	5	1	10.0917707918717	6.75460409948796	0	0	0.361685902882209
6	108	1	1	412.4276019	NaN	NaN	0	0	0	0	8	0.8	574.113153242482	0	4	4	4	2	8.64954874999905	6.78445706263764	0	0	0.974538326716532
6	109	2	5	294.2668002	NaN	NaN	0	0	0	0	6	1	306.944361649965	1	0	5	5	4	8.34673621549074	6.75110146893676	1	0	-1.38969391707661
6	110	2	4	314.7261378	NaN	NaN	0	0	0	0	10	0.8	220.526982577889	0	2	4	5	0	9.76543904587252	6.79794041297493	2	1	1.36136449912556
6	111	3	4	521.6436455	NaN	NaN	0	0	0	0	8	0	224.46123761605	2	10	0	5	2	11.0585375729801	6.79346613258001	3	2	1.58271217215693
6	112	3	5	378.0422956	NaN	NaN	0	0	0	0	5	1	513.742382744793	2	0	5	5	5	7.40620981562596	6.81014245011514	3	3	0.215950910705348
6	113	2	2	300.9702359	NaN	NaN	0	0	0	0	5	1	411.71987062698	0	0	5	5	5	7.29143224364101	6.57507584059962	2	3	0.603408087921144
6	114	2	5	298.6519216	NaN	NaN	0	0	0	0	8	1	292.476391994664	0	0	5	5	2	7.98794697056959	6.77308037565554	2	2	-1.81926159735934
6	115	2	5	296.3226573	NaN	NaN	0	0	0	0	8	0.8	452.828252597412	0	2	4	5	2	9.44025139032179	6.81014245011514	2	2	-0.619453330571662
6	116	2	3	432.5403045	1	1	0	0	0	0	10	0.8	402.159554806723	0	2	4	5	0	9.49595627753721	6.76619171466035	2	2	-1.26242166591602
6	117	2	1	208.2133684	NaN	NaN	0	0	0	0	6	0.5	578.361106144109	0	6	2	5	4	10.6328923221721	6.73101810048208	2	2	0.934719164351327
6	118	3	2	265.2825674	NaN	NaN	0	0	0	0	5	1	400.584088179873	2	0	5	5	5	10.0983166160079	6.77764659363512	3	2	2.08096258656135
6	119	2	1	254.7983118	NaN	NaN	0	0	0	0	7	1	392.812339200083	1	6	2	5	3	9.96998476185049	6.68210859744981	1	3	-0.514475662721022
6	120	1	5	271.5976214	NaN	NaN	0	0	0	0	5	1	323.01838364513	0	0	5	5	5	9.63564002283436	6.71659477352098	0	1	0.0217559206630617
6	121	2	5	302.2346155	NaN	NaN	0	0	0	0	6	1	260.103330118303	0	0	5	5	4	10.9415965849088	6.72262979485545	2	0	-0.470964649475454
6	122	3	3	423.0884258	1	1	0	0	0	0	9	1	394.749626885207	0	0	5	5	1	10.2610458604952	6.82871207164168	4	2	0.325589543614637
6	123	3	1	454.1829234	NaN	NaN	0	0	0	0	8	0.8	585.601347298543	2	2	4	5	2	10.6141379373074	6.76849321164863	3	4	1.2741140453997
6	124	2	5	252.1432859	NaN	NaN	0	0	0	0	7	1	432.030781990167	1	0	5	5	3	8.37626098090083	6.72982407048948	1	3	3.63699720821473
6	125	1	5	298.7059871	NaN	NaN	0	0	0	0	7	1	306.333060163351	0	0	5	5	3	7.07479419552141	6.77992190747225	0	1	2.18374794782199
6	126	2	1	330.0037435	NaN	NaN	0	0	0	0	9	1	463.612025638367	1	2	4	5	1	9.51784422197827	6.81892406527552	1	0	0.0526715750977476
6	127	3	1	300.4309498	NaN	NaN	0	0	0	0	7	0.666666666666667	309.028724012605	0	6	2	5	3	10.1319852625	6.80461452006262	4	1	-0.767223032013768
6	128	1	4	247.8331033	NaN	NaN	0	0	0	0	10	0.8	249.15609775407	0	2	4	5	0	7.65668825572487	6.76734312526539	0	4	-0.182784118090545
6	129	2	4	419.6908549	NaN	NaN	0	0	0	0	9	0.6	229.517587778077	1	4	3	5	1	11.043833636715	6.77308037565554	1	0	0.937581699623802
6	130	3	5	226.0258926	NaN	NaN	0	0	0	0	7	1	516.445439236868	2	0	5	5	3	8.62777199832163	6.72262979485545	3	1	-0.655735043969807
6	131	3	5	440.5358369	NaN	NaN	0	0	0	0	6	1	427.107780756182	2	0	5	5	4	8.20913378304027	6.76619171466035	3	3	0.762664171806786
6	132	3	5	221.5223746	NaN	NaN	0	0	0	0	6	1	436.927528054982	0	0	5	5	4	8.14653679956692	6.71295620067707	4	3	0.567373057306149
6	133	1	5	649.615964	NaN	NaN	0	0	0	0	6	1	509.142028364703	0	0	5	5	4	9.99890192081776	6.75110146893676	0	4	-0.202721621806048
6	134	2	4	411.8489643	NaN	NaN	0	0	0	0	5	1	247.436681212136	0	6	2	5	5	9.01270471394865	6.69579891705849	2	0	-3.17700847628197
6	135	3	5	296.8027452	NaN	NaN	0	0	0	0	9	1	365.480759732129	2	0	5	5	1	10.5950876282212	6.75576892198426	3	2	-0.370688676998039
6	136	2	5	289.2773772	NaN	NaN	0	0	0	0	10	0.8	432.780041843313	1	2	4	5	0	10.2578500910345	6.71659477352098	1	3	1.01968718408977
6	137	2	3	246.2480949	0	1	0	0	0	0	9	0.8	444.605656679431	0	2	4	5	1	8.96801374002618	6.72743172485086	2	1	NaN
6	138	3	4	468.0021298	NaN	NaN	0	0	0	0	10	0.6	206.915369212089	0	4	3	5	0	8.77439504209767	6.87523208727658	4	2	-0.771458806753694
6	139	1	1	373.1298646	NaN	NaN	0	0	0	0	6	0.666666666666667	529.0852190414	0	6	2	5	4	11.0013727100275	6.79234442747081	0	4	1.80912778456702
6	140	3	5	302.6291566	NaN	NaN	0	0	0	0	7	0.8	401.019474418	0	2	4	5	3	9.4760642999413	6.82001636467413	4	0	-1.62356591713417
6	141	3	3	389.5975954	1	1	0	0	0	0	6	0.5	465.093605180416	2	10	2	3	4	10.4162572024894	6.8627579130514	3	4	-1.63096958635623
6	142	2	2	278.2709447	NaN	NaN	0	0	0	0	7	1	419.064859583278	1	0	5	5	3	9.85229019386141	6.81783057145415	1	3	0.639792487508693
6	143	2	2	199.7781262	NaN	NaN	0	0	0	0	5	0.8	458.173305220011	1	2	4	5	5	10.3593451700283	6.74641212857337	1	1	-0.100001775501575
6	144	2	2	414.3414516	NaN	NaN	0	0	0	0	5	0.8	432.192575316979	0	2	4	5	5	7.66927988941023	6.78784498230958	2	1	1.64937436440722
6	145	1	4	528.3854062	NaN	NaN	0	0	0	0	8	1	181.925469704643	0	0	5	5	2	9.8927485597099	6.74875954749168	0	2	-0.0941803438464361
6	146	2	3	55.97933467	1	1	0	0	0	0	7	1	423.845881134187	0	2	4	5	3	8.96858418472537	6.8001700683022	2	0	2.61627887219948
6	147	1	5	407.5442567	NaN	NaN	0	0	0	0	5	1	550.280416558363	0	0	5	5	5	9.46214039904993	6.82219739062049	0	2	0.170498194357267
6	148	1	1	291.9820201	NaN	NaN	0	0	0	0	8	1	409.738893675312	0	2	4	5	2	10.112095383769	6.74641212857337	0	0	-0.520076051236269
6	149	1	2	257.2025149	NaN	NaN	0	0	0	0	6	1	417.090515008079	0	0	5	5	4	9.68052779473049	6.85856503479136	0	0	0.291457532474584
6	150	3	3	335.3404859	1	1	0	0	0	0	7	0.8	354.871288248605	0	2	4	5	3	10.8123477613296	6.76272950693188	4	0	1.77162317606144
6	151	2	3	384.4884071	1	1	0	0	0	0	10	1	545.479077168291	0	0	5	5	0	8.42299240660591	6.82546003625531	2	4	0.192380220760023
6	152	3	4	120.1078435	NaN	NaN	0	0	0	0	7	0.75	281.223204576889	0	4	3	5	3	9.68758613486004	6.87316383421252	4	2	-1.59239172737335
6	153	2	4	357.5733768	NaN	NaN	0	0	0	0	8	1	178.755198461944	1	4	3	5	2	6.60852396331991	6.7093043402583	1	4	-1.41287276566779
6	154	1	2	49.64990888	NaN	NaN	0	0	0	0	10	1	499.549392414055	0	0	5	5	0	8.21944786832144	6.85856503479136	0	1	-0.129993451418055
6	155	3	2	267.7411783	NaN	NaN	0	0	0	0	5	1	379.265344910361	2	0	5	5	5	9.12502395652278	6.7990558620588	3	0	0.442984485039148
6	156	3	2	286.6007935	NaN	NaN	0	0	0	0	6	1	433.927700052867	0	0	5	5	4	8.24660891864615	6.79234442747081	4	3	-0.18066117225498
6	157	1	5	428.2485999	NaN	NaN	0	0	0	0	7	1	515.774065364047	0	0	5	5	3	12.171358946103	6.74758652682932	0	4	-1.92996372475331
6	158	1	4	322.2217356	NaN	NaN	0	0	0	0	8	1	193.732233530332	0	2	4	5	2	10.316227602161	6.77650699237218	0	0	-2.32385524494884
6	159	1	1	67.83233677	NaN	NaN	0	0	0	0	9	0.75	487.83593774035	0	4	3	5	1	8.76989488779504	6.78671695060508	0	0	-0.668404611672658
6	160	1	2	325.8266715	NaN	NaN	0	0	0	0	8	0.5	445.653843267	0	6	2	5	2	7.6417685947075	6.84694313958538	0	0	2.03003846812453
6	161	1	3	372.5936582	1	1	0	0	0	0	5	1	455.309027088059	0	2	4	5	5	9.66576660384795	6.75110146893676	0	0	0.838011479885448
6	162	3	1	283.4540454	NaN	NaN	0	0	0	0	8	1	474.119263291863	0	2	4	5	2	10.1953060880241	6.62406522779989	4	0	2.32364095977592
6	163	2	4	418.8925336	NaN	NaN	0	0	0	0	7	0.75	227.718927855519	0	4	3	5	3	7.93775765201912	6.74993119378857	2	4	0.684673388376771
6	164	3	5	739.8748692	NaN	NaN	0	0	0	0	7	1	480.207137708719	2	0	5	5	3	10.7375880302204	7.02908756414966	3	2	-0.282730680426503
6	165	1	1	247.7790378	NaN	NaN	0	0	0	0	9	0.8	414.309719604236	0	2	4	5	1	8.40663677702387	6.76388490856244	0	3	-0.742833785867202
6	166	1	5	180.423367	NaN	NaN	0	0	0	0	7	1	385.258750241847	0	0	5	5	3	8.10994746517258	6.77878489768518	0	0	0.681993863459977
6	167	1	2	177.944225	NaN	NaN	0	0	0	0	5	0.8	477.363145028515	0	2	4	5	5	8.33008001369481	6.74051935960622	0	0	-1.65330208969005
6	168	1	3	282.420984	1	1	0	0	0	0	8	1	362.715713409236	0	2	4	5	2	8.54801955005707	6.73101810048208	0	0	-0.53627913503265
6	169	3	1	389.6872483	NaN	NaN	0	0	0	0	9	1	482.311565856094	0	2	4	5	1	8.69834876423906	6.75925527066369	4	0	1.32674739385263
6	170	3	4	107.6676492	NaN	NaN	0	0	0	0	10	0.8	225.97044874312	0	2	4	5	0	7.88573522381144	6.7428806357919	4	4	1.15608831408698
6	171	3	4	100.4208211	NaN	NaN	0	0	0	0	9	0.8	230.813899948869	2	2	4	5	1	7.39049467454106	6.78558764500793	3	4	-1.30427477764206
6	172	3	4	257.507061	NaN	NaN	0	0	0	0	10	1	229.114102644317	2	2	5	4	0	10.7686982365717	6.77992190747225	3	3	0.195613411114747
6	173	1	3	376.508273	1	1	0	0	0	0	9	1	457.875762235182	0	2	4	5	1	11.2823566923112	6.81014245011514	0	3	0.780382689712672
6	174	2	1	336.064895	NaN	NaN	0	0	0	0	10	0.8	564.757049217337	0	2	4	5	0	8.23659907476888	6.7945865808765	2	0	0.702671432669667
6	175	2	1	237.0668858	NaN	NaN	0	0	0	0	8	1	411.272312867343	1	4	3	5	2	7.34208296607272	6.91274282049318	1	2	-0.390406024870119
6	176	1	4	703.5421789	NaN	NaN	0	0	0	0	8	0.25	233.397772815953	0	8	1	5	2	6.83424955372011	6.75343791859778	0	1	-0.230373015555018
6	177	3	1	92.56182114	NaN	NaN	0	0	0	0	9	0.75	427.488604873581	0	4	3	5	1	6.94602458421923	6.91473089271856	4	0	0.17977815837309
6	178	2	1	219.7091277	NaN	NaN	0	0	0	0	5	1	432.145256762872	1	0	5	5	5	7.64000672084105	6.82871207164168	1	4	-0.460076501141323
6	179	2	2	304.4068161	NaN	NaN	0	0	0	0	6	1	402.092944500333	0	0	5	5	4	9.94274147454346	6.75576892198426	2	1	0.351654046861772
6	180	2	1	292.5586046	NaN	NaN	0	0	0	0	8	1	548.356906955194	0	0	5	5	2	8.2323223808817	6.77878489768518	2	2	-1.22690704413902
7	1	2	2	750.7788141	NaN	NaN	0	0	0	0	7	0.8	451.926478996296	0	2	4	5	3	9.94752598930918	6.7202201551353	2	2	-1.95329002247329
7	2	2	1	755.4055034	NaN	NaN	0	0	0	0	9	1	400.736522503934	0	0	5	5	1	10.3320858836328	6.75925527066369	2	2	-1.10346565712925
7	3	3	3	766.5422709	0	1	0	0	0	0	10	0.8	395.155886773824	2	4	4	4	0	10.0341421511141	6.77078942390898	3	2	-0.822512845577216
7	4	3	2	631.6596131	NaN	NaN	0	0	0	0	8	0.8	415.976766059983	2	2	4	5	2	10.3189799211365	6.81563999007433	3	3	0.285253498294278
7	5	2	2	882.5376609	NaN	NaN	0	0	0	0	10	1	422.596182836363	0	0	5	5	0	10.1860472895877	6.81234509417748	2	3	-0.999272086127807
7	6	3	3	645.2744875	1	1	0	0	0	0	9	0.6	404.848185692373	0	6	3	4	1	9.13132874933419	6.82979373751242	4	2	0.307747702791747
7	7	3	4	674.9864495	NaN	NaN	0	0	0	0	10	0.8	194.505615679927	2	6	4	3	0	10.1202781652456	6.8351845861473	3	4	-0.0337462943871444
7	8	2	3	800.3710659	0	0	0	0	0	0	9	0.75	431.883839029574	1	6	3	4	1	9.3347664946303	6.80793494369993	1	3	1.15278142506722
7	9	2	5	655.4935135	NaN	NaN	0	0	0	0	9	0.4	455.358498348081	0	10	2	3	1	10.0946931681484	6.82979373751242	2	1	-0.493586915524541
7	10	2	3	735.985453	1	1	0	0	0	0	5	0.75	279.362364154996	1	4	3	5	5	9.90117952804425	6.78671695060508	1	2	-0.933556202921138
7	11	1	2	660.9154419	NaN	NaN	0	0	0	0	9	0.8	373.773991779971	0	4	4	4	1	10.3763471438682	6.76503897678054	0	1	-0.906820154959946
7	12	2	5	713.8433174	NaN	NaN	0	0	0	0	8	0.6	332.893839222028	1	6	3	4	2	9.69057775301242	6.76619171466035	1	0	-0.681846161826887
7	13	2	1	777.4364288	NaN	NaN	0	0	0	0	8	0.6	311.249570658396	1	4	3	5	2	10.5989713888656	6.84374994900622	1	1	-0.0660729532368899
7	14	3	4	1019.822118	NaN	NaN	0	0	0	0	9	0.8	160.662543712709	2	2	4	5	1	8.90133177629355	6.77536609093639	3	1	0.0428643546977453
7	15	2	5	768.9574157	NaN	NaN	0	0	0	0	9	1	297.713058201622	1	2	5	4	1	10.0451227222181	6.87626461189077	1	3	2.04417814668577
7	16	2	5	528.6789041	NaN	NaN	0	0	0	0	8	0.8	431.976967749087	1	2	4	5	2	9.63506289714312	6.82328612235569	1	1	1.23262782092658
7	17	1	1	639.414904	NaN	NaN	0	0	0	0	9	0.8	367.658772693822	0	4	4	4	1	9.65414058426767	6.78897174299217	0	1	0.471237976101853
7	18	2	3	570.3505895	1	1	0	0	0	0	10	1	405.120991968462	0	0	5	5	0	8.96382139584059	6.80128303447162	2	0	0.273107051254341
7	19	2	5	676.7712887	NaN	NaN	0	0	0	0	7	0.8	269.133262479828	0	4	4	4	3	10.0391618946168	6.79570577517351	2	2	-1.94458329800983
7	20	1	4	643.6607409	NaN	NaN	0	0	0	0	10	0.4	221.120290581193	0	8	2	4	0	9.83970414628811	6.85224256905188	0	2	0.963688955233497
7	21	2	2	569.6285782	NaN	NaN	0	0	0	0	10	0.6	332.526236002967	0	6	3	4	0	9.80575005359976	6.80682936039218	2	0	-1.27663894230331
7	22	1	2	624.7105111	NaN	NaN	0	0	0	0	6	0.8	287.630566275286	0	4	4	4	4	10.3206941609207	6.8596149036542	0	2	0.36926782969359
7	23	1	2	697.5032781	NaN	NaN	0	0	0	0	10	0.8	353.138490904643	0	6	4	3	0	10.0457166493847	6.86589107488344	0	0	1.41570835286015
7	24	2	5	679.3082516	NaN	NaN	0	0	0	0	7	1	344.62370515324	0	2	4	5	3	10.2846699869257	6.80461452006262	2	0	1.34895402693521
7	25	2	3	700.7297447	1	1	0	0	0	0	8	0.8	250.63508411877	1	2	4	5	2	10.1156064528168	6.86901445066571	1	2	1.34115695094827
7	26	2	5	738.5497907	NaN	NaN	0	0	0	0	9	0.6	447.624624436376	1	4	3	5	1	9.49194207005877	6.87935580446044	1	1	0.215961242966043
7	27	1	2	628.4639432	NaN	NaN	0	0	0	0	9	0.6	273.520775771593	0	6	3	4	1	10.5147028165229	6.85224256905188	0	1	0.388235189272086
7	28	3	1	667.1148155	NaN	NaN	0	0	0	0	8	0.8	433.963984029445	0	4	4	4	2	10.3506709334759	6.77422388635761	4	0	-0.0818054854243893
7	29	2	3	707.6124627	0	0	0	0	0	0	7	0.666666666666667	571.803550924763	0	6	3	4	3	10.6707581550431	6.77536609093639	2	4	-0.439733867364282
7	30	3	1	528.4773569	NaN	NaN	0	0	0	0	9	1	376.67555208815	2	2	4	5	1	10.2319165665863	6.85751406254539	3	2	-0.337173987338315
7	31	1	4	569.5645896	NaN	NaN	0	0	0	0	8	1	157.445539437157	0	2	4	5	2	9.54837266273014	6.85646198459459	0	3	-0.637401552639303
7	32	1	5	558.0609993	NaN	NaN	0	0	0	0	8	0.8	444.995071306848	0	4	4	4	2	10.2609864819799	6.82871207164168	0	0	0.915091755708448
7	33	1	4	604.5982195	NaN	NaN	0	0	0	0	10	0.4	197.905555970307	0	6	2	5	0	10.0154392622031	6.72982407048948	0	0	1.18198691186985
7	34	2	5	552.2705373	NaN	NaN	0	0	0	0	7	0.8	228.599855150626	0	4	4	4	3	9.39247742412288	6.8501261661455	2	0	-0.263914241244551
7	35	2	4	523.2326806	NaN	NaN	0	0	0	0	10	0.8	180.961041152639	0	2	4	5	0	10.7958475091101	6.66057514983969	2	2	0.01215034704371
7	36	1	3	675.4935683	1	1	0	0	0	0	9	1	398.869229116297	0	2	4	5	1	7.65798358331017	6.84800527457636	0	2	0.902474270118826
7	37	1	3	621.032702	1	1	0	0	0	0	10	0.8	376.948378842899	0	4	4	4	0	10.4122463163146	6.83195356556585	0	0	-0.299641397750368
7	38	3	5	634.1544871	NaN	NaN	0	0	0	0	10	0.8	555.440762740819	0	2	4	5	0	8.82209120016075	6.68710860786651	4	0	0.29138269903229
7	39	3	3	678.312492	1	1	0	0	0	0	6	1	337.592598956799	0	2	4	5	4	9.42973821604187	6.82001636467413	4	4	-0.499843362421762
7	40	1	4	576.5232727	NaN	NaN	0	0	0	0	10	0.8	190.270217191665	0	4	4	4	0	9.8746289389049	6.76849321164863	0	4	-1.40243651527844
7	41	3	2	643.1686783	NaN	NaN	0	0	0	0	6	0.8	307.509708095015	2	4	4	4	4	10.3927209281415	6.84374994900622	3	0	0.43266477322527
7	42	1	3	611.0480729	1	1	0	0	0	0	9	0.8	244.985031948905	0	2	4	5	1	10.1399469556616	6.71538338633468	0	3	-0.594100732864052
7	43	3	5	723.7509547	NaN	NaN	0	0	0	0	7	0.8	535.212185214259	2	2	4	5	3	10.2190160267671	6.88653164253051	3	0	-0.922351837821047
7	44	1	4	520.1129759	NaN	NaN	0	0	0	0	10	0.8	281.380068889972	0	2	4	5	0	10.4716712326616	6.79794041297493	0	3	1.33192263606349
7	45	1	3	738.8577576	1	1	0	0	0	0	10	0.6	440.344308056172	0	4	3	5	0	10.0060992805973	6.71901315438526	0	0	-2.01241105766447
7	46	3	2	755.7983323	NaN	NaN	0	0	0	0	6	0.8	362.664692916735	2	2	4	5	4	8.58062618418363	6.85329909318608	3	0	0.306507272688314
7	47	3	1	699.3801653	NaN	NaN	0	0	0	0	9	0.8	415.608275114732	2	2	4	5	1	9.11545362750469	6.93147180559945	3	3	1.82879347039237
7	48	3	3	756.5162374	0	1	0	0	0	0	8	0.6	380.90424680217	2	6	3	4	2	10.4410397729189	6.88141130364254	3	3	-0.801790381970827
7	49	2	4	559.9929784	NaN	NaN	0	0	0	0	8	0.75	168.84270791629	1	4	3	5	2	9.95860440970746	6.89365635460264	1	3	1.65233561227132
7	50	1	5	682.6034974	NaN	NaN	0	0	0	0	7	0.6	297.900566486214	0	4	3	5	3	10.5127109215582	6.91373735065968	0	1	-0.00820840625877325
7	51	1	2	776.7120222	NaN	NaN	0	0	0	0	6	0.8	345.877661526627	0	2	4	5	4	9.85271346808599	6.83840520084734	0	0	1.3566021104385
7	52	2	1	784.2164911	NaN	NaN	0	0	0	0	9	1	392.420324871441	0	0	5	5	1	10.1214013513697	6.86797440897029	2	0	0.674438015406713
7	53	1	3	788.1434113	1	1	0	0	0	0	6	0.75	297.310608079773	0	6	3	4	4	10.4719142546497	6.89467003943348	0	2	-2.15472267819212
7	54	3	1	633.3989417	NaN	NaN	0	0	0	0	9	0.75	428.281538502255	2	4	3	5	1	9.7677011759474	6.92165818415113	3	0	-1.53002777043883
7	55	3	5	809.6241024	NaN	NaN	0	0	0	0	7	0.5	418.735016543449	0	6	3	4	3	9.23146432366158	6.74051935960622	4	3	0.80085826976736
7	56	3	1	526.7900405	NaN	NaN	0	0	0	0	10	0.8	452.621354689172	0	4	4	4	0	10.0940043876669	6.67959918584438	4	4	-0.559164136817006
7	57	1	5	614.323472	NaN	NaN	0	0	0	0	7	0.75	277.393882386734	0	6	3	4	3	10.9441692408249	6.82979373751242	0	4	-0.803520114236682
7	58	1	2	657.3474743	NaN	NaN	0	0	0	0	10	0.8	454.09714770947	0	2	4	5	0	10.6015665649936	6.88243747099785	0	0	-0.662940065561308
7	59	2	4	606.7255864	NaN	NaN	0	0	0	0	9	0.8	194.25145388948	0	2	4	5	1	10.6770347307611	6.82328612235569	2	0	-0.069660328905591
7	60	2	4	680.4480713	NaN	NaN	0	0	0	0	8	0.75	133.889423835962	0	4	3	5	2	10.7918469044336	6.84800527457636	2	2	-1.28896722026344
7	61	3	5	562.1196609	NaN	NaN	0	0	0	0	9	0.8	413.087277629677	0	4	4	4	1	9.58611559246818	6.77308037565554	4	2	-0.155221202370215
7	62	2	2	633.6901415	NaN	NaN	0	0	0	0	6	0.8	439.758479322201	0	4	4	4	4	10.1673355313459	6.85224256905188	2	4	-1.13156778011268
7	63	1	2	776.5464045	NaN	NaN	0	0	0	0	5	0.6	411.388908672	0	4	3	5	5	10.6163958927671	6.87626461189077	0	2	-0.136821074118291
7	64	3	3	1267.78064	0	1	0	0	0	0	7	0.5	393.095578662344	2	6	3	4	3	10.5142273061138	6.84268328223842	3	0	0.273485679611678
7	65	3	3	560.8296218	1	1	0	0	0	0	6	0.75	241.915391170469	0	4	3	5	4	10.4438857705939	6.89264164117209	4	3	1.07036180212532
7	66	1	1	649.2157794	NaN	NaN	0	0	0	0	8	1	338.56756788886	0	2	4	5	2	10.2641848964815	6.77078942390898	0	4	-1.94014761613876
7	67	2	2	594.6940041	NaN	NaN	0	0	0	0	5	0.8	204.17610700549	1	4	4	4	5	10.6620689124757	6.86693328446188	1	0	0.209413239299974
7	68	3	3	524.4796044	1	1	0	0	0	0	9	0.8	366.106396897748	2	2	4	5	1	9.65830179239651	6.8627579130514	3	1	-0.228333407304812
7	69	1	5	715.0358337	NaN	NaN	0	0	0	0	10	0.8	463.338601007189	0	2	4	5	0	10.1504139414731	6.89467003943348	0	3	0.396394521687191
7	70	1	4	700.5155366	NaN	NaN	0	0	0	0	9	0.75	195.575443589922	0	6	3	4	1	10.0415420419591	6.7202201551353	0	0	1.57179209682008
7	71	1	3	590.296579	1	1	0	0	0	0	8	0.8	258.188871059207	0	2	4	5	2	9.65388664131268	6.83410873881384	0	0	0.00828875518473545
7	72	2	4	598.6072368	NaN	NaN	0	0	0	0	9	0.6	213.651355262533	1	6	3	4	1	9.72647182089716	6.8351845861473	1	0	1.40549105849814
7	73	3	4	677.5268342	NaN	NaN	0	0	0	0	10	0.6	230.201278081695	0	4	3	5	0	9.0219299895449	6.88448665204278	4	1	0.321377235849961
7	74	3	4	620.2333568	NaN	NaN	0	0	0	0	9	0.6	200.323901721874	2	6	3	4	1	9.43446204487866	6.89871453432999	3	4	-1.73884688211876
7	75	2	1	707.4595058	NaN	NaN	0	0	0	0	7	1	362.330502147001	1	2	4	5	3	10.4603852778221	6.82219739062049	1	3	-0.513848068215811
7	76	3	5	556.447595	NaN	NaN	0	0	0	0	5	0.6	218.753510473387	2	6	3	4	5	10.0009345117739	6.92951677076365	3	1	1.65089152678003
7	77	2	4	629.7669854	NaN	NaN	0	0	0	0	9	0.25	226.103244271279	1	14	1	2	1	9.89054751251581	6.87212810133899	1	3	0.0979985794692707
7	78	1	3	804.5368315	1	1	0	0	0	0	7	0.75	341.835284788328	0	6	3	4	3	9.1897557124758	6.82546003625531	0	1	1.18349910864091
7	79	3	5	661.2370962	NaN	NaN	0	0	0	0	7	0.8	256.478141118509	0	2	4	5	3	10.6158795002035	6.81892406527552	4	0	0.115023864241356
7	80	3	2	617.375424	NaN	NaN	0	0	0	0	8	0.8	427.407100482047	2	2	4	5	2	10.4689046811788	6.82546003625531	3	4	-1.11883410905043
7	81	1	4	692.9590555	NaN	NaN	0	0	0	0	10	0.6	175.020452293778	0	4	3	5	0	9.73464615636276	6.71538338633468	0	3	0.426798612806459
7	82	1	3	774.0532413	1	1	0	0	0	0	8	0.4	313.824504631395	0	6	2	5	2	8.3533542524998	6.85224256905188	0	0	0.685677324974327
7	83	1	1	1616.397458	NaN	NaN	0	0	0	0	8	1	456.787612240809	0	2	4	5	2	10.7607003348484	6.77536609093639	0	0	2.29055495863669
7	84	2	2	680.0819329	NaN	NaN	0	0	0	0	9	0.6	339.592717530945	0	4	3	5	1	8.82122258725007	6.89568269774787	2	0	1.08411187361034
7	85	3	2	696.429158	NaN	NaN	0	0	0	0	6	0.6	364.657515145347	0	6	3	4	4	10.4172879976354	6.86901445066571	4	2	1.68404835938131
7	86	3	4	587.530694	NaN	NaN	0	0	0	0	10	0.8	210.693716945021	2	4	4	4	0	9.64458821014045	6.87935580446044	3	4	2.44518216067502
7	87	1	4	684.4030507	NaN	NaN	0	0	0	0	10	0.6	203.998329693941	0	6	3	4	0	8.79943739173042	6.8627579130514	0	3	3.31372493414324
7	88	2	1	690.0114701	NaN	NaN	0	0	0	0	8	0.333333333333333	452.690409334705	0	8	1	5	2	8.65030960402508	6.91373735065968	2	0	1.63915493107152
7	89	2	4	529.1856808	NaN	NaN	0	0	0	0	9	0.75	180.029478659131	1	4	3	5	1	7.7211561826059	6.93049476595163	1	2	-0.0685991323352022
7	90	3	1	647.218443	NaN	NaN	0	0	0	0	8	0.75	409.480251444318	2	4	3	5	2	9.92461401315647	6.80682936039218	3	1	-1.23289148279746
7	91	1	1	667.7878943	NaN	NaN	0	0	0	0	8	0.8	311.907691484183	0	2	4	5	2	8.54284079186352	6.90475076996184	0	3	0.687717904773785
7	92	1	1	904.7321509	NaN	NaN	0	0	0	0	5	1	462.314981672166	0	4	3	5	5	10.0105912981437	6.81014245011514	0	0	1.63285034680661
7	93	1	3	550.0641256	0	1	0	0	0	0	10	0.6	508.465532644788	0	4	3	5	0	9.01901767430509	6.77078942390898	0	0	0.492536118073595
7	94	2	1	905.7843712	NaN	NaN	0	0	0	0	9	0.5	403.959375608196	0	8	2	4	1	10.356634474	6.88141130364254	2	0	0.406980640753597
7	95	3	1	605.1778817	NaN	NaN	0	0	0	0	7	1	460.636051684545	2	4	3	5	3	10.8758121603237	6.96602418710611	3	2	-1.13247554882971
7	96	3	4	874.723172	NaN	NaN	0	0	0	0	10	0.8	220.912115123341	2	2	4	5	0	9.74922144093336	6.89467003943348	3	3	2.12924099397994
7	97	3	5	566.4223006	NaN	NaN	0	0	0	0	10	0.8	378.443415957835	2	2	4	5	0	10.560690347481	6.91274282049318	3	3	-1.94738244906803
7	98	1	5	616.0918864	NaN	NaN	0	0	0	0	8	0.8	326.401334426139	0	4	4	4	2	9.84288042735468	6.91174730025167	0	3	0.00540231833862204
7	99	1	5	855.7773906	NaN	NaN	0	0	0	0	7	0.8	539.55074734114	0	2	4	5	3	10.1471865889146	6.91473089271856	0	0	0.0484285075598763
7	100	1	4	643.4875951	NaN	NaN	0	0	0	0	10	0.4	225.133164512899	0	8	2	4	0	9.92422615500291	6.91373735065968	0	0	1.47787001209999
7	101	1	2	605.8410371	NaN	NaN	0	0	0	0	6	0.8	381.479171526715	0	6	4	3	4	10.7152482905161	6.81454289725996	0	0	NaN
7	102	1	2	585.3742414	NaN	NaN	0	0	0	0	6	1	252.046589674383	0	2	4	5	4	10.5366504929479	6.93244789157251	0	0	-0.544284321037152
7	103	2	1	645.554053	NaN	NaN	0	0	0	0	7	1	287.736062010391	0	2	4	5	3	9.97330656608185	6.92559519711047	2	0	0.112922236458816
7	104	1	1	733.4502011	NaN	NaN	0	0	0	0	8	1	528.647315211386	0	4	3	5	2	10.7731994288469	6.88243747099785	0	2	2.5882824119277
7	105	1	1	583.4145453	NaN	NaN	0	0	0	0	9	1	370.434675703162	0	2	4	5	1	9.79337861881567	6.89162589705225	0	0	-0.729728147659298
7	106	2	2	761.6076146	NaN	NaN	0	0	0	0	10	1	317.038057767147	0	0	5	5	0	8.51386604935804	6.89365635460264	2	0	-0.0356283666157957
7	107	2	1	601.7248884	NaN	NaN	0	0	0	0	10	0.6	415.533107053427	1	4	3	5	0	10.262176454911	6.90775527898214	1	2	1.32815161838916
7	108	2	3	628.3431518	1	1	0	0	0	0	7	0.8	348.934248026365	1	2	4	5	3	9.24812094536308	6.9037472575846	1	1	-1.20496063565969
7	109	3	3	698.047353	1	1	0	0	0	0	7	1	363.239023705244	0	2	4	5	3	8.5238409969537	6.91274282049318	4	1	-0.787294932691262
7	110	1	2	637.0712759	NaN	NaN	0	0	0	0	8	0.6	245.648283926467	0	6	3	4	2	9.96042535024092	6.86380339145295	0	4	-0.536339049671445
7	111	2	5	568.0579471	NaN	NaN	0	0	0	0	7	0.8	310.523610074353	0	4	4	4	3	9.38308800517669	6.90875477931522	2	0	0.456097193956337
7	112	2	3	779.4614822	1	1	0	0	0	0	8	0.75	304.993141033396	1	6	3	4	2	9.98960902507663	6.85435450225502	1	2	1.26461185990635
7	113	2	4	649.2373371	NaN	NaN	0	0	0	0	9	0.75	240.824822735226	1	4	3	5	1	8.69289495926632	6.90575327631146	1	1	-0.134880228013389
7	114	3	3	498.4964372	1	1	0	0	0	0	9	1	468.817474529415	2	2	4	5	1	8.75449445050348	6.91373735065968	3	1	0.231887278618637
7	115	1	3	753.2452867	1	1	0	0	0	0	7	0.666666666666667	403.34516599348	0	4	3	5	3	11.0364297261273	6.95654544315157	0	3	1.50854386878514
7	116	2	1	626.2999625	NaN	NaN	0	0	0	0	9	0.8	343.991210467735	1	2	4	5	1	10.3292466253922	6.86066367144829	1	0	0.582866909031683
7	117	3	5	502.2433678	NaN	NaN	0	0	0	0	9	0.6	407.824119249249	2	6	3	4	1	10.1482648030063	6.84694313958538	3	1	-0.96255565095886
7	118	3	5	577.5970506	NaN	NaN	0	0	0	0	6	0.8	260.132359029504	0	2	4	5	4	9.80611648756406	6.96413561241824	4	3	0.124091720323871
7	119	2	4	541.2200006	NaN	NaN	0	0	0	0	9	0.75	158.19074623456	0	4	3	5	1	9.44212409095179	6.92853781816467	2	4	0.779782708534508
7	120	3	2	809.5276062	NaN	NaN	0	0	0	0	8	0.666666666666667	385.502992000861	2	6	3	4	2	9.16572976825948	6.95463886488099	3	2	-0.0469654835960849
7	121	2	1	647.6034016	NaN	NaN	0	0	0	0	7	0.8	409.614906423784	1	4	4	4	3	10.6216540166888	6.93537044601511	1	3	-1.81522691675111
7	122	1	1	604.4445783	NaN	NaN	0	0	0	0	9	0.75	548.546669576086	0	2	4	5	1	10.743699709872	6.88141130364254	0	1	-0.878058396858015
7	123	1	5	551.0691242	NaN	NaN	0	0	0	0	7	1	268.254127757662	0	2	4	5	3	9.94891028822893	6.92264389147589	0	0	1.13461125496263
7	124	1	5	810.2715173	NaN	NaN	0	0	0	0	9	0.8	515.393288771837	0	2	4	5	1	10.3791818011259	6.90173720665657	0	0	1.5031317382198
7	125	1	5	578.9209661	NaN	NaN	0	0	0	0	7	1	212.561940249668	0	2	5	4	3	9.97682835882104	6.79570577517351	0	0	-0.831253138657367
7	126	1	1	812.2370305	NaN	NaN	0	0	0	0	9	0.6	555.442912966334	0	6	3	4	1	9.96549741465072	6.87832646829133	0	0	0.0901090830851861
7	127	1	5	574.8848888	NaN	NaN	0	0	0	0	7	0.6	283.270127633945	0	4	3	5	3	10.8893371956892	6.72982407048948	0	0	0.37384078461645
7	128	1	3	843.5942201	1	1	0	0	0	0	8	1	398.770456260001	0	2	4	5	2	9.07819036783815	6.86693328446188	0	0	NaN
7	129	3	2	649.3177507	NaN	NaN	0	0	0	0	6	1	228.009105033698	0	0	5	5	4	9.54738095065509	6.95272864462487	4	0	1.13976579346688
7	130	1	1	678.5855559	NaN	NaN	0	0	0	0	8	1	603.368229312179	0	2	4	5	2	10.5922596880653	6.84587987526405	0	4	-0.079658314107829
7	131	3	2	759.6458654	NaN	NaN	0	0	0	0	7	0.8	298.017990672562	2	2	4	5	3	8.90802004481481	6.81673588059497	3	0	0.41860037338061
7	132	3	4	713.6523779	NaN	NaN	0	0	0	0	8	0.75	181.631203366636	0	4	3	5	2	9.07858560049033	6.89770494312864	4	3	-2.19985216556358
7	133	2	2	745.7089946	NaN	NaN	0	0	0	0	5	0.6	448.14283396933	1	6	3	4	5	9.57956985429511	6.92264389147589	1	4	-0.932309952529514
7	134	2	1	765.2050101	NaN	NaN	0	0	0	0	6	0.75	335.740765276124	1	4	3	5	4	7.79701109572021	6.88550967003482	1	1	0.240982246530064
7	135	2	3	535.0199426	1	1	0	0	0	0	9	0.8	508.258340690803	1	2	4	5	1	9.81927815135923	6.85751406254539	1	1	1.08720011205079
7	136	3	2	734.0842707	NaN	NaN	0	0	0	0	9	0.75	489.960785254233	0	2	4	5	1	9.2486727894822	6.89669433162271	4	1	0.0519008519613332
7	137	2	2	950.7872318	NaN	NaN	0	0	0	0	6	0.8	298.965913631986	0	2	4	5	4	10.2903465823467	6.82871207164168	2	4	1.71453662767017
7	138	2	5	619.2646298	NaN	NaN	0	0	0	0	6	1	241.586100846432	1	0	5	5	4	9.15860059880477	6.81454289725996	1	2	-0.513130795769548
7	139	2	4	579.2227737	NaN	NaN	0	0	0	0	7	1	152.627224271795	0	2	4	5	3	9.00440905559602	6.94119005506837	2	1	-0.75049212663558
7	140	3	4	550.7614995	NaN	NaN	0	0	0	0	6	0.75	190.466513089168	0	4	3	5	4	8.71171789668919	6.85856503479136	4	2	0.538805711918234
7	141	2	4	489.2221851	NaN	NaN	0	0	0	0	7	0.75	289.062566959531	1	6	3	4	3	9.74785629973189	6.94312242281943	1	4	1.2625659662521
7	142	3	1	677.9870736	NaN	NaN	0	0	0	0	6	0.8	271.974855761863	0	2	4	5	4	9.17177553373064	6.92559519711047	4	1	0.832432767906884
7	143	2	5	659.4628647	NaN	NaN	0	0	0	0	5	1	329.281544920447	1	0	5	5	5	8.49665912394629	6.96885037834195	1	4	1.13027087102733
7	144	3	5	612.4404255	NaN	NaN	0	0	0	0	5	0.6	200.468168695587	0	4	3	5	5	8.72171135835686	6.96508034560141	4	1	0.922776119472818
7	145	2	2	590.0875037	NaN	NaN	0	0	0	0	8	0.6	284.804778382507	1	6	3	4	2	10.3394164313624	6.880384082186	1	4	0.11364164436064
7	146	3	2	585.382796	NaN	NaN	0	0	0	0	8	0.6	315.269649113098	0	6	3	4	2	8.12844637882163	6.93439720992856	4	1	-0.501265240114915
7	147	1	4	1801.982417	NaN	NaN	0	0	0	0	8	1	204.697552216549	0	2	4	5	2	9.0710117638194	6.93634273583405	0	4	-0.963867823059184
7	148	2	2	678.2632173	NaN	NaN	0	0	0	0	5	0.6	362.495608316886	1	8	3	3	5	8.7136287325972	6.91075078796194	1	0	-1.19572897896994
7	149	3	4	549.1836824	NaN	NaN	0	0	0	0	7	0.75	144.590487016837	0	6	3	4	3	8.70407391521885	6.91671502035361	4	1	-0.658122993281575
7	150	2	1	602.4465575	NaN	NaN	0	0	0	0	6	0.666666666666667	285.43662760203	0	6	3	4	4	8.47676630579791	6.91671502035361	2	4	-2.00076134520662
7	151	3	4	611.8426275	NaN	NaN	0	0	0	0	5	0.666666666666667	91.8771947594882	2	6	2	5	5	9.21419569384478	6.9037472575846	3	2	2.10066058542105
7	152	3	3	568.8018582	0	1	0	0	0	0	9	0.8	332.575110506122	0	2	4	5	1	9.86112172798282	6.80350525760834	4	3	0.0676611641965533
7	153	3	5	607.7374288	NaN	NaN	0	0	0	0	5	1	186.328415466446	2	4	3	5	5	8.35509790157654	6.85751406254539	3	4	-1.09520797311501
7	154	1	4	719.0400877	NaN	NaN	0	0	0	0	8	0.6	195.661034907171	0	4	3	5	2	8.43246386348255	6.85856503479136	0	3	0.647352940969209
7	155	2	3	652.8699777	1	1	0	0	0	0	8	0.8	334.864312965874	0	2	4	5	2	8.69740042241855	6.87832646829133	2	0	-0.835660862147367
7	156	3	4	695.0607584	NaN	NaN	0	0	0	0	7	0.75	162.097496852951	0	2	4	5	3	10.6372130177823	6.94793706861497	4	2	-1.29348560273686
7	157	3	5	544.3903487	NaN	NaN	0	0	0	0	5	1	229.841896818345	2	2	4	5	5	8.52663901562814	6.8330317327862	3	4	-1.85054413355012
7	158	1	2	649.8146039	NaN	NaN	0	0	0	0	6	1	463.488578660782	0	0	5	5	4	7.2832700559593	6.88550967003482	0	3	1.45244672517519
7	159	3	2	678.104101	NaN	NaN	0	0	0	0	5	0.8	592.603427413547	0	4	4	4	5	10.7232609759877	6.77078942390898	4	0	-2.34457248619091
7	160	1	2	499.1582238	NaN	NaN	0	0	0	0	6	1	380.471512841846	0	0	5	5	4	10.4558800134168	6.90073066404517	0	4	0.535673156462287
7	161	3	3	574.235763	0	1	0	0	0	0	7	0.6	492.427323258421	2	6	3	4	3	9.89457628803389	6.84374994900622	3	0	0.463848684247999
7	162	3	1	655.5715318	NaN	NaN	0	0	0	0	6	1	505.688213895848	0	2	4	5	4	10.056368483372	6.8501261661455	4	3	-0.276267167538381
7	163	2	2	636.8714396	NaN	NaN	0	0	0	0	6	0.6	480.197434475916	1	6	3	4	4	8.61450679061826	6.78897174299217	1	4	1.85638396293357
7	164	3	3	572.3670883	0	1	0	0	0	0	9	0.6	466.368612265494	0	4	3	5	1	9.85255320948864	6.83947643822884	4	1	-0.174609524932427
7	165	3	2	634.3745124	NaN	NaN	0	0	0	0	9	1	500.441209511369	0	0	5	5	1	9.42655285738016	6.86380339145295	4	4	NaN
7	166	3	4	480.8858634	NaN	NaN	0	0	0	0	9	1	400.83047665064	0	2	4	5	1	9.68911345111981	6.8330317327862	4	4	-1.74559897291543
7	167	3	1	634.6113047	NaN	NaN	0	0	0	0	9	0.75	391.383667657782	2	4	3	5	1	8.5906316839371	6.84587987526405	3	4	-0.407962906416684
7	168	2	3	601.5602972	1	1	0	0	0	0	7	0.5	353.361782236572	0	10	2	3	3	7.87495520006768	6.93049476595163	2	3	1.05493102754436
7	169	1	3	824.2035976	1	1	0	0	0	0	7	0.6	508.771610125627	0	4	3	5	3	8.52915771995099	6.85856503479136	0	2	-2.24501725923623
7	170	2	3	649.5932099	0	0	0	0	0	0	8	1	414.00518714336	0	2	4	5	2	10.1243851831185	6.8596149036542	2	0	0.44484428037129
7	171	3	1	659.5217206	NaN	NaN	0	0	0	0	7	1	455.644450251673	0	2	4	5	3	9.35905557659083	6.88755257166462	4	2	0.846208980722037
7	172	2	3	575.7721757	1	1	0	0	0	0	6	1	471.252983360864	0	4	4	4	4	10.0083102734103	6.82979373751242	2	4	1.04582121421355
7	173	1	1	627.8247408	NaN	NaN	0	0	0	0	8	0.75	456.376425835367	0	4	3	5	2	9.99631086478739	6.6631326959908	0	2	NaN
7	174	1	4	658.5232234	NaN	NaN	0	0	0	0	9	0.8	164.071823382042	0	2	4	5	1	10.5806102839041	6.7696419768525	0	0	NaN
7	175	3	1	802.4132286	NaN	NaN	0	0	0	0	6	1	272.166411113302	0	4	3	5	4	8.09581334094638	6.83410873881384	4	0	-0.817117885718241
7	176	1	1	497.0739723	NaN	NaN	0	0	0	0	6	0.666666666666667	508.969433754412	0	2	4	5	4	7.99124746729104	6.88243747099785	0	4	-0.723698933295894
7	177	1	5	756.4631986	NaN	NaN	0	0	0	0	7	0.5	465.270314874683	0	8	3	3	3	11.1099553671427	6.64509096950564	0	0	1.34191160513609
7	178	2	4	566.7357425	NaN	NaN	0	0	0	0	10	0.8	199.665700710846	0	2	4	5	0	9.40308975897372	6.87729607149743	2	0	-0.485060451188116
7	179	2	5	544.6131115	NaN	NaN	0	0	0	0	7	0.8	396.850758985082	0	2	4	5	3	8.73343215939506	6.78105762593618	2	2	-1.81934589827077
7	180	1	5	559.9070898	NaN	NaN	0	0	0	0	9	0.8	440.950775882878	0	2	4	5	1	8.82731230231438	6.91968384984741	0	2	-1.29871960418685
8	1	1	4	839.411894735804	NaN	NaN	0	1	0	0	NaN	NaN	NaN	0	8	3	3	NaN	9.95477253093621	6.48616078894409	0	0	-0.448126801834357
8	2	3	2	687.75377241036	NaN	NaN	0	1	0	0	NaN	NaN	NaN	0	6	3	4	NaN	11.3530860742855	6.43615036836943	4	0	0.871696634912254
8	3	2	1	676.642706924213	NaN	NaN	0	1	0	0	NaN	NaN	NaN	0	2	4	5	NaN	10.9213463975701	6.40357419793482	2	4	0.382069029037824
8	4	2	4	610.428339427472	NaN	NaN	0	1	0	0	NaN	NaN	NaN	0	2	4	5	NaN	10.3424930373341	6.37331978957701	2	2	-1.00047359748208
8	5	2	2	643.711576983605	NaN	NaN	0	1	0	0	NaN	NaN	NaN	0	0	5	5	NaN	10.0187976116226	6.37331978957701	2	2	2.23484079622018
8	6	1	1	910.861339405074	NaN	NaN	0	1	0	0	NaN	NaN	NaN	0	0	5	5	NaN	10.6920848661591	6.44094654063292	0	2	0.623967555282876
8	7	1	1	830.960627593413	NaN	NaN	0	1	0	0	NaN	NaN	NaN	0	0	5	5	NaN	10.5163315880108	6.41673228251233	0	0	0.498846341920263
8	8	3	5	619.775102809399	NaN	NaN	0	1	0	0	NaN	NaN	NaN	2	4	4	4	NaN	9.97927911869768	6.3750248198281	3	0	-0.59650212061377
8	9	2	4	671.430213913027	NaN	NaN	0	1	0	0	NaN	NaN	NaN	0	2	5	4	NaN	9.54288455773543	6.4723462945009	2	3	-0.7722579944415
8	10	3	5	662.69801348335	NaN	NaN	0	1	0	0	NaN	NaN	NaN	2	2	4	5	NaN	9.59452244754605	6.48004456192665	3	2	0.725583928536577
8	11	3	4	481.14633099749	NaN	NaN	0	1	0	0	NaN	NaN	NaN	2	6	3	4	NaN	9.24389060009348	6.45362499889269	3	3	0.170725783608279
8	12	1	2	887.108276000617	NaN	NaN	0	1	0	0	NaN	NaN	NaN	0	0	5	5	NaN	7.73683362210741	6.51619307604296	0	3	-0.372062892696505
8	13	3	1	635.369466623615	NaN	NaN	0	1	0	0	NaN	NaN	NaN	2	10	2	3	NaN	10.0647334433705	6.45990445437753	3	0	-2.04293569747845
8	14	3	5	678.712921767783	NaN	NaN	0	1	0	0	NaN	NaN	NaN	2	4	4	4	NaN	6.74433098283128	6.46458830368996	3	3	-0.57634547389575
8	15	3	5	342.163056280242	NaN	NaN	0	1	0	0	NaN	NaN	NaN	0	8	3	3	NaN	8.70229336676653	6.46458830368996	4	3	NaN
8	16	2	2	477.855887040732	NaN	NaN	0	1	0	0	NaN	NaN	NaN	0	4	4	4	NaN	9.84770074846328	6.4085287910595	2	4	1.25658402441456
8	17	1	1	825.694069467318	NaN	NaN	0	1	0	0	NaN	NaN	NaN	0	0	5	5	NaN	8.96766547504091	6.5875500148248	0	2	-1.71707458338275
8	18	1	3	867.721483902642	1	NaN	0	1	0	0	NaN	NaN	NaN	0	0	5	5	NaN	9.78367763843711	6.49375383985169	0	0	-0.356604950529983
8	19	1	2	681.660154899873	NaN	NaN	0	1	0	0	NaN	NaN	NaN	0	0	5	5	NaN	11.0065886094147	6.55535689181067	0	0	NaN
8	20	1	5	791.095817755377	NaN	NaN	0	1	0	0	NaN	NaN	NaN	0	2	4	5	NaN	10.2193477495201	6.61873898351722	0	0	-1.49100664427779
8	21	1	4	793.518824582861	NaN	NaN	0	1	0	0	NaN	NaN	NaN	0	2	5	4	NaN	9.70588644306557	6.49223983502047	0	0	0.296601213714714
8	22	3	1	402.540102285457	NaN	NaN	0	1	0	0	NaN	NaN	NaN	0	10	2	3	NaN	9.89411874047751	6.44094654063292	4	0	NaN
8	23	2	5	403.391798938173	NaN	NaN	0	1	0	0	NaN	NaN	NaN	0	6	3	4	NaN	9.13523285016305	6.3919171133926	2	4	0.226410161280003
8	24	1	5	871.358902710199	NaN	NaN	0	1	0	0	NaN	NaN	NaN	0	4	4	4	NaN	8.76861423488807	6.52649485957079	0	2	-1.50727150552507
8	25	1	5	827.030983416989	NaN	NaN	0	1	0	0	NaN	NaN	NaN	0	0	5	5	NaN	10.6047713576565	6.50578406012823	0	0	-0.200668069494158
8	26	2	5	276.438012292601	NaN	NaN	0	1	0	0	NaN	NaN	NaN	0	0	5	5	NaN	10.3112481314369	6.5206211275587	2	0	0.479413270470663
8	27	3	5	598.638038160971	NaN	NaN	0	1	0	0	NaN	NaN	NaN	2	0	5	5	NaN	10.6650233288956	6.4425401664682	3	2	-0.0563054931033744
8	28	2	3	499.458664482518	1	NaN	0	1	0	0	NaN	NaN	NaN	0	0	5	5	NaN	7.96195621237243	6.43615036836943	2	3	0.0428150794640982
8	29	3	4	437.208843957706	NaN	NaN	0	1	0	0	NaN	NaN	NaN	2	8	3	3	NaN	9.38137353794977	6.4707995037826	3	2	NaN
8	30	1	5	830.042889376273	NaN	NaN	0	1	0	0	NaN	NaN	NaN	0	4	4	4	NaN	10.1160929604561	6.51619307604296	0	3	NaN
8	31	1	3	818.458583042229	1	NaN	0	1	0	0	NaN	NaN	NaN	0	4	3	5	NaN	9.18477804486451	6.53958595561767	0	0	0.680776807929205
8	32	2	1	395.636876788558	NaN	NaN	0	1	0	0	NaN	NaN	NaN	0	2	4	5	NaN	10.6315410536457	6.5424719605068	2	0	-0.0975776027123617
8	33	1	4	861.568668512518	NaN	NaN	0	1	0	0	NaN	NaN	NaN	0	2	4	5	NaN	8.65576896847457	6.56807791141198	0	2	0.799093610652622
8	34	2	1	394.62230042227	NaN	NaN	0	1	0	0	NaN	NaN	NaN	0	0	5	5	NaN	10.1304441160964	6.49978704065585	2	0	-0.0747657077101863
8	35	3	4	345.95890640685	NaN	NaN	0	1	0	0	NaN	NaN	NaN	2	2	4	5	NaN	8.46082043137658	6.56385552653213	3	2	0.0341758375443827
8	36	2	5	351.271317224018	NaN	NaN	0	1	0	0	NaN	NaN	NaN	1	0	5	5	NaN	9.39044528871514	6.46458830368996	1	3	0.51330936555076
8	37	2	2	337.001890910869	NaN	NaN	0	1	0	0	NaN	NaN	NaN	0	0	5	5	NaN	9.08206952398014	6.50279004591562	2	1	0.999331782315659
8	38	2	3	345.614326844952	1	NaN	0	1	0	0	NaN	NaN	NaN	1	4	4	4	NaN	10.0498707609099	6.45990445437753	1	2	0.461512940859046
8	39	1	4	966.80025540627	NaN	NaN	0	1	0	0	NaN	NaN	NaN	0	4	3	5	NaN	6.80611329244161	6.58063913728495	0	1	0.765787556057449
8	40	2	3	294.78969696811	1	NaN	0	1	0	0	NaN	NaN	NaN	0	4	4	4	NaN	10.8291923250486	6.50128967054039	2	0	0.408076121678262
8	41	1	2	893.929719456537	NaN	NaN	0	1	0	0	NaN	NaN	NaN	0	2	5	4	NaN	9.50850623920576	6.57228254269401	0	2	0.53678595395988
8	42	3	1	321.83833709405	NaN	NaN	0	1	0	0	NaN	NaN	NaN	2	0	5	5	NaN	8.77902336886634	6.59850902861452	3	0	-0.303890776001694
8	43	3	3	338.40929481994	1	NaN	0	1	0	0	NaN	NaN	NaN	2	0	5	5	NaN	9.6722936697306	6.49526555593701	3	3	1.08780544736447
8	44	1	4	907.593479610114	NaN	NaN	0	1	0	0	NaN	NaN	NaN	0	4	4	4	NaN	8.31209048967587	6.66185474054531	0	3	-0.151656333245877
8	45	1	5	770.191096227791	NaN	NaN	0	1	0	0	NaN	NaN	NaN	0	0	5	5	NaN	10.3993509863863	6.61472560020376	0	0	NaN
8	46	1	1	758.487025399518	NaN	NaN	0	1	0	0	NaN	NaN	NaN	0	4	4	4	NaN	9.55166315971187	6.46925031679577	0	0	-1.44148739345306
8	47	3	3	489.000144401871	0	NaN	0	1	0	0	NaN	NaN	NaN	0	2	4	5	NaN	8.61142331917664	6.4831073514572	4	0	0.791469417854123
8	48	3	3	594.810364897967	1	NaN	0	1	0	0	NaN	NaN	NaN	2	0	5	5	NaN	6.35116782625826	6.50876913697168	3	4	0.490046765877923
8	49	2	5	418.583069680608	NaN	NaN	0	1	0	0	NaN	NaN	NaN	1	0	5	5	NaN	8.71157926679244	6.5206211275587	1	3	NaN
8	50	2	4	351.047528711206	NaN	NaN	0	1	0	0	NaN	NaN	NaN	1	2	4	5	NaN	7.76216800487982	6.46458830368996	1	1	0.484848971119906
8	51	1	2	792.01834655214	NaN	NaN	0	1	0	0	NaN	NaN	NaN	0	6	3	4	NaN	10.8029051169107	6.59030104819669	0	1	-0.378576149550961
8	52	1	4	703.725223292167	NaN	NaN	0	1	0	0	NaN	NaN	NaN	0	2	4	5	NaN	6.68845180179234	6.5410299991899	0	0	-1.26002591707852
8	53	3	1	306.819185039785	NaN	NaN	0	1	0	0	NaN	NaN	NaN	2	0	5	5	NaN	9.62107095109877	6.47697236288968	3	0	-1.38584538026865
8	54	2	1	318.768601991906	NaN	NaN	0	1	0	0	NaN	NaN	NaN	0	0	5	5	NaN	7.46444009054146	6.54678541076052	2	3	0.00477763096607853
8	55	3	1	203.551393681664	NaN	NaN	0	1	0	0	NaN	NaN	NaN	0	2	4	5	NaN	8.21125890974274	6.53524127101366	4	2	0.778149549648648
8	56	3	4	313.333689205137	NaN	NaN	0	1	0	0	NaN	NaN	NaN	0	0	5	5	NaN	10.2283377016783	6.49375383985169	4	4	0.0684883148036907
8	57	3	2	363.61664137894	NaN	NaN	0	1	0	0	NaN	NaN	NaN	2	0	5	5	NaN	8.47661048621241	6.48616078894409	3	4	0.325034848232741
8	58	2	3	360.187954976936	1	NaN	0	1	0	0	NaN	NaN	NaN	0	0	5	5	NaN	6.84072217210914	6.45833828334479	2	3	-0.312336215726169
8	59	1	3	755.883687459573	1	NaN	0	1	0	0	NaN	NaN	NaN	0	0	5	5	NaN	9.92285657507515	6.57368016696065	0	2	0.448962972319883
8	60	3	3	435.137260376905	1	NaN	0	1	0	0	NaN	NaN	NaN	0	0	5	5	NaN	7.89457537525785	6.61472560020376	4	0	NaN
8	61	3	4	381.825635214227	NaN	NaN	0	1	0	0	NaN	NaN	NaN	2	0	5	5	NaN	8.83228036076967	6.53087762772588	3	4	0.267975582687577
8	62	1	5	802.859428647935	NaN	NaN	0	1	0	0	NaN	NaN	NaN	0	0	5	5	NaN	8.15078920837117	6.54678541076052	0	3	1.47296082534719
8	63	2	4	333.161214644861	NaN	NaN	0	1	0	0	NaN	NaN	NaN	1	4	4	4	NaN	10.5673866448108	6.51174532964473	1	0	0.571350124541688
8	64	1	2	611.4528391372	NaN	NaN	0	1	0	0	NaN	NaN	NaN	0	0	5	5	NaN	6.37057711382702	6.63200177739563	0	1	-1.38716197116675
8	65	3	4	511.387892563107	NaN	NaN	0	1	0	0	NaN	NaN	NaN	0	0	5	5	NaN	11.067512935881	6.56807791141198	4	0	-0.858739093591487
8	66	1	1	729.780160292648	NaN	NaN	0	1	0	0	NaN	NaN	NaN	0	2	4	5	NaN	10.6960684088602	6.67203294546107	0	4	-1.29786439601833
8	67	3	1	200.977141405929	NaN	NaN	0	1	0	0	NaN	NaN	NaN	0	0	5	5	NaN	9.46587046793285	6.53524127101366	4	0	0.641679615011805
8	68	3	1	224.060892375746	NaN	NaN	0	1	0	0	NaN	NaN	NaN	2	0	5	5	NaN	8.97894359188175	6.46458830368996	3	4	-1.20975114718571
8	69	3	5	385.680341034458	NaN	NaN	0	1	0	0	NaN	NaN	NaN	0	4	4	4	NaN	6.08394875051487	6.55677835615804	4	3	0.642967142521658
8	70	1	5	790.186291961618	NaN	NaN	0	1	0	0	NaN	NaN	NaN	0	0	5	5	NaN	8.13796338495841	6.51619307604296	0	4	-0.57216582425945
8	71	3	5	340.216369959307	NaN	NaN	0	1	0	0	NaN	NaN	NaN	2	2	4	5	NaN	10.9467214739551	6.73933662735717	3	0	0.219360847508473
8	72	1	4	613.209613187792	NaN	NaN	0	1	0	0	NaN	NaN	NaN	0	8	2	4	NaN	7.83076197478039	6.5366915975913	0	3	0.866534877139287
8	73	3	2	340.801162878961	NaN	NaN	0	1	0	0	NaN	NaN	NaN	0	2	4	5	NaN	8.17747975997637	6.56807791141198	4	0	-1.30808148460017
8	74	2	3	355.783016846544	1	NaN	0	1	0	0	NaN	NaN	NaN	0	0	5	5	NaN	8.7871882664995	6.48157712927643	2	4	-0.0386989389339299
8	75	1	1	832.204809605173	NaN	NaN	0	1	0	0	NaN	NaN	NaN	0	8	3	3	NaN	6.67482038700409	6.64898455002478	0	2	0.288851094788636
8	76	2	2	339.780427197184	NaN	NaN	0	1	0	0	NaN	NaN	NaN	1	0	5	5	NaN	11.2546820541946	6.54821910276237	1	0	-0.268789432780191
8	77	1	4	686.831585798245	NaN	NaN	0	1	0	0	NaN	NaN	NaN	0	0	5	5	NaN	7.7610720557434	6.71295620067707	0	1	-0.335634752223664
8	78	2	5	392.672192258942	NaN	NaN	0	1	0	0	NaN	NaN	NaN	1	2	4	5	NaN	10.47133661714	6.52941883826223	1	0	-0.362165852077872
8	79	2	3	305.813163281528	1	NaN	0	1	0	0	NaN	NaN	NaN	0	0	5	5	NaN	7.77790173404055	6.51767127291227	2	1	NaN
8	80	1	1	696.92362652404	NaN	NaN	0	1	0	0	NaN	NaN	NaN	0	0	5	5	NaN	8.24114059292224	6.5410299991899	0	2	-0.125994858327385
8	81	2	3	358.766521512734	1	NaN	0	1	0	0	NaN	NaN	NaN	0	0	5	5	NaN	8.61252378858743	6.49223983502047	2	0	-0.727653679754453
8	82	2	2	360.479495976506	NaN	NaN	0	1	0	0	NaN	NaN	NaN	0	0	5	5	NaN	9.36416844000716	6.47697236288968	2	2	NaN
8	83	3	4	355.074353220516	NaN	NaN	0	1	0	0	NaN	NaN	NaN	0	6	3	4	NaN	7.67786398032873	6.49375383985169	4	2	-0.041317198793454
8	84	1	3	498.64802994216	1	NaN	0	1	0	0	NaN	NaN	NaN	0	2	4	5	NaN	5.99939085973092	6.54678541076052	0	4	1.58810931283209
8	85	2	5	417.65301282976	NaN	NaN	0	1	0	0	NaN	NaN	NaN	1	0	5	5	NaN	9.96849287384308	6.48463523563525	1	0	-0.203074465082398
8	86	3	1	347.389921031208	NaN	NaN	0	1	0	0	NaN	NaN	NaN	2	0	5	5	NaN	6.89094551727401	6.52356230614951	3	1	0.63849686502809
8	87	2	4	356.881086174326	NaN	NaN	0	1	0	0	NaN	NaN	NaN	0	4	4	4	NaN	10.3899541759192	6.48920493132532	2	3	-0.131189197887983
8	88	2	2	512.989999322599	NaN	NaN	0	1	0	0	NaN	NaN	NaN	0	4	4	4	NaN	8.82307182889438	6.50727771238501	2	2	0.0311862402142781
8	89	3	5	408.14234318168	NaN	NaN	0	1	0	0	NaN	NaN	NaN	0	0	5	5	NaN	8.31118745138676	6.50279004591562	4	2	-1.19415223437183
8	90	3	2	342.609606755104	NaN	NaN	0	1	0	0	NaN	NaN	NaN	2	0	5	5	NaN	7.38888969639004	6.52649485957079	3	4	-0.184779910873897
8	91	3	1	308.141727250586	NaN	NaN	0	1	0	0	NaN	NaN	NaN	2	2	5	4	NaN	7.33270044018403	6.50428817353665	3	3	NaN
8	92	3	2	360.968819485606	NaN	NaN	0	1	0	0	NaN	NaN	NaN	2	0	5	5	NaN	10.3645724193304	6.63463335786169	3	3	-0.672513435860358
8	93	3	2	356.488942999931	NaN	NaN	0	1	0	0	NaN	NaN	NaN	2	0	5	5	NaN	7.96825790256465	6.60800062529609	3	3	-1.05785222768182
8	94	2	5	289.833499977249	NaN	NaN	0	1	0	0	NaN	NaN	NaN	0	4	4	4	NaN	8.24000497433174	6.6682282484174	2	3	0.616617256469603
8	95	1	5	878.279579605987	NaN	NaN	0	1	0	0	NaN	NaN	NaN	0	0	5	5	NaN	7.22753661444994	6.64639051484773	0	2	0.280762298578966
8	96	1	2	722.477263566361	NaN	NaN	0	1	0	0	NaN	NaN	NaN	0	4	4	4	NaN	7.57003251708734	6.65027904858742	0	0	-0.564936087649241
8	97	3	5	408.817130565694	NaN	NaN	0	1	0	0	NaN	NaN	NaN	2	0	5	5	NaN	8.18766752553296	6.6682282484174	3	0	-0.0213842874127449
8	98	1	3	756.266933844017	0	NaN	0	1	0	0	NaN	NaN	NaN	0	2	4	5	NaN	8.73572863109769	6.59167373200866	0	3	1.50295876792612
8	99	2	1	351.606315626668	NaN	NaN	0	1	0	0	NaN	NaN	NaN	1	0	5	5	NaN	7.54283489804602	6.55677835615804	1	0	-0.437708200374632
8	100	1	4	674.441777688116	NaN	NaN	0	1	0	0	NaN	NaN	NaN	0	6	3	4	NaN	8.24427372331803	6.60394382460047	0	1	-0.37848589380227
8	101	2	3	204.141661551148	1	NaN	0	1	0	0	NaN	NaN	NaN	1	0	5	5	NaN	7.25394496062055	6.50876913697168	1	0	-0.225032854425173
8	102	3	5	680.143594207038	NaN	NaN	0	1	0	0	NaN	NaN	NaN	0	0	5	5	NaN	7.20392443377892	6.58892647753352	4	1	-0.257299463122909
8	103	3	2	462.411057753343	NaN	NaN	0	1	0	0	NaN	NaN	NaN	2	0	5	5	NaN	6.3828454473145	6.55819780281227	3	4	1.6580082531404
8	104	3	4	309.748282405963	NaN	NaN	0	1	0	0	NaN	NaN	NaN	2	2	4	5	NaN	7.22666171163709	6.54678541076052	3	3	-0.383407231353503
8	105	2	5	354.677077281849	NaN	NaN	0	1	0	0	NaN	NaN	NaN	0	0	5	5	NaN	9.57643080534898	6.58479139238572	2	3	-0.447974110285746
8	106	3	3	671.770002894846	1	NaN	0	1	0	0	NaN	NaN	NaN	0	2	4	5	NaN	7.54342745789077	6.60394382460047	4	2	1.81165366908821
8	107	1	3	864.653459721922	1	NaN	0	1	0	0	NaN	NaN	NaN	0	4	4	4	NaN	5.97462501130232	6.55393340402581	0	4	-0.437179143919228
8	108	2	4	320.325540428712	NaN	NaN	0	1	0	0	NaN	NaN	NaN	1	2	4	5	NaN	9.40524409137478	6.5366915975913	1	0	0.990239869871059
8	109	3	4	413.865717310728	NaN	NaN	0	1	0	0	NaN	NaN	NaN	2	2	5	4	NaN	7.4047386329885	6.54391184556479	3	1	-0.105855691949171
8	110	2	2	216.491434101044	NaN	NaN	0	1	0	0	NaN	NaN	NaN	1	4	4	4	NaN	7.82289991942505	6.54534966033442	1	3	0.223890577385359
8	111	3	3	380.36211308372	1	NaN	0	1	0	0	NaN	NaN	NaN	2	0	5	5	NaN	8.88952534974016	6.44413125670044	3	1	1.11149779628607
8	112	2	5	310.694764101754	NaN	NaN	0	1	0	0	NaN	NaN	NaN	0	0	5	5	NaN	9.08644424572403	6.58892647753352	2	3	0.80333303074746
8	113	3	5	179.597125926193	NaN	NaN	0	1	0	0	NaN	NaN	NaN	0	0	5	5	NaN	6.94628927288789	6.56385552653213	4	2	0.888929084611182
8	114	1	3	764.787322209486	1	NaN	0	1	0	0	NaN	NaN	NaN	0	4	4	4	NaN	9.22493572038506	6.65286302935335	0	4	-1.88900187879665
8	115	2	5	359.223337514777	NaN	NaN	0	1	0	0	NaN	NaN	NaN	1	0	5	5	NaN	9.911513574512	6.5510803350434	1	0	-0.553330932996381
8	116	2	3	327.804319871575	1	NaN	0	1	0	0	NaN	NaN	NaN	1	0	5	5	NaN	9.79713743193572	6.50876913697168	1	1	-0.882960624820848
8	117	3	2	374.852261940759	NaN	NaN	0	1	0	0	NaN	NaN	NaN	2	0	5	5	NaN	9.84692175641628	6.50578406012823	3	1	1.19503725946628
8	118	1	5	316.771614582649	NaN	NaN	0	1	0	0	NaN	NaN	NaN	0	0	5	5	NaN	8.37337569466495	6.53087762772588	0	3	-0.139287484375625
8	119	2	5	360.356994006906	NaN	NaN	0	1	0	0	NaN	NaN	NaN	0	0	5	5	NaN	10.4275335683667	6.59578051396131	2	0	NaN
8	120	2	3	331.35174421659	1	NaN	0	1	0	0	NaN	NaN	NaN	1	0	5	5	NaN	8.86458895515626	6.52502965784346	1	2	0.310912772381424
8	121	2	3	486.203814533837	1	NaN	0	1	0	0	NaN	NaN	NaN	0	0	5	5	NaN	8.32530091957686	6.48463523563525	2	1	1.48316323218048
8	122	1	2	731.386031080547	NaN	NaN	0	1	0	0	NaN	NaN	NaN	0	0	5	5	NaN	10.5932431779237	6.68461172766793	0	2	-1.12494841646973
8	123	1	5	421.077935205176	NaN	NaN	0	1	0	0	NaN	NaN	NaN	0	2	4	5	NaN	10.6324577428363	6.68710860786651	0	0	-0.66545204552522
8	124	1	2	417.245471361639	NaN	NaN	0	1	0	0	NaN	NaN	NaN	0	0	5	5	NaN	9.51640081047329	6.5792512120101	0	0	-1.41803869069893
8	125	3	4	358.98928347342	NaN	NaN	0	1	0	0	NaN	NaN	NaN	0	4	4	4	NaN	9.69079694873554	6.5206211275587	4	0	-0.87266323366343
8	126	1	1	710.756425706677	NaN	NaN	0	1	0	0	NaN	NaN	NaN	0	0	5	5	NaN	9.53763149369546	6.57646956904822	0	4	0.754749731131246
8	127	1	1	728.263599600723	NaN	NaN	0	1	0	0	NaN	NaN	NaN	0	2	4	5	NaN	9.72352550066803	6.59304453414244	0	0	-0.954548597119333
8	128	2	4	388.212504644798	NaN	NaN	0	1	0	0	NaN	NaN	NaN	0	6	3	4	NaN	10.7659140884219	6.5694814204143	2	0	-0.439631474806453
8	129	1	2	698.541473760997	NaN	NaN	0	1	0	0	NaN	NaN	NaN	0	0	5	5	NaN	7.82767654098983	6.58617165485467	0	2	0.27012174678554
8	130	2	1	375.765209578276	NaN	NaN	0	1	0	0	NaN	NaN	NaN	0	0	5	5	NaN	9.85289407207464	6.49828214947643	2	0	1.194653730747
8	131	3	3	216.418206667186	1	NaN	0	1	0	0	NaN	NaN	NaN	2	14	1	2	NaN	6.86714512228354	6.55393340402581	3	2	-0.107918610502757
8	132	1	2	568.259602888247	NaN	NaN	0	1	0	0	NaN	NaN	NaN	0	2	4	5	NaN	7.26203067677894	6.65027904858742	0	3	-0.919465244598444
8	133	1	4	730.965828794069	NaN	NaN	0	1	0	0	NaN	NaN	NaN	0	0	5	5	NaN	7.77126568297714	6.68210859744981	0	0	-1.25094785799432
8	134	3	2	381.194989601681	NaN	NaN	0	1	0	0	NaN	NaN	NaN	2	0	5	5	NaN	8.59399225692511	6.60800062529609	3	0	-0.112419827750638
8	135	2	3	394.713321439667	1	NaN	0	1	0	0	NaN	NaN	NaN	0	4	4	4	NaN	10.2082057511723	6.5510803350434	2	3	-0.127404157419444
8	136	3	1	613.238014482704	NaN	NaN	0	1	0	0	NaN	NaN	NaN	2	0	5	5	NaN	8.60827394748135	6.54678541076052	3	2	-1.29170451650283
8	137	2	2	487.999597591624	NaN	NaN	0	1	0	0	NaN	NaN	NaN	0	0	5	5	NaN	7.76914581692862	6.59578051396131	2	3	-1.73716284373141
8	138	3	1	366.375330977462	NaN	NaN	0	1	0	0	NaN	NaN	NaN	0	0	5	5	NaN	7.39991209420105	6.62936325343745	4	2	0.796995163889123
8	139	2	4	474.697184028628	NaN	NaN	0	1	0	0	NaN	NaN	NaN	1	0	5	5	NaN	9.76840786621327	6.43615036836943	1	4	NaN
8	140	1	3	689.185471403107	1	NaN	0	1	0	0	NaN	NaN	NaN	0	0	5	5	NaN	7.94939862766433	6.53524127101366	0	1	0.50445058765463
8	141	2	2	441.462878823586	NaN	NaN	0	1	0	0	NaN	NaN	NaN	1	0	5	5	NaN	5.95936204499198	6.57368016696065	1	0	1.66151335685242
8	142	2	5	425.363108840429	NaN	NaN	0	1	0	0	NaN	NaN	NaN	1	0	5	5	NaN	7.22328868985713	6.52502965784346	1	1	-0.679637424706776
8	143	2	4	410.332322520844	NaN	NaN	0	1	0	0	NaN	NaN	NaN	0	4	4	4	NaN	9.46499770301775	6.53958595561767	2	1	1.11767791402729
8	144	3	3	566.475796280429	0	NaN	0	1	0	0	NaN	NaN	NaN	0	2	4	5	NaN	6.50690563190701	6.52356230614951	4	2	-0.139729757263239
8	145	1	1	795.886739743764	NaN	NaN	0	1	0	0	NaN	NaN	NaN	0	0	5	5	NaN	8.16881473173298	6.53378883793334	0	4	0.051557850155261
8	146	3	3	445.861657636669	1	NaN	0	1	0	0	NaN	NaN	NaN	2	0	5	5	NaN	9.93549875439854	6.48768401848461	3	0	-0.0427021151891596
8	147	2	1	1148.08366542366	NaN	NaN	0	1	0	0	NaN	NaN	NaN	0	0	5	5	NaN	7.97327396184743	6.67834211465433	2	3	0.454436897108587
8	148	1	5	664.718269423247	NaN	NaN	0	1	0	0	NaN	NaN	NaN	0	0	5	5	NaN	10.0268179201686	6.53233429222235	0	2	2.13541071021967
8	149	3	2	609.924301995306	NaN	NaN	0	1	0	0	NaN	NaN	NaN	0	0	5	5	NaN	9.5586541094608	6.5206211275587	4	0	0.637384101394568
8	150	2	1	686.769308260409	NaN	NaN	0	1	0	0	NaN	NaN	NaN	1	0	5	5	NaN	8.86713274245762	6.57088296233958	1	4	-1.30280666458759
8	151	3	1	435.954054233662	NaN	NaN	0	1	0	0	NaN	NaN	NaN	0	2	4	5	NaN	7.88911493326838	6.51174532964473	4	1	-0.577104123772456
8	152	1	2	593.888178285852	NaN	NaN	0	1	0	0	NaN	NaN	NaN	0	0	5	5	NaN	9.35505338098536	6.58202513889283	0	4	-0.31389557432052
8	153	2	4	548.610697638651	NaN	NaN	0	1	0	0	NaN	NaN	NaN	0	0	5	5	NaN	8.54739621196282	6.5206211275587	2	0	-2.1809823118984
8	154	2	4	536.677021163086	NaN	NaN	0	1	0	0	NaN	NaN	NaN	0	0	5	5	NaN	6.19244032246483	6.52941883826223	2	2	-0.179052496719516
8	155	1	3	766.419541185314	0	NaN	0	1	0	0	NaN	NaN	NaN	0	4	4	4	NaN	8.42211956772402	6.58617165485467	0	2	NaN
8	156	3	3	585.305170199717	1	NaN	0	1	0	0	NaN	NaN	NaN	0	0	5	5	NaN	9.23520291655588	6.56667242980324	4	0	0.717344088450701
8	157	3	3	805.922662248122	1	NaN	0	1	0	0	NaN	NaN	NaN	2	0	5	5	NaN	8.83713264524725	6.45833828334479	3	4	-0.888914908178176
8	158	2	2	586.411794134619	NaN	NaN	0	1	0	0	NaN	NaN	NaN	1	0	5	5	NaN	9.34667108056437	6.62936325343745	1	3	-0.382884542063259
8	159	3	4	588.913845527713	NaN	NaN	0	1	0	0	NaN	NaN	NaN	0	2	4	5	NaN	9.27688550669836	6.49677499018586	4	1	-0.906592965500479
8	160	1	4	637.754490997395	NaN	NaN	0	1	0	0	NaN	NaN	NaN	0	0	5	5	NaN	7.29881174613599	6.54391184556479	0	4	0.900353638814004
8	161	3	2	624.277905639246	NaN	NaN	0	1	0	0	NaN	NaN	NaN	2	0	5	5	NaN	10.2557261097037	6.53813982376767	3	0	-0.9994370203017
8	162	2	4	697.395840819809	NaN	NaN	0	1	0	0	NaN	NaN	NaN	1	2	5	4	NaN	10.2944755588454	6.7286286130847	1	3	0.273843441525967
8	163	1	5	645.596327953172	NaN	NaN	0	1	0	0	NaN	NaN	NaN	0	0	5	5	NaN	9.83767868156954	6.54678541076052	0	1	-0.923654712929655
8	164	3	3	697.735287616524	1	NaN	0	1	0	0	NaN	NaN	NaN	0	4	4	4	NaN	8.70758199959752	6.52795791762255	4	0	0.522107852349263
8	165	1	3	837.113100798888	1	NaN	0	1	0	0	NaN	NaN	NaN	0	0	5	5	NaN	7.93653212072041	6.49978704065585	0	4	-0.300705300543609
8	166	2	2	619.707692507291	NaN	NaN	0	1	0	0	NaN	NaN	NaN	1	0	5	5	NaN	9.86338833874572	6.58892647753352	1	0	0.510443322899369
8	167	3	4	617.665878959087	NaN	NaN	0	1	0	0	NaN	NaN	NaN	0	4	4	4	NaN	8.30569728159253	6.4723462945009	4	1	-0.742434786485966
8	168	3	2	713.265320786377	NaN	NaN	0	1	0	0	NaN	NaN	NaN	2	0	5	5	NaN	7.0529563978653	6.49223983502047	3	4	NaN
8	169	1	1	684.633736220349	NaN	NaN	0	1	0	0	NaN	NaN	NaN	0	2	4	5	NaN	8.5375246682658	6.56667242980324	0	3	NaN
8	170	1	1	896.622709675285	NaN	NaN	0	1	0	0	NaN	NaN	NaN	0	0	5	5	NaN	9.52787205007594	6.63331843328038	0	0	NaN
8	171	2	1	632.901975841378	NaN	NaN	0	1	0	0	NaN	NaN	NaN	0	0	5	5	NaN	9.50653464828141	6.64248680136726	2	0	-0.870563103224925
8	172	2	1	602.610797555826	NaN	NaN	0	1	0	0	NaN	NaN	NaN	1	0	5	5	NaN	8.46993430732911	6.58340922215876	1	2	-0.0950843195328163
8	173	3	5	665.155580922146	NaN	NaN	0	1	0	0	NaN	NaN	NaN	2	0	5	5	NaN	10.1226227707433	6.69826805411541	3	1	-0.383901837767833
8	174	1	4	711.913692914095	NaN	NaN	0	1	0	0	NaN	NaN	NaN	0	0	5	5	NaN	9.83011255981786	6.64898455002478	0	3	-0.181682472207646
8	175	1	3	775.972641682529	1	NaN	0	1	0	0	NaN	NaN	NaN	0	4	4	4	NaN	9.31975265918151	6.63463335786169	0	0	-0.998127841865469
8	176	1	3	739.377060377592	1	NaN	0	1	0	0	NaN	NaN	NaN	0	0	5	5	NaN	9.54742823447677	6.68085467879022	0	0	-0.0558502526893189
8	177	2	1	628.615775653088	NaN	NaN	0	1	0	0	NaN	NaN	NaN	1	0	5	5	NaN	9.4349909776989	6.58892647753352	1	0	-0.818900508306302
8	178	2	1	719.760320449495	NaN	NaN	0	1	0	0	NaN	NaN	NaN	1	0	5	5	NaN	8.89394132080893	6.54391184556479	1	1	-0.809173305608753
8	179	2	2	710.419716382603	NaN	NaN	0	1	0	0	NaN	NaN	NaN	1	0	5	5	NaN	9.60309683752588	6.5191472879404	1	1	-0.924584466837081
8	180	1	2	713.917524009958	NaN	NaN	0	1	0	0	NaN	NaN	NaN	0	0	5	5	NaN	8.3044956294546	6.48768401848461	0	1	0.608430222562567
9	1	2	2	1030.75836506537	NaN	NaN	0	0	0	0	10	0.8	496.20772945361	0	6	4	3	0	11.356871637691	6.71174039505618	2	0	-1.28145852542935
9	2	3	3	988.642522974374	1	1	0	0	0	0	10	0.8	444.700746698241	0	2	4	5	0	10.6307560900094	6.76272950693188	4	2	-1.11361238911009
9	3	2	2	840.102902006322	NaN	NaN	0	0	0	0	10	0.6	456.095125524834	0	8	3	3	0	10.8998904446851	6.71174039505618	2	4	-1.36466666473708
9	4	1	5	1150.09930221544	NaN	NaN	0	0	0	0	9	0.8	538.340934766842	0	6	4	3	1	11.1633931157219	6.66057514983969	0	2	0.443563447745645
9	5	2	2	834.270351136979	NaN	NaN	0	0	0	0	10	0.8	341.682635182674	1	4	4	4	0	11.1716825687468	6.68710860786651	1	0	0.107607893695383
9	6	3	5	783.884913454415	NaN	NaN	0	0	0	0	8	0.8	368.906537529545	2	4	4	4	2	11.0164616302687	6.72503364216684	3	1	0.674740971780099
9	7	1	4	989.246138095041	NaN	NaN	0	0	0	0	9	1	176.488688322604	0	2	4	5	1	10.2378502279483	6.53378883793334	0	3	-0.159305073617539
9	8	1	5	850.21824587534	NaN	NaN	0	0	0	0	10	0.8	388.925091962418	0	2	4	5	0	10.9337878827912	6.65929391968364	0	0	0.0981459164904673
9	9	2	4	903.98721321435	NaN	NaN	0	0	0	0	8	1	191.277645065023	1	2	4	5	2	11.054556929338	6.42971947803914	1	0	0.694228512421278
9	10	1	1	1180.35260156739	NaN	NaN	0	0	0	0	9	0.75	566.660805898476	0	8	3	3	1	8.58892384157155	6.39526159811545	0	1	-0.351932665713637
9	11	1	5	1108.06455807437	NaN	NaN	0	0	0	0	9	0.8	365.782060875103	0	2	4	5	1	10.6903701997648	6.60934924316738	0	0	1.26112050547705
9	12	1	2	973.140838053268	NaN	NaN	0	0	0	0	10	0.8	423.630839200381	0	2	4	5	0	10.6335406719279	6.82328612235569	0	0	-0.848678917521454
9	13	2	5	889.437146009186	NaN	NaN	0	0	0	0	9	1	362.951044559454	1	0	5	5	1	11.0828482318647	6.5510803350434	1	0	1.27201234999641
9	14	1	2	848.444014355437	NaN	NaN	0	0	0	0	10	0.8	439.069902290181	0	6	4	3	0	10.881574899706	6.56385552653213	0	1	-0.585770616986182
9	15	1	4	1100.32466554799	NaN	NaN	0	0	0	0	10	0.6	171.36599837405	0	4	3	5	0	10.9850915941378	6.76041469108343	0	0	-0.799019741741825
9	16	3	4	765.85208281449	NaN	NaN	0	0	0	0	9	0.8	214.189451829324	0	2	4	5	1	10.5468679359612	6.69456205852109	4	0	-0.488836364129087
9	17	1	5	837.549856418946	NaN	NaN	0	0	0	0	8	0.6	509.957574728184	0	6	3	4	2	11.0203148517318	6.73933662735717	0	4	0.877703983872263
9	18	2	1	788.480806134203	NaN	NaN	0	0	0	0	10	0.8	361.356081274112	1	2	4	5	0	10.6419599562733	6.78671695060508	1	0	-1.06227208386765
9	19	1	4	1021.81090011186	NaN	NaN	0	0	0	0	9	0.8	185.658403273705	0	2	4	5	1	10.6140140619144	6.74051935960622	0	1	-0.0260928029708469
9	20	1	5	902.965789668087	NaN	NaN	0	0	0	0	9	0.8	569.452592291681	0	4	4	4	1	9.97340409348691	6.55677835615804	0	0	-0.802106601037982
9	21	3	2	954.047916912032	NaN	NaN	0	0	0	0	8	1	482.601698312559	2	0	5	5	2	10.2868099698478	6.45519856334012	3	0	0.601779501950816
9	22	1	4	975.752739536574	NaN	NaN	0	0	0	0	9	1	150.064651747911	0	2	4	5	1	10.3521056194291	6.47543271670409	0	3	0.306818494416174
9	23	1	4	897.644806035714	NaN	NaN	0	0	0	0	10	0.6	183.75984272492	0	4	3	5	0	9.41590884222689	6.55393340402581	0	0	0.729366009750952
9	24	1	1	912.786854056549	NaN	NaN	0	0	0	0	10	0.8	528.650111459902	0	2	4	5	0	11.1556355660081	6.65027904858742	0	0	-0.60016622236859
9	25	2	3	914.398547491373	1	1	0	0	0	0	9	0.8	341.025728743641	1	2	4	5	1	11.070386336957	6.62539236800796	1	0	0.752107562006107
9	26	2	4	838.66846063097	NaN	NaN	0	0	0	0	10	0.8	183.308697242082	1	2	4	5	0	10.7287551056646	6.81563999007433	1	1	0.893927750780677
9	27	2	3	897.023397271823	1	1	0	0	0	0	10	0.8	389.792072106693	1	2	4	5	0	11.1895712642894	6.61740297797448	1	1	0.853818192311335
9	28	3	3	894.631521027804	1	1	0	0	0	0	9	0.75	469.229431773532	2	4	3	5	1	11.2200462056934	6.63331843328038	3	1	NaN
9	29	1	3	928.511643886168	1	1	0	0	0	0	6	0.8	369.112735497981	0	2	4	5	4	10.8190114530397	6.5694814204143	0	3	0.835933554842262
9	30	2	3	765.564304857207	1	1	0	0	0	0	8	1	395.942583782559	1	2	4	5	2	10.6503431842308	6.49223983502047	1	0	2.02114569086167
9	31	1	1	882.452114569105	NaN	NaN	0	0	0	0	10	0.6	513.054221487067	0	4	3	5	0	11.2264608140524	6.73459165997295	0	1	0.376781871174501
9	32	2	4	843.852227900925	NaN	NaN	0	0	0	0	10	0.8	166.611289639345	0	4	4	4	0	11.0309090915172	6.59714570188665	2	0	0.548499927702728
9	33	1	5	940.002573234551	NaN	NaN	0	0	0	0	9	0.6	547.366937396526	0	6	3	4	1	10.5649683876464	6.61740297797448	0	2	0.606139391138566
9	34	3	4	791.456792928557	NaN	NaN	0	0	0	0	8	1	167.058815160795	0	2	4	5	2	10.9253382828967	6.75460409948796	4	0	1.14383257676496
9	35	3	4	853.782107260031	NaN	NaN	0	0	0	0	7	1	129.579569594499	2	4	3	5	3	11.2505199973414	6.53087762772588	3	4	1.72804552213265
9	36	2	4	1125.05919808154	NaN	NaN	0	0	0	0	9	0.8	163.700855524413	0	2	4	5	1	11.0046874036908	6.55393340402581	2	3	0.58590799533261
9	37	3	1	901.256573382398	NaN	NaN	0	0	0	0	8	1	504.382846787898	2	6	3	4	2	11.2168385317567	6.64378973314767	3	2	0.304955866366344
9	38	3	3	874.689979988943	1	1	0	0	0	0	10	0.8	487.041966575856	0	2	4	5	0	11.0385433059214	6.80239476332431	4	3	1.26621536323401
9	39	1	4	805.350548454726	NaN	NaN	0	0	0	0	6	0	256.818217542862	0	10	1	4	4	11.2182300177571	6.78671695060508	0	4	0.136263098077192
9	40	1	3	755.649139472098	1	1	0	0	0	0	7	1	435.878224636672	0	2	4	5	3	11.1552679867514	6.69332366826995	0	0	0.096702497121832
9	41	2	5	803.092808904466	NaN	NaN	0	0	0	0	8	0.6	369.857783899589	0	6	3	4	2	11.2137682989181	6.51025834052315	2	0	-1.26280151090719
9	42	2	5	714.262494559307	NaN	NaN	0	0	0	0	8	1	425.07169218871	0	0	5	5	2	10.0193240795732	6.59850902861452	2	2	-0.563335024833203
9	43	2	2	885.766522766289	NaN	NaN	0	0	0	0	5	0.8	398.989112438676	1	2	4	5	5	10.6186417097283	6.58340922215876	1	2	0.36682339194852
9	44	3	5	854.681712788761	NaN	NaN	0	0	0	0	9	0.8	576.832651849192	2	4	4	4	1	10.5273806731898	6.67834211465433	3	1	1.32686474420222
9	45	2	5	757.663242987292	NaN	NaN	0	0	0	0	8	0.8	386.951845426684	0	2	4	5	2	9.93754276554114	6.5366915975913	2	3	0.118247770178818
9	46	3	3	796.413006879447	1	1	0	0	0	0	9	0.8	352.819909926484	0	2	4	5	1	9.56941496004961	6.64118216974059	4	2	1.23948274247573
9	47	1	3	754.382026778103	1	1	0	0	0	0	9	0.8	408.471272545587	0	2	4	5	1	10.3177200288322	6.83840520084734	0	4	0.116474068717784
9	48	3	1	835.822162119257	NaN	NaN	0	0	0	0	10	0.8	474.742313494335	2	2	4	5	0	10.2595397777187	6.5191472879404	3	0	-0.237848173352052
9	49	3	1	926.816457203586	NaN	NaN	0	0	0	0	9	0.8	428.649476678107	2	4	4	4	1	10.0943997678296	6.54678541076052	3	3	1.65281574814322
9	50	3	1	778.557770483985	NaN	NaN	0	0	0	0	9	1	499.127692415354	0	2	4	5	1	10.9153011497787	6.59441345974978	4	3	0.620945030779103
9	51	3	3	943.548983161691	1	1	0	0	0	0	10	0.8	464.181476804637	2	2	4	5	0	10.0879823258982	6.58892647753352	3	4	-0.00324459100940403
9	52	3	2	678.661521110143	NaN	NaN	0	0	0	0	7	0.8	413.079789064812	2	4	4	4	3	9.79354693448813	6.65929391968364	3	3	0.700008871912472
9	53	3	1	750.941352152495	NaN	NaN	0	0	0	0	9	1	364.193872613949	2	2	4	5	1	10.8110930379005	6.69826805411541	3	3	0.6168211992072
9	54	3	3	770.937642862464	1	1	0	0	0	0	7	0.8	341.025962344212	0	4	4	4	3	10.8382712954459	6.69703424766648	4	3	0.896095417428774
9	55	2	4	890.394238692352	NaN	NaN	0	0	0	0	9	0.8	193.611340512816	1	2	4	5	1	10.1915438114765	6.85224256905188	1	4	0.601160109079438
9	56	3	5	907.887100704102	NaN	NaN	0	0	0	0	8	1	421.356170448598	2	0	5	5	2	8.2944921268315	6.76157276880406	3	1	-0.316170937427216
9	57	1	4	1076.23583694431	NaN	NaN	0	0	0	0	10	0.8	169.310534041384	0	2	4	5	0	10.8129733448301	6.54965074223381	0	3	0.71923277150918
9	58	2	2	800.493910467594	NaN	NaN	0	0	0	0	8	0.6	337.60506281662	1	4	3	5	2	9.65630702590844	6.5792512120101	1	0	1.17960664358662
9	59	1	1	876.760201916568	NaN	NaN	0	0	0	0	10	0.8	428.817316189126	0	2	4	5	0	10.2621921358873	6.73815249459596	0	1	0.397703753559049
9	60	2	2	872.748077602409	NaN	NaN	0	0	0	0	10	0.8	468.083900631214	0	4	4	4	0	8.52970148772797	6.62140565176413	2	0	0.621994224824299
9	61	2	2	957.664132669379	NaN	NaN	0	0	0	0	9	0.8	386.511049551757	0	2	4	5	1	9.42719152931154	6.63725803128446	2	2	0.763332875565287
9	62	2	5	751.738986419696	NaN	NaN	0	0	0	0	7	1	466.697617977478	0	0	5	5	3	8.47004651706402	6.82654522355659	2	2	0.760917346125809
9	63	1	2	820.197974809616	NaN	NaN	0	0	0	0	5	0.8	392.267217112523	0	2	4	5	5	9.38340836584204	6.63463335786169	0	2	0.579681215571378
9	64	1	4	745.848264024971	NaN	NaN	0	0	0	0	9	0.8	183.834872089942	0	2	4	5	1	9.05504720226422	6.63987583382654	0	0	3.47961260675559
9	65	1	1	832.775342938476	NaN	NaN	0	0	0	0	9	0.8	407.988669480755	0	2	4	5	1	10.2836759546871	6.42486902390539	0	0	1.10522296830011
9	66	2	5	692.589495180528	NaN	NaN	0	0	0	0	8	0.6	344.43644537062	0	4	3	5	2	10.6159005529634	6.62539236800796	2	0	0.737278947045798
9	67	2	4	738.281517332325	NaN	NaN	0	0	0	0	8	1	174.390696812767	1	2	4	5	2	9.47170997754382	6.71538338633468	1	2	0.473330974398723
9	68	2	2	781.005422954877	NaN	NaN	0	0	0	0	5	1	402.327872084949	1	0	5	5	5	10.5533352249886	6.62671774924902	1	1	0.466638064055408
9	69	3	2	728.768419842254	NaN	NaN	0	0	0	0	8	0.8	384.517608204535	0	2	4	5	2	9.21154000252109	6.62804137617953	4	1	-0.237173320743217
9	70	1	2	752.761436521723	NaN	NaN	0	0	0	0	5	0.8	422.809466419348	0	2	4	5	5	10.4508041755787	6.78332520060396	0	4	-0.451775620405903
9	71	3	3	847.031130662799	0	1	0	0	0	0	5	0.75	341.252275560042	2	4	3	5	5	10.0232227334175	6.55677835615804	3	0	0.856575955752837
9	72	2	2	677.374219475041	NaN	NaN	0	0	0	0	8	0.4	264.903999348605	0	12	2	2	2	10.021997708811	6.48157712927643	2	3	-0.887053006770669
9	73	2	1	701.372711121621	NaN	NaN	0	0	0	0	7	1	345.310647107901	1	0	5	5	3	10.4040216103735	6.64248680136726	1	2	-1.53954941698585
9	74	3	2	853.792715008694	NaN	NaN	0	0	0	0	7	1	333.379409586007	2	0	5	5	3	9.49563920657824	6.87523208727658	3	1	0.453047503706312
9	75	3	5	929.932397843913	NaN	NaN	0	0	0	0	8	0.6	347.516528385842	2	6	3	4	2	9.71534316265556	6.74170069465205	3	3	0.155456915748369
9	76	2	3	843.450844377003	0	0	0	0	0	0	5	1	371.749351039825	1	2	4	5	5	10.3528950648211	6.66568371778241	1	3	-0.593350292064699
9	77	1	2	911.9358388607	NaN	NaN	0	0	0	0	6	1	432.762550877261	0	0	5	5	4	11.0755748828338	6.61740297797448	0	1	-1.38838350244041
9	78	3	1	689.209387378924	NaN	NaN	0	0	0	0	10	0.6	406.363620388858	0	4	3	5	0	10.3341909781505	6.6631326959908	4	0	0.534122444962077
9	79	3	2	798.596834374166	NaN	NaN	0	0	0	0	8	1	305.954476203914	0	0	5	5	2	9.97039608231342	6.58892647753352	4	4	1.29125022130293
9	80	1	3	807.691096882081	0	1	0	0	0	0	9	0.8	337.726792722136	0	4	4	4	1	9.66998514721849	6.53958595561767	0	4	-0.588226543508062
9	81	1	3	769.827593286209	0	1	0	0	0	0	8	0.6	591.336071153749	0	6	3	4	2	9.50481849393407	6.64768837356333	0	0	0.0123735980348446
9	82	3	5	714.026728789577	NaN	NaN	0	0	0	0	9	0.6	302.036185525212	2	6	3	4	1	9.81592298062113	6.46302945692067	3	0	-0.20719976169847
9	83	1	3	781.751729405642	1	1	0	0	0	0	6	1	564.404142631828	0	2	4	5	4	8.98188328123865	6.64248680136726	0	3	1.04146510317057
9	84	1	2	932.384156540138	NaN	NaN	0	0	0	0	6	0.6	526.33891670236	0	6	3	4	4	9.93475476632148	6.63068338564237	0	0	-0.449521144863966
9	85	1	3	1073.49048313881	1	1	0	0	0	0	10	1	457.918294455162	0	0	5	5	0	9.8211525015635	6.58479139238572	0	0	0.155274564571056
9	86	2	1	769.350586779638	NaN	NaN	0	0	0	0	10	0.8	473.864849075413	1	2	4	5	0	9.84777149622139	6.6631326959908	1	0	0.44582322512656
9	87	3	2	760.686793558307	NaN	NaN	0	0	0	0	6	1	489.966865106545	0	0	5	5	4	9.68878050892432	6.5206211275587	4	1	1.28544760627861
9	88	2	1	897.520250534399	NaN	NaN	0	0	0	0	7	0.8	367.936131159041	0	4	4	4	3	9.72353130926075	6.52209279817015	2	4	-0.238744614576328
9	89	3	5	795.852164938879	NaN	NaN	0	0	0	0	9	0.8	416.059979900186	2	2	4	5	1	9.77561101891828	6.65157187358973	3	2	0.45229678692443
9	90	3	3	852.777108615101	1	1	0	0	0	0	8	1	313.89330952653	2	2	4	5	2	10.2396927733054	6.8596149036542	3	3	0.688335188175731
9	91	2	1	899.742402798893	NaN	NaN	0	0	0	0	9	0.75	407.246643245532	0	4	3	5	1	10.2993356428179	6.56244409369372	2	3	0.0577496628391068
9	92	1	5	981.570918617308	NaN	NaN	0	0	0	0	6	1	470.226049864824	0	2	5	4	4	10.5215089248823	6.55961523749324	0	2	1.16362676808485
9	93	3	2	899.784833793547	NaN	NaN	0	0	0	0	6	1	544.389011678601	0	0	5	5	4	9.04345768534559	6.42324696353352	4	0	-0.673455052731472
9	94	1	1	761.031374298909	NaN	NaN	0	0	0	0	8	0.6	478.12288445969	0	4	3	5	2	9.58396515530521	6.65286302935335	0	4	-1.02248743458753
9	95	2	1	666.691189956964	NaN	NaN	0	0	0	0	9	0.8	520.506073959138	1	2	4	5	1	9.53560294314029	6.72503364216684	1	0	-0.0630822927172144
9	96	3	1	799.612782953318	NaN	NaN	0	0	0	0	10	0.6	534.64323352773	2	4	3	5	0	9.75570656100334	6.65027904858742	3	1	-0.542502839837235
9	97	3	5	839.428796684388	NaN	NaN	0	0	0	0	6	0.8	518.726627947766	0	2	4	5	4	9.67949677373243	6.59441345974978	4	3	0.311887498795449
9	98	3	2	833.061067782637	NaN	NaN	0	0	0	0	5	0.8	317.614530256448	0	2	4	5	5	10.6404026473049	6.57228254269401	4	4	1.48350371682944
9	99	3	4	847.688126712455	NaN	NaN	0	0	0	0	9	1	136.89658960702	2	0	5	5	1	10.334985026082	6.62406522779989	3	4	0.421222986646749
9	100	2	1	780.808324139798	NaN	NaN	0	0	0	0	7	0.8	453.461485525238	0	2	4	5	3	10.487292016594	6.81124437860129	2	3	1.1315833813747
9	101	2	3	844.803845617207	1	1	0	0	0	0	8	1	508.276758705939	1	2	4	5	2	10.0275978039172	6.55535689181067	1	2	-1.67399277680943
9	102	2	4	743.646985072246	NaN	NaN	0	0	0	0	9	0.75	159.218170150628	0	4	3	5	1	8.34359474157541	6.56526497003536	2	1	0.7370968806619
9	103	3	5	671.8616119947	NaN	NaN	0	0	0	0	8	0.8	386.847682023717	0	2	4	5	2	9.36619854189865	6.79346613258001	4	2	-0.367442037663921
9	104	3	2	849.701545856988	NaN	NaN	0	0	0	0	8	0.8	507.281120415582	2	2	4	5	2	10.6380550513765	6.55535689181067	3	4	-0.222998802352083
9	105	3	4	731.378952584237	NaN	NaN	0	0	0	0	8	1	179.95688641669	2	4	3	5	2	8.96453877652084	6.61472560020376	3	3	2.15273772736864
9	106	2	1	861.269809115129	NaN	NaN	0	0	0	0	10	0.8	399.687092198822	0	2	4	5	0	10.4434425586892	6.65157187358973	2	3	-0.44349579767625
9	107	2	1	837.628216885605	NaN	NaN	0	0	0	0	9	0.8	569.331951816148	0	2	4	5	1	9.16155612985934	6.57646956904822	2	2	1.26282100635652
9	108	2	5	797.993561438943	NaN	NaN	0	0	0	0	9	0.8	609.478825800237	1	2	4	5	1	8.34118368537395	6.84374994900622	1	2	2.06036315390225
9	109	3	4	735.681250153903	NaN	NaN	0	0	0	0	10	1	177.40932213568	2	0	5	5	0	9.65218442081599	6.58479139238572	3	1	0.318616129536987
9	110	2	1	736.331060309567	NaN	NaN	0	0	0	0	8	0.6	453.058056572153	0	4	3	5	2	8.31392113177649	6.60934924316738	2	3	-0.0468629972612621
9	111	1	2	902.030939038923	NaN	NaN	0	0	0	0	8	1	358.711081249066	0	0	5	5	2	8.72021205221925	6.60800062529609	0	2	0.230525724144504
9	112	3	1	789.509415574685	NaN	NaN	0	0	0	0	7	1	446.403454312026	0	4	3	5	3	9.60893828301576	6.75110146893676	4	0	0.189361596137046
9	113	2	3	874.835408802028	0	1	0	0	0	0	10	0.6	369.114260078866	0	4	3	5	0	9.08510619751544	6.68835471394676	2	4	0.922254944227979
9	114	3	4	882.730311333944	NaN	NaN	0	0	0	0	7	0.8	156.569783039081	0	2	4	5	3	7.6775572651641	6.50876913697168	4	2	0.382943830151708
9	115	1	4	1377.84766725326	NaN	NaN	0	0	0	0	10	1	187.161564470941	0	0	5	5	0	9.69770946365982	6.8627579130514	0	4	0.6943184201092
9	116	2	5	812.023848956414	NaN	NaN	0	0	0	0	7	1	408.325641612306	1	0	5	5	3	8.72871796621852	6.6631326959908	1	0	0.5034512000892
9	117	1	2	847.167662654101	NaN	NaN	0	0	0	0	6	0.8	542.044956742502	0	2	4	5	4	9.49213094154534	6.65801104587075	0	1	0.106130736516408
9	118	2	2	865.856120602075	NaN	NaN	0	0	0	0	9	0.6	507.544576065572	1	4	3	5	1	8.07856939259585	6.72623340235875	1	0	-0.4132703308974
9	119	2	1	773.759988393067	NaN	NaN	0	0	0	0	8	1	461.479910437042	1	4	3	5	2	9.76838909514615	6.70808408385307	1	1	-0.615625832522518
9	120	3	2	690.62671948177	NaN	NaN	0	0	0	0	6	0.8	363.034138140223	2	2	4	5	4	7.80336701346164	6.64768837356333	3	1	0.228234021209677
9	121	1	4	1055.98803993416	NaN	NaN	0	0	0	0	8	1	159.733581856848	0	4	3	5	2	10.7176386283189	6.84906628263346	0	3	0.471916235206581
9	122	3	3	744.508265832337	1	1	0	0	0	0	10	0.6	448.690432391071	2	4	3	5	0	7.332920945548	6.56103066589657	3	0	0.0718880204169019
9	123	2	5	763.892044598833	NaN	NaN	0	0	0	0	6	1	500.477242887725	1	0	5	5	4	9.71639331150178	6.5366915975913	1	3	1.19672339682779
9	124	1	1	1192.88959181358	NaN	NaN	0	0	0	0	10	1	381.712294536815	0	0	5	5	0	9.48234158122055	6.69208374250663	0	1	0.817418648356216
9	125	2	3	741.840245935236	0	0	0	0	0	0	5	1	418.736488806526	0	2	4	5	5	7.70975695708107	6.56244409369372	2	0	0.297601972272544
9	126	2	2	772.977068099863	NaN	NaN	0	0	0	0	8	1	301.390273832497	1	0	5	5	2	8.9477466876008	6.66057514983969	1	2	0.0707380656511428
9	127	1	5	850.06871083624	NaN	NaN	0	0	0	0	7	1	421.821947673223	0	0	5	5	3	8.01820221740319	6.45833828334479	0	1	0.712617427301803
9	128	3	4	717.514967191164	NaN	NaN	0	0	0	0	10	0.8	192.019042467445	0	2	4	5	0	9.17408595818117	6.79570577517351	4	0	-1.0993927184236
9	129	2	3	704.326798047987	1	1	0	0	0	0	5	1	369.325843943436	0	2	4	5	5	7.79851052132703	6.65544035036765	2	4	-0.236192673941606
9	130	3	2	773.874278331277	NaN	NaN	0	0	0	0	9	0.6	394.32943771053	2	4	3	5	1	9.28425271980191	6.76619171466035	3	2	-0.267195793219636
9	131	1	5	850.714414767026	NaN	NaN	0	0	0	0	7	0.8	277.625841390235	0	4	4	4	3	9.25186112511565	6.66440902035041	0	3	0.415735942517759
9	132	3	1	849.197164515317	NaN	NaN	0	0	0	0	8	0.8	364.453909945815	0	2	4	5	2	9.1940495543183	6.79794041297493	4	0	-1.61981359297672
9	133	1	1	777.981188013655	NaN	NaN	0	0	0	0	8	1	412.510502345235	0	0	5	5	2	9.77541070608864	6.77536609093639	0	4	0.233384118682931
9	134	1	1	1192.0755326455	NaN	NaN	0	0	0	0	6	1	427.528192111449	0	6	2	5	4	9.72770488429834	6.65672652417839	0	0	-0.856069751969252
9	135	2	4	877.18827590561	NaN	NaN	0	0	0	0	10	0.8	180.961891492918	0	2	4	5	0	9.44130135139113	6.77308037565554	2	0	1.00975417836096
9	136	3	3	799.55153175888	0	1	0	0	0	0	9	0.5	480.80869608627	2	6	2	5	1	10.0641044805103	6.75925527066369	3	2	-0.323228345874349
9	137	3	5	862.735731551766	NaN	NaN	0	0	0	0	8	1	383.339652679286	0	0	5	5	2	10.0930435621653	6.64248680136726	4	3	-0.918073765998235
9	138	2	4	721.482949584242	NaN	NaN	0	0	0	0	10	1	203.531676326926	1	0	5	5	0	7.70317727212911	6.5792512120101	1	4	-1.00627975775508
9	139	1	2	841.524682520685	NaN	NaN	0	0	0	0	10	1	429.445020999012	0	0	5	5	0	9.78688325041139	6.69456205852109	0	1	0.499112844789718
9	140	2	4	712.981010076874	NaN	NaN	0	0	0	0	8	1	145.130322828203	1	2	4	5	2	8.16532923031149	6.6631326959908	1	0	0.139987756272068
9	141	3	1	888.147449076314	NaN	NaN	0	0	0	0	9	0.75	487.957001362798	0	4	3	5	1	7.30252301380141	6.79570577517351	4	1	-0.676343428875957
9	142	1	2	950.486450825338	NaN	NaN	0	0	0	0	10	1	416.039574411491	0	0	5	5	0	7.52412365827308	6.6631326959908	0	4	-0.691821506106585
9	143	2	5	799.082395516962	NaN	NaN	0	0	0	0	8	1	409.725935173554	1	0	5	5	2	8.02407390098934	6.68210859744981	1	0	0.154825569947831
9	144	2	5	730.967303496072	NaN	NaN	0	0	0	0	6	0.8	373.34510552315	0	2	4	5	4	9.00711181330345	6.73933662735717	2	1	-0.929732336774954
9	145	3	4	773.406168645124	NaN	NaN	0	0	0	0	9	0.75	177.332793457908	2	4	3	5	1	9.19724725304276	6.76849321164863	3	2	-1.1781262424116
9	146	3	1	817.622687168296	NaN	NaN	0	0	0	0	9	1	443.85307662117	2	0	5	5	1	7.87232882800625	6.59850902861452	3	3	-0.090863730513614
9	147	2	4	839.272075751978	NaN	NaN	0	0	0	0	7	1	116.727375094562	0	2	4	5	3	9.35217239849661	6.75227037614174	2	3	-0.276414520216479
9	148	3	4	756.494679701063	NaN	NaN	0	0	0	0	8	1	153.173328071288	2	2	4	5	2	7.56891349179438	6.69084227741856	3	2	-0.0663155292607345
9	149	3	3	675.919246972626	1	1	0	0	0	0	7	0.8	428.005100307468	0	2	4	5	3	8.73071304427442	6.65801104587075	4	3	-0.0823958357347587
9	150	1	3	1399.13536582389	1	1	0	0	0	0	9	1	380.80269742412	0	2	4	5	1	9.33871121180572	6.78219205600679	0	4	0.854449622301851
9	151	3	4	764.470337997409	NaN	NaN	0	0	0	0	8	1	134.602282912993	0	2	4	5	2	9.45913068241201	6.63725803128446	4	0	1.27239805792469
9	152	3	5	655.486327638755	NaN	NaN	0	0	0	0	8	0.8	443.963916145317	0	4	4	4	2	10.0873928092338	6.74758652682932	4	4	0.370275006252223
9	153	2	5	726.779295863707	NaN	NaN	0	0	0	0	9	1	294.668648281767	1	0	5	5	1	10.2618311664363	6.61606518513282	1	4	-1.49846372624043
9	154	3	3	764.962058477977	0	0	0	0	0	0	6	1	452.961215155352	0	2	4	5	4	10.3824542603965	6.7696419768525	4	1	-2.4278203185448
9	155	2	3	801.419864274976	1	1	0	0	0	0	8	1	406.719155591225	1	4	3	5	2	9.25357852831293	6.72743172485086	1	4	-1.84420023311739
9	156	3	2	753.810577088188	NaN	NaN	0	0	0	0	9	0.8	333.184749259383	0	2	4	5	1	8.62105696246132	6.68586094706836	4	1	1.04224835988383
9	157	1	5	1243.29932466208	NaN	NaN	0	0	0	0	8	1	397.625416488777	0	0	5	5	2	8.79566857956889	6.62140565176413	0	4	-0.991176845718041
9	158	1	1	849.750478375427	NaN	NaN	0	0	0	0	10	0.8	449.348708238126	0	2	4	5	0	7.30090418040175	6.61873898351722	0	0	0.271957270638233
9	159	1	3	942.472467759217	1	1	0	0	0	0	5	1	353.081719769039	0	2	4	5	5	9.60258978004182	6.78897174299217	0	0	-0.287943987345166
9	160	1	2	759.874103132461	NaN	NaN	0	0	0	0	5	0.8	546.659342846625	0	2	4	5	5	6.23008444726033	6.82979373751242	0	0	0.0816882121139705
9	161	1	3	977.816117755538	1	1	0	0	0	0	9	1	406.096404646405	0	2	4	5	1	9.5780486511953	6.67582322163485	0	0	0.173521664567457
9	162	3	5	782.960328388072	NaN	NaN	0	0	0	0	9	1	419.234257843897	0	0	5	5	1	10.2564791834944	6.76272950693188	4	0	0.609331680983995
9	163	1	1	934.820859077263	NaN	NaN	0	0	0	0	10	0.8	442.7634564012	0	4	4	4	0	10.1985747407188	6.78219205600679	0	4	-0.339581692019319
9	164	1	5	1130.83118212671	NaN	NaN	0	0	0	0	7	1	476.163757574709	0	0	5	5	3	10.1071221961563	6.68710860786651	0	0	-0.262761150614043
9	165	2	3	874.080205530845	1	1	0	0	0	0	10	0.4	355.766572166145	0	6	2	5	0	9.69975923143931	6.80793494369993	2	0	-0.358538281687684
9	166	1	3	1009.99044618311	1	1	0	0	0	0	10	1	377.539782592782	0	0	5	5	0	8.92680319427079	6.76272950693188	0	2	0.831973424294788
9	167	1	5	739.5537628081	NaN	NaN	0	0	0	0	6	1	301.80628716376	0	0	5	5	4	9.7316623798681	6.81454289725996	0	0	1.35082335799985
9	168	1	1	876.255820574443	NaN	NaN	0	0	0	0	10	1	495.451168285256	0	0	5	5	0	10.015139884362	6.62007320653036	0	0	-1.84980344664578
9	169	2	1	626.140504080468	NaN	NaN	0	0	0	0	9	1	534.010001817011	1	2	4	5	1	8.27173541272585	6.77992190747225	1	0	-0.883731018148181
9	170	2	3	712.392793300751	1	1	0	0	0	0	10	0.8	399.919445056755	0	2	4	5	0	8.83685526417765	6.69084227741856	2	1	-1.96373380833818
9	171	1	4	1041.01776900643	NaN	NaN	0	0	0	0	9	0.8	190.026033100765	0	4	4	4	1	9.81828842269621	6.77764659363512	0	2	-1.67312484950199
9	172	1	2	1157.15448167066	NaN	NaN	0	0	0	0	10	1	520.729258836702	0	0	5	5	0	10.1162185418038	6.85856503479136	0	0	0.82709793219844
9	173	2	2	887.540412100861	NaN	NaN	0	0	0	0	5	1	374.123973046165	0	0	5	5	5	8.73169597992597	6.85540879860993	2	0	0.250360854710523
9	174	1	3	1597.09032874434	1	1	0	0	0	0	9	1	353.767262842319	0	0	5	5	1	9.0127599487869	6.64639051484773	0	2	0.0650731692509728
9	175	2	3	637.984910990781	1	1	0	0	0	0	9	1	367.851647280642	1	0	5	5	1	9.02863376385677	6.74405918631135	1	0	0.863447951418085
9	176	2	4	737.699459894429	NaN	NaN	0	0	0	0	6	1	194.695734853363	0	4	3	5	4	8.8093288702445	6.57646956904822	2	1	-0.709564746319803
9	177	3	1	935.038489018552	NaN	NaN	0	0	0	0	10	0.8	416.084994978808	0	2	4	5	0	10.3538147264279	6.57228254269401	4	2	-0.0274371671240101
9	178	1	4	1404.60827979223	NaN	NaN	0	0	0	0	10	0.6	179.989479581766	0	6	3	4	0	9.40081243284593	6.77992190747225	0	4	-0.0238050513058607
9	179	3	4	733.727371276473	NaN	NaN	0	0	0	0	7	1	133.320776833363	0	4	3	5	3	9.85993974298156	6.66057514983969	4	0	-1.66734651304386
9	180	3	5	872.551320972889	NaN	NaN	0	0	0	0	6	1	329.052416369378	0	0	5	5	4	8.73561577842209	6.56385552653213	4	4	0.44561056371712
10	1	3	4	895.636846928255	NaN	NaN	0	0	0	0	10	0.2	179.188846217133	2	8	1	5	0	8.80802858822552	6.69456205852109	3	4	2.33268337526705
10	2	1	4	878.577817684345	NaN	NaN	0	0	0	0	9	0.75	189.174151194693	0	4	3	5	1	8.66514335764669	6.68336094576627	0	3	-1.41257993179836
10	3	1	1	963.632748901546	NaN	NaN	0	0	0	0	10	0.8	405.808421727773	0	2	4	5	0	9.35169842104985	6.63987583382654	0	0	0.358316162831958
10	4	3	5	891.594254276015	NaN	NaN	0	0	0	0	7	1	420.645719736841	2	2	4	5	3	8.9285965082223	6.5792512120101	3	0	-1.57337298928614
10	5	3	3	1200.10970502835	1	1	0	0	0	0	10	1	329.429957871043	2	0	5	5	0	8.78437029425314	6.64509096950564	3	3	-2.01618773226732
10	6	2	4	805.940838672086	NaN	NaN	0	0	0	0	10	0.8	175.754030321408	0	2	4	5	0	9.97449779509004	6.65286302935335	2	3	-1.51230493966238
10	7	1	2	819.629329772852	NaN	NaN	0	0	0	0	9	0.6	392.63641085955	0	6	3	4	1	7.94898757142222	6.6682282484174	0	2	0.461631467727716
10	8	1	2	791.001655498803	NaN	NaN	0	0	0	0	10	0.6	376.471276876342	0	6	3	4	0	8.01804629358009	6.4723462945009	0	0	0.0458302831400199
10	9	1	2	912.141533858403	NaN	NaN	0	0	0	0	9	0.75	365.927761670727	0	4	3	5	1	7.40225506205058	6.63725803128446	0	0	-0.398842041028061
10	10	2	2	821.839170922885	NaN	NaN	0	0	0	0	10	0.8	401.448393177823	0	4	4	4	0	9.14715440957643	6.60800062529609	2	0	0.957773537216781
10	11	2	2	891.348906474377	NaN	NaN	0	0	0	0	10	1	492.695711225677	1	6	5	2	0	7.34228817529019	6.62804137617953	1	2	0.370983638861708
10	12	2	3	1052.83806155376	1	1	0	0	0	0	10	0.8	440.328040320729	0	4	4	4	0	9.36844500378213	6.63987583382654	2	1	-0.7404279381209
10	13	3	1	936.125051413455	NaN	NaN	0	0	0	0	10	0.6	374.615983115041	2	4	3	5	0	8.78759880368277	6.68085467879022	3	2	-0.320521698246866
10	14	1	1	880.759941718907	NaN	NaN	0	0	0	0	10	0.8	484.189589370685	0	2	4	5	0	8.44486138668343	6.67708346124714	0	3	1.65688911789935
10	15	2	4	783.75174771827	NaN	NaN	0	0	0	0	10	0.8	181.039635084507	0	2	4	5	0	8.09630369035998	6.66695679242921	2	0	-0.33737295976723
10	16	3	4	930.720898226127	NaN	NaN	0	0	0	0	10	0.8	188.712776909747	0	4	4	4	0	9.87338325708858	6.45204895443723	4	2	0.799493229369975
10	17	2	2	951.863240329203	NaN	NaN	0	0	0	0	10	0.8	384.169854506754	1	4	4	4	0	8.24408839559215	6.59850902861452	1	4	0.263928993530506
10	18	3	1	788.260740724354	NaN	NaN	0	0	0	0	10	1	434.678896864665	0	0	5	5	0	7.77895091294051	6.66057514983969	4	1	0.590778028776879
10	19	2	3	911.256639275734	1	1	0	0	0	0	10	0.8	315.024542091266	0	2	4	5	0	8.20937791887793	6.61740297797448	2	4	1.03414562018556
10	20	2	2	831.058362664407	NaN	NaN	0	0	0	0	10	0.8	337.49866584625	1	2	4	5	0	7.60246620910819	6.62273632394984	1	2	-0.49245956616145
10	21	3	5	761.950696384019	NaN	NaN	0	0	0	0	8	1	528.890372917093	0	0	5	5	2	8.70512077560787	6.52502965784346	4	1	-0.605730193419253
10	22	2	3	1006.61925785198	0	1	0	0	0	0	9	0.8	300.398397991297	1	2	4	5	1	6.07950237019575	6.63856778916652	1	4	1.8870732064841
10	23	2	1	810.950792880476	NaN	NaN	0	0	0	0	9	1	428.234299747363	0	0	5	5	1	6.41430300620185	6.60394382460047	2	1	-0.0722449097104039
10	24	1	3	835.193345702237	1	1	0	0	0	0	9	0.8	446.760571808454	0	2	4	5	1	6.9194627810438	6.84161547647759	0	2	-1.15373816813969
10	25	1	2	871.355284832589	NaN	NaN	0	0	0	0	8	0.8	405.88015580568	0	2	4	5	2	5.67066550699362	6.73221070646721	0	0	0.742242399045634
10	26	2	3	763.844014916685	1	1	0	0	0	0	7	1	297.214993451726	0	2	4	5	3	5.47219472222054	6.45833828334479	2	0	0.596827327597571
10	27	3	4	814.118756548623	NaN	NaN	0	0	0	0	9	0.6	156.047421560389	2	4	3	5	1	6.41077485244544	6.65286302935335	3	2	-0.510818647720398
10	28	3	5	887.649869182042	NaN	NaN	0	0	0	0	7	1	289.552186449096	0	0	5	5	3	6.33156224738667	6.74405918631135	4	3	0.183824137159664
10	29	1	5	783.039999562106	NaN	NaN	0	0	0	0	7	1	561.08761350665	0	0	5	5	3	7.00387159085275	6.67582322163485	0	4	0.101294168281859
10	30	3	2	809.082453970859	NaN	NaN	0	0	0	0	6	1	419.540223386061	2	0	5	5	4	5.99280058015606	6.59578051396131	3	0	-0.995906510249703
10	31	3	3	849.128895537888	1	1	0	0	0	0	7	1	382.150615833225	2	2	4	5	3	6.23627897841178	6.68210859744981	3	3	-0.317032323276809
10	32	3	5	891.166863195849	NaN	NaN	0	0	0	0	7	1	489.278922421444	0	0	5	5	3	10.7543387642198	6.7286286130847	4	3	-0.0427034165173205
10	33	2	4	862.795486695404	NaN	NaN	0	0	0	0	10	1	247.701191291216	0	0	5	5	0	7.16204904853236	6.63463335786169	2	4	-0.950319716057572
10	34	1	4	919.852709193947	NaN	NaN	0	0	0	0	9	0.75	170.411610946301	0	4	4	4	1	6.94071346494021	6.51323011091231	0	2	0.0397931667369249
10	35	1	4	813.920630499524	NaN	NaN	0	0	0	0	10	0.8	232.906147525762	0	2	4	5	0	7.90749116970036	6.73933662735717	0	0	NaN
10	36	3	4	925.595284942347	NaN	NaN	0	0	0	0	10	0.8	214.199725382085	0	4	4	4	0	6.43243996097697	6.5191472879404	4	0	-0.183894605031442
10	37	1	1	886.383094338726	NaN	NaN	0	0	0	0	8	1	471.638066794416	0	6	3	4	2	7.64933554954355	6.69332366826995	0	4	1.21360593965182
10	38	1	2	935.91152696672	NaN	NaN	0	0	0	0	7	1	312.545331686622	0	2	5	4	3	10.3456382380318	6.50727771238501	0	0	1.10253544119348
10	39	2	1	1105.40955973602	NaN	NaN	0	0	0	0	10	0.8	359.495172312815	0	2	4	5	0	8.04829525780384	6.60258789218934	2	0	0.418131008785938
10	40	2	1	888.862920727206	NaN	NaN	0	0	0	0	10	0.8	445.203477152532	1	2	4	5	0	11.3203181757241	6.71538338633468	1	2	-0.348809194639145
10	41	1	2	946.667136602628	NaN	NaN	0	0	0	0	8	0.8	423.69012539941	0	2	4	5	2	8.36667322439774	6.66949808985788	0	1	NaN
10	42	1	5	864.793514332177	NaN	NaN	0	0	0	0	9	0.8	401.576599453054	0	2	4	5	1	6.96967214032313	6.63725803128446	0	0	-1.30624602843166
10	43	1	5	786.300353615388	NaN	NaN	0	0	0	0	9	1	479.666532378765	0	0	5	5	1	5.69945209413667	6.61472560020376	0	0	-0.824675146755799
10	44	2	3	824.706352557314	1	1	0	0	0	0	10	1	469.328064600799	0	2	5	4	0	10.6162393246155	6.59714570188665	2	0	2.04054557850022
10	45	3	2	975.253064109893	NaN	NaN	0	0	0	0	8	0.6	395.668490923318	2	6	3	4	2	7.15659669335292	6.42971947803914	3	2	0.426622428006429
10	46	1	3	838.112539702252	1	1	0	0	0	0	9	1	543.821929423409	0	2	4	5	1	6.0228353809959	6.7719355558396	0	3	1.42398061432505
10	47	1	4	914.199786338941	NaN	NaN	0	0	0	0	10	0.6	160.533965654494	0	4	3	5	0	8.98243162857419	6.49828214947643	0	0	-0.338023907305632
10	48	3	5	860.374858591513	NaN	NaN	0	0	0	0	7	0.8	601.177200027752	0	2	4	5	3	7.2174829582676	6.64639051484773	4	0	1.03296323903983
10	49	2	1	970.622937042663	NaN	NaN	0	0	0	0	8	1	540.220762490185	1	4	3	5	2	6.95536362734435	6.73340189183736	1	4	-0.480462612668133
10	50	2	4	997.166694839962	NaN	NaN	0	0	0	0	10	0.6	205.463128677489	0	4	3	5	0	10.9844839586023	6.55961523749324	2	1	0.257622951455204
10	51	3	3	937.333654532722	1	1	0	0	0	0	9	0.8	370.520567142103	0	2	4	5	1	9.26280790258277	6.59167373200866	4	2	-0.89691531179884
10	52	2	2	920.095319503162	NaN	NaN	0	0	0	0	5	0.8	415.696727930919	0	4	4	4	5	9.6773998778437	6.58340922215876	2	4	0.962240573604452
10	53	1	2	880.630937365368	NaN	NaN	0	0	0	0	6	1	333.569009951444	0	0	5	5	4	8.60419827529597	6.55961523749324	0	2	0.420595143965711
10	54	3	4	837.269391886366	NaN	NaN	0	0	0	0	10	0.6	219.90818777733	0	4	3	5	0	9.8273532641281	6.68336094576627	4	0	0.6124974369332
10	55	3	1	817.371582496889	NaN	NaN	0	0	0	0	9	0.75	288.035377394313	2	4	3	5	1	9.29425849898592	6.69826805411541	3	4	0.702038292852647
10	56	3	2	1340.42298371651	NaN	NaN	0	0	0	0	6	1	424.675157784372	2	0	5	5	4	9.57167893221005	6.54534966033442	3	3	0.553135237967922
10	57	3	5	814.164267368142	NaN	NaN	0	0	0	0	9	1	377.637351285903	2	0	5	5	1	5.79201382757412	6.71052310945243	3	3	0.583725058111493
10	58	1	4	1018.88767450646	NaN	NaN	0	0	0	0	9	1	172.046898835618	0	0	5	5	1	5.37854475930796	6.55393340402581	0	3	1.66799417828933
10	59	3	1	989.399058712934	NaN	NaN	0	0	0	0	9	1	508.052959713936	2	6	4	3	1	5.38586483385596	6.62140565176413	3	0	0.912067415348627
10	60	3	1	856.127638344333	NaN	NaN	0	0	0	0	9	1	477.75408708699	0	2	4	5	1	6.8885222542732	6.45676965557216	4	3	0.385804454316295
10	61	1	3	878.994600979695	1	1	0	0	0	0	10	0.8	524.856114240124	0	2	4	5	0	8.01599482709323	6.69456205852109	0	4	NaN
10	62	1	4	828.920038516571	NaN	NaN	0	0	0	0	10	0.8	183.905373267666	0	2	4	5	0	8.46003669772134	6.60934924316738	0	0	-0.0960477058713363
10	63	1	1	808.04699727787	NaN	NaN	0	0	0	0	9	0.8	449.331305564492	0	2	4	5	1	6.97751698899068	6.67456139181443	0	0	0.466410304982477
10	64	1	5	868.51034532765	NaN	NaN	0	0	0	0	6	1	266.572206739947	0	6	2	5	4	5.91961593178948	6.69579891705849	0	0	0.453921173704421
10	65	1	3	1009.90698683472	1	1	0	0	0	0	10	1	398.060641138682	0	0	5	5	0	10.032797660351	6.54821910276237	0	0	0.618497887048765
10	66	2	3	655.82014945312	0	1	0	0	0	0	10	0.6	480.640790177808	1	4	3	5	0	9.91712256901724	6.46925031679577	1	0	0.889203216338937
10	67	2	5	886.119268459879	NaN	NaN	0	0	0	0	9	1	367.292102319822	0	0	5	5	1	8.57466163222378	6.6052979209482	2	1	0.400261174200055
10	68	2	2	929.9605595711	NaN	NaN	0	0	0	0	8	0.8	417.259407992032	1	4	4	4	2	8.67860174886065	6.63987583382654	1	2	0.7526472542335
10	69	3	5	844.750275631213	NaN	NaN	0	0	0	0	8	1	389.972678097857	2	0	5	5	2	9.03270181568103	6.72142570079064	3	1	-0.446400675607132
10	70	1	5	806.276523740053	NaN	NaN	0	0	0	0	10	1	481.835913597125	0	2	5	4	0	11.0799256074234	6.73578001424233	0	3	0.921452667966263
10	71	1	3	920.247250359353	1	1	0	0	0	0	10	0.8	412.947374448095	0	2	4	5	0	9.187398408379	6.51323011091231	0	0	0.612759554441021
10	72	3	3	919.860921672807	1	1	0	0	0	0	9	0.8	413.860486294688	0	2	4	5	1	10.6607749051695	6.58063913728495	4	0	0.3037684142168
10	73	2	2	882.520149658376	NaN	NaN	0	0	0	0	6	0.8	411.397390953808	1	4	4	4	4	10.9200848059966	6.54391184556479	1	4	0.364332475215949
10	74	2	5	1050.15976692994	NaN	NaN	0	0	0	0	9	1	432.653787234944	0	0	5	5	1	8.51805227938351	6.48463523563525	2	1	2.08352450847588
10	75	3	3	886.775240197494	1	1	0	0	0	0	9	0.8	431.943292156832	0	2	4	5	1	10.9577046627433	6.67329796776765	4	2	0.714873914183672
10	76	1	2	866.689912543734	NaN	NaN	0	0	0	0	10	0.8	385.534386510887	0	6	4	3	0	9.69834228234452	6.50727771238501	0	4	0.120745098702475
10	77	1	4	730.434624904774	NaN	NaN	0	0	0	0	10	0.8	190.746181517168	0	4	4	4	0	10.6820015275721	6.58617165485467	0	0	-0.816892428241296
10	78	1	4	761.471635124508	NaN	NaN	0	0	0	0	10	0.6	208.053739464473	0	4	3	5	0	10.8878219255689	6.70441435496411	0	0	0.861958489591388
10	79	1	5	830.507784402471	NaN	NaN	0	0	0	0	8	1	498.031448743294	0	2	5	4	2	8.8297602905064	6.66440902035041	0	0	-0.197929794385373
10	80	3	4	855.234873469271	NaN	NaN	0	0	0	0	10	0.8	214.595919682284	0	2	4	5	0	10.5640992869638	6.7093043402583	4	0	1.66803051573451
10	81	2	2	873.639722664848	NaN	NaN	0	0	0	0	10	0.8	362.733255341907	0	2	4	5	0	11.2227798335161	6.60394382460047	2	4	-0.162463171842541
10	82	2	5	841.821158220228	NaN	NaN	0	0	0	0	8	1	332.75211949189	1	0	5	5	2	10.6702647442856	6.53813982376767	1	2	-1.82408666781983
10	83	1	1	907.490533407326	NaN	NaN	0	0	0	0	10	0.8	556.956851803478	0	2	4	5	0	9.90697778720935	6.63725803128446	0	1	-0.388989997876992
10	84	3	2	765.864969055656	NaN	NaN	0	0	0	0	8	0.6	397.399732628613	0	6	3	4	2	11.3861842040277	6.5875500148248	4	0	0.146818497894937
10	85	3	2	826.793006526714	NaN	NaN	0	0	0	0	10	1	455.992341770401	0	2	5	4	0	9.72744909886003	6.59030104819669	4	4	NaN
10	86	3	4	785.470551078106	NaN	NaN	0	0	0	0	10	1	204.49313689619	0	0	5	5	0	10.4012928832104	6.69826805411541	4	4	-0.83734457416929
10	87	3	1	709.079100542112	NaN	NaN	0	0	0	0	10	0.8	599.382339875719	0	2	4	5	0	10.2856564340201	6.68461172766793	4	4	-0.354916816805431
10	88	3	1	927.942685110793	NaN	NaN	0	0	0	0	10	0.8	473.334569368582	2	2	4	5	0	9.50893718304287	6.54678541076052	3	4	NaN
10	89	3	5	1238.14169400157	NaN	NaN	0	0	0	0	9	1	419.487981395763	2	4	5	3	1	11.1572555800526	6.72623340235875	3	3	-0.818035059296097
10	90	1	3	836.372862959252	1	1	0	0	0	0	5	1	481.02258820445	0	4	4	4	5	11.2023367630581	6.46146817635372	0	3	-0.47362822465761
10	91	1	1	920.744789695163	NaN	NaN	0	0	0	0	10	0.8	463.738921324178	0	4	4	4	0	11.4644627891496	6.63987583382654	0	0	-0.828737619931747
10	92	1	4	906.657651189562	NaN	NaN	0	0	0	0	10	0.8	226.974052608963	0	2	4	5	0	9.72121680137326	6.59030104819669	0	0	0.138573563631422
10	93	2	2	826.794717459961	NaN	NaN	0	0	0	0	10	0.8	432.960724534973	0	4	4	4	0	9.00875477734338	6.59714570188665	2	0	-0.732061140637131
10	94	2	4	909.162457201091	NaN	NaN	0	0	0	0	10	0.8	206.726459651205	1	4	4	4	0	10.3839972582753	6.82762923450285	1	2	-0.809010712080387
10	95	2	5	806.330247038204	NaN	NaN	0	0	0	0	9	0.8	437.774671676881	0	2	4	5	1	11.264419247465	6.65672652417839	2	1	-0.105246329395237
10	96	1	5	816.963353867322	NaN	NaN	0	0	0	0	9	1	371.243044640133	0	0	5	5	1	9.64872259851665	6.65544035036765	0	2	0.622760416975984
10	97	1	5	1029.45131745219	NaN	NaN	0	0	0	0	8	1	403.342310386419	0	0	5	5	2	9.18678275967541	6.55535689181067	0	0	-1.68347301688609
10	98	3	2	805.248252965612	NaN	NaN	0	0	0	0	10	1	378.365208066023	2	0	5	5	0	9.2816605073425	6.53813982376767	3	0	0.551562938160625
10	99	3	3	867.865665747559	1	1	0	0	0	0	10	0.8	432.327444201506	0	2	4	5	0	10.5710226655951	6.70318811324086	4	3	-1.43017669242937
10	100	2	5	792.56271082977	NaN	NaN	0	0	0	0	6	1	354.753367545888	1	0	5	5	4	9.73793098507363	6.88448665204278	1	4	0.542446618995462
10	101	1	1	832.661849134638	NaN	NaN	0	0	0	0	9	0.8	496.197011026379	0	2	4	5	1	8.86361251812971	6.65157187358973	0	1	NaN
10	102	3	2	796.226845087403	NaN	NaN	0	0	0	0	10	0.6	309.626141428088	2	6	3	4	0	9.71414219194586	6.80128303447162	3	0	-0.463765041552018
10	103	3	2	789.306805201704	NaN	NaN	0	0	0	0	10	1	444.021901727905	0	0	5	5	0	10.3703622793829	6.60934924316738	4	3	0.327858344638606
10	104	3	4	791.629910121628	NaN	NaN	0	0	0	0	10	0.8	204.352374948563	2	2	4	5	0	9.07587382037315	6.66695679242921	3	4	0.960104972286201
10	105	1	1	882.220394185424	NaN	NaN	0	0	0	0	9	0.4	373.418470292662	0	10	2	3	1	10.1295291080884	6.68710860786651	0	3	0.847138186098678
10	106	3	4	902.154475355928	NaN	NaN	0	0	0	0	10	0.8	206.062693295994	0	2	4	5	0	10.9293233304747	6.68085467879022	4	0	-0.245570444076321
10	107	1	2	818.583265295274	NaN	NaN	0	0	0	0	9	0.8	374.551819362187	0	2	4	5	1	11.2329317034091	6.54965074223381	0	4	1.48625538995246
10	108	1	5	1129.07005312809	NaN	NaN	0	0	0	0	7	1	448.660572252859	0	0	5	5	3	9.25481358036313	6.66440902035041	0	0	-0.59567399928572
10	109	2	3	852.07922851987	1	1	0	0	0	0	10	0.8	372.408832267968	0	4	4	4	0	10.791049435745	6.51025834052315	2	0	0.868456046696845
10	110	3	5	951.666140839734	NaN	NaN	0	0	0	0	7	0.8	353.466721947184	2	2	4	5	3	8.59546469181907	6.63331843328038	3	2	-1.27689764974469
10	111	1	1	737.021717215612	NaN	NaN	0	0	0	0	10	0.8	510.664965805827	0	2	4	5	0	7.95064351565307	6.63068338564237	0	3	-0.498644624385156
10	112	3	3	914.751048972903	1	1	0	0	0	0	9	1	497.977469017154	2	2	5	4	1	7.24019179894206	6.64509096950564	3	0	-0.939854303239694
10	113	1	3	927.957056948799	1	1	0	0	0	0	8	1	391.688596282917	0	4	3	5	2	8.88049724744538	6.73101810048208	0	3	0.251733719994318
10	114	2	1	876.399457702973	NaN	NaN	0	0	0	0	10	1	440.136258121842	1	0	5	5	0	10.5068905362455	6.5424719605068	1	0	0.784875993256777
10	115	1	2	743.135907626311	NaN	NaN	0	0	0	0	10	1	430.367782858742	0	0	5	5	0	9.88345206624343	6.48616078894409	0	1	0.616625677898978
10	116	3	3	848.07598732823	1	1	0	0	0	0	10	0.6	416.151586534349	2	4	3	5	0	11.07833652126	6.61472560020376	3	0	-1.10284934586283
10	117	1	3	885.239164489576	1	1	0	0	0	0	10	0.8	368.132975688243	0	2	4	5	0	8.06422504136902	6.63068338564237	0	3	0.372468740880182
10	118	2	5	809.629268178469	NaN	NaN	0	0	0	0	8	0.333333333333333	468.773801579383	1	14	1	2	2	8.11801582592385	6.48463523563525	1	0	-1.8084971101651
10	119	2	2	785.154370646524	NaN	NaN	0	0	0	0	8	0.8	363.441086962671	0	2	4	5	2	10.7120417101353	6.58479139238572	2	1	-0.241554027239197
10	120	2	2	808.349832431304	NaN	NaN	0	0	0	0	8	0.8	410.003128643007	0	2	4	5	2	9.30286403848223	6.6631326959908	2	2	1.98145678012056
10	121	3	2	871.907231839941	NaN	NaN	0	0	0	0	10	0.6	399.624554447154	0	4	3	5	0	10.0670306582596	6.77650699237218	4	2	NaN
10	122	2	4	676.24492622781	NaN	NaN	0	0	0	0	10	0.8	175.132570247174	1	2	4	5	0	10.5895805537309	6.71659477352098	1	4	2.42950995825119
10	123	1	5	831.154174916264	NaN	NaN	0	0	0	0	7	0.8	450.365563586714	0	2	4	5	3	11.3611673447617	6.49375383985169	0	1	1.05135868686991
10	124	1	3	918.453850318656	1	1	0	0	0	0	8	0.6	388.669434285836	0	6	3	4	2	9.50240282560426	6.65286302935335	0	0	-0.64113553417277
10	125	2	1	827.68782452149	NaN	NaN	0	0	0	0	9	0.8	371.717597204516	0	2	4	5	1	8.44697953619901	6.59714570188665	2	0	NaN
10	126	3	1	794.98881391919	NaN	NaN	0	0	0	0	10	0.8	409.174910784507	0	2	4	5	0	11.3608273179253	6.7900972355139	4	2	-0.855021667591761
10	127	3	3	871.791572765687	1	1	0	0	0	0	10	0.6	426.11330126727	0	6	3	4	0	8.65255851490209	6.50279004591562	4	4	-0.504277708594283
10	128	2	4	676.562133218795	NaN	NaN	0	0	0	0	10	0.6	180.96093587081	0	4	3	5	0	10.3201377495681	6.3818160174061	2	4	0.127559241599397
10	129	3	4	869.672411067768	NaN	NaN	0	0	0	0	10	0.4	184.346466716605	2	10	2	3	0	6.460460979031	6.59987049921284	3	2	-1.01863402992222
10	130	2	4	763.816639987454	NaN	NaN	0	0	0	0	10	1	217.010005448852	1	0	5	5	0	10.7288216320521	6.44571981938558	1	3	0.0305166207275605
10	131	1	3	821.637280821051	1	1	0	0	0	0	9	1	468.701738488386	0	2	5	4	1	10.9099525035705	6.6631326959908	0	1	-0.0703920440865743
10	132	2	5	946.031011688319	NaN	NaN	0	0	0	0	10	0.8	406.138861921568	1	6	4	3	0	9.94293687199628	6.4831073514572	1	0	0.878915160270947
10	133	2	2	935.453681277977	NaN	NaN	0	0	0	0	10	1	508.860236476861	1	0	5	5	0	10.1619109990373	6.66440902035041	1	1	NaN
10	134	2	3	806.329904851737	1	1	0	0	0	0	9	0.75	468.034368751394	1	4	3	5	1	9.99975929518277	6.54965074223381	1	1	0.730308242760413
10	135	3	4	1529.64054664972	NaN	NaN	0	0	0	0	10	0.8	196.494417650835	2	2	4	5	0	10.0140948875321	6.63068338564237	3	1	-0.586464526817857
10	136	3	3	892.477437925663	1	1	0	0	0	0	10	1	403.810608458293	2	0	5	5	0	10.63240813074	6.5366915975913	3	3	0.376016769382775
10	137	1	4	796.42907737616	NaN	NaN	0	0	0	0	9	1	236.312277825197	0	0	5	5	1	9.47831886290829	6.65415252018322	0	3	-1.14212311474425
10	138	1	1	809.973850098686	NaN	NaN	0	0	0	0	10	0.8	455.79536566407	0	2	4	5	0	8.7006628377187	6.68461172766793	0	0	-0.34449891109817
10	139	2	4	841.670938296375	NaN	NaN	0	0	0	0	9	1	249.991408322757	1	0	5	5	1	8.60457117693382	6.51323011091231	1	0	-0.00255446117839316
10	140	1	5	1093.90490360238	NaN	NaN	0	0	0	0	7	1	321.735543572481	0	0	5	5	3	9.43045956079957	6.80903930604298	0	1	0.316309164619643
10	141	2	1	915.879238237721	NaN	NaN	0	0	0	0	8	1	427.779417415797	0	4	4	4	2	7.29194120182466	6.78897174299217	2	0	NaN
10	142	2	1	766.531206392756	NaN	NaN	0	0	0	0	10	0.6	362.450537722718	0	6	3	4	0	6.45145996967032	6.49978704065585	2	2	0.754730045933118
10	143	2	1	954.487811654872	NaN	NaN	0	0	0	0	10	1	471.698253462541	1	2	5	4	0	10.5714956417302	6.7945865808765	1	2	-1.47724306535319
10	144	3	3	799.600805096816	0	1	0	0	0	0	10	0.8	434.115606466226	2	4	4	4	0	8.7198123537889	6.62539236800796	3	1	0.830423679893678
10	145	1	4	765.978917198481	NaN	NaN	0	0	0	0	9	1	178.10335885619	0	4	5	3	1	10.9710573370923	6.69084227741856	0	3	NaN
10	146	3	1	887.316579420258	NaN	NaN	0	0	0	0	10	0.8	481.693353020764	2	2	4	5	0	7.47215943512376	6.43615036836943	3	0	-1.15674309447105
10	147	2	5	796.157723391843	NaN	NaN	0	0	0	0	9	1	401.112629265836	1	0	5	5	1	8.09462568333522	6.69950034016168	1	3	1.73953659660826
10	148	2	1	830.253197563252	NaN	NaN	0	0	0	0	9	0.5	513.378273389779	1	6	3	4	1	9.15851925037754	6.68336094576627	1	1	-0.301606493847313
10	149	1	1	934.230706320704	NaN	NaN	0	0	0	0	10	1	421.626165007637	0	0	5	5	0	10.5738576201972	6.71174039505618	0	1	0.4637064792437
10	150	1	2	905.152714463838	NaN	NaN	0	0	0	0	10	0.8	379.750890537031	0	2	4	5	0	8.1113172369985	6.68085467879022	0	0	2.01263356724004
10	151	2	3	778.590889212865	1	1	0	0	0	0	10	0.8	414.474574773014	1	2	4	5	0	9.20418108559658	6.72623340235875	1	0	-0.487891011364976
10	152	2	5	938.026924611222	NaN	NaN	0	0	0	0	8	1	343.044329221792	1	0	5	5	2	9.12672626624452	6.45047042214418	1	1	0.501794111780691
10	153	3	2	765.679846097555	NaN	NaN	0	0	0	0	7	0.8	421.785294374548	0	2	4	5	3	6.82013699282788	6.61338421837956	4	1	0.177350491547129
10	154	3	1	1042.13412209629	NaN	NaN	0	0	0	0	8	0.8	390.79236568481	2	2	4	5	2	8.97604697108695	6.72503364216684	3	4	0.505566386711493
10	155	3	5	780.463676548607	NaN	NaN	0	0	0	0	10	1	506.433999049504	2	0	5	5	0	8.27363330943772	6.75576892198426	3	3	0.691780414768186
10	156	1	2	883.098102849544	NaN	NaN	0	0	0	0	6	1	384.527694781229	0	0	5	5	4	11.175686271065	6.84054652928869	0	3	-0.329329623934101
10	157	2	4	876.035371145917	NaN	NaN	0	0	0	0	10	0.6	229.004904618809	0	4	3	5	0	5.92129478097979	6.66949808985788	2	0	0.478578508173047
10	158	3	2	694.026653599394	NaN	NaN	0	0	0	0	9	0.8	426.781654689182	0	4	4	4	1	9.8978926987464	6.62273632394984	4	2	0.332182516168088
10	159	1	1	917.382464031107	NaN	NaN	0	0	0	0	10	0.6	436.858298528569	0	6	3	4	0	8.68725721842035	6.73221070646721	0	4	-0.01984887467004
10	160	3	1	888.166913155146	NaN	NaN	0	0	0	0	10	0.8	459.054778464283	0	2	4	5	0	9.56801240077817	6.73101810048208	4	0	-1.03714989095727
10	161	2	5	879.483585649723	NaN	NaN	0	0	0	0	7	1	399.136964255082	0	0	5	5	3	8.28560806522755	6.73459165997295	2	4	-0.228299156748909
10	162	1	3	881.655101899923	0	1	0	0	0	0	10	0.8	549.782187903839	0	2	4	5	0	7.95583504613345	6.57368016696065	0	2	-0.133427479907844
10	163	2	4	743.753554463183	NaN	NaN	0	0	0	0	10	0.8	180.862655304587	1	2	4	5	0	10.4215678309617	6.50578406012823	1	0	0.676923852373566
10	164	2	1	858.750498737209	NaN	NaN	0	0	0	0	9	1	498.914738863365	1	2	4	5	1	9.63868095816403	6.45676965557216	1	1	1.0169949293619
10	165	2	5	705.641836009818	NaN	NaN	0	0	0	0	10	0.8	510.535434438833	1	2	4	5	0	9.38902720398109	6.52502965784346	1	1	-0.509807878409257
10	166	3	5	762.491351233621	NaN	NaN	0	0	0	0	7	1	355.549460776745	0	0	5	5	3	7.57175083529405	6.73933662735717	4	1	0.798448796948762
10	167	3	5	796.135139074977	NaN	NaN	0	0	0	0	10	1	410.727089907424	0	0	5	5	0	9.58401311675089	6.57786135772105	4	4	0.545411967698944
10	168	2	3	812.924183081122	1	1	0	0	0	0	8	1	490.614562384888	1	4	4	4	2	8.60651957327056	6.57088296233958	1	4	1.61885824651616
10	169	2	5	943.81364243236	NaN	NaN	0	0	0	0	8	1	380.373931059699	0	0	5	5	2	9.55004597606474	6.76619171466035	2	1	-1.11907488828155
10	170	3	2	936.644148506275	NaN	NaN	0	0	0	0	10	0.8	536.830484660772	2	2	4	5	0	7.81387226316243	6.67456139181443	3	2	-0.213615068836051
10	171	1	3	905.096938045972	0	1	0	0	0	0	9	0.8	479.49871035359	0	2	4	5	1	9.76789073487335	6.46146817635372	0	3	0.831362306896241
10	172	1	5	848.922214823688	NaN	NaN	0	0	0	0	8	1	524.57010361066	0	0	5	5	2	9.04347146575232	6.49677499018586	0	0	1.00152004616583
10	173	3	3	793.294305809468	1	1	0	0	0	0	9	1	401.538563697654	2	0	5	5	1	6.72161019041956	6.66185474054531	3	0	1.07893988896451
10	174	2	4	795.594826411616	NaN	NaN	0	0	0	0	10	0.8	242.737375084087	1	2	4	5	0	8.15154365826108	6.50727771238501	1	3	0.0912939353362188
10	175	1	4	775.393497496225	NaN	NaN	0	0	0	0	10	0.8	224.341192226347	0	2	4	5	0	7.78993925706582	6.73101810048208	0	1	0.218335039838668
10	176	2	1	792.003920089883	NaN	NaN	0	0	0	0	10	0.6	504.6161399031	0	4	3	5	0	8.92724455774169	6.73578001424233	2	0	-0.163766535781678
10	177	3	1	865.030649654727	NaN	NaN	0	0	0	0	9	0.5	626.199186155116	0	8	2	4	1	8.32000309759238	6.56103066589657	4	2	1.17081185732688
10	178	2	3	755.565836362621	1	1	0	0	0	0	9	0.8	530.493603092462	0	2	4	5	1	10.2795458554599	6.70808408385307	2	4	-0.148557724268692
10	179	2	3	857.528550340248	1	1	0	0	0	0	9	0.75	413.092973935883	1	4	3	5	1	10.8269490215123	6.58617165485467	1	2	-2.40895937485741
10	180	3	4	845.56844382405	NaN	NaN	0	0	0	0	10	0.8	179.181159118726	2	2	4	5	0	10.2216363531071	6.69703424766648	3	1	-1.60785149269672
11	1	2	1	844.398013681939	NaN	NaN	0	0	0	0	9	0.5	437.992755875086	0	6	2	5	1	11.3214099306916	6.48920493132532	2	3	-0.384394286076306
11	2	1	2	749.589377468737	NaN	NaN	0	0	0	0	10	0.4	369.180195207067	0	10	2	3	0	10.5290249397847	6.44571981938558	0	2	1.0100779690601
11	3	3	1	699.852723385675	NaN	NaN	0	0	0	0	9	0.5	536.355936585631	2	6	3	4	1	9.8898582687143	6.40191719672719	3	0	-0.0690772334236114
11	4	3	5	727.078365941452	NaN	NaN	0	0	0	0	10	1	477.407670098032	2	2	5	4	0	10.3335196517501	6.44094654063292	3	3	0.208479971423622
11	5	3	1	655.751179171148	NaN	NaN	0	0	0	0	10	0.8	419.561800949387	0	2	4	5	0	9.48389016424366	6.43294009273918	4	3	-0.651601287455739
11	6	3	1	1012.06374777894	NaN	NaN	0	0	0	0	9	0.4	562.586333749453	0	6	2	5	1	8.7667969108415	6.46302945692067	4	4	0.594433549717428
11	7	1	4	783.628616557962	NaN	NaN	0	0	0	0	10	0.2	200.717920971155	0	10	1	4	0	9.75027170718368	6.48157712927643	0	4	0.44964044521741
11	8	3	4	781.521096416782	NaN	NaN	0	0	0	0	9	0.4	205.289101272417	2	6	2	5	1	11.523678585076	6.4393503711001	3	0	1.97923555987524
11	9	2	4	830.503573784881	NaN	NaN	0	0	0	0	10	0.6	244.652004612141	0	6	3	4	0	9.31766436182241	6.47389069635227	2	3	0.647872609562699
11	10	3	4	777.257465801995	NaN	NaN	0	0	0	0	10	0.4	214.617091397184	2	8	2	4	0	10.1681455788112	6.48768401848461	3	2	0.901007304089974
11	11	3	2	764.18324441056	NaN	NaN	0	0	0	0	8	0.4	440.82858669188	2	10	2	3	2	9.4267047349026	6.49375383985169	3	3	-0.821081652482668
11	12	2	3	724.392210216593	0	1	0	0	0	0	8	0.25	376.314633072671	1	14	1	2	2	10.9243590560538	6.44413125670044	1	3	1.32959422234796
11	13	3	2	825.04160974986	NaN	NaN	0	0	0	0	8	0.6	460.583827301735	0	6	3	4	2	10.4945636948333	6.45519856334012	4	1	0.324049821502641
11	14	3	5	668.731983936141	NaN	NaN	0	0	0	0	9	0.4	443.458878798058	2	10	2	3	1	8.26920727979577	6.41673228251233	3	4	0.0826584124113431
11	15	2	1	714.035967796463	NaN	NaN	0	0	0	0	6	0.75	273.757638860856	0	4	3	5	4	9.85743482267455	6.57088296233958	2	3	-0.76216650226434
11	16	3	3	823.72248486854	0	1	0	0	0	0	10	0.6	385.488695649968	2	6	3	4	0	10.5134364996548	6.41345895716736	3	2	0.470812814379865
11	17	2	4	697.422522372108	NaN	NaN	0	0	0	0	10	0.8	217.761692811089	1	4	4	4	0	7.78915623676876	6.48004456192665	1	3	0.837285854900483
11	18	3	4	616.680445333714	NaN	NaN	0	0	0	0	9	1	215.466274183596	0	2	4	5	1	10.22533602862	6.48463523563525	4	1	-1.77713827745214
11	19	2	5	775.910966085121	NaN	NaN	0	0	0	0	9	0.4	461.524715766008	0	6	2	5	1	10.3926039367122	6.50578406012823	2	4	1.03337606480428
11	20	3	1	703.815915181622	NaN	NaN	0	0	0	0	9	0.6	580.644594177769	0	6	3	4	1	10.4553580181378	6.50876913697168	4	2	1.65867828325604
11	21	3	5	700.847798652831	NaN	NaN	0	0	0	0	10	0.8	503.40640100576	2	2	4	5	0	9.32357118988645	6.4425401664682	3	4	-0.706893501542017
11	22	1	4	621.274969271781	NaN	NaN	0	0	0	0	10	0.6	215.185661887083	0	4	3	5	0	9.73887785496856	6.50279004591562	0	3	0.482419640566728
11	23	3	2	914.716095582207	NaN	NaN	0	0	0	0	10	0.4	400.697742309988	2	6	2	5	0	9.5040743052225	6.36647044773144	3	0	0.772478057984917
11	24	1	3	788.139305062032	1	1	0	0	0	0	9	0.8	410.844211031037	0	2	4	5	1	9.12454426935485	6.48157712927643	0	3	0.618554942644778
11	25	2	4	760.589612892545	NaN	NaN	0	0	0	0	10	0.4	259.862554402767	1	6	2	5	0	8.61329500262751	6.42486902390539	1	0	1.02911284002937
11	26	3	4	759.856651674454	NaN	NaN	0	0	0	0	9	0	171.503361109052	2	12	0	4	1	8.08216285301352	6.40522845803084	3	1	1.65785031610677
11	27	3	5	789.410866167145	NaN	NaN	0	0	0	0	10	0.6	500.626419724606	0	4	3	5	0	9.10395895022023	6.45519856334012	4	3	0.13171985370899
11	28	3	2	739.371720152576	NaN	NaN	0	0	0	0	10	0.6	415.732507522313	2	4	3	5	0	11.4740241569726	6.38687931936265	3	4	1.01683569664363
11	29	1	1	735.985795198303	NaN	NaN	0	0	0	0	9	0.75	462.046022626192	0	4	3	5	1	10.0264241935275	6.46925031679577	0	3	1.17425015976805
11	30	3	3	880.178634488402	1	1	0	0	0	0	9	0.5	484.381866372821	2	6	2	5	1	8.9898102839373	6.41999492814714	3	0	0.445994649554459
11	31	2	4	714.864740938538	NaN	NaN	0	0	0	0	9	0.5	220.754933271258	0	6	2	5	1	9.04009210681061	6.49978704065585	2	3	-0.682185974499654
11	32	1	2	668.005182056277	NaN	NaN	0	0	0	0	10	0.4	436.743888992498	0	8	2	4	0	8.11319081593854	6.44094654063292	0	2	0.148808267599855
11	33	1	1	713.615764072529	NaN	NaN	0	0	0	0	9	0.5	435.164405635087	0	8	2	4	1	8.800805639538	6.46614472423762	0	0	0.0707731801066831
11	34	3	1	706.19376182276	NaN	NaN	0	0	0	0	10	0.6	444.547154716767	0	4	3	5	0	9.98778849906986	6.5410299991899	4	0	-0.12810815741045
11	35	1	2	765.456174256997	NaN	NaN	0	0	0	0	6	0	352.393484775519	0	10	0	5	4	8.25214771265536	6.42162226780652	0	4	0.617279194482851
11	36	1	5	966.857971141508	NaN	NaN	0	0	0	0	10	0.6	424.688026689158	0	6	3	4	0	9.87202821380703	6.50428817353665	0	0	0.526633279232853
11	37	3	4	806.03081311483	NaN	NaN	0	0	0	0	8	0	213.410282698045	0	10	1	4	2	9.90295283706714	6.41345895716736	4	0	0.580190625306916
11	38	1	1	707.742150950253	NaN	NaN	0	0	0	0	9	0.75	458.541611148653	0	4	3	5	1	10.2158625386481	6.4118182677099	0	4	-3.12264922755264
11	39	2	1	818.070950098445	NaN	NaN	0	0	0	0	10	0.8	548.695366356356	0	2	4	5	0	10.6322508795199	6.44888939414686	2	0	0.631392484641118
11	40	1	2	971.519905611331	NaN	NaN	0	0	0	0	10	0.6	442.249304144991	0	4	3	5	0	10.4064786546479	6.38687931936265	0	2	2.18992040432831
11	41	1	1	855.786629583235	NaN	NaN	0	0	0	0	9	0.2	544.72236542341	0	8	1	5	1	10.5817575384466	6.42486902390539	0	0	-0.775375733884216
11	42	3	1	802.412202059259	NaN	NaN	0	0	0	0	9	0	530.754081824561	2	14	0	3	1	8.98881840192197	6.42486902390539	3	0	-0.693096076407983
11	43	2	2	761.752701211662	NaN	NaN	0	0	0	0	8	0.5	375.329554860232	0	8	2	4	2	8.44185190075916	6.3491389913798	2	3	0.650263130250052
11	44	2	2	639.241758121443	NaN	NaN	0	0	0	0	9	0.8	465.7850173385	1	2	4	5	1	8.60806719404324	6.49677499018586	1	2	-1.5842342144299
11	45	3	3	696.212554646991	1	1	0	0	0	0	10	0.4	390.221517599129	0	8	2	4	0	7.48480602447756	6.47389069635227	4	1	-0.440917410969569
11	46	1	3	730.623749312144	1	1	0	0	0	0	10	0.6	473.957683047775	0	6	3	4	0	7.94115094547446	6.47850964220857	0	4	0.658203340499048
11	47	1	3	620.35072639128	0	1	0	0	0	0	9	0.4	397.970347163564	0	6	2	5	1	10.4047291082987	6.56244409369372	0	0	0.0349329445258452
11	48	2	3	666.912241752925	1	1	0	0	0	0	10	0.8	532.215931939117	0	2	4	5	0	8.45653211761463	6.49526555593701	2	0	-0.781747139968057
11	49	3	3	608.575783125616	1	1	0	0	0	0	8	0.2	382.242938152616	2	8	1	5	2	8.19299829690772	6.50279004591562	3	2	0.216736758796301
11	50	3	2	643.874949014389	NaN	NaN	0	0	0	0	10	0.6	414.384535352031	0	8	3	3	0	8.77248408301668	6.50279004591562	4	3	-0.931333172789924
11	51	2	5	754.554488240956	NaN	NaN	0	0	0	0	9	0.75	405.835322581884	0	2	4	5	1	10.7601024027197	6.40025744530882	2	4	-0.179989476539788
11	52	1	3	771.268194000186	0	1	0	0	0	0	9	0.5	464.589911375762	0	6	3	4	1	10.4955378563184	6.4707995037826	0	2	0.645412225914856
11	53	2	5	869.14212740794	NaN	NaN	0	0	0	0	9	0.4	402.003193947058	0	10	2	3	1	9.2381320767916	6.45990445437753	2	0	1.10422555596217
11	54	2	5	766.816361391648	NaN	NaN	0	0	0	0	9	1	452.77303818744	0	2	5	4	1	9.10001312864823	6.47850964220857	2	2	1.03586069222646
11	55	3	2	993.67333335158	NaN	NaN	0	0	0	0	10	0.2	404.525873640124	2	8	1	5	0	10.9735634231563	6.4377516497364	3	2	0.464303993741111
11	56	1	1	784.663727522002	NaN	NaN	0	0	0	0	10	0.2	506.863900223655	0	10	1	4	0	9.20917599666908	6.48463523563525	0	3	0.542600850443437
11	57	3	3	735.209034242871	0	1	0	0	0	0	9	0.6	386.04393376104	0	4	3	5	1	9.62243503099315	6.51323011091231	4	0	-0.111939694182111
11	58	3	5	746.554876963728	NaN	NaN	0	0	0	0	6	0.75	335.882497350753	2	2	4	5	4	8.88507331499125	6.35437004079735	3	4	1.118843147405
11	59	1	4	752.427805715342	NaN	NaN	0	0	0	0	9	0.6	248.543353573151	0	4	3	5	1	9.74987504101044	6.50876913697168	0	3	0.0143459013136461
11	60	2	1	740.25798044886	NaN	NaN	0	0	0	0	8	0.5	393.431848521385	1	6	2	5	2	9.57755299171024	6.53524127101366	1	0	1.82771172932784
11	61	2	1	930.490160115369	NaN	NaN	0	0	0	0	9	0	532.985148744907	0	10	0	5	1	9.96537408878912	6.46302945692067	2	1	0.602508326657348
11	62	3	1	669.156978256069	NaN	NaN	0	0	0	0	10	0.6	536.460164262595	2	4	3	5	0	9.92668587433145	6.45990445437753	3	2	-0.799599725584021
11	63	2	5	666.941669700918	NaN	NaN	0	0	0	0	7	0.8	442.157544577307	1	2	4	5	3	10.0445491078462	6.43454651878745	1	3	0.682903504578524
11	64	2	4	732.836320384195	NaN	NaN	0	0	0	0	10	0	254.45330760933	0	10	0	5	0	10.3314494451989	6.55535689181067	2	1	-0.314585682121045
11	65	2	4	765.996142885797	NaN	NaN	0	0	0	0	9	0.25	283.154067054921	1	10	1	4	1	9.04826658358949	6.4377516497364	1	2	0.688221035234469
11	66	1	2	814.134790951812	NaN	NaN	0	0	0	0	10	0.6	401.049858574874	0	6	3	4	0	9.54526218274467	6.51767127291227	0	1	-0.168417603650558
11	67	3	5	820.978499804369	NaN	NaN	0	0	0	0	7	0.4	339.682665459708	0	6	2	5	3	8.40083811055923	6.48463523563525	4	0	-0.937515030357512
11	68	3	5	712.760300466471	NaN	NaN	0	0	0	0	9	0.6	492.073928901807	0	4	3	5	1	8.67836370197635	6.51174532964473	4	4	0.142505995553717
11	69	2	5	655.575638038954	NaN	NaN	0	0	0	0	9	0.6	444.282409096568	1	4	3	5	1	8.56789046692095	6.45519856334012	1	4	0.0332830223847054
11	70	2	4	914.624389883556	NaN	NaN	0	0	0	0	6	0.5	208.080670102452	0	6	2	5	4	9.554428419337	6.42648845745769	2	1	0.976217937958628
11	71	1	4	925.206132510539	NaN	NaN	0	0	0	0	8	0	302.589428819394	0	10	0	5	2	10.0108080617164	6.47389069635227	0	2	0.534035426956708
11	72	2	4	642.569511550846	NaN	NaN	0	0	0	0	7	0.666666666666667	222.461444324587	0	6	2	5	3	9.72621347705791	6.42162226780652	2	0	-1.74299863525253
11	73	3	4	676.222081089691	NaN	NaN	0	0	0	0	7	1	203.773818255575	2	4	3	5	3	10.9237282755017	6.4377516497364	3	2	0.546133032775045
11	74	1	1	918.882545531233	NaN	NaN	0	0	0	0	10	0.4	502.414860844302	0	8	2	4	0	7.75882696481169	6.49828214947643	0	3	0.548339823791778
11	75	1	3	790.992447282861	1	1	0	0	0	0	10	1	482.801818137655	0	0	5	5	0	9.98672665638179	6.56103066589657	0	0	2.1564353891226
11	76	3	4	605.297646585313	NaN	NaN	0	0	0	0	6	0.333333333333333	219.86650110492	0	8	1	5	4	10.0082211616728	6.53087762772588	4	0	0.925580118178782
11	77	3	5	754.999671501992	NaN	NaN	0	0	0	0	7	0	270.222224202056	0	10	0	5	3	9.01022594255273	6.49526555593701	4	4	-0.970712035257755
11	78	3	5	845.466316633974	NaN	NaN	0	0	0	0	6	1	327.45596386051	0	0	5	5	4	9.16156900397881	6.55677835615804	4	4	0.968598390186135
11	79	3	4	755.035943158873	NaN	NaN	0	0	0	0	7	0.25	245.114481274851	0	6	2	5	3	10.2807139928863	6.44571981938558	4	4	1.3910054509779
11	80	1	5	997.10305804274	NaN	NaN	0	0	0	0	8	1	430.687008836955	0	0	5	5	2	8.98175642794292	6.41017488196617	0	4	1.6437384899282
11	81	1	4	729.710114180307	NaN	NaN	0	0	0	0	8	1	273.128194077054	0	4	4	4	2	9.9386403864264	6.52502965784346	0	0	-1.4703244196365
11	82	3	1	827.230912211689	NaN	NaN	0	0	0	0	8	0.4	359.82892599376	2	8	2	4	2	10.3118103975364	6.45362499889269	3	0	1.16068584284221
11	83	1	5	713.354676579911	NaN	NaN	0	0	0	0	7	1	452.644251197992	0	0	5	5	3	9.45306833544864	6.48157712927643	0	3	1.40002300773198
11	84	1	5	945.629128467772	NaN	NaN	0	0	0	0	10	1	400.149737602032	0	0	5	5	0	7.88812759728711	6.52209279817015	0	0	-0.377423236105037
11	85	1	1	870.232672413749	NaN	NaN	0	0	0	0	8	0.5	446.002657850422	0	10	2	3	2	9.8585402424044	6.51767127291227	0	0	-0.889677470775709
11	86	1	5	966.728967229756	NaN	NaN	0	0	0	0	7	0.8	357.634315110538	0	2	4	5	3	9.43198904625381	6.46925031679577	0	0	NaN
11	87	2	2	781.828378944283	NaN	NaN	0	0	0	0	9	0.6	494.996287427547	0	6	3	4	1	9.79602305075166	6.44094654063292	2	0	-1.83821110757109
11	88	2	4	707.530680346736	NaN	NaN	0	0	0	0	10	0.6	247.002856581325	1	6	3	4	0	9.61185751961556	6.4393503711001	1	2	-0.553674600803559
11	89	1	3	847.647406645137	0	1	0	0	0	0	8	0.4	412.717486255312	0	6	2	5	2	9.78662513017558	6.41836493593621	0	1	2.40159126838422
11	90	1	3	894.812879312667	1	1	0	0	0	0	7	0.75	545.825430421307	0	4	3	5	3	10.6185062926	6.40025744530882	0	0	0.707581056426321
11	91	3	1	926.082127243717	NaN	NaN	0	0	0	0	8	0.8	484.180913242224	2	2	4	5	2	8.39576020293582	6.4085287910595	3	0	-2.15658074653305
11	92	1	1	823.658838376105	NaN	NaN	0	0	0	0	7	0.25	433.653889873748	0	10	1	4	3	10.069632646761	6.52356230614951	0	3	0.311737251487658
11	93	1	1	1014.96958655844	NaN	NaN	0	0	0	0	10	0	435.721780849324	0	10	0	5	0	8.60257115189283	6.57368016696065	0	0	-1.15128268720672
11	94	2	4	662.170920259996	NaN	NaN	0	0	0	0	10	0.6	229.129534122418	1	4	3	5	0	9.82196708700575	6.54391184556479	1	0	-0.246322537260933
11	95	2	2	714.083531573124	NaN	NaN	0	0	0	0	9	0.4	448.386175531116	1	6	2	5	1	8.46116704580247	6.4393503711001	1	1	0.577478123683902
11	96	1	2	956.734414821767	NaN	NaN	0	0	0	0	8	0	455.431608450431	0	10	0	5	2	8.9147146536746	6.55961523749324	0	1	0.250693687072247
11	97	2	1	756.394761550837	NaN	NaN	0	0	0	0	7	0.25	548.277760155132	1	12	1	3	3	9.48548943925319	6.51767127291227	1	0	-2.08804797711294
11	98	3	2	665.486012828296	NaN	NaN	0	0	0	0	9	1	369.996905034907	0	0	5	5	1	8.53528994736311	6.54391184556479	4	1	-0.827345822399594
11	99	2	3	610.959789104527	1	1	0	0	0	0	9	1	501.339431455273	1	0	5	5	1	8.61553877327437	6.47850964220857	1	4	0.330683445937427
11	100	3	3	744.768668953839	0	1	0	0	0	0	6	0.5	306.850774343984	2	8	1	5	4	8.83183180248123	6.44571981938558	3	1	0.399124585783668
11	101	2	2	825.941215278363	NaN	NaN	0	0	0	0	10	0.8	479.160032577182	1	2	4	5	0	8.82397917380927	6.58202513889283	1	3	-1.78987946846516
11	102	2	5	673.813779944794	NaN	NaN	0	0	0	0	7	1	347.305993543215	0	0	5	5	3	9.97549596352938	6.50279004591562	2	1	NaN
11	103	2	3	696.21631868722	1	1	0	0	0	0	7	0.8	335.393819419462	1	2	4	5	3	10.4942404712285	6.39692965521615	1	2	0.412128178995232
11	104	3	3	856.136000918923	0	1	0	0	0	0	8	0.25	384.617699744491	2	8	1	5	2	8.51250696717114	6.54678541076052	3	1	2.1162142196823
11	105	1	5	933.292316704865	NaN	NaN	0	0	0	0	6	0.8	602.267607717434	0	2	4	5	4	8.76189767166776	6.46769872610435	0	3	-1.48947822844786
11	106	1	2	831.360063947614	NaN	NaN	0	0	0	0	7	0.6	431.195281535259	0	4	3	5	3	8.83991277920968	6.54678541076052	0	0	-1.29427470450945
11	107	2	5	729.630042786994	NaN	NaN	0	0	0	0	8	0.8	408.483275391164	0	2	4	5	2	10.0464505850757	6.46769872610435	2	0	-0.389356574978299
11	108	3	1	733.920363865764	NaN	NaN	0	0	0	0	10	0.4	485.54279235172	0	8	2	4	0	10.6490633918305	6.56526497003536	4	2	0.596073575190893
11	109	1	2	868.601132223375	NaN	NaN	0	0	0	0	10	1	467.074770445702	0	0	5	5	0	9.53996948620961	6.68710860786651	0	4	0.479009966151317
11	110	2	4	711.73853473465	NaN	NaN	0	0	0	0	7	0.5	205.049007765171	0	8	1	5	3	9.38739561655843	6.57507584059962	2	0	-1.07337798435034
11	111	3	3	668.568419294388	0	1	0	0	0	0	5	0.75	502.074141939327	0	4	3	5	5	9.36594091925146	6.53087762772588	4	2	-1.0790916372645
11	112	2	1	589.094481506436	NaN	NaN	0	0	0	0	9	0.8	536.786246331762	1	2	4	5	1	9.53684124350501	6.5510803350434	1	4	-2.04642981881004
11	113	1	5	955.265070530913	NaN	NaN	0	0	0	0	7	1	380.818234613779	0	0	5	5	3	9.88869764310146	6.41673228251233	0	1	-0.82504995931966
11	114	2	2	851.750894472389	NaN	NaN	0	0	0	0	6	0.6	401.89352047374	0	4	3	5	4	10.2441758622691	6.45519856334012	2	0	-0.11596843440648
11	115	1	5	905.719013739144	NaN	NaN	0	0	0	0	8	0.4	304.660590275825	0	6	2	5	2	9.21440297449144	6.4707995037826	0	2	-1.57510056791119
11	116	1	5	712.243942633904	NaN	NaN	0	0	0	0	7	0.2	449.716148786657	0	8	1	5	3	9.38898980899767	6.54678541076052	0	0	-2.31192624532187
11	117	1	4	884.128481052358	NaN	NaN	0	0	0	0	10	0.8	231.897722601939	0	2	4	5	0	7.58711337489181	6.50279004591562	0	0	-0.197808424280609
11	118	1	3	706.735441378441	1	1	0	0	0	0	10	0.6	535.601954654883	0	4	3	5	0	10.678054348207	6.46614472423762	0	0	-1.04376201540229
11	119	1	1	741.771466661703	NaN	NaN	0	0	0	0	8	1	459.659246828711	0	4	3	5	2	9.04795623234393	6.51323011091231	0	0	-2.61846652667376
11	120	2	1	681.445541871653	NaN	NaN	0	0	0	0	8	1	426.421369612144	1	2	4	5	2	10.0459130331026	6.64639051484773	1	0	-0.327616789501818
11	121	1	5	728.461821686324	NaN	NaN	0	0	0	0	8	0.8	610.827520834702	0	2	4	5	2	9.45570191114382	6.42324696353352	0	1	-0.370363520195447
11	122	3	4	672.825206200287	NaN	NaN	0	0	0	0	6	1	192.007099013469	0	4	3	5	4	10.3774331742029	6.52356230614951	4	0	-0.201100826374978
11	123	1	4	578.290318341715	NaN	NaN	0	0	0	0	5	0.666666666666667	364.333863763524	0	6	2	5	5	8.94856878457747	6.44571981938558	0	4	-0.950688898117665
11	124	3	3	802.377983514816	1	1	0	0	0	0	7	1	566.293515015255	0	6	2	5	3	10.7748440227066	6.37161184723186	4	0	NaN
11	125	1	1	918.961248182313	NaN	NaN	0	0	0	0	7	1	468.754551103287	0	2	4	5	3	9.74009149306188	6.46925031679577	0	4	0.138470015533188
11	126	2	1	652.864502776538	NaN	NaN	0	0	0	0	8	1	539.482393009677	1	2	4	5	2	10.5690183069062	6.55819780281227	1	0	0.0638596239798967
11	127	3	5	615.48005880104	NaN	NaN	0	0	0	0	7	0.8	423.549194685082	0	2	4	5	3	10.5203362376814	6.51174532964473	4	1	0.733711639352474
11	128	2	2	739.925718384256	NaN	NaN	0	0	0	0	8	0.4	462.843663031654	1	8	2	4	2	8.81950567789121	6.50428817353665	1	4	2.62264978708999
11	129	3	4	652.180816263353	NaN	NaN	0	0	0	0	6	1	256.099946024587	2	4	3	5	4	9.59960384239599	6.52649485957079	3	1	0.0133354916030525
11	130	1	2	764.578810782041	NaN	NaN	0	0	0	0	6	0.6	527.113417741279	0	4	3	5	4	11.2664780220864	6.37331978957701	0	3	1.86351627420239
11	131	2	5	789.654502202211	NaN	NaN	0	0	0	0	7	0.6	443.421915995348	1	4	3	5	3	9.30669013793108	6.59167373200866	1	0	-1.22723814181101
11	132	1	4	918.196463719141	NaN	NaN	0	0	0	0	7	0.333333333333333	214.254926713698	0	8	1	5	3	9.21729884730429	6.66185474054531	0	1	1.26016762616248
11	133	2	3	721.216729309162	0	1	0	0	0	0	10	0.4	474.365998703887	0	6	2	5	0	8.30199596068777	6.4281052726846	2	0	0.819354173977188
11	134	2	2	723.442303428783	NaN	NaN	0	0	0	0	6	1	459.992016275313	0	0	5	5	4	9.52507087421964	6.52795791762255	2	2	1.43641711475969
11	135	3	3	727.563927084702	0	1	0	0	0	0	9	0.75	446.112747890399	2	4	3	5	1	9.6933402850901	6.47697236288968	3	2	-2.15612854280783
11	136	2	1	570.955231193693	NaN	NaN	0	0	0	0	7	1	453.714893086467	1	4	3	5	3	9.83238463802573	6.56244409369372	1	3	0.0158523384946915
11	137	3	2	972.260394909426	NaN	NaN	0	0	0	0	5	0.6	325.327984938514	2	4	3	5	5	9.40564656801629	6.61338421837956	3	1	-0.516484697787818
11	138	3	3	678.016843736259	1	1	0	0	0	0	7	0.75	433.039239933771	0	4	3	5	3	8.49134676575683	6.47697236288968	4	3	-1.18748267837367
11	139	3	1	703.845343129615	NaN	NaN	0	0	0	0	6	0.25	273.695303756874	0	8	1	5	4	9.06795340795923	6.52209279817015	4	4	0.815646993059458
11	140	1	1	856.143186814734	NaN	NaN	0	0	0	0	7	0.666666666666667	570.453447276912	0	6	2	5	3	9.33602137838726	6.38856140554563	0	4	0.214478738415886
11	141	2	3	702.578914806509	1	1	0	0	0	0	6	1	445.088481665889	0	2	4	5	4	9.80748082637672	6.52356230614951	2	0	-0.939213160601184
11	142	2	1	800.26019781053	NaN	NaN	0	0	0	0	8	1	419.092210221396	0	2	4	5	2	9.05545658007283	6.4377516497364	2	2	0.181923275866298
11	143	1	3	779.707513570429	1	1	0	0	0	0	9	0.8	572.166733296426	0	4	4	4	1	10.4784391023292	6.40357419793482	0	2	0.315163413223163
11	144	1	5	684.140936603399	NaN	NaN	0	0	0	0	7	0.8	368.602436208288	0	2	4	5	3	8.8798126233498	6.56385552653213	0	0	-0.199287564860225
11	145	3	1	705.251040928488	NaN	NaN	0	0	0	0	9	0.75	536.742697782053	2	4	3	5	1	8.98474311479217	6.48004456192665	3	0	-1.53807804038476
11	146	2	3	834.755227909227	1	1	0	0	0	0	9	0.6	405.643801822206	1	6	3	4	1	9.45805628091087	6.55535689181067	1	3	-0.503298019360657
11	147	3	3	823.186622465983	1	1	0	0	0	0	9	0.5	442.256962027094	0	6	2	5	1	7.50422701764558	6.52941883826223	4	1	0.510933965795354
11	148	3	5	715.134725252938	NaN	NaN	0	0	0	0	5	1	349.495148246557	2	2	4	5	5	10.5679043610297	6.38687931936265	3	4	-0.0566232463557966
11	149	1	2	925.847045844421	NaN	NaN	0	0	0	0	9	0.8	463.107398109748	0	2	4	5	1	9.64778602187935	6.58202513889283	0	3	-1.09956746022711
11	150	1	3	823.943194479398	1	1	0	0	0	0	7	0.5	417.268397960162	0	4	3	5	3	9.20505818458477	6.47697236288968	0	0	0.0130505560511056
11	151	1	2	631.46354082528	NaN	NaN	0	0	0	0	5	1	410.09085340609	0	0	5	5	5	8.5449270861733	6.5366915975913	0	0	0.235068496807729
11	152	1	4	814.506746528423	NaN	NaN	0	0	0	0	5	0.5	412.524034381863	0	6	2	5	5	8.42584217357331	6.49526555593701	0	0	0.674673445633526
11	153	1	4	841.020301178105	NaN	NaN	0	0	0	0	10	0.8	241.133685400728	0	2	4	5	0	9.97488081478321	6.54678541076052	0	0	0.311335915688436
11	154	2	3	787.484019940166	0	0	0	0	0	0	6	1	494.31936616411	0	2	4	5	4	9.1877965178855	6.48920493132532	2	0	-0.387402979394167
11	155	3	2	757.853155908379	NaN	NaN	0	0	0	0	7	0.8	497.242251076294	0	2	4	5	3	10.504202816651	6.51619307604296	4	2	-1.14515216273875
11	156	3	5	754.874089444456	NaN	NaN	0	0	0	0	6	0.6	357.451158271492	2	4	3	5	4	10.5125277613912	6.48004456192665	3	4	0.247698874886129
11	157	2	3	821.706328240907	0	1	0	0	0	0	6	0	322.208542960569	0	10	0	5	4	8.34825511825756	6.54821910276237	2	3	1.18819856132515
11	158	2	5	803.385377457744	NaN	NaN	0	0	0	0	6	1	374.353528045372	1	2	4	5	4	7.3345278409768	6.53524127101366	1	2	0.235534179738046
11	159	1	4	746.953865190335	NaN	NaN	0	0	0	0	9	0.4	193.609860680505	0	6	2	5	1	10.7834575310973	6.43454651878745	0	1	-3.43775044604788
11	160	3	4	829.874294755427	NaN	NaN	0	0	0	0	6	1	252.155303744075	0	6	2	5	4	7.42241260590438	6.4831073514572	4	0	1.36131414165181
11	161	3	4	761.058064763347	NaN	NaN	0	0	0	0	8	1	352.538513937674	2	0	5	5	2	10.0986278815347	6.45519856334012	3	4	-3.35246727399941
11	162	3	2	647.242738140449	NaN	NaN	0	0	0	0	10	1	390.304154986759	0	0	5	5	0	8.86132979496588	6.47543271670409	4	3	1.88533896189628
11	163	2	2	703.941497239612	NaN	NaN	0	0	0	0	8	0.2	398.34068219132	0	8	1	5	2	9.30851396181622	6.50279004591562	2	4	-1.77582925523502
11	164	2	2	741.924765739896	NaN	NaN	0	0	0	0	5	0.6	509.785806089468	0	4	3	5	5	10.258507404763	6.38856140554563	2	2	0.312640566863076
11	165	2	4	617.707343847542	NaN	NaN	0	0	0	0	7	1	231.518861061741	1	2	4	5	3	9.99456847251477	6.49677499018586	1	2	-0.23950808952259
11	166	1	4	834.426729884399	NaN	NaN	0	0	0	0	7	0.666666666666667	228.517845011797	0	6	2	5	3	7.89954302612786	6.49223983502047	0	1	1.19287231745188
11	167	2	3	726.315292404252	0	1	0	0	0	0	9	0.6	615.740688932343	1	4	3	5	1	7.78697762040535	6.49978704065585	1	0	-2.54407767705663
11	168	2	5	847.256973054755	NaN	NaN	0	0	0	0	7	0.8	539.036974641102	1	2	4	5	3	9.1587028504661	6.47697236288968	1	1	-0.881012341397336
11	169	3	2	726.573642413314	NaN	NaN	0	0	0	0	7	1	358.391092500759	2	0	5	5	3	9.04716602650069	6.46146817635372	3	1	0.012009704066738
11	170	3	2	744.283792181704	NaN	NaN	0	0	0	0	2	0	95.5639604396985	0	10	0	5	8	10.431266104117	6.47697236288968	4	3	0.409495213812201
11	171	2	5	738.579218666928	NaN	NaN	0	0	0	0	8	0.8	362.011553726537	1	2	4	5	2	8.60594693594779	6.58340922215876	1	4	1.01320787875818
11	172	1	3	901.619632136317	1	1	0	0	0	0	7	0.75	444.882672403605	0	4	3	5	3	10.2743879394001	6.5792512120101	0	1	0.0372328099675054
11	173	2	1	720.521750675289	NaN	NaN	0	0	0	0	8	0.5	445.354328775857	0	6	2	5	2	7.35920407843995	6.54821910276237	2	0	-2.02616930817995
11	174	2	3	779.083025138789	1	1	0	0	0	0	7	0.75	377.040030782045	0	4	3	5	3	9.29874827421672	6.46146817635372	2	2	0.69062841558015
11	175	1	2	703.877166375605	NaN	NaN	0	0	0	0	7	1	385.507887000525	0	0	5	5	3	7.71927452025813	6.59167373200866	0	2	-1.99785373956634
11	176	2	3	788.498941962644	1	1	0	0	0	0	8	0.8	414.552767637933	1	4	4	4	2	9.44706680031068	6.4723462945009	1	0	0.750871920839987
11	177	2	2	626.797842315682	NaN	NaN	0	0	0	0	10	0.8	471.693767752612	0	2	4	5	0	10.4528643379816	6.55535689181067	2	1	-0.0939028660371623
11	178	2	2	741.153821937587	NaN	NaN	0	0	0	0	7	0.4	340.4816839282	1	6	2	5	3	8.68767464646351	6.65027904858742	1	2	3.3737939231929
11	179	1	3	789.781453001524	1	1	0	0	0	0	6	1	432.554395218253	0	2	4	5	4	10.144872556789	6.4425401664682	0	1	-0.964107540499359
11	180	1	5	764.556226543391	NaN	NaN	0	0	0	0	7	0.8	464.908635935901	0	2	4	5	3	8.13697246070422	6.5206211275587	0	0	0.144026678898434
12	1	1	2	1340.62268169328	NaN	NaN	0	0	0	0	10	1	536.096202286605	0	2	5	4	0	11.2188152924573	6.4425401664682	0	0	0.193599842498573
12	2	2	4	1263.642249226	NaN	NaN	0	0	0	0	10	0.8	214.022645699408	0	4	4	4	0	10.7636360674869	6.32256523992728	2	0	0.744516024982037
12	3	3	1	1282.54525744615	NaN	NaN	0	0	0	0	10	0.8	448.594911535519	2	2	4	5	0	10.1868147769089	6.43615036836943	3	2	1.25741431364749
12	4	3	4	1689.42838606199	NaN	NaN	0	0	0	0	10	0.8	196.573498151427	2	2	4	5	0	10.8753475085749	6.37672694789863	3	3	-1.34579040631006
12	5	1	5	1517.6838014886	NaN	NaN	0	0	0	0	9	0.5	421.491823831076	0	8	2	4	1	11.0473165096143	6.60665018619822	0	3	-0.225239125456112
12	6	1	3	1555.29990500963	0	1	0	0	0	0	9	0.4	358.845608707327	0	6	2	5	1	11.1036800536385	6.34035930372775	0	0	-0.0394535087072111
12	7	1	4	1231.40187900844	NaN	NaN	0	0	0	0	10	0.8	228.934948222523	0	2	4	5	0	10.9711973343366	6.39859493453521	0	0	0.671047153686804
12	8	3	1	1318.18216036754	NaN	NaN	0	0	0	0	9	1	439.385279877692	2	2	4	5	1	10.3956900936075	6.40357419793482	3	0	-0.388422460631803
12	9	2	5	1339.96739657141	NaN	NaN	0	0	0	0	9	0.75	414.364059765704	0	6	3	4	1	10.1405074666449	6.35957386867238	2	3	-0.0586966234783684
12	10	1	2	1116.69276400971	NaN	NaN	0	0	0	0	10	1	485.810447038855	0	0	5	5	0	9.67664979104044	6.46769872610435	0	2	0.335853078024383
12	11	2	3	1082.69013876361	1	0	0	0	0	0	9	0.25	447.157182686443	1	8	2	4	1	10.2384597410501	6.40687998606931	1	0	0.349648514881369
12	12	1	1	981.810448427495	NaN	NaN	0	0	0	0	10	0.8	538.606682450676	0	2	4	5	0	10.9720431420954	6.41836493593621	0	1	-0.108809990549319
12	13	2	2	965.540557187524	NaN	NaN	0	0	0	0	10	0.6	412.474564500804	1	8	3	3	0	11.4136058512025	6.43133108193348	1	0	0.175486340386891
12	14	3	3	1219.92053085251	1	1	0	0	0	0	9	1	381.850812611774	2	2	4	5	1	11.4660167289714	6.36818718635049	3	1	-0.909979112047174
12	15	2	3	1086.43706935891	1	1	0	0	0	0	10	1	432.185937142591	0	2	5	4	0	11.5471687054807	6.40522845803084	2	3	0.674145412879453
12	16	3	2	1039.54774034446	NaN	NaN	0	0	0	0	10	0.8	453.58316203068	2	4	4	4	0	11.2285897051343	6.51323011091231	3	2	-0.316090124540562
12	17	2	1	1223.66985674762	NaN	NaN	0	0	0	0	9	0.75	467.364958904687	1	2	4	5	1	11.7695241694113	6.41836493593621	1	3	-1.50893459005388
12	18	2	5	1025.96708449801	NaN	NaN	0	0	0	0	8	1	546.285055888134	1	0	5	5	2	11.6120014569819	6.36475075685191	1	1	-0.0783116223837031
12	19	3	5	1335.09399149716	NaN	NaN	0	0	0	0	10	0.8	441.170258862322	0	4	4	4	0	11.7461038046351	6.3919171133926	4	1	-1.73870210540277
[truncated: 5,201 more rows]
