# Supplementary material for: Motivational intensity and visual word search: Layout matters
Source: PLoS One. 2019 Jul 23;14(7):e0218926. doi: 10.1371/journal.pone.0218926 (PMC6650057; doi:10.1371/journal.pone.0218926)
Supplement: S1 File — For each study, one table contains trial-level data while the other contains word-level data. These tables were used to compute our statistics, as outlined in the “Statistical analysis” section. The ‘README’ file contained within the zip file explains the contents of the table files, which are in csv format. (ZIP) [file pone.0218926.s001.zip › study2_eye.csv]

partNumbers	trialNumbers	wordNo	word	wordLen	avgdistance	target	remembered	gazes	gazeduration	x	y	reward	cue	cond
1	1	1	kettu	5	39.4920787612773	1	false	4	746	839.5	406	3	3	2
1	1	2	koira	5	50.038260154686	1	true	4	786	839.5	487	3	3	2
1	1	3	housut	6	52.1268084911031	1	true	4	960	840	244	3	3	2
1	1	4	hattu	5	69.0495240359802	1	true	9	865	839.5	163	3	3	2
1	1	5	hanska	6	74.8592357962102	1	true	3	869	840	82	3	3	2
1	1	6	karhu	5	40.8967234933564	1	false	5	1008	839.5	325	3	3	2
1	1	7	meirami	7	49.6004537128177	0	false	2	763	839.5	568	3	3	2
1	1	8	neilikka	8	54.6273503314038	0	false	3	890	840	649	3	3	2
1	1	9	rekka	5	48.2211642093669	0	false	3	748	839.5	730	3	3	2
1	1	10	sahrami	7	54.150851330433	0	false	2	560	839.5	811	3	3	2
1	1	11	skootteri	9	30.3669721901937	0	false	1	430	839.5	892	3	3	2
1	1	12	traktori	8	69.9598206115482	0	false	1	104	840	973	3	3	2
1	2	1	lamppu	6	39.4234434589849	0	false	5	1238	840	487	1	2	3
1	2	2	lampi	5	51.9054249511093	1	true	4	1055	839.5	406	1	2	3
1	2	3	kaappi	6	58.365292164019	0	false	5	1011	840	163	1	2	3
1	2	4	huvila	6	41.590995182869	0	false	3	2089	840	82	1	2	3
1	2	5	koira	5	65.318377529225	0	false	3	868	839.5	244	1	2	3
1	2	6	laiva	5	38.6037070074012	1	true	2	678	839.5	325	1	2	3
1	2	7	lehmÃ¤	6	55.5647775246103	0	false	4	508	839.5	568	1	2	3
1	2	8	mÃ¶kki	6	33.7888280353136	0	false	1	72	839.5	649	1	2	3
1	3	1	lato	4	52.4984039420832	1	false	5	550	840	406	3	3	1
1	3	2	kartano	7	38.7826118948439	1	true	3	866	839.5	244	3	3	1
1	3	3	happi	5	31.1198579458566	0	false	3	859	839.5	163	3	3	1
1	3	4	aitta	5	28.656526307283	1	true	1	536	839.5	82	3	3	1
1	3	5	kulta	5	49.5947406543205	0	false	3	928	839.5	325	3	3	1
1	3	6	plutonium	9	26.150330040589	0	false	3	606	839.5	568	3	3	1
1	3	7	rauta	5	57.006283343721	0	false	3	446	839.5	649	3	3	1
1	3	8	mÃ¶kki	6	56.877587829834	1	true	2	452	839.5	487	3	3	1
1	3	9	sauna	5	34.5726597256068	1	true	3	594	839.5	730	3	3	1
1	3	10	terassi	7	44.5906380748556	1	true	3	678	839.5	811	3	3	1
1	3	11	uraani	6	52.1989588018765	0	false	1	681	840	892	3	3	1
1	3	12	vety	4	54.1868412429604	0	false	4	594	840	973	3	3	1
1	4	1	paviljonki	10	44.3182666416972	0	false	2	407	840	487	1	1	3
1	4	2	norsu	5	52.735189765532	1	false	3	408	839.5	406	1	1	3
1	4	3	mango	5	69.4112043274815	0	false	2	1606	839.5	325	1	1	3
1	4	4	lato	4	54.0395698544862	0	false	4	1534	840	244	1	1	3
1	4	5	kurkuma	7	33.3524956407784	1	true	3	1301	839.5	163	1	1	3
1	4	6	apina	5	54.4698690110727	1	true	2	1013	839.5	82	1	1	3
1	4	7	persikka	8	55.9890748271483	0	false	1	588	840	568	1	1	3
1	4	8	pippuri	7	52.168639046845	1	false	1	412	839.5	649	1	1	3
1	4	9	pulu	4	43.9057534845357	0	false	2	340	840	730	1	1	3
1	4	10	symbaali	8	16.8873088442179	1	true	1	212	840	811	1	1	3
1	4	11	tikka	5	57.6628709892088	0	false	3	362	839.5	892	1	1	3
1	4	12	trumpetti	9	41.8215697935885	1	true	1	674	839.5	973	1	1	3
1	5	1	kirves	6	28.3616625300755	0	false	2	828	840	406	1	3	1
1	5	2	lakki	5	64.8973754141691	1	true	2	744	839.5	487	1	3	1
1	5	3	hattu	5	41.6655792311478	1	false	4	1461	839.5	163	1	3	1
1	5	4	housut	6	47.8693924486309	1	true	3	1337	840	244	1	3	1
1	5	5	hanska	6	20.4499973836551	1	true	4	795	840	82	1	3	1
1	5	6	huivi	5	57.2697651470652	1	true	1	743	839.5	325	1	3	1
1	5	7	lapio	5	21.2529997882652	0	false	1	624	839.5	568	1	3	1
1	5	8	paita	5	40.5387838988788	1	true	1	582	839.5	649	1	3	1
1	5	9	pihdit	6	36.2780577030051	0	false	2	642	840	730	1	3	1
1	5	10	raspi	5	31.0610061008976	0	false	1	479	839.5	811	1	3	1
1	5	11	saha	4	22.3337402027937	0	false	2	267	840	892	1	3	1
1	6	1	kartano	7	58.5358882133737	0	false	3	1443	839.5	325	1	3	3
1	6	2	hevonen	7	31.2699714480767	1	true	2	626	839.5	163	1	3	3
1	6	3	auto	4	15.6470316673803	1	true	1	362	840	82	1	3	3
1	6	4	hopea	5	63.5229289312135	0	false	1	1195	839.5	244	1	3	3
1	6	5	kirahvi	7	39.7611921350454	1	false	1	838	839.5	406	1	3	3
1	6	6	meisseli	8	40.7022978706458	1	true	2	1116	840	487	1	3	3
1	6	7	mopo	4	48.0402121108106	1	true	2	1669	840	568	1	3	3
1	6	8	neilikka	8	44.0449466028877	0	false	6	750	840	649	1	3	3
1	6	9	paviljonki	10	47.7215536702314	0	false	2	246	840	730	1	3	3
1	7	1	rauta	5	74.1595855334842	0	false	2	484	839.5	487	3	3	3
1	7	2	norsu	5	89.4915310227114	0	false	2	532	839.5	406	3	3	3
1	7	3	rumpu	5	57.1756304241359	0	false	2	320	839.5	568	3	3	3
1	7	4	huvila	6	50.4875156233683	1	true	4	746	840	163	3	3	3
1	7	5	hevonen	7	37.945747580983	0	false	5	971	839.5	82	3	3	3
1	7	6	komero	6	47.1360165838515	1	false	5	770	840	244	3	3	3
1	7	7	lato	4	52.8892083797599	1	false	2	336	840	325	3	3	3
1	7	8	salvia	6	43.6761685590666	1	false	1	268	840	649	3	3	3
1	7	9	symbaali	8	27.7409480732004	0	false	1	383	840	730	3	3	3
1	7	10	tuoli	5	44.3041227048738	1	false	3	580	839.5	811	3	3	3
1	7	11	uraani	6	43.0234449804247	0	false	5	646	840	892	3	3	3
1	7	12	vanilja	7	18.6577222618411	1	true	1	454	839.5	973	3	3	3
1	8	1	kenkÃ¤	6	53.7701456276851	1	false	4	957	839.5	406	1	2	3
1	8	2	karhu	5	53.589667730795	0	false	3	1881	839.5	325	1	2	3
1	8	3	juna	4	40.7542886490277	1	true	3	1905	840	244	1	2	3
1	8	4	haitari	7	25.9747718464399	0	false	2	892	839.5	82	1	2	3
1	8	5	hanska	6	69.8258923949485	1	true	4	1393	840	163	1	2	3
1	8	6	kettu	5	18.5588065349041	0	false	1	426	839.5	487	1	2	3
1	8	7	maja	4	62.0500675052247	0	false	2	369	840	568	1	2	3
1	8	8	metsÃ¤	6	69.2228260675494	1	true	2	311	839.5	649	1	2	3
1	8	9	mopo	4	15.2976893680059	1	false	1	260	840	730	1	2	3
1	9	1	lapio	5	53.0406955418198	1	true	4	1096	839.5	406	1	1	1
1	9	2	kenkÃ¤	6	60.231247079869	0	false	2	1228	839.5	325	1	1	1
1	9	3	hanska	6	24.8916090279435	0	false	1	385	840	82	1	1	1
1	9	4	hattu	5	17.6918653623636	0	false	1	292	839.5	163	1	1	1
1	9	5	huivi	5	30.6489967209369	0	false	1	322	839.5	244	1	1	1
1	9	6	pusero	6	51.9864328455031	0	false	1	510	840	487	1	1	1
1	9	7	saha	4	41.2115250870432	1	true	1	621	840	568	1	1	1
1	9	8	sukka	5	36.3246252561537	0	false	1	703	839.5	649	1	1	1
1	9	9	tongit	6	32.2866696670013	1	true	2	648	840	730	1	1	1
1	9	10	vasara	6	42.6805789186492	1	false	2	740	840	811	1	1	1
1	9	11	viila	5	43.4463156775119	1	false	2	826	839.5	892	1	1	1
1	9	12	vinssi	6	68.919037318573	1	true	2	488	840	973	1	1	1
1	10	1	maja	4	51.5519024240015	1	false	5	1010	840	406	1	3	3
1	10	2	laskin	6	44.4577765879009	0	false	3	1697	840	325	1	3	3
1	10	3	kÃ¤si	5	45.0670433952816	0	false	4	606	840	244	1	3	3
1	10	4	karhu	5	31.2259061070255	1	true	2	296	839.5	163	1	3	3
1	10	5	kainalo	7	23.7451155810069	0	false	2	502	839.5	82	1	3	3
1	10	6	metsÃ¤	6	58.1807012676884	0	false	1	496	839.5	487	1	3	3
1	10	7	mÃ¶kki	6	44.9147368017252	1	false	2	278	839.5	568	1	3	3
1	10	8	nitoja	6	12.3521981849386	0	false	1	398	840	649	1	3	3
1	10	9	omena	5	64.5832897852386	1	true	2	575	839.5	730	1	3	3
1	10	10	persikka	8	42.4389355957618	1	true	4	854	840	811	1	3	3
1	10	11	ranta	5	41.1135238462783	0	false	2	832	839.5	892	1	3	3
1	10	12	seepra	6	74.6044462481962	1	false	1	241	840	973	1	3	3
1	11	1	koira	5	46.0066618413768	0	false	4	962	839.5	406	1	1	1
1	11	2	kirahvi	7	51.9760310751907	0	false	3	590	839.5	325	1	1	1
1	11	3	kettu	5	60.6744359147863	0	false	2	848	839.5	244	1	1	1
1	11	4	hevonen	7	22.8204443566216	0	false	2	584	839.5	163	1	1	1
1	11	5	auto	4	17.5839578098989	1	true	2	218	840	82	1	1	1
1	11	6	laiva	5	49.5632581559223	1	false	2	540	839.5	487	1	1	1
1	11	7	pyÃ¶rÃ¤	7	24.7092382662391	1	true	2	490	839.5	649	1	1	1
1	11	8	rekka	5	42.5140800445323	1	true	3	632	839.5	730	1	1	1
1	11	9	lammas	6	20.6079479077234	0	false	2	183	840	568	1	1	1
1	11	10	sika	4	37.0978822303254	0	false	3	1217	840	811	1	1	1
1	11	11	traktori	8	41.325635820575	1	true	2	1125	840	892	1	1	1
1	11	12	vene	4	45.0443203966938	1	true	1	384	840	973	1	1	1
1	12	1	jakkara	7	18.3898227019486	1	true	2	1014	839.5	325	1	3	1
1	12	2	hylly	5	53.7389025285437	1	true	2	854	839.5	244	1	3	1
1	12	3	huilu	5	35.799619027039	0	false	2	804	839.5	163	1	3	1
1	12	4	haitari	7	51.3883109276808	0	false	1	470	839.5	82	1	3	1
1	12	5	kaappi	6	54.641475689582	1	true	3	773	840	406	1	3	1
1	12	6	klarinetti	10	50.1613568559033	0	false	3	576	840	487	1	3	1
1	12	7	lamppu	6	38.5516747874497	1	true	2	940	840	568	1	3	1
1	12	8	lipasto	7	30.2378367188402	1	true	2	1621	839.5	649	1	3	1
1	12	9	oboe	4	42.8302642010793	0	false	4	1211	840	730	1	3	1
1	12	10	saksofoni	9	40.2547124699255	0	false	3	418	839.5	811	1	3	1
1	12	11	sohva	5	53.6776401978816	1	false	3	456	839.5	892	1	3	1
1	12	12	symbaali	8	6.0109982532022	0	false	1	250	840	973	1	3	1
1	13	1	kirahvi	7	83.7268586725442	1	true	2	916	839.5	325	1	3	2
1	13	2	kotka	5	77.1889845732354	1	true	2	1048	839.5	406	1	3	2
1	13	3	kettu	5	60.4804051909965	1	true	2	653	839.5	244	1	3	2
1	13	4	karhu	5	25.2540424887245	1	true	2	382	839.5	163	1	3	2
1	13	5	kainalo	7	58.1623838919967	0	false	1	496	839.5	82	1	3	2
1	13	6	meisseli	8	35.9339964744892	0	false	3	817	840	487	1	3	2
1	13	7	nenÃ¤	5	65.9910031746752	0	false	1	635	840	568	1	3	2
1	13	8	papukaija	9	53.8905778508986	1	true	3	608	839.5	649	1	3	2
1	13	9	pingviini	9	39.6334770112338	1	true	1	907	839.5	730	1	3	2
1	13	10	sormi	5	48.2869396464971	0	false	2	1038	839.5	811	1	3	2
1	13	11	tongit	6	35.090437596613	0	false	2	862	840	892	1	3	2
1	13	12	vasara	6	46.4645823844846	0	false	4	481	840	973	1	3	2
1	14	1	kynÃ¤	5	45.939116548237	0	false	4	2021	840	325	1	1	3
1	14	2	kurkuma	7	52.7106522610583	1	true	5	1214	839.5	244	1	1	3
1	14	3	juna	4	57.0363595451673	1	false	2	434	840	163	1	1	3
1	14	4	joki	4	18.1777195941971	0	false	3	738	840	82	1	1	3
1	14	5	lampi	5	33.1112622865137	0	false	3	1317	839.5	406	1	1	3
1	14	6	mÃ¶kki	6	31.9378150250848	0	false	2	436	839.5	487	1	1	3
1	14	7	nitoja	6	7.64748324614058	0	false	1	190	840	568	1	1	3
1	14	8	sauna	5	37.5157418844855	0	false	2	318	839.5	730	1	1	3
1	14	9	trumpetti	9	45.6750749255275	1	true	2	300	839.5	811	1	1	3
1	14	10	vene	4	34.6955763816589	1	true	2	295	840	892	1	1	3
1	14	11	viulu	5	37.8257007234584	1	false	2	499	839.5	973	1	1	3
1	15	1	meisseli	8	49.9700252370036	1	true	3	770	840	325	1	1	3
1	15	2	laskin	6	55.2441498165921	0	false	4	946	840	244	1	1	3
1	15	3	kumi	4	38.7241754047844	0	false	5	720	840	163	1	1	3
1	15	4	kartano	7	21.0259791119195	1	true	5	1489	839.5	82	1	1	3
1	15	5	niitty	6	42.4730620511402	0	false	1	514	840	406	1	1	3
1	15	6	peili	5	65.299436180027	0	false	3	384	839.5	487	1	1	3
1	15	7	pÃ¶ytÃ¤	7	17.1707949728601	0	false	1	290	839.5	568	1	1	3
1	15	8	sauna	5	16.1930417155024	1	false	1	330	839.5	811	1	1	3
1	15	9	rauta	5	63.6319702814245	1	false	2	260	839.5	730	1	1	3
1	15	10	vinssi	6	47.3918484551932	1	false	1	388	840	973	1	1	3
1	15	11	typpi	5	24.7217009932569	1	true	1	206	839.5	892	1	1	3
1	15	12	ranta	5	23.8759334896042	0	false	1	236	839.5	649	1	1	3
1	16	1	kartano	7	63.9650855810799	0	false	3	1324	839.5	244	1	3	2
1	16	2	kirahvi	7	62.1737312385496	0	false	4	1485	839.5	325	1	3	2
1	16	3	kallio	6	35.6457022642432	1	true	3	826	840	163	1	3	2
1	16	4	jÃ¤rvi	6	54.8541413350743	1	true	2	483	839.5	82	1	3	2
1	16	5	koira	5	27.2444636577782	0	false	1	1059	839.5	406	1	3	2
1	16	6	lammas	6	51.1522604088229	0	false	2	693	840	487	1	3	2
1	16	7	maja	4	39.2800432789986	0	false	1	244	840	568	1	3	2
1	16	8	paviljonki	10	49.7423813261891	0	false	1	324	840	649	1	3	2
1	16	9	pelto	5	56.4872288627159	1	false	2	370	839.5	730	1	3	2
1	16	10	puku	4	25.6199713800369	1	true	2	688	840	811	1	3	2
1	16	11	solmio	6	45.1030552679063	1	true	3	574	840	892	1	3	2
1	16	12	takki	5	8.2899305848091	1	true	2	431	839.5	973	1	3	2
1	17	1	kynsi	5	35.8521668335289	1	true	4	966	839.5	406	1	3	2
1	17	2	linna	5	47.7000372323443	0	false	5	779	839.5	487	1	3	2
1	17	3	fasaani	7	35.0177665373413	1	true	2	630	839.5	163	1	3	2
1	17	4	ankka	5	33.9023177741683	1	true	3	935	839.5	82	1	3	2
1	17	5	kitara	6	29.369821022075	0	false	4	766	840	244	1	3	2
1	17	6	korva	5	55.2353283507424	1	true	7	766	839.5	325	1	3	2
1	17	7	pingviini	9	49.6583509662857	1	false	5	690	839.5	568	1	3	2
1	17	8	saksofoni	9	48.0956436910044	0	false	3	563	839.5	649	1	3	2
1	17	9	sauna	5	40.0934479992749	0	false	2	468	839.5	730	1	3	2
1	17	10	terassi	7	44.4140671405288	0	false	2	444	839.5	811	1	3	2
1	17	11	varvas	6	57.3754567907755	1	true	2	282	840	892	1	3	2
1	17	12	viulu	5	49.9530909954529	0	false	1	386	839.5	973	1	3	2
1	18	1	natrium	7	40.2771981942681	0	false	3	1049	839.5	487	1	1	3
1	18	2	mansikka	8	30.2969906664373	0	false	3	664	840	406	1	1	3
1	18	3	jakkara	7	18.186541822621	1	true	3	2189	839.5	82	1	1	3
1	18	4	kissa	5	59.1302000062456	1	false	5	1700	839.5	163	1	1	3
1	18	5	kulta	5	47.4672455489046	0	false	1	620	839.5	244	1	1	3
1	18	6	kumina	6	65.7329088052552	1	false	1	254	840	325	1	1	3
1	18	7	nektariini	10	39.9426848733975	0	false	2	887	840	568	1	1	3
1	18	8	norsu	5	34.2549573054762	1	false	1	472	839.5	649	1	1	3
1	19	1	kallio	6	54.7599263713894	1	true	4	1137	840	325	1	2	2
1	19	2	kana	4	50.9254109640686	0	false	3	1204	840	406	1	2	2
1	19	3	banaani	7	37.089236725864	1	false	3	396	839.5	163	1	2	2
1	19	4	aprikoosi	9	24.9212459560111	1	true	1	454	839.5	82	1	2	2
1	19	5	juna	4	63.9101126583266	0	false	1	591	840	244	1	2	2
1	19	6	kotka	5	84.2989592262082	0	false	2	422	839.5	487	1	2	2
1	19	7	laiva	5	32.8410139916539	0	false	1	472	839.5	568	1	2	2
1	19	8	mango	5	49.8242565391598	1	true	3	810	839.5	649	1	2	2
1	19	9	niitty	6	34.5541039530763	1	true	1	809	840	730	1	2	2
1	19	10	ranta	5	29.635743319017	1	true	3	723	839.5	811	1	2	2
1	19	11	skootteri	9	51.0031682368665	0	false	5	446	839.5	892	1	2	2
1	19	12	tikka	5	8.82926950545737	0	false	1	256	839.5	973	1	2	2
1	20	1	kitara	6	31.6232968803326	0	false	2	396	840	325	2	2	3
1	20	2	matto	5	73.4559046462326	1	false	2	214	839.5	406	2	2	3
1	20	3	hylly	5	46.364442048066	1	false	3	824	839.5	163	2	2	3
1	20	4	housut	6	23.1536340309233	0	false	2	954	840	82	2	2	3
1	20	5	kana	4	19.5010409978544	0	false	1	276	840	244	2	2	3
1	20	6	meirami	7	35.8604214832195	1	true	2	504	839.5	487	2	2	3
1	20	7	neilikka	8	47.6199011398781	1	false	3	665	840	568	2	2	3
1	20	8	paita	5	31.4949121576676	0	false	2	339	839.5	649	2	2	3
1	20	9	pulu	4	15.0040827776975	0	false	1	412	840	730	2	2	3
1	20	10	pyÃ¶rÃ¤	7	44.2387680100608	1	true	4	792	839.5	811	2	2	3
1	20	11	symbaali	8	40.0802000014292	0	false	4	842	840	892	2	2	3
1	20	12	vene	4	24.4473811902331	1	true	2	673	840	973	2	2	3
1	21	1	kartano	7	35.5248375955062	0	false	2	809	839.5	325	1	3	1
1	21	2	huvila	6	26.7143301302825	0	false	2	520	840	163	1	3	1
1	21	3	hevonen	7	53.8412964649832	1	true	2	400	839.5	82	1	3	1
1	21	4	karhu	5	56.5734257403597	1	true	1	756	839.5	244	1	3	1
1	21	5	kettu	5	57.2526693740458	1	true	2	569	839.5	406	1	3	1
1	21	6	kirahvi	7	31.702269664423	1	false	2	828	839.5	487	1	3	1
1	21	7	kissa	5	51.0686704683303	1	true	2	958	839.5	568	1	3	1
1	21	8	maja	4	41.3840334993727	0	false	2	1108	840	649	1	3	1
1	21	9	sauna	5	62.3862652003925	0	false	5	826	839.5	730	1	3	1
1	21	10	sika	4	31.7917693801441	1	true	3	692	840	811	1	3	1
1	21	11	talo	4	39.1996122429802	0	false	1	649	840	892	1	3	1
1	21	12	terassi	7	42.4515515459967	0	false	2	491	839.5	973	1	3	1
1	22	1	kynsi	5	47.0723674152549	0	false	2	506	839.5	406	1	2	1
1	22	2	korva	5	49.5954732977042	0	false	2	678	839.5	325	1	2	1
1	22	3	kainalo	7	48.9435365291581	0	false	3	914	839.5	244	1	2	1
1	22	4	auto	4	33.2369450142363	1	true	2	598	840	82	1	2	1
1	22	5	jalka	5	43.0335382439473	0	false	3	1090	839.5	163	1	2	1
1	22	6	kÃ¤si	5	19.0537030521629	0	false	1	190	840	487	1	2	1
1	22	7	metro	5	26.8738683482672	1	true	1	938	839.5	649	1	2	1
1	22	8	mopo	4	42.182275928588	1	false	2	601	840	730	1	2	1
1	22	9	laiva	5	29.5189312137144	1	true	1	516	839.5	568	1	2	1
1	22	10	niska	5	70.1172412984545	0	false	2	574	839.5	811	1	2	1
1	22	11	pyÃ¶rÃ¤	7	53.3573610667819	1	true	3	560	839.5	892	1	2	1
1	22	12	skootteri	9	40.311984118705	1	true	2	452	839.5	973	1	2	1
1	23	1	koira	5	53.2231353855455	0	false	3	836	839.5	406	1	2	3
1	23	2	juna	4	63.145644744092	0	false	3	1332	840	244	1	2	3
1	23	3	aprikoosi	9	67.452912809043	0	false	3	489	839.5	163	1	2	3
1	23	4	ananas	6	26.3582979011781	0	false	2	488	840	82	1	2	3
1	23	5	kallio	6	37.1768038520337	1	false	2	1659	840	325	1	2	3
1	23	6	pelto	5	16.30784167203	1	false	1	288	839.5	487	1	2	3
1	23	7	rekka	5	7.52611932725668	0	false	2	373	839.5	649	1	2	3
1	23	8	pihdit	6	66.4459735424202	1	true	1	125	840	568	1	2	3
1	23	9	saha	4	43.0791297374483	1	false	2	400	840	730	1	2	3
1	23	10	sika	4	50.2722175356337	0	false	3	922	840	811	1	2	3
1	23	11	tussi	5	51.3953248519735	1	true	3	630	839.5	892	1	2	3
1	23	12	viivoitin	9	37.3416344480378	1	true	2	368	839.5	973	1	2	3
1	24	1	kotka	5	49.4925097629033	1	true	2	494	839.5	163	3	3	1
1	24	2	kurkuma	7	40.6843077725841	0	false	2	650	839.5	244	3	3	1
1	24	3	joutsen	7	48.693549880862	1	true	1	492	839.5	82	3	3	1
1	24	4	kyyhky	6	52.2718565482594	1	true	2	665	840	325	3	3	1
1	24	5	minttu	6	26.5831619639199	0	false	1	711	840	406	3	3	1
1	24	6	neilikka	8	40.1660117512306	0	false	1	502	840	487	3	3	1
1	24	7	pippuri	7	42.8259664222537	0	false	1	516	839.5	568	3	3	1
1	24	8	pulu	4	36.2219851821256	1	false	2	514	840	649	3	3	1
1	24	9	sahrami	7	30.7193782489164	0	false	1	708	839.5	730	3	3	1
1	24	10	salvia	6	37.6072709428718	0	false	2	757	840	811	3	3	1
1	24	11	tukaani	7	41.3847456574946	1	false	4	929	839.5	892	3	3	1
1	24	12	varpunen	8	45.237404038261	1	true	3	850	840	973	3	3	1
1	25	1	peili	5	29.0785094121619	1	true	3	1420	839.5	568	1	1	1
1	25	2	matto	5	46.9442049261022	1	true	4	1062	839.5	487	1	1	1
1	25	3	lipasto	7	40.2920125557428	1	true	2	942	839.5	406	1	1	1
1	25	4	kupari	6	38.995752003055	0	false	4	1075	840	325	1	1	1
1	25	5	happi	5	33.6797010901236	0	false	6	907	839.5	82	1	1	1
1	25	6	hiili	5	54.2454844017968	0	false	6	650	839.5	163	1	1	1
1	25	7	kulta	5	48.8780044446884	0	false	3	613	839.5	244	1	1	1
1	25	8	pÃ¶ytÃ¤	7	23.6239137316407	1	true	1	750	839.5	649	1	1	1
1	25	9	sohva	5	50.4279876034983	1	false	2	520	839.5	730	1	1	1
1	25	10	uraani	6	28.6091803447774	0	false	1	136	840	811	1	1	1
1	26	1	kynÃ¤	5	31.5136425375348	0	false	2	294	840	325	3	3	1
1	26	2	kumi	4	47.7189654098366	0	false	3	678	840	244	3	3	1
1	26	3	kallio	6	74.5425197362869	1	true	2	604	840	163	3	3	1
1	26	4	jÃ¤rvi	6	19.6428332986869	1	false	1	386	839.5	82	3	3	1
1	26	5	mappi	5	37.1627907825876	0	false	2	336	839.5	406	3	3	1
1	26	6	meri	4	18.4547410720215	1	true	2	597	840	487	3	3	1
1	26	7	niitty	6	49.9980382512027	1	true	5	542	840	568	3	3	1
1	26	8	nitoja	6	5.37294146627334	0	false	1	811	840	649	3	3	1
1	26	9	pelto	5	49.581503523319	1	false	4	1311	839.5	730	3	3	1
1	26	10	saari	5	37.4970766138649	1	false	3	1427	839.5	811	3	3	1
1	26	11	tussi	5	40.1933551722172	0	false	1	800	839.5	892	3	3	1
1	26	12	viivoitin	9	38.8340728309761	0	false	2	414	839.5	973	3	3	1
1	27	1	housut	6	23.0811178238836	0	false	1	994	840	163	3	3	1
1	27	2	hanska	6	68.5051875622091	0	false	2	506	840	82	3	3	1
1	27	3	jalka	5	46.1700431202713	1	false	2	582	839.5	244	3	3	1
1	27	4	kainalo	7	56.2356432484232	1	false	3	748	839.5	325	3	3	1
1	27	5	kynsi	5	43.1364836490722	1	true	2	965	839.5	406	3	3	1
1	27	6	nenÃ¤	5	36.9353541342207	1	true	2	642	840	487	3	3	1
1	27	7	puku	4	36.8755344019705	0	false	2	510	840	568	3	3	1
1	27	8	solmio	6	46.6328999646118	0	false	3	700	840	649	3	3	1
1	27	9	sormi	5	31.1328254249611	1	true	2	946	839.5	730	3	3	1
1	27	10	sukka	5	51.6043081680459	0	false	5	686	839.5	811	3	3	1
1	27	11	takki	5	36.1282325349464	0	false	3	579	839.5	892	3	3	1
1	27	12	tukka	5	41.0072719888345	1	true	2	567	839.5	973	3	3	1
1	28	1	mopo	4	58.5974665704573	1	true	3	759	840	487	1	3	1
1	28	2	lehmÃ¤	6	21.3504834459404	0	false	2	395	839.5	406	1	3	1
1	28	3	kissa	5	52.8025944775451	0	false	3	907	839.5	244	1	3	1
1	28	4	hevonen	7	54.1609823600226	0	false	5	803	839.5	163	1	3	1
1	28	5	auto	4	51.2248611389749	1	true	3	668	840	82	1	3	1
1	28	6	koira	5	41.9045892474798	0	false	1	430	839.5	325	1	3	1
1	28	7	norsu	5	12.3827783635176	0	false	1	813	839.5	568	1	3	1
1	28	8	pyÃ¶rÃ¤	7	46.6627581696582	1	true	1	590	839.5	649	1	3	1
1	28	9	rekka	5	46.0049606020916	1	false	1	651	839.5	730	1	3	1
1	28	10	sika	4	52.5898127017011	0	false	1	718	840	811	1	3	1
1	28	11	traktori	8	50.8898371161167	1	true	2	388	840	892	1	3	1
1	28	12	vene	4	51.5165654510968	1	true	2	446	840	973	1	3	1
1	29	1	saari	5	50.3488450050116	1	true	5	1836	839.5	649	1	1	3
1	29	2	varpunen	8	57.7251175968588	0	false	2	772	840	973	1	1	3
1	29	3	tukaani	7	56.0765334314729	0	false	4	390	839.5	892	1	1	3
1	29	4	terassi	7	40.9107727216422	1	false	2	549	839.5	811	1	1	3
1	29	5	suu	3	60.3539228355811	0	false	4	1273	839.5	730	1	1	3
1	29	6	ranta	5	46.2053288937105	1	true	3	1097	839.5	568	1	1	3
1	29	7	lehmÃ¤	6	36.8216114105724	1	false	2	595	839.5	487	1	1	3
1	29	8	kirkko	6	30.8470279844083	1	true	2	736	840	406	1	1	3
1	29	9	kirahvi	7	56.6781003052133	1	false	2	548	839.5	325	1	1	3
1	29	10	kiivi	5	29.4905968064399	0	false	1	342	839.5	244	1	1	3
1	30	1	meisseli	8	35.2488674034793	0	false	3	936	840	406	2	2	1
1	30	2	jyrÃ¤	5	40.3717667506307	0	false	3	882	840	325	2	2	1
1	30	3	hakku	5	7.5711161660617	0	false	1	489	839.5	82	2	2	1
1	30	4	harppu	6	65.377382392105	1	true	3	551	840	163	2	2	1
1	30	5	huilu	5	53.6994013002007	1	true	1	558	839.5	244	2	2	1
1	30	6	raspi	5	45.2957125720719	0	false	2	710	839.5	487	2	2	1
1	30	7	saha	4	5.33788347568584	0	false	1	422	840	649	2	2	1
1	30	8	saksofoni	9	38.4600649317697	1	true	3	499	839.5	730	2	2	1
1	30	9	symbaali	8	25.1017364654368	1	true	3	873	840	811	2	2	1
1	30	10	tuuba	5	48.7716171792938	1	true	4	973	839.5	892	2	2	1
1	30	11	vinssi	6	46.0973395784104	0	false	4	904	840	973	2	2	1
1	30	12	rumpu	5	78.1652972872233	1	false	1	50	839.5	568	2	2	1
1	31	1	komero	6	64.9907843069817	1	false	3	671	840	487	3	3	2
1	31	2	kirves	6	47.6550136014523	0	false	3	784	840	406	3	3	2
1	31	3	hopea	5	49.4627041290739	0	false	3	912	839.5	244	3	3	2
1	31	4	happi	5	45.4500819264715	0	false	3	808	839.5	163	3	3	2
1	31	5	anis	4	40.4578842748851	1	true	1	640	840	82	3	3	2
1	31	6	hylly	5	26.8537706849522	1	true	1	670	839.5	325	3	3	2
1	31	7	kupari	6	43.9403659425623	0	false	4	802	840	568	3	3	2
1	31	8	meirami	7	31.4562176112082	1	false	2	1202	839.5	649	3	3	2
1	31	9	neilikka	8	41.3432884770087	1	false	6	1233	840	730	3	3	2
1	31	10	peili	5	53.6420839965365	1	false	2	779	839.5	811	3	3	2
1	32	1	hattu	5	46.9119259068649	0	false	6	1626	839.5	325	3	3	2
1	32	2	helium	6	53.7316700580247	1	true	6	1669	840	406	3	3	2
1	32	3	haitari	7	31.7428546351419	0	false	4	963	839.5	163	3	3	2
1	32	4	bussi	5	48.0460181600936	1	true	4	671	839.5	82	3	3	2
1	32	5	harppu	6	59.2566620704368	0	false	3	918	840	244	3	3	2
1	32	6	kupari	6	48.6052772355226	1	true	7	1487	840	487	3	3	2
1	32	7	laiva	5	49.0571819092745	1	false	4	892	839.5	568	3	3	2
1	32	8	puku	4	44.7211817822383	0	false	1	328	840	649	3	3	2
1	33	1	lipasto	7	52.979995004883	1	true	8	1778	839.5	406	1	2	2
1	33	2	kallio	6	49.7877064894464	1	true	4	1388	840	325	1	2	2
1	33	3	jÃ¤rvi	6	66.0870057364387	1	true	6	965	839.5	244	1	2	2
1	33	4	joutsen	7	42.600025301786	0	false	2	523	839.5	163	1	2	2
1	33	5	ankka	5	9.69623122661582	0	false	1	410	839.5	82	1	2	2
1	33	6	matto	5	43.9465762791321	1	true	5	2053	839.5	487	1	2	2
1	33	7	pulu	4	56.5362823255112	0	false	7	954	840	568	1	2	2
1	33	8	rekka	5	48.9754560979273	0	false	1	208	839.5	649	1	2	2
1	34	1	meirami	7	39.2754456718118	1	true	3	1233	839.5	487	1	1	1
1	34	2	maja	4	73.9418612025221	0	false	2	392	840	406	1	1	1
1	34	3	huvila	6	43.2136801812915	0	false	2	440	840	163	1	1	1
1	34	4	anis	4	38.3533531780469	1	true	1	522	840	82	1	1	1
1	34	5	kumina	6	71.8370075130917	1	false	2	192	840	244	1	1	1
1	34	6	neilikka	8	51.6627192156559	1	true	4	857	840	649	1	1	1
1	34	7	salvia	6	63.3917899698207	1	true	2	793	840	730	1	1	1
1	34	8	mÃ¶kki	6	68.2888883893882	0	false	4	869	839.5	568	1	1	1
1	34	9	talo	4	42.8749802061895	0	false	3	792	840	811	1	1	1
1	34	10	terassi	7	47.3082313309807	0	false	3	858	839.5	892	1	1	1
1	34	11	vanilja	7	45.772553521721	1	true	4	792	839.5	973	1	1	1
1	35	1	huilu	5	32.7359219370679	1	false	2	357	839.5	325	1	1	3
1	35	2	housut	6	52.219100359688	0	false	2	629	840	244	1	1	3
1	35	3	fasaani	7	46.9198646630614	0	false	1	382	839.5	82	1	1	3
1	35	4	haitari	7	18.078816332935	1	false	1	382	839.5	163	1	1	3
1	35	5	joki	4	26.5222669512977	1	true	2	1111	840	406	1	1	3
1	35	6	klemmari	8	48.4589461722266	1	true	5	1491	840	487	1	1	3
1	35	7	kynsi	5	22.6480286117798	0	false	1	2020	839.5	568	1	1	3
1	35	8	nitoja	6	49.6615716626045	1	false	1	1188	840	649	1	1	3
1	35	9	pelto	5	60.3497141666802	1	false	1	339	839.5	730	1	1	3
1	35	10	pingviini	9	66.0575695889578	0	false	1	409	839.5	811	1	1	3
1	35	11	suu	3	58.5573163661041	0	false	1	206	839.5	892	1	1	3
1	36	1	juna	4	49.9867646974131	1	true	4	920	840	163	1	1	2
1	36	2	kirahvi	7	48.5692888614425	0	false	4	914	839.5	244	1	1	2
1	36	3	happi	5	26.674846430232	1	true	2	552	839.5	82	1	1	2
1	36	4	kumina	6	47.164896646696	0	false	3	646	840	325	1	1	2
1	36	5	lehmÃ¤	6	14.1487834831514	0	false	2	568	839.5	406	1	1	2
1	36	6	meirami	7	36.8712913375283	0	false	2	437	839.5	487	1	1	2
1	36	7	minttu	6	13.6202656033137	0	false	2	559	840	568	1	1	2
1	36	8	pyÃ¶rÃ¤	7	50.657848849824	1	true	2	618	839.5	649	1	1	2
1	36	9	rauta	5	29.1575138739783	1	true	2	1000	839.5	730	1	1	2
1	36	10	seepra	6	45.7244373240804	0	false	4	824	840	811	1	1	2
1	36	11	traktori	8	48.0796134843964	1	true	4	494	840	892	1	1	2
1	36	12	typpi	5	15.4008084203395	1	false	1	424	839.5	973	1	1	2
1	37	1	kiivi	5	59.8997126475918	1	false	3	1207	839.5	325	3	3	2
1	37	2	kaappi	6	50.5470263040354	1	true	3	897	840	244	3	3	2
1	37	3	aprikoosi	9	51.6071698480718	1	true	3	764	839.5	82	3	3	2
1	37	4	jakkara	7	34.3620290202388	1	true	3	1087	839.5	163	3	3	2
1	37	5	klemmari	8	51.1748515518725	0	false	2	731	840	406	3	3	2
1	37	6	laskin	6	44.7828147842451	0	false	1	660	840	487	3	3	2
1	37	7	mango	5	44.6820855506534	1	true	3	764	839.5	568	3	3	2
1	37	8	paperi	6	17.9255906457779	0	false	1	939	840	649	3	3	2
1	37	9	pingviini	9	41.1734077424175	0	false	2	326	839.5	730	3	3	2
1	38	1	kyyhky	6	68.2102921932435	0	false	3	862	840	406	1	3	2
1	38	2	laiva	5	61.0927047475829	0	false	2	486	839.5	487	1	3	2
1	38	3	bussi	5	54.4888600858856	0	false	3	463	839.5	163	1	3	2
1	38	4	auto	4	32.3933608223966	0	false	2	417	840	82	1	3	2
1	38	5	kainalo	7	38.334280364723	1	true	3	844	839.5	244	1	3	2
1	38	6	kynsi	5	34.0955680995061	1	true	3	1138	839.5	325	1	3	2
1	38	7	pingviini	9	23.8280003357395	0	false	1	330	839.5	568	1	3	2
1	38	8	rumpu	5	41.2877513969018	1	true	2	440	839.5	649	1	3	2
1	38	9	tikka	5	52.4551369278309	0	false	4	750	839.5	811	1	3	2
1	38	10	tuuba	5	48.8344589095755	1	true	4	552	839.5	892	1	3	2
1	38	11	suu	3	45.9496031791649	1	false	2	636	839.5	730	1	3	2
1	38	12	viulu	5	42.0705469229422	1	false	3	450	839.5	973	1	3	2
1	39	1	jakkara	7	45.4461379934373	0	false	2	736	839.5	325	1	2	1
1	39	2	hylly	5	47.626842131229	0	false	3	1004	839.5	244	1	2	1
1	39	3	huvila	6	34.5343452232701	1	true	1	1117	840	163	1	2	1
1	39	4	aitta	5	45.7954734538065	1	true	2	577	839.5	82	1	2	1
1	39	5	komero	6	45.9169154403698	0	false	2	714	840	406	1	2	1
1	39	6	lamppu	6	8.09554198309169	0	false	1	781	840	487	1	2	1
1	39	7	lato	4	20.6580407119068	1	true	2	975	840	568	1	2	1
1	39	8	maja	4	37.3027992339701	1	true	2	1236	840	649	1	2	1
1	39	9	paviljonki	10	38.607283456353	1	false	3	876	840	730	1	2	1
1	39	10	pÃ¶ytÃ¤	7	45.1458718300286	0	false	2	692	839.5	811	1	2	1
1	39	11	sauna	5	19.8517001790779	1	true	1	338	839.5	892	1	2	1
1	39	12	tuoli	5	23.6873405007823	0	false	1	375	839.5	973	1	2	1
1	40	1	lapio	5	42.3978596157872	0	false	1	174	839.5	325	3	3	3
1	40	2	kumi	4	48.4327213771847	0	false	1	180	840	244	3	3	3
1	40	3	juna	4	75.1615939481021	1	false	2	194	840	163	3	3	3
1	40	4	auto	4	33.9976146222055	1	false	1	230	840	82	3	3	3
1	40	5	meisseli	8	55.1525792929315	0	false	2	488	840	406	3	3	3
1	40	6	nektariini	10	35.3518127255658	0	false	2	896	840	487	3	3	3
1	40	7	niska	5	39.6610838002675	1	true	3	1103	839.5	568	3	3	3
1	40	8	omena	5	27.8481744408614	0	false	2	1233	839.5	649	3	3	3
1	40	9	peili	5	39.0060943956198	1	false	1	638	839.5	730	3	3	3
1	40	10	sohva	5	54.206961296701	1	true	2	378	839.5	811	3	3	3
1	40	11	tukka	5	58.5253378100498	1	false	4	916	839.5	892	3	3	3
1	40	12	tussi	5	52.5643999073616	0	false	4	1003	839.5	973	3	3	3
1	41	1	korva	5	23.8430278117908	0	false	2	1693	839.5	406	2	2	2
1	41	2	kÃ¤si	5	61.8944661710615	0	false	7	1220	840	487	2	2	2
1	41	3	karsia	6	47.5390295164147	0	false	4	948	840	244	2	2	2
1	41	4	huivi	5	43.2247709435109	1	true	2	550	839.5	163	2	2	2
1	41	5	hanska	6	29.6779851068094	1	true	1	627	840	82	2	2	2
1	41	6	klarinetti	10	47.8336590605631	1	true	4	824	840	325	2	2	2
1	41	7	lakki	5	43.898414687216	1	false	2	976	839.5	568	2	2	2
1	41	8	nektariini	10	58.3758821736255	0	false	3	772	840	649	2	2	2
1	41	9	niska	5	28.1794907689973	0	false	1	218	839.5	730	2	2	2
1	41	10	persikka	8	52.5777871348729	0	false	1	298	840	811	2	2	2
1	41	11	tuuba	5	40.7426177362231	1	false	1	296	839.5	892	2	2	2
1	41	12	viulu	5	54.0849341314196	1	false	1	122	839.5	973	2	2	2
1	42	1	klemmari	8	71.1889233839586	1	true	3	798	840	325	1	2	2
1	42	2	kanjoni	7	50.8339847205123	0	false	3	925	839.5	244	1	2	2
1	42	3	hakku	5	64.8015631686101	1	true	2	494	839.5	163	1	2	2
1	42	4	aprikoosi	9	29.6650017785299	0	false	2	360	839.5	82	1	2	2
1	42	5	luumu	5	15.3040027443803	0	false	1	718	839.5	406	1	2	2
1	42	6	nitoja	6	59.3339205662902	1	true	2	681	840	487	1	2	2
1	42	7	pelto	5	18.653667199776	0	false	1	723	839.5	568	1	2	2
1	42	8	pihdit	6	31.3382593645531	1	true	1	874	840	649	1	2	2
1	42	9	pÃ¤Ã¤rynÃ¤	10	53.850463322055	0	false	1	970	839.5	730	1	2	2
1	42	10	saha	4	54.0132911641341	1	false	4	1099	840	811	1	2	2
1	42	11	viivoitin	9	41.1387624945971	1	false	3	887	839.5	892	1	2	2
1	42	12	vuori	5	17.4282988269079	0	false	1	338	839.5	973	1	2	2
1	43	1	kurkuma	7	40.8486174580953	1	true	3	607	839.5	406	2	2	1
1	43	2	kotka	5	75.2906929500197	0	false	5	1198	839.5	325	2	2	1
1	43	3	kaneli	6	57.598622687237	1	true	5	1454	840	244	2	2	1
1	43	4	kana	4	53.2592781287853	0	false	3	754	840	163	2	2	1
1	43	5	ankka	5	31.6217045713858	0	false	1	354	839.5	82	2	2	1
1	43	6	kyyhky	6	44.5340832552912	0	false	2	542	840	487	2	2	1
1	43	7	neilikka	8	21.6536301806418	1	false	1	656	840	568	2	2	1
1	43	8	papukaija	9	32.974259658103	0	false	1	565	839.5	649	2	2	1
1	43	9	sahrami	7	50.2434407988842	1	true	3	742	839.5	730	2	2	1
1	43	10	salvia	6	58.5749482216521	1	true	2	539	840	811	2	2	1
1	43	11	tikka	5	41.9327452862004	0	false	2	476	839.5	892	2	2	1
1	43	12	vanilja	7	55.8583871360927	1	true	2	584	839.5	973	2	2	1
1	44	1	laskin	6	76.1042020432304	1	true	3	660	840	406	2	2	3
1	44	2	kirves	6	53.2956795669399	0	false	6	1466	840	325	2	2	3
1	44	3	kansio	6	50.4944133621218	1	true	8	1695	840	244	2	2	3
1	44	4	bussi	5	22.1630291285056	0	false	2	656	839.5	82	2	2	3
1	44	5	hylly	5	26.6058480103368	1	false	4	811	839.5	163	2	2	3
1	44	6	metro	5	3.00674242328803	0	false	1	683	839.5	487	2	2	3
1	44	7	niitty	6	34.1271797838614	0	false	1	619	840	568	2	2	3
1	44	8	peili	5	36.5866970359447	1	false	1	290	839.5	649	2	2	3
1	44	9	saari	5	29.4841584583993	0	false	1	350	839.5	811	2	2	3
1	44	10	varpunen	8	61.4438442485946	1	true	4	380	840	892	2	2	3
1	44	11	vasara	6	57.0468877328116	0	false	1	572	840	973	2	2	3
1	45	1	maja	4	50.2960282635528	0	false	6	1607	840	487	2	2	1
1	45	2	lato	4	58.6050814175303	0	false	5	1358	840	406	2	2	1
1	45	3	kÃ¤si	5	54.8050200285102	1	true	3	631	840	325	2	2	1
1	45	4	kynsi	5	34.5956355628857	1	false	1	180	839.5	244	2	2	1
1	45	5	kartano	7	52.2548707238333	0	false	2	442	839.5	163	2	2	1
1	45	6	huvila	6	41.6875928784573	0	false	1	438	840	82	2	2	1
1	45	7	niska	5	102.947465722212	1	false	4	469	839.5	568	2	2	1
1	45	8	polvi	5	59.6616978777361	1	true	3	422	839.5	649	2	2	1
1	45	9	sauna	5	6.83842818197283	0	false	1	872	839.5	730	2	2	1
1	45	10	sormi	5	39.5350629188826	1	true	1	558	839.5	811	2	2	1
1	45	11	terassi	7	52.282246463337	0	false	3	414	839.5	892	2	2	1
1	45	12	tukka	5	14.5691900941679	1	true	1	294	839.5	973	2	2	1
1	46	1	lehmÃ¤	6	82.5749334210191	1	true	4	803	839.5	487	1	1	1
1	46	2	lammas	6	54.2113546419749	1	false	4	757	840	406	1	1	1
1	46	3	kynÃ¤	5	61.4696018934595	0	false	5	1380	840	325	1	1	1
1	46	4	koira	5	37.7992313108618	1	true	5	1181	839.5	244	1	1	1
1	46	5	klemmari	8	10.9989681334205	0	false	1	273	840	163	1	1	1
1	46	6	mappi	5	106.021040221656	0	false	2	1016	839.5	568	1	1	1
1	46	7	nitoja	6	55.158494976987	0	false	3	677	840	649	1	1	1
1	46	8	norsu	5	43.1540600639152	1	true	1	581	839.5	730	1	1	1
1	46	9	sakset	6	43.3031331838359	0	false	2	542	840	811	1	1	1
1	46	10	sika	4	25.8763076964238	1	true	1	320	840	892	1	1	1
1	46	11	vihko	5	2.58234389654055	0	false	1	474	839.5	973	1	1	1
1	47	1	lipasto	7	44.1426070456026	1	true	4	1141	839.5	406	2	2	3
1	47	2	matto	5	58.0483381824116	1	false	4	879	839.5	487	2	2	3
1	47	3	ankka	5	45.916953296141	1	true	1	434	839.5	82	2	2	3
1	47	4	hiili	5	47.3229748248259	1	true	3	995	839.5	163	2	2	3
1	47	5	joutsen	7	65.2442618871656	1	false	3	1345	839.5	244	2	2	3
1	47	6	kurkuma	7	49.9074979554795	0	false	7	1224	839.5	325	2	2	3
1	47	7	sauna	5	54.9078936127461	0	false	4	748	839.5	811	2	2	3
1	47	8	terassi	7	38.7011727653677	0	false	2	498	839.5	892	2	2	3
1	47	9	rauta	5	48.9896284942028	1	false	1	152	839.5	730	2	2	3
1	47	10	meirami	7	20.9285092636815	0	false	1	510	839.5	568	2	2	3
1	48	1	kallio	6	49.0164478283813	0	false	2	617	840	325	1	3	1
1	48	2	karsia	6	67.3230758671942	1	false	4	377	840	406	1	3	1
1	48	3	banaani	7	70.9820116829475	1	true	2	420	839.5	163	1	3	1
1	48	4	aprikoosi	9	11.2505377649249	1	true	1	474	839.5	82	1	3	1
1	48	5	jÃ¤rvi	6	30.3882378561179	0	false	1	468	839.5	244	1	3	1
1	48	6	nektariini	10	50.1019410801618	1	true	1	438	840	649	1	3	1
1	48	7	omena	5	50.957105596195	1	true	3	900	839.5	730	1	3	1
1	48	8	pelto	5	37.4080338964774	0	false	1	845	839.5	811	1	3	1
1	48	9	saari	5	54.523955019042	0	false	2	461	839.5	892	1	3	1
1	48	10	vuori	5	44.8724969384827	0	false	2	316	839.5	973	1	3	1
1	48	11	kiivi	5	66.9146521814673	1	false	3	1789	839.5	487	1	3	1
1	48	12	lampi	5	69.119692986733	0	false	3	1371	839.5	568	1	3	1
1	49	1	lehmÃ¤	6	59.7815263523935	1	true	7	1928	839.5	487	1	2	1
1	49	2	lammas	6	38.6455975899307	1	true	5	1731	840	406	1	2	1
1	49	3	laiva	5	31.0889787391692	0	false	4	921	839.5	325	1	2	1
1	49	4	juna	4	41.5057191960134	0	false	2	534	840	82	1	2	1
1	49	5	kissa	5	48.8704223697452	1	true	2	628	839.5	163	1	2	1
1	49	6	koira	5	33.0603515575871	1	true	2	686	839.5	244	1	2	1
1	49	7	limusiini	9	73.4901087031422	0	false	4	1264	839.5	568	1	2	1
1	49	8	metro	5	65.7474654918207	0	false	4	625	839.5	649	1	2	1
1	49	9	seepra	6	36.7992558719639	1	false	2	455	840	730	1	2	1
1	50	1	kirkko	6	43.5881345658661	0	false	4	1042	840	487	2	2	2
1	50	2	kotka	5	47.9245057735992	1	true	4	1253	839.5	568	2	2	2
1	50	3	huvila	6	55.0624471001866	0	false	2	866	840	325	2	2	2
1	50	4	fasaani	7	31.5046127079735	1	true	4	924	839.5	244	2	2	2
1	50	5	bussi	5	48.6206968035438	1	true	4	1547	839.5	163	2	2	2
1	50	6	ankka	5	48.0636673954658	1	true	2	1020	839.5	82	2	2	2
1	50	7	kenkÃ¤	6	107.608446278652	0	false	2	774	839.5	406	2	2	2
1	50	8	mopo	4	121.713428935361	1	false	4	1003	840	649	2	2	2
1	50	9	paviljonki	10	67.0661650909011	0	false	1	242	840	730	2	2	2
1	51	1	kirves	6	94.6660116169332	1	false	6	1262	840	406	1	3	2
1	51	2	kanjoni	7	82.8062207777311	0	false	4	1749	839.5	325	1	3	2
1	51	3	helium	6	46.689065100942	1	true	1	626	840	82	1	3	2
1	51	4	hiili	5	45.0597932911361	1	true	2	563	839.5	163	1	3	2
1	51	5	jyrÃ¤	5	82.3593879135854	1	true	2	1302	840	244	1	3	2
1	51	6	meri	4	66.8880435764915	0	false	3	634	840	487	1	3	2
1	51	7	paperi	6	68.6218252453255	0	false	1	356	840	568	1	3	2
1	51	8	ranta	5	56.3604787935712	0	false	3	588	839.5	649	1	3	2
1	51	9	sakset	6	25.0525866927948	0	false	1	902	840	730	1	3	2
1	51	10	vety	4	56.8669403257539	1	false	3	512	840	811	1	3	2
1	52	1	mopo	4	38.5892607416749	0	false	5	908	840	487	1	1	2
1	52	2	nektariini	10	54.2024781597359	0	false	4	842	840	568	1	1	2
1	52	3	hattu	5	29.3495220964703	1	true	4	1563	839.5	325	1	1	2
1	52	4	koira	5	56.9545451259402	1	true	6	1567	839.5	406	1	1	2
1	52	5	ananas	6	28.5599748387939	0	false	2	482	840	82	1	1	2
1	52	6	aprikoosi	9	27.3815603808099	0	false	2	909	839.5	244	1	1	2
1	52	7	apina	5	48.9987257616952	1	true	3	466	839.5	163	1	1	2
1	52	8	pusero	6	43.6500672888274	1	false	2	608	840	649	1	1	2
1	52	9	rekka	5	64.4443209290005	0	false	1	62	839.5	730	1	1	2
1	53	1	lamppu	6	79.4936045634093	0	false	4	412	840	487	1	1	1
1	53	2	komero	6	43.6445513896598	0	false	4	1116	840	406	1	1	1
1	53	3	kaappi	6	53.4880837155998	0	false	4	856	840	244	1	1	1
1	53	4	harppu	6	49.9660835110791	1	true	2	895	840	163	1	1	1
1	53	5	haitari	7	36.1340199811757	1	true	1	501	839.5	82	1	1	1
1	53	6	kitara	6	19.0300395388659	1	true	2	854	840	325	1	1	1
1	53	7	matto	5	32.3410773034597	0	false	2	564	839.5	568	1	1	1
1	53	8	peili	5	45.683667899486	0	false	2	599	839.5	649	1	1	1
1	53	9	trumpetti	9	33.5447298394248	1	true	1	236	839.5	730	1	1	1
1	53	10	tuoli	5	37.2290196995666	0	false	2	425	839.5	811	1	1	1
1	53	11	tuuba	5	49.9431256057607	1	false	3	452	839.5	892	1	1	1
1	53	12	viulu	5	30.7728337986608	1	false	1	680	839.5	973	1	1	1
1	54	1	jÃ¤rvi	6	38.9340272022226	1	true	3	977	839.5	325	1	1	2
1	54	2	komero	6	53.4204268865145	0	false	2	1072	840	406	1	1	2
1	54	3	hylly	5	61.9298442569041	0	false	3	976	839.5	244	1	1	2
1	54	4	hakku	5	58.472516704087	0	false	3	982	839.5	163	1	1	2
1	54	5	ankka	5	37.820998700256	1	true	3	768	839.5	82	1	1	2
1	54	6	kyyhky	6	28.1790487304229	1	true	2	855	840	487	1	1	2
1	54	7	lampi	5	47.5268821014799	1	true	3	1146	839.5	568	1	1	2
1	54	8	lamppu	6	57.4125639559844	0	false	1	1533	840	649	1	1	2
1	54	9	meisseli	8	50.3390455742806	0	false	2	799	840	730	1	1	2
1	54	10	papukaija	9	43.2575658122368	1	false	1	172	839.5	811	1	1	2
1	55	1	hiili	5	57.4396757567707	1	false	2	358	839.5	244	1	1	3
1	55	2	hevonen	7	59.5271677471724	0	false	1	374	839.5	163	1	1	3
1	55	3	harppu	6	18.9836587622091	0	false	1	309	840	82	1	1	3
1	55	4	kitara	6	47.8189906149777	0	false	7	1718	840	406	1	1	3
1	55	5	kulta	5	51.4095908923864	1	true	6	3015	839.5	487	1	1	3
1	55	6	kÃ¤si	5	35.3205975111944	1	false	3	1853	840	568	1	1	3
1	55	7	lakki	5	78.0033646710191	1	false	1	214	839.5	649	1	1	3
1	55	8	laskin	6	63.2618091742562	0	false	1	192	840	730	1	1	3
1	55	9	kettu	5	23.7675514094321	0	false	1	354	839.5	325	1	1	3
1	56	1	kurkuma	7	88.4348192557155	1	true	5	1098	839.5	487	3	3	2
1	56	2	luumu	5	100.482194534326	0	false	3	1226	839.5	568	3	3	2
1	56	3	koira	5	31.9464255237265	0	false	2	708	839.5	406	3	3	2
1	56	4	anis	4	51.4152433312075	1	true	3	1150	840	82	3	3	2
1	56	5	aprikoosi	9	50.8109273816865	0	false	5	761	839.5	163	3	3	2
1	56	6	hevonen	7	61.9235738632712	0	false	1	867	839.5	244	3	3	2
1	56	7	juna	4	36.7466454798978	1	true	2	814	840	325	3	3	2
1	56	8	metro	5	93.6560236214589	1	true	2	982	839.5	649	3	3	2
1	56	9	minttu	6	26.9688486962273	1	false	1	255	840	730	3	3	2
1	57	1	joki	4	65.0941038204007	1	false	2	461	840	244	3	3	3
1	57	2	kulta	5	23.5982414599054	0	false	1	196	839.5	325	3	3	3
1	57	3	huilu	5	58.7034175141575	0	false	4	1028	839.5	163	3	3	3
1	57	4	anis	4	24.2566787292739	0	false	3	1139	840	82	3	3	3
1	57	5	salvia	6	50.3713598075228	0	false	5	808	840	730	3	3	3
1	57	6	symbaali	8	48.3688661286145	0	false	4	694	840	811	3	3	3
1	57	7	saari	5	6.11072008850019	1	false	1	481	839.5	649	3	3	3
1	57	8	paperi	6	48.6828203784456	1	false	1	300	840	568	3	3	3
1	57	9	typpi	5	49.5081050044899	0	false	4	748	839.5	892	3	3	3
1	57	10	vihko	5	57.4588670972757	1	true	4	930	839.5	973	3	3	3
1	58	1	kiivi	5	73.6977493363758	0	false	3	802	839.5	406	2	2	1
1	58	2	lakki	5	47.1068795034416	1	true	4	3102	839.5	487	2	2	1
1	58	3	housut	6	61.5412354186697	1	true	2	774	840	244	2	2	1
1	58	4	hanska	6	20.351648881778	1	true	2	690	840	163	2	2	1
1	58	5	banaani	7	13.1314012961298	0	false	1	388	839.5	82	2	2	1
1	58	6	karsia	6	57.9517471695203	0	false	1	642	840	325	2	2	1
1	58	7	luumu	5	79.4689133759162	0	false	9	1974	839.5	568	2	2	1
1	58	8	nektariini	10	41.5681849495501	0	false	1	182	840	649	2	2	1
1	59	1	kartano	7	62.6025285532183	1	true	5	865	839.5	406	1	1	2
1	59	2	kanjoni	7	56.6221850967384	0	false	3	759	839.5	325	1	1	2
1	59	3	banaani	7	56.9370473051477	0	false	2	424	839.5	163	1	1	2
1	59	4	aprikoosi	9	41.3211531784872	0	false	1	416	839.5	82	1	1	2
1	59	5	jÃ¤rvi	6	54.2444576277143	0	false	2	626	839.5	244	1	1	2
1	59	6	maja	4	47.046715955714	1	true	2	1056	840	487	1	1	2
1	59	7	mansikka	8	29.1323104588099	0	false	2	906	840	568	1	1	2
1	59	8	pihdit	6	41.7533079530366	1	true	4	1383	840	649	1	1	2
1	59	9	raspi	5	37.6128421410665	1	true	3	1679	839.5	730	1	1	2
1	59	10	terassi	7	24.5214907336262	1	false	2	594	839.5	811	1	1	2
1	59	11	viila	5	20.520002436647	1	false	1	190	839.5	892	1	1	2
1	60	1	kumi	4	69.9229331779208	1	true	5	1335	840	325	1	2	1
1	60	2	lampi	5	48.3855413524931	0	false	5	1182	839.5	406	1	2	1
1	60	3	kanjoni	7	81.7846387554954	0	false	3	1126	839.5	244	1	2	1
1	60	4	kallio	6	100.828703099826	0	false	2	360	840	163	1	2	1
1	60	5	jÃ¤rvi	6	63.463391809767	0	false	1	236	839.5	82	1	2	1
1	60	6	laskin	6	52.7427515267249	1	false	4	830	840	487	1	2	1
1	60	7	paperi	6	43.0638162969472	1	true	3	980	840	649	1	2	1
1	60	8	ranta	5	60.7192780093155	0	false	4	776	839.5	730	1	2	1
1	60	9	nitoja	6	38.4502234950843	1	true	3	550	840	568	1	2	1
1	60	10	saari	5	61.4272270476553	0	false	3	625	839.5	811	1	2	1
1	60	11	sakset	6	52.6474672638234	1	true	2	368	840	892	1	2	1
1	60	12	tussi	5	26.8337846752932	1	false	1	170	839.5	973	1	2	1
1	61	1	huilu	5	24.7961865682665	0	false	2	1405	839.5	325	1	1	2
1	61	2	hanska	6	43.0525180850859	1	true	3	1471	840	244	1	1	2
1	61	3	haitari	7	44.9814704713735	0	false	3	940	839.5	163	1	1	2
1	61	4	ankka	5	19.7577858791665	1	true	2	1018	839.5	82	1	1	2
1	61	5	joutsen	7	51.3882384295079	1	true	2	684	839.5	406	1	1	2
1	61	6	jyrÃ¤	5	50.4298413640178	0	false	1	672	840	487	1	1	2
1	61	7	kirves	6	34.1416607680411	0	false	1	888	840	568	1	1	2
1	61	8	klarinetti	10	33.3523087656612	0	false	1	501	840	649	1	1	2
1	61	9	kyyhky	6	9.04027101363672	1	true	1	491	840	730	1	1	2
1	61	10	lakki	5	28.4856771027126	1	false	1	401	839.5	811	1	1	2
1	62	1	kynsi	5	48.2418449313103	0	false	3	574	839.5	244	1	1	1
1	62	2	korva	5	36.0786805260595	0	false	2	502	839.5	163	1	1	1
1	62	3	kartano	7	21.898333269909	1	true	1	396	839.5	82	1	1	1
1	62	4	linna	5	18.9242911613666	1	true	2	1193	839.5	325	1	1	1
1	62	5	maja	4	41.5132204722066	1	true	3	1119	840	406	1	1	1
1	62	6	paviljonki	10	45.1164894770285	1	false	2	774	840	487	1	1	1
1	62	7	polvi	5	49.9782899650927	0	false	3	504	839.5	568	1	1	1
1	62	8	sauna	5	56.6714293096618	1	false	1	821	839.5	649	1	1	1
1	62	9	sormi	5	53.195293964786	0	false	1	1029	839.5	730	1	1	1
1	62	10	suu	3	62.24182261954	0	false	2	512	839.5	811	1	1	1
1	62	11	terassi	7	37.9156660690899	1	false	2	550	839.5	892	1	1	1
1	62	12	tukka	5	46.0656270987381	0	false	1	694	839.5	973	1	1	1
1	63	1	kaneli	6	71.5773090300858	1	true	4	828	840	163	3	3	1
1	63	2	korva	5	71.8681378912029	0	false	3	854	839.5	244	3	3	1
1	63	3	kainalo	7	51.9278200967458	0	false	1	444	839.5	82	3	3	1
1	63	4	kynsi	5	103.051646308252	0	false	2	304	839.5	325	3	3	1
1	63	5	meirami	7	64.4367018384508	1	true	3	740	839.5	406	3	3	1
1	63	6	minttu	6	78.2224953867544	1	true	9	1459	840	487	3	3	1
1	63	7	muskotti	8	85.533037222698	1	true	4	1894	840	568	3	3	1
1	63	8	neilikka	8	65.8836449558009	1	true	3	1032	840	649	3	3	1
1	63	9	polvi	5	30.6861039729555	0	false	2	776	839.5	730	3	3	1
1	63	10	salvia	6	51.317881641822	1	false	2	296	840	811	3	3	1
1	64	1	happi	5	62.4204601586876	0	false	3	784	839.5	244	1	2	1
1	64	2	banaani	7	42.9110374188755	1	true	4	766	839.5	163	1	2	1
1	64	3	ananas	6	5.87830757956741	1	false	1	381	840	82	1	2	1
1	64	4	hiili	5	61.3013882387667	0	false	1	66	839.5	325	1	2	1
1	64	5	kulta	5	60.1068970712039	0	false	3	1345	839.5	487	1	2	1
1	64	6	kiivi	5	63.5017014122768	1	false	3	881	839.5	406	1	2	1
1	64	7	luumu	5	68.5904354309639	1	true	3	796	839.5	568	1	2	1
1	64	8	mango	5	51.5600065534688	1	true	5	672	839.5	649	1	2	1
1	64	9	natrium	7	45.56955989095	0	false	2	579	839.5	730	1	2	1
1	64	10	plutonium	9	47.7691588146455	0	false	2	377	839.5	811	1	2	1
1	64	11	pÃ¤Ã¤rynÃ¤	10	48.1842461672561	1	false	2	346	839.5	892	1	2	1
1	64	12	rauta	5	50.1497852657025	0	false	3	342	839.5	973	1	2	1
1	65	1	kyyhky	6	61.4510871014446	1	false	3	698	840	325	1	1	3
1	65	2	kenkÃ¤	6	49.005061310189	0	false	5	1214	839.5	244	1	1	3
1	65	3	huvila	6	59.7497158847629	1	true	7	1549	840	163	1	1	3
1	65	4	hakku	5	26.1776214760958	0	false	3	2072	839.5	82	1	1	3
1	65	5	pÃ¶ytÃ¤	7	62.1048165193149	0	false	3	342	839.5	730	1	1	3
1	65	6	tikka	5	31.497431474018	1	true	2	688	839.5	811	1	1	3
1	65	7	varvas	6	42.3488386767992	1	false	4	475	840	892	1	1	3
1	65	8	vinssi	6	23.1238859191097	0	false	1	211	840	973	1	1	3
1	66	1	hevonen	7	59.343002040617	1	true	7	1168	839.5	163	1	2	2
1	66	2	hiili	5	46.5947182164156	0	false	4	1324	839.5	244	1	2	2
1	66	3	bussi	5	26.2063168948061	1	true	2	1295	839.5	82	1	2	2
1	66	4	laiva	5	52.4017110386813	1	false	2	874	839.5	325	1	2	2
1	66	5	norsu	5	40.652653589149	1	true	2	467	839.5	406	1	2	2
1	66	6	pihdit	6	71.8265080387874	0	false	5	1422	840	487	1	2	2
1	66	7	plutonium	9	71.2811128222093	0	false	4	965	839.5	568	1	2	2
1	66	8	rekka	5	42.0746805551357	1	true	3	495	839.5	649	1	2	2
1	66	9	seepra	6	37.7601112286498	1	false	1	242	840	730	1	2	2
1	67	1	joutsen	7	57.6752674303293	1	true	4	654	839.5	244	1	1	1
1	67	2	kitara	6	43.9218373552266	0	false	3	1100	840	325	1	1	1
1	67	3	haitari	7	30.6725589474067	0	false	2	476	839.5	163	1	1	1
1	67	4	ankka	5	34.8541016237687	1	true	1	622	839.5	82	1	1	1
1	67	5	klarinetti	10	55.1862469920023	0	false	2	388	840	406	1	1	1
1	67	6	kyyhky	6	22.490026678508	1	true	1	476	840	487	1	1	1
1	67	7	pingviini	9	12.0587747802023	1	false	2	479	839.5	568	1	1	1
1	67	8	rumpu	5	37.4672745432104	0	false	2	773	839.5	649	1	1	1
1	67	9	saksofoni	9	56.0726747331469	0	false	3	446	839.5	730	1	1	1
1	67	10	symbaali	8	52.8238396823937	0	false	2	470	840	811	1	1	1
1	67	11	tikka	5	49.6047003094137	1	true	4	553	839.5	892	1	1	1
1	67	12	varpunen	8	18.5336585702878	1	true	1	276	840	973	1	1	1
1	68	1	harppu	6	44.698562656913	0	false	3	775	840	163	1	1	3
1	68	2	banaani	7	34.6010764786077	1	true	3	2147	839.5	82	1	1	3
1	68	3	kansio	6	30.6123912819629	1	false	1	630	840	244	1	1	3
1	68	4	kenkÃ¤	6	17.7200363165091	1	true	2	830	839.5	325	1	1	3
1	68	5	lampi	5	30.5377897445897	0	false	2	1509	839.5	406	1	1	3
1	68	6	laskin	6	52.5989372516214	1	true	1	1373	840	487	1	1	3
1	68	7	meri	4	47.4308144350919	0	false	2	406	840	568	1	1	3
1	69	1	metsÃ¤	6	46.3054296835422	1	true	5	938	839.5	487	1	1	1
1	69	2	lampi	5	42.4573773108841	1	false	5	1040	839.5	406	1	1	1
1	69	3	hakku	5	13.0257168708674	0	false	1	616	839.5	82	1	1	1
1	69	4	jÃ¤rvi	6	52.7411684311292	1	true	4	767	839.5	163	1	1	1
1	69	5	kallio	6	63.7865866808068	1	true	3	1431	840	244	1	1	1
1	69	6	kanjoni	7	56.7127649478028	1	true	4	1448	839.5	325	1	1	1
1	69	7	ranta	5	52.3904452130693	1	true	2	825	839.5	568	1	1	1
1	69	8	raspi	5	44.8757139218976	0	false	1	891	839.5	649	1	1	1
1	69	9	saha	4	34.1533307306915	0	false	1	438	840	730	1	1	1
1	70	1	ananas	6	39.3045555160257	1	true	3	1730	840	82	2	2	3
1	70	2	apina	5	44.5904979500734	1	true	6	1380	839.5	163	2	2	3
1	70	3	bussi	5	66.2893893410563	0	false	5	933	839.5	244	2	2	3
1	70	4	hylly	5	31.7367950124192	0	false	2	666	839.5	325	2	2	3
1	70	5	kaneli	6	38.9467709719235	1	true	2	1374	840	406	2	2	3
1	70	6	kurkuma	7	54.7031935097812	1	false	5	1166	839.5	487	2	2	3
1	70	7	lampi	5	82.2629770217633	0	false	2	379	839.5	568	2	2	3
1	71	1	hakku	5	15.6938368026347	1	true	2	576	839.5	163	1	2	1
1	71	2	kumina	6	63.6039088639348	0	false	3	640	840	244	1	2	1
1	71	3	anis	4	31.2889645082735	0	false	1	316	840	82	1	2	1
1	71	4	lapio	5	64.4750898145486	1	true	2	672	839.5	325	1	2	1
1	71	5	meirami	7	39.2601753568084	0	false	2	604	839.5	406	1	2	1
1	71	6	neilikka	8	51.2568350542351	0	false	2	378	840	487	1	2	1
1	71	7	pippuri	7	46.0473438338356	0	false	3	642	839.5	568	1	2	1
1	71	8	raspi	5	56.0979409081653	1	true	8	796	839.5	649	1	2	1
1	71	9	sahrami	7	21.7475814747296	0	false	1	657	839.5	730	1	2	1
1	71	10	tongit	6	45.9721014394806	1	true	5	967	840	811	1	2	1
1	71	11	vasara	6	48.1417897069255	1	false	4	1107	840	892	1	2	1
1	71	12	viila	5	23.3029498795716	1	false	2	868	839.5	973	1	2	1
1	72	1	huilu	5	49.3108435038294	0	false	2	1090	839.5	163	1	1	2
1	72	2	kallio	6	62.3245629236798	0	false	5	1171	840	244	1	1	2
1	72	3	hiili	5	68.4595537525625	1	true	1	826	839.5	82	1	1	2
1	72	4	klarinetti	10	31.2792343256672	0	false	1	593	840	325	1	1	2
1	72	5	kÃ¤si	5	45.4146695618023	1	true	3	507	840	406	1	1	2
1	72	6	lampi	5	23.8963566119476	0	false	2	1196	839.5	487	1	1	2
1	72	7	natrium	7	19.5560320060981	1	true	2	1106	839.5	568	1	1	2
1	72	8	niitty	6	59.196867790049	0	false	4	606	840	649	1	1	2
1	72	9	saksofoni	9	32.6317422152113	0	false	1	476	839.5	730	1	1	2
1	72	10	tukka	5	51.4197417400862	1	true	2	611	839.5	811	1	1	2
1	72	11	varvas	6	31.9670908904767	1	false	1	395	840	892	1	1	2
1	73	1	klemmari	8	39.5812016426478	1	true	5	978	840	487	1	3	3
1	73	2	lehmÃ¤	6	64.0963834098641	0	false	6	1076	839.5	568	1	3	3
1	73	3	kissa	5	21.0756256266256	0	false	2	728	839.5	406	1	3	3
1	73	4	joutsen	7	37.8312549263049	1	false	2	634	839.5	244	1	3	3
1	73	5	hylly	5	40.9826219700448	0	false	2	338	839.5	163	1	3	3
1	73	6	bussi	5	12.6588190602441	1	false	1	194	839.5	82	1	3	3
1	73	7	kirkko	6	43.7145414117466	0	false	2	788	840	325	1	3	3
1	73	8	lipasto	7	16.3780212621473	0	false	2	815	839.5	649	1	3	3
1	73	9	papukaija	9	50.0329311916799	1	true	3	472	839.5	730	1	3	3
1	73	10	terassi	7	52.9823083679827	0	false	1	318	839.5	973	1	3	3
1	73	11	sakset	6	27.8843414840659	1	false	1	543	840	892	1	3	3
1	73	12	rekka	5	43.9323453822461	1	false	4	651	839.5	811	1	3	3
1	74	1	huivi	5	76.3883971787772	1	true	4	1314	839.5	163	1	3	3
1	74	2	jakkara	7	57.9308643393	0	false	3	1703	839.5	244	1	3	3
1	74	3	haitari	7	43.4654080850508	0	false	1	654	839.5	82	1	3	3
1	74	4	kaappi	6	37.9366801572714	0	false	4	1247	840	325	1	3	3
1	74	5	kirves	6	33.6910276396875	1	false	3	948	840	406	1	3	3
1	74	6	lakki	5	50.8814919475173	1	false	2	420	839.5	487	1	3	3
1	74	7	mango	5	17.6329632991272	1	true	2	1246	839.5	568	1	3	3
1	74	8	mansikka	8	37.0617101935819	1	false	2	1375	840	649	1	3	3
1	74	9	meisseli	8	73.8193091270841	1	false	1	232	840	730	1	3	3
1	75	1	kaappi	6	54.4129818203834	0	false	3	1209	840	244	1	2	2
1	75	2	jakkara	7	47.2680856007875	0	false	2	945	839.5	163	1	2	2
1	75	3	harppu	6	62.1498777150849	0	false	1	606	840	82	1	2	2
1	75	4	kansio	6	49.7565135709482	1	true	2	872	840	325	1	2	2
1	75	5	klarinetti	10	10.9101283218851	0	false	1	924	840	406	1	2	2
1	75	6	mappi	5	53.7655282441814	1	false	3	1052	839.5	487	1	2	2
1	75	7	matto	5	44.4566575441744	0	false	1	620	839.5	568	1	2	2
1	75	8	natrium	7	36.1697373175111	1	true	2	409	839.5	649	1	2	2
1	75	9	saksofoni	9	53.6673063496061	0	false	3	523	839.5	730	1	2	2
1	75	10	typpi	5	48.0152207164685	1	true	2	312	839.5	811	1	2	2
1	75	11	vety	4	22.3988504169299	1	true	1	670	840	892	1	2	2
1	75	12	viivoitin	9	29.5603958024922	1	true	1	316	839.5	973	1	2	2
1	76	1	hanska	6	28.0664595671865	1	true	6	1699	840	163	1	1	1
1	76	2	huivi	5	50.4271078308977	1	true	6	1681	839.5	244	1	1	1
1	76	3	fasaani	7	16.764110474463	0	false	1	460	839.5	82	1	1	1
1	76	4	kana	4	47.8495161940014	0	false	1	624	840	325	1	1	1
1	76	5	kenkÃ¤	6	49.9118377683074	1	false	3	558	839.5	406	1	1	1
1	76	6	kyyhky	6	33.274363235471	0	false	2	694	840	487	1	1	1
1	76	7	lakki	5	20.1405585821248	1	false	1	660	839.5	568	1	1	1
1	76	8	puku	4	22.4731951444381	1	true	1	838	840	649	1	1	1
1	76	9	pulu	4	29.8023254126251	0	false	1	811	840	730	1	1	1
1	76	10	sukka	5	37.4704216682973	1	false	1	284	839.5	811	1	1	1
1	77	1	klarinetti	10	43.9636479521348	1	true	2	856	840	163	1	3	2
1	77	2	luumu	5	43.1219490162271	1	true	2	946	839.5	244	1	3	2
1	77	3	kainalo	7	53.5593735960382	0	false	1	574	839.5	82	1	3	2
1	77	4	metsÃ¤	6	40.3287528396227	0	false	2	464	839.5	325	1	3	2
1	77	5	nenÃ¤	5	52.5971007654664	0	false	3	689	840	406	1	3	2
1	77	6	niitty	6	30.562895805208	0	false	1	315	840	487	1	3	2
1	77	7	ranta	5	45.4510700341557	0	false	4	1082	839.5	892	1	3	2
1	77	8	pÃ¤Ã¤rynÃ¤	10	65.7775887659444	1	true	3	602	839.5	811	1	3	2
1	77	9	rumpu	5	50.4209225466184	1	true	2	780	839.5	973	1	3	2
1	77	10	oboe	4	70.1480505787581	1	false	1	54	840	568	1	3	2
1	77	11	omena	5	29.777718179874	1	false	1	178	839.5	649	1	3	2
1	78	1	pippuri	7	55.8892608508377	1	true	7	1157	839.5	487	2	2	2
1	78	2	plutonium	9	57.4342512894279	0	false	6	1755	839.5	568	2	2	2
1	78	3	kulta	5	46.3648204681626	0	false	3	815	839.5	163	2	2	2
1	78	4	hattu	5	38.1910548827153	1	true	2	944	839.5	82	2	2	2
1	78	5	kumina	6	37.7040608198021	1	true	2	868	840	244	2	2	2
1	78	6	lakki	5	13.7028610151311	1	false	1	244	839.5	325	2	2	2
1	78	7	mÃ¶kki	6	43.0525326116638	0	false	2	694	839.5	406	2	2	2
1	78	8	pusero	6	46.0610453977813	1	false	5	1222	840	649	2	2	2
1	78	9	sahrami	7	43.226220052186	1	false	1	68	839.5	730	2	2	2
1	79	1	klemmari	8	55.7820999801645	0	false	4	588	840	244	2	2	3
1	79	2	komero	6	48.9543677116506	0	false	3	630	840	325	2	2	3
1	79	3	kiivi	5	69.017746867914	1	false	4	672	839.5	163	2	2	3
1	79	4	fasaani	7	19.9793722759849	1	true	3	1323	839.5	82	2	2	3
1	79	5	korva	5	25.4647929016252	0	false	2	348	839.5	406	2	2	3
1	79	6	pÃ¤Ã¤rynÃ¤	10	60.0264648177683	1	false	3	286	839.5	730	2	2	3
1	79	7	typpi	5	39.0558408592801	1	true	3	720	839.5	811	2	2	3
1	79	8	varpunen	8	41.6973215849295	1	true	6	1330	840	892	2	2	3
1	79	9	viivoitin	9	58.4610810638618	0	false	4	1169	839.5	973	2	2	3
1	80	1	lakki	5	93.9234634457741	0	false	5	1118	839.5	244	2	2	1
1	80	2	kaappi	6	53.6008029121027	1	true	2	558	840	163	2	2	1
1	80	3	huivi	5	17.5741431571268	0	false	2	354	839.5	82	2	2	1
1	80	4	lipasto	7	69.9204041333162	1	true	4	1280	839.5	325	2	2	1
1	80	5	matto	5	89.0435856746135	1	false	5	1660	839.5	406	2	2	1
1	80	6	paita	5	81.6642170616933	0	false	2	1156	839.5	487	2	2	1
1	80	7	peili	5	46.2355761292103	1	true	1	740	839.5	568	2	2	1
1	80	8	pusero	6	37.7321762220403	0	false	2	868	840	649	2	2	1
1	80	9	pÃ¶ytÃ¤	7	53.9431731434608	1	true	2	672	839.5	730	2	2	1
1	80	10	solmio	6	24.4561914451126	0	false	1	146	840	811	2	2	1
1	81	1	hanska	6	39.6296408485126	0	false	5	1484	840	163	1	1	3
1	81	2	karsia	6	50.0202088442663	1	false	2	1387	840	244	1	1	3
1	81	3	bussi	5	16.5253010490764	1	true	2	642	839.5	82	1	1	3
1	81	4	kenkÃ¤	6	52.0532364989037	0	false	3	381	839.5	325	1	1	3
1	81	5	kiivi	5	47.0335163229828	1	true	3	1191	839.5	406	1	1	3
1	81	6	kirves	6	55.8513125698639	1	false	3	1927	840	487	1	1	3
1	81	7	kynsi	5	29.6135977660736	0	false	3	1213	839.5	568	1	1	3
1	81	8	plutonium	9	59.5304045739654	0	false	2	516	839.5	649	1	1	3
1	81	9	tukka	5	19.948145277193	0	false	1	210	839.5	730	1	1	3
1	82	1	fasaani	7	44.0825854506113	1	true	3	1479	839.5	244	1	3	3
1	82	2	bussi	5	63.5730352008987	0	false	5	1387	839.5	163	1	3	3
1	82	3	ankka	5	56.3959085395386	1	true	1	1104	839.5	82	1	3	3
1	82	4	hattu	5	49.6075884354933	1	false	4	964	839.5	325	1	3	3
1	82	5	hopea	5	44.7627685685401	1	true	3	1006	839.5	406	1	3	3
1	82	6	kanjoni	7	39.8261306607404	0	false	2	976	839.5	487	1	3	3
1	82	7	kansio	6	38.1951240733965	0	false	3	722	840	568	1	3	3
1	82	8	kulta	5	50.3332850917387	1	true	4	688	839.5	649	1	3	3
1	82	9	rekka	5	44.8508873936737	0	false	1	393	839.5	730	1	3	3
1	83	1	lampi	5	91.2736292693569	1	false	1	182	839.5	406	1	1	2
1	83	2	kynÃ¤	5	57.6117207171436	0	false	2	500	840	325	1	1	2
1	83	3	kulta	5	46.980426335297	0	false	4	917	839.5	163	1	1	2
1	83	4	auto	4	21.3540277231252	1	true	1	561	840	82	1	1	2
1	83	5	kupari	6	51.6032640957749	0	false	2	296	840	244	1	1	2
1	83	6	natrium	7	46.7118268287561	0	false	5	1115	839.5	649	1	1	2
1	83	7	pelto	5	44.7916712115883	1	false	4	931	839.5	730	1	1	2
1	83	8	metro	5	41.0357236757659	1	true	2	1060	839.5	568	1	1	2
1	83	9	mappi	5	50.9766672040244	0	false	2	528	839.5	487	1	1	2
1	83	10	saari	5	26.8483070622172	1	true	2	480	839.5	811	1	1	2
1	83	11	vene	4	62.4983755944042	1	true	5	806	840	892	1	1	2
1	83	12	viivoitin	9	24.3102241209662	0	false	3	856	839.5	973	1	1	2
1	84	1	lammas	6	60.8037470850801	1	true	3	1030	840	487	1	2	2
1	84	2	lipasto	7	32.786767954004	0	false	3	898	839.5	568	1	2	2
1	84	3	kaneli	6	66.866963944285	1	false	6	984	840	244	1	2	2
1	84	4	kaappi	6	51.539173078442	0	false	5	1048	840	163	1	2	2
1	84	5	hattu	5	27.7109695549918	0	false	2	869	839.5	82	1	2	2
1	84	6	pippuri	7	18.2660559508614	1	true	1	298	839.5	649	1	2	2
1	84	7	pÃ¶ytÃ¤	7	6.23054572248696	0	false	1	270	839.5	730	1	2	2
1	84	8	salvia	6	43.6143244817572	1	false	1	253	840	811	1	2	2
1	84	9	seepra	6	49.3673729535632	1	true	2	388	840	892	1	2	2
1	84	10	solmio	6	39.2899707304548	0	false	1	654	840	973	1	2	2
1	84	11	lakki	5	44.560398864245	0	false	2	524	839.5	406	1	2	2
1	84	12	kettu	5	38.4941035291886	1	true	2	536	839.5	325	1	2	2
1	85	1	huilu	5	27.5457193433113	1	true	2	696	839.5	163	1	3	1
1	85	2	juna	4	53.9617661691591	0	false	3	662	840	244	1	3	1
1	85	3	harppu	6	28.0401444361473	1	true	1	486	840	82	1	3	1
1	85	4	limusiini	9	17.6476004034543	0	false	1	725	839.5	325	1	3	1
1	85	5	mopo	4	50.9575378185769	0	false	4	873	840	406	1	3	1
1	85	6	pyÃ¶rÃ¤	7	33.653798079481	0	false	2	786	839.5	487	1	3	1
1	85	7	rekka	5	43.6747727117431	0	false	2	270	839.5	568	1	3	1
1	85	8	saksofoni	9	20.1085180955733	1	true	1	402	839.5	649	1	3	1
1	85	9	traktori	8	25.0845709550711	0	false	1	502	840	730	1	3	1
1	85	10	trumpetti	9	51.2287596985815	1	true	6	606	839.5	811	1	3	1
1	85	11	tuuba	5	49.1350742054437	1	true	3	690	839.5	892	1	3	1
1	85	12	viulu	5	23.2302951453296	1	false	3	801	839.5	973	1	3	1
1	86	1	kumi	4	53.6233849963404	0	false	3	634	840	244	2	2	1
1	86	2	kansio	6	33.4517733634403	0	false	3	564	840	163	2	2	1
1	86	3	joutsen	7	46.1237045272102	1	true	3	576	839.5	82	2	2	1
1	86	4	kyyhky	6	49.3693904026881	1	true	3	1530	840	325	2	2	1
1	86	5	laskin	6	68.7712006979821	0	false	5	1258	840	406	2	2	1
1	86	6	nitoja	6	57.1754746380583	0	false	3	704	840	487	2	2	1
1	86	7	paperi	6	42.9931819310705	0	false	2	424	840	568	2	2	1
1	86	8	pingviini	9	6.66814067038175	1	true	1	446	839.5	649	2	2	1
1	86	9	pulu	4	49.7314379417268	1	true	3	610	840	730	2	2	1
1	86	10	sakset	6	25.545952027553	0	false	3	660	840	811	2	2	1
1	86	11	tikka	5	39.4038110231074	1	false	2	240	839.5	892	2	2	1
1	87	1	komero	6	18.3301863623227	1	false	2	654	840	487	1	1	2
1	87	2	kirkko	6	53.9875019018485	0	false	3	1012	840	406	1	1	2
1	87	3	kaneli	6	67.4808863676471	1	false	2	1259	840	325	1	1	2
1	87	4	aitta	5	64.1741661418362	0	false	1	1004	839.5	82	1	1	2
1	87	5	happi	5	60.0385561766728	0	false	2	844	839.5	163	1	1	2
1	87	6	hylly	5	32.0614612892176	1	true	1	893	839.5	244	1	1	2
1	87	7	kulta	5	30.8344288093683	0	false	1	342	839.5	568	1	1	2
1	87	8	lamppu	6	39.7984346425837	1	false	1	392	840	649	1	1	2
1	87	9	meirami	7	58.2823030458536	1	true	4	508	839.5	730	1	1	2
1	87	10	mÃ¶kki	6	32.1736440012144	0	false	2	383	839.5	811	1	1	2
1	87	11	natrium	7	26.5362487929248	0	false	1	277	839.5	892	1	1	2
1	87	12	neilikka	8	43.8701582058444	1	true	3	498	840	973	1	1	2
1	88	1	housut	6	59.7306869579028	1	true	8	1729	840	163	3	3	3
1	88	2	harppu	6	22.9212318077389	1	true	5	1317	840	82	3	3	3
1	88	3	kotka	5	30.1066183998737	0	false	4	1835	839.5	244	3	3	3
1	88	4	kÃ¤si	5	54.7286250669941	1	true	3	1238	840	325	3	3	3
1	88	5	lamppu	6	78.0877929033287	0	false	2	832	840	406	3	3	3
1	88	6	mopo	4	75.1239841861439	0	false	1	260	840	487	3	3	3
1	88	7	nenÃ¤	5	95.3383404849624	1	false	2	206	840	568	3	3	3
1	88	8	trumpetti	9	73.675815570647	1	false	1	50	839.5	730	3	3	3
1	88	9	tuoli	5	27.992602594257	0	false	1	106	839.5	811	3	3	3
1	89	1	kainalo	7	29.163155322327	0	false	2	658	839.5	325	1	1	2
1	89	2	hevonen	7	61.5693443454525	0	false	4	835	839.5	244	1	1	2
1	89	3	banaani	7	58.5450153322358	1	true	3	568	839.5	163	1	1	2
1	89	4	aprikoosi	9	26.9748337382619	1	true	2	894	839.5	82	1	1	2
1	89	5	kissa	5	32.6969539923461	0	false	2	460	839.5	406	1	1	2
1	89	6	niska	5	24.9675439263797	0	false	2	602	839.5	487	1	1	2
1	89	7	peili	5	26.3622867359855	1	false	2	323	839.5	568	1	1	2
1	89	8	pÃ¶ytÃ¤	7	7.45418674303243	1	true	1	932	839.5	730	1	1	2
1	89	9	persikka	8	58.6858824590718	1	false	1	298	840	649	1	1	2
1	89	10	sika	4	51.2961268676055	0	false	2	755	840	811	1	1	2
1	89	11	varvas	6	37.9172203622576	0	false	1	569	840	892	1	1	2
1	89	12	verho	5	39.2537815717607	1	true	4	488	839.5	973	1	1	2
1	90	1	kurkuma	7	36.91826531429	1	true	3	1253	839.5	406	1	1	2
1	90	2	maja	4	50.8430741537323	0	false	4	896	840	487	1	1	2
1	90	3	kaneli	6	38.0918298380093	1	false	4	1008	840	244	1	1	2
1	90	4	huvila	6	6.32143179983774	0	false	1	1997	840	82	1	1	2
1	90	5	jalka	5	45.5107167285076	1	true	7	2051	839.5	163	1	1	2
1	90	6	korva	5	53.5363484057212	1	false	5	807	839.5	325	1	1	2
1	90	7	papukaija	9	40.2152831644886	0	false	1	166	839.5	568	1	1	2
1	91	1	laskin	6	58.2300490414399	1	false	3	408	840	325	1	3	3
1	91	2	maja	4	51.7990157192404	0	false	2	404	840	406	1	3	3
1	91	3	juna	4	40.2039653406563	0	false	3	814	840	163	1	3	3
1	91	4	bussi	5	31.2970659367402	0	false	3	962	839.5	82	1	3	3
1	91	5	lakki	5	58.9021604018053	0	false	1	409	839.5	244	1	3	3
1	91	6	omena	5	49.1721035299768	1	false	7	1479	839.5	730	1	3	3
1	91	7	saha	4	47.1245691407904	1	false	3	816	840	811	1	3	3
1	91	8	nitoja	6	31.2240047836649	1	true	2	1753	840	649	1	3	3
1	91	9	sukka	5	39.104825789153	0	false	1	208	839.5	892	1	3	3
1	91	10	mÃ¶kki	6	54.8431474015162	0	false	2	809	839.5	568	1	3	3
1	91	11	mango	5	41.7795189057988	1	false	1	210	839.5	487	1	3	3
1	92	1	harppu	6	48.6916989036481	1	true	7	1997	840	163	2	2	2
1	92	2	kaappi	6	51.3115925369125	1	true	7	2659	840	244	2	2	2
1	92	3	apina	5	36.6479620421659	0	false	2	656	839.5	82	2	2	2
1	92	4	kanjoni	7	44.2039064485999	0	false	7	1571	839.5	325	2	2	2
1	92	5	karhu	5	50.0978563546006	0	false	3	1134	839.5	406	2	2	2
1	92	6	lampi	5	31.0096666168585	0	false	3	672	839.5	487	2	2	2
1	93	1	huivi	5	39.9523192996572	1	true	9	2768	839.5	163	2	2	3
1	93	2	kumi	4	57.9485910268373	1	true	9	1721	840	244	2	2	3
1	93	3	ananas	6	43.9171489321557	1	false	5	1502	840	82	2	2	3
1	93	4	lakki	5	31.8694477752317	1	false	3	785	839.5	325	2	2	3
1	93	5	lampi	5	67.9241667588416	0	false	3	190	839.5	406	2	2	3
1	93	6	mansikka	8	7.38307524003381	1	false	1	290	840	487	2	2	3
1	94	1	lato	4	44.6288495227766	1	true	2	746	840	487	1	1	2
1	94	2	kÃ¤si	5	61.8074918402146	0	false	3	929	840	406	1	1	2
1	94	3	karhu	5	46.2734485363214	1	true	4	1168	839.5	244	1	1	2
1	94	4	huvila	6	48.9008155189682	1	true	6	1280	840	163	1	1	2
1	94	5	hevonen	7	33.2339373526007	1	true	3	1273	839.5	82	1	1	2
1	94	6	kurkuma	7	53.5815611941272	0	false	1	1009	839.5	325	1	1	2
1	94	7	niska	5	51.361402823521	0	false	1	744	839.5	568	1	1	2
1	94	8	norsu	5	50.2722045606228	1	false	3	970	839.5	649	1	1	2
1	94	9	pippuri	7	33.8361832954014	0	false	1	550	839.5	730	1	1	2
1	95	1	lampi	5	7.29623545238256	1	false	2	696	839.5	325	3	3	2
1	95	2	lapio	5	58.0216311005822	1	true	4	1014	839.5	406	3	3	2
1	95	3	kumina	6	53.3079594568557	0	false	4	1027	840	244	3	3	2
1	95	4	karsia	6	54.8914353923046	0	false	3	1337	840	163	3	3	2
1	95	5	jÃ¤rvi	6	13.3376534667835	1	true	1	458	839.5	82	3	3	2
1	95	6	mango	5	49.0060608496541	0	false	1	1142	839.5	487	3	3	2
1	95	7	minttu	6	51.957367041598	0	false	3	641	840	568	3	3	2
1	95	8	neilikka	8	35.1699786750007	0	false	1	545	840	649	3	3	2
1	95	9	pihdit	6	47.257070042871	1	true	3	552	840	811	3	3	2
1	95	10	saari	5	45.7395365357785	1	false	2	408	839.5	892	3	3	2
1	95	11	omena	5	23.4480553564682	0	false	1	410	839.5	730	3	3	2
1	96	1	happi	5	78.0773930148798	1	true	1	436	839.5	82	1	1	1
1	96	2	joki	4	52.3196786970411	0	false	4	558	840	163	1	1	1
1	96	3	jÃ¤rvi	6	49.0633918256985	0	false	3	476	839.5	244	1	1	1
1	96	4	kanjoni	7	49.684009632698	0	false	2	531	839.5	325	1	1	1
1	96	5	kulta	5	42.2791940835405	1	true	2	677	839.5	406	1	1	1
1	96	6	metsÃ¤	6	15.3838519233643	0	false	1	774	839.5	487	1	1	1
1	96	7	natrium	7	56.1307986845359	1	true	5	740	839.5	568	1	1	1
1	96	8	pelto	5	21.6122203168902	0	false	2	1016	839.5	649	1	1	1
1	96	9	ranta	5	36.9308318416791	0	false	2	908	839.5	730	1	1	1
1	96	10	rauta	5	47.6183368042186	1	true	1	626	839.5	811	1	1	1
1	96	11	typpi	5	55.9472752835778	1	true	4	631	839.5	892	1	1	1
1	96	12	vety	4	43.2045203281464	1	true	3	628	840	973	1	1	1
1	97	1	kitara	6	50.630816681901	1	true	3	958	840	163	3	3	3
1	97	2	koira	5	70.7557282477893	0	false	2	1426	839.5	244	3	3	3
1	97	3	ankka	5	58.4506236065964	1	true	1	593	839.5	82	3	3	3
1	97	4	lampi	5	40.5515104527563	0	false	1	1190	839.5	325	3	3	3
1	97	5	maja	4	43.0503594427703	1	false	3	828	840	406	3	3	3
1	97	6	meri	4	42.4647137708645	0	false	3	1037	840	487	3	3	3
1	97	7	papukaija	9	36.1697741070523	1	true	2	1345	839.5	568	3	3	3
1	97	8	sika	4	21.0669697293396	0	false	2	1126	840	649	3	3	3
1	97	9	sormi	5	63.7865124739819	0	false	3	411	839.5	730	3	3	3
1	97	10	suu	3	16.6940019168562	0	false	1	274	839.5	811	3	3	3
1	98	1	jyrÃ¤	5	60.6838431222105	1	true	6	1118	840	244	3	3	1
1	98	2	hylly	5	30.3199946281657	0	false	4	1244	839.5	163	3	3	1
1	98	3	hakku	5	51.1534127094079	1	true	2	408	839.5	82	3	3	1
1	98	4	komero	6	35.8268753103613	0	false	4	813	840	325	3	3	1
1	98	5	lamppu	6	48.4692707373449	0	false	2	627	840	406	3	3	1
1	98	6	lapio	5	18.9828396189822	1	true	1	350	839.5	487	3	3	1
1	98	7	lipasto	7	45.3644696173734	0	false	3	708	839.5	568	3	3	1
1	98	8	meisseli	8	48.1162377550714	1	true	2	938	840	649	3	3	1
1	98	9	raspi	5	53.6284346219429	1	true	1	1002	839.5	730	3	3	1
1	98	10	tuoli	5	59.2973945464723	0	false	1	953	839.5	811	3	3	1
1	98	11	verho	5	50.5368865285546	0	false	1	401	839.5	892	3	3	1
1	99	1	kaneli	6	39.4179471278074	1	true	4	985	840	406	1	2	3
1	99	2	hiili	5	50.05937325151	0	false	4	1448	839.5	325	1	2	3
1	99	3	hevonen	7	44.4144986638226	1	true	7	1828	839.5	244	1	2	3
1	99	4	hakku	5	54.0123110856359	0	false	5	1393	839.5	163	1	2	3
1	99	5	aprikoosi	9	16.4128606997356	0	false	2	957	839.5	82	1	2	3
1	99	6	kirves	6	54.8351052607278	0	false	2	1318	840	487	1	2	3
1	99	7	korva	5	29.9331903366037	1	false	2	664	839.5	568	1	2	3
1	100	1	kurkuma	7	65.648618940896	0	false	3	1513	839.5	406	1	1	1
1	100	2	kynÃ¤	5	54.9203974918038	1	false	2	530	840	487	1	1	1
1	100	3	kumina	6	56.5232028156054	0	false	4	1273	840	325	1	1	1
1	100	4	kumi	4	64.7364859049662	1	true	4	882	840	244	1	1	1
1	100	5	klemmari	8	21.511055069234	1	true	3	638	840	163	1	1	1
1	100	6	kaneli	6	49.9804423553974	0	false	2	134	840	82	1	1	1
1	100	7	mappi	5	41.9053087209016	1	true	3	1017	839.5	649	1	1	1
1	100	8	minttu	6	55.4758262669426	0	false	1	870	840	730	1	1	1
1	100	9	pippuri	7	38.1772691009468	0	false	2	647	839.5	811	1	1	1
1	100	10	laskin	6	35.1180025058374	1	true	1	440	840	568	1	1	1
1	100	11	sakset	6	47.34954752206	1	true	2	437	840	892	1	1	1
1	100	12	vanilja	7	8.41508764066065	0	false	1	386	839.5	973	1	1	1
1	101	1	meisseli	8	34.6544720894897	0	false	2	634	840	406	3	3	3
1	101	2	papukaija	9	63.058844395608	0	false	2	488	839.5	487	3	3	3
1	101	3	jalka	5	59.1170062423691	1	true	3	474	839.5	244	3	3	3
1	101	4	hattu	5	45.8336963880363	0	false	3	690	839.5	163	3	3	3
1	101	5	harppu	6	15.5033835016747	1	false	1	556	840	82	3	3	3
1	101	6	joki	4	59.6654145482597	1	false	2	136	840	325	3	3	3
1	101	7	pusero	6	47.2764115559485	0	false	2	386	840	568	3	3	3
1	101	8	ranta	5	48.4650420469529	1	false	3	611	839.5	649	3	3	3
1	101	9	saksofoni	9	54.8290670452158	1	false	7	1357	839.5	730	3	3	3
1	101	10	tikka	5	24.6477329500944	0	false	2	1508	839.5	811	3	3	3
1	101	11	varvas	6	41.4598090387401	1	false	3	590	840	892	3	3	3
1	101	12	vasara	6	51.9766293635899	0	false	1	539	840	973	3	3	3
1	102	1	laiva	5	69.9394173553083	0	false	1	202	839.5	406	1	1	2
1	102	2	lakki	5	45.080174134535	0	false	1	194	839.5	487	1	1	2
1	102	3	kenkÃ¤	6	6.16974067526346	0	false	1	206	839.5	244	1	1	2
1	102	4	juna	4	56.3664102271236	0	false	2	396	840	163	1	1	2
1	102	5	nektariini	10	47.4055570671005	1	false	7	1757	840	730	1	1	2
1	102	6	pyÃ¶rÃ¤	7	54.9151739142355	0	false	6	874	839.5	811	1	1	2
1	102	7	mansikka	8	38.361768138567	1	true	6	1805	840	649	1	1	2
1	102	8	huivi	5	21.8179398660826	0	false	1	446	839.5	82	1	1	2
1	102	9	luumu	5	66.8983466794402	1	true	4	569	839.5	568	1	1	2
1	102	10	viivoitin	9	17.9307754775197	1	true	2	549	839.5	973	1	1	2
1	102	11	sakset	6	31.5999162690435	1	true	2	428	840	892	1	1	2
1	103	1	hevonen	7	46.3425853851437	0	false	3	723	839.5	163	2	2	2
1	103	2	jyrÃ¤	5	50.9032396433497	1	true	6	1061	840	244	2	2	2
1	103	3	fasaani	7	20.3072123002949	1	true	2	658	839.5	82	2	2	2
1	103	4	kettu	5	41.2671071652618	0	false	2	1102	839.5	325	2	2	2
1	103	5	lammas	6	54.2382584423604	0	false	3	682	840	406	2	2	2
1	103	6	lapio	5	48.1276981724084	1	false	5	478	839.5	487	2	2	2
1	103	7	laskin	6	23.8097123040158	0	false	1	424	840	568	2	2	2
1	103	8	mappi	5	25.4911592517877	0	false	1	389	839.5	649	2	2	2
1	103	9	pingviini	9	51.1469900058035	1	true	3	707	839.5	730	2	2	2
1	103	10	tongit	6	54.2728918326061	1	true	2	554	840	811	2	2	2
1	103	11	tussi	5	24.8934228261202	0	false	1	474	839.5	892	2	2	2
1	103	12	varpunen	8	46.4800573051474	1	false	2	502	840	973	2	2	2
1	104	1	kitara	6	78.1335120358334	0	false	3	629	840	244	1	1	3
1	104	2	jyrÃ¤	5	50.2139543185305	0	false	5	1332	840	163	1	1	3
1	104	3	bussi	5	50.748591790565	1	true	8	1858	839.5	82	1	1	3
1	104	4	klarinetti	10	33.9480424090367	0	false	2	1347	840	325	1	1	3
1	104	5	kumina	6	51.8880162039916	0	false	3	1252	840	406	1	1	3
1	104	6	kynsi	5	59.9743986139395	1	false	2	1096	839.5	487	1	1	3
1	104	7	matto	5	43.5698634379315	1	false	1	620	839.5	568	1	1	3
1	105	1	kulta	5	38.8230305831532	1	false	2	568	839.5	244	1	2	3
1	105	2	kynÃ¤	5	63.7099161285257	0	false	2	282	840	325	1	2	3
1	105	3	klemmari	8	40.4992147853366	0	false	3	782	840	163	1	2	3
1	105	4	huivi	5	38.8318567902027	1	true	3	712	839.5	82	1	2	3
1	105	5	mansikka	8	62.9742304438887	0	false	1	258	840	406	1	2	3
1	105	6	minttu	6	16.4122180097633	0	false	1	260	840	487	1	2	3
1	105	7	paita	5	29.681790107607	1	true	3	861	839.5	649	1	2	3
1	105	8	nektariini	10	61.4077104758945	0	false	2	222	840	568	1	2	3
1	105	9	salvia	6	24.7850559801722	0	false	2	811	840	730	1	2	3
1	105	10	typpi	5	57.7913325436006	1	true	2	638	839.5	811	1	2	3
1	105	11	vasara	6	61.2564440158233	1	false	4	778	840	892	1	2	3
1	105	12	vinssi	6	49.4906548765076	1	false	4	964	840	973	1	2	3
1	106	1	maja	4	47.1648632584367	1	true	6	1847	840	325	2	2	2
1	106	2	lato	4	50.1142107044498	1	true	6	1545	840	244	2	2	2
1	106	3	kainalo	7	35.9334406824587	1	true	4	958	839.5	163	2	2	2
1	106	4	jalka	5	45.8722323415811	1	true	1	454	839.5	82	2	2	2
1	106	5	meisseli	8	46.4315301363055	0	false	6	1362	840	406	2	2	2
1	106	6	saha	4	45.5752789179959	0	false	2	1095	840	487	2	2	2
1	106	7	saksofoni	9	37.0345041819112	0	false	1	582	839.5	568	2	2	2
1	106	8	sormi	5	58.3399588618299	1	false	1	284	839.5	649	2	2	2
1	106	9	talo	4	55.2464986658193	1	false	3	268	840	730	2	2	2
1	106	10	tuuba	5	42.4043371556104	0	false	2	356	839.5	811	2	2	2
1	107	1	mappi	5	34.3446985404412	1	false	2	760	839.5	568	1	1	3
1	107	2	kumina	6	38.3690277678653	0	false	4	898	840	487	1	1	3
1	107	3	koira	5	47.2860346277242	0	false	5	1349	839.5	325	1	1	3
1	107	4	fasaani	7	41.0638376527499	1	true	3	839	839.5	82	1	1	3
1	107	5	joutsen	7	46.9804058068369	1	true	6	1383	839.5	163	1	1	3
1	107	6	kirves	6	43.3712587148334	0	false	4	1371	840	244	1	1	3
1	107	7	kumi	4	36.6574862749752	1	false	1	465	840	406	1	1	3
1	107	8	pippuri	7	28.0425408977147	0	false	1	313	839.5	649	1	1	3
1	107	9	pÃ¶ytÃ¤	7	13.7810921192771	1	false	1	64	839.5	730	1	1	3
1	108	1	nenÃ¤	5	42.4269810631563	1	true	5	1350	840	406	1	2	3
1	108	2	kumina	6	47.1093476997037	0	false	2	316	840	325	1	2	3
1	108	3	kirkko	6	55.9261012408339	1	false	1	160	840	244	1	2	3
1	108	4	hiili	5	37.7588466455214	0	false	1	170	839.5	163	1	2	3
1	108	5	helium	6	25.1511948026331	0	false	1	416	840	82	1	2	3
1	108	6	sormi	5	35.627280969641	1	true	3	995	839.5	730	1	2	3
1	108	7	solmio	6	67.0376320185316	0	false	2	569	840	649	1	2	3
1	108	8	pippuri	7	46.7027771999433	0	false	3	697	839.5	568	1	2	3
1	108	9	oboe	4	48.4348362756851	1	false	5	1500	840	487	1	2	3
1	108	10	takki	5	52.8005918527435	0	false	1	543	839.5	811	1	2	3
1	108	11	terassi	7	31.8495478774817	1	false	1	248	839.5	892	1	2	3
1	108	12	viulu	5	13.4927610221185	1	true	1	426	839.5	973	1	2	3
2	1	1	lato	4	42.835137091656	1	false	3	587	840	487	3	3	3
2	1	2	karhu	5	36.7653044535199	1	true	4	1227	839.5	244	3	3	3
2	1	3	joki	4	52.5996646203899	1	true	4	765	840	163	3	3	3
2	1	4	bussi	5	46.25458370945	0	false	2	840	839.5	82	3	3	3
2	1	5	kirahvi	7	49.6379489942391	1	false	6	1597	839.5	325	3	3	3
2	1	6	kumina	6	58.4884435189789	0	false	3	1217	840	406	3	3	3
2	1	7	paviljonki	10	76.4104686673618	1	false	2	458	840	568	3	3	3
2	1	8	pelto	5	68.0766145196043	1	true	3	585	839.5	649	3	3	3
2	1	9	pyÃ¶rÃ¤	7	40.7124870279378	0	false	1	812	839.5	730	3	3	3
2	1	10	saha	4	66.776620160053	0	false	1	66	840	811	3	3	3
2	2	1	luumu	5	65.2948856791661	0	false	3	608	839.5	325	1	2	3
2	2	2	klemmari	8	60.0965063302378	0	false	2	725	840	244	1	2	3
2	2	3	hattu	5	69.7396084283338	1	false	3	1025	839.5	163	1	2	3
2	2	4	happi	5	39.193267003972	1	true	3	976	839.5	82	1	2	3
2	2	5	mango	5	40.6932244747419	0	false	2	682	839.5	406	1	2	3
2	2	6	matto	5	40.5801774269162	1	false	1	664	839.5	487	1	2	3
2	2	7	neilikka	8	65.3206988633772	0	false	1	658	840	568	1	2	3
2	2	8	peili	5	32.0069213475801	1	false	2	646	839.5	649	1	2	3
2	2	9	pippuri	7	43.4018386835817	0	false	2	554	839.5	730	1	2	3
2	2	10	pusero	6	48.077011247758	1	false	4	555	840	811	1	2	3
2	2	11	rauta	5	21.5063014021472	1	true	1	867	839.5	892	1	2	3
2	2	12	vihko	5	61.9250965613593	0	false	2	462	839.5	973	1	2	3
2	3	1	huvila	6	55.1919601754744	1	false	4	774	840	163	3	3	2
2	3	2	hylly	5	54.8046439555089	0	false	4	1251	839.5	244	3	3	2
2	3	3	huilu	5	36.7245747298477	1	true	3	612	839.5	82	3	3	2
2	3	4	kirahvi	7	47.5433999572163	0	false	3	865	839.5	325	3	3	2
2	3	5	komero	6	62.5518025078866	0	false	2	540	840	406	3	3	2
2	3	6	lehmÃ¤	6	56.8695788625166	0	false	1	722	839.5	487	3	3	2
2	3	7	maja	4	55.7240148514095	1	false	3	532	840	568	3	3	2
2	3	8	mÃ¶kki	6	43.253926880956	1	false	2	1021	839.5	649	3	3	2
2	3	9	norsu	5	62.6541550053878	0	false	3	837	839.5	730	3	3	2
2	3	10	oboe	4	67.5486048193773	1	true	2	548	840	811	3	3	2
2	3	11	verho	5	39.6909019801767	0	false	1	94	839.5	892	3	3	2
2	4	1	jÃ¤rvi	6	62.6407017664484	1	false	5	1009	839.5	406	1	2	3
2	4	2	helium	6	58.264501528152	0	false	5	1126	840	325	1	2	3
2	4	3	bussi	5	50.5705424339489	1	false	4	960	839.5	163	1	2	3
2	4	4	banaani	7	55.495310076126	1	true	4	513	839.5	82	1	2	3
2	4	5	harppu	6	53.3224342507211	0	false	5	984	840	244	1	2	3
2	4	6	kirves	6	54.8617971394864	0	false	2	666	840	487	1	2	3
2	4	7	limusiini	9	58.9317893002688	1	false	2	824	839.5	568	1	2	3
2	4	8	pÃ¤Ã¤rynÃ¤	10	56.7984656482902	1	true	1	790	839.5	649	1	2	3
2	4	9	ranta	5	56.1602003201555	1	true	1	988	839.5	730	1	2	3
2	4	10	symbaali	8	81.4843198402701	0	false	2	476	840	811	1	2	3
2	5	1	kansio	6	78.4871448745722	0	false	2	754	840	244	3	3	3
2	5	2	karhu	5	68.6301748191535	0	false	5	906	839.5	325	3	3	3
2	5	3	harppu	6	63.4983514138473	1	false	3	873	840	163	3	3	3
2	5	4	ananas	6	52.5518257986955	0	false	4	840	840	82	3	3	3
2	5	5	karsia	6	69.2139563326601	0	false	2	802	840	406	3	3	3
2	5	6	kotka	5	57.2831275468108	1	false	3	428	839.5	487	3	3	3
2	5	7	oboe	4	62.8255129560594	1	false	3	424	840	568	3	3	3
2	5	8	sika	4	50.4740245196785	0	false	2	505	840	649	3	3	3
2	5	9	sukka	5	53.1920391469897	1	false	3	700	839.5	730	3	3	3
2	5	10	takki	5	62.3853775742109	1	false	3	676	839.5	811	3	3	3
2	5	11	varpunen	8	35.8425361825862	1	false	1	838	840	892	3	3	3
2	5	12	viivoitin	9	40.2871233226247	0	false	2	528	839.5	973	3	3	3
2	6	1	kainalo	7	58.9788352461321	1	true	3	836	839.5	325	1	2	1
2	6	2	kirkko	6	76.9492862726913	0	false	3	1172	840	406	1	2	1
2	6	3	jalka	5	34.9311844769816	1	true	2	476	839.5	244	1	2	1
2	6	4	aitta	5	59.1140793816129	0	false	3	548	839.5	82	1	2	1
2	6	5	huvila	6	55.7887179660856	0	false	2	426	840	163	1	2	1
2	6	6	korva	5	49.6437158369727	1	true	4	869	839.5	487	1	2	1
2	6	7	maja	4	40.700928043409	0	false	2	489	840	568	1	2	1
2	6	8	nenÃ¤	5	50.5043876147259	1	true	2	466	840	649	1	2	1
2	6	9	sauna	5	55.1905680347647	0	false	1	786	839.5	730	1	2	1
2	6	10	sormi	5	26.0545044090269	1	true	1	500	839.5	811	1	2	1
2	6	11	terassi	7	63.4826237597116	0	false	4	598	839.5	892	1	2	1
2	6	12	tukka	5	54.5282595002536	1	false	3	473	839.5	973	1	2	1
2	7	1	kirkko	6	28.2052027468015	1	true	2	876	840	163	1	2	2
2	7	2	hanska	6	38.0236074512847	0	false	4	764	840	82	1	2	2
2	7	3	lampi	5	39.341633443601	0	false	2	554	839.5	244	1	2	2
2	7	4	maja	4	40.2505301708678	1	true	4	634	840	325	1	2	2
2	7	5	niitty	6	43.5071406580973	0	false	3	606	840	406	1	2	2
2	7	6	puku	4	38.6951451250193	0	false	3	792	840	487	1	2	2
2	7	7	pulu	4	41.4808755920328	1	true	2	389	840	568	1	2	2
2	7	8	sauna	5	46.5925187127719	1	false	1	474	839.5	649	1	2	2
2	7	9	solmio	6	74.7794159890339	0	false	4	562	840	730	1	2	2
2	7	10	tikka	5	57.2180783468659	1	true	2	506	839.5	811	1	2	2
2	7	11	varpunen	8	34.060475627918	1	false	1	584	840	892	1	2	2
2	7	12	vuori	5	65.5061883174775	0	false	3	585	839.5	973	1	2	2
2	8	1	jalka	5	62.0618100639358	1	false	2	1631	839.5	244	3	3	3
2	8	2	housut	6	64.7609149865909	1	false	7	1239	840	163	3	3	3
2	8	3	hakku	5	52.4190482355278	0	false	4	662	839.5	82	3	3	3
2	8	4	joki	4	74.9310881346069	0	false	5	782	840	325	3	3	3
2	8	5	kenkÃ¤	6	44.3841433561269	1	false	2	1531	839.5	406	3	3	3
2	8	6	kurkuma	7	77.561635716059	1	true	7	877	839.5	487	3	3	3
2	8	7	kynsi	5	28.5604580611751	1	false	2	856	839.5	568	3	3	3
2	8	8	lampi	5	69.4986009719825	0	false	3	170	839.5	649	3	3	3
2	9	1	hakku	5	52.3574581125663	0	false	4	620	839.5	163	1	1	2
2	9	2	hylly	5	54.4920758180617	0	false	2	517	839.5	244	1	1	2
2	9	3	haitari	7	35.3928896838167	1	true	2	844	839.5	82	1	1	2
2	9	4	kaappi	6	56.6514613559358	0	false	2	972	840	325	1	1	2
2	9	5	kansio	6	69.1705241103473	1	true	3	832	840	406	1	1	2
2	9	6	kitara	6	42.2416468700773	1	false	3	796	840	487	1	1	2
2	9	7	laskin	6	48.1783969249415	1	false	3	582	840	568	1	1	2
2	9	8	matto	5	75.6643432327484	0	false	2	701	839.5	649	1	1	2
2	9	9	raspi	5	60.4217510504289	0	false	1	762	839.5	730	1	1	2
2	9	10	saha	4	53.8111075894188	0	false	1	524	840	811	1	1	2
2	9	11	vihko	5	50.8358096186653	1	true	3	500	839.5	892	1	1	2
2	9	12	viulu	5	42.6183458149187	1	true	1	648	839.5	973	1	1	2
2	10	1	joutsen	7	46.4860630474079	1	true	4	667	839.5	163	1	2	1
2	10	2	ankka	5	39.8834609150011	1	true	3	652	839.5	82	1	2	1
2	10	3	kirves	6	32.2428550224697	0	false	1	412	840	244	1	2	1
2	10	4	lapio	5	30.1064312066376	0	false	1	785	839.5	406	1	2	1
2	10	5	kotka	5	42.3829716636515	1	false	5	591	839.5	325	1	2	1
2	10	6	raspi	5	73.9621504554864	0	false	1	264	839.5	487	1	2	1
2	10	7	saha	4	24.458260363321	0	false	1	620	840	568	1	2	1
2	10	8	tikka	5	56.6843371585628	1	true	4	402	839.5	649	1	2	1
2	10	9	tukaani	7	44.1366571004193	1	false	1	676	839.5	730	1	2	1
2	10	10	varpunen	8	73.2002964474871	1	true	1	876	840	811	1	2	1
2	10	11	vasara	6	56.4304088925328	0	false	3	709	840	892	1	2	1
2	10	12	vinssi	6	62.9270307578548	0	false	1	681	840	973	1	2	1
2	11	1	huivi	5	48.4802758257508	1	true	4	1057	839.5	244	1	2	1
2	11	2	hanska	6	60.6823508040704	1	true	4	738	840	163	1	2	1
2	11	3	bussi	5	58.1206004786599	0	false	1	787	839.5	82	1	2	1
2	11	4	juna	4	44.515344906416	0	false	6	927	840	325	1	2	1
2	11	5	kenkÃ¤	6	31.8673500624071	1	false	1	628	839.5	406	1	2	1
2	11	6	metro	5	66.0054959543023	0	false	4	518	839.5	487	1	2	1
2	11	7	mopo	4	76.5534487541149	0	false	2	596	840	568	1	2	1
2	11	8	puku	4	48.9900813628148	1	true	3	462	840	649	1	2	1
2	11	9	pusero	6	66.6366115272831	1	true	5	700	840	730	1	2	1
2	11	10	sukka	5	57.1166674448011	1	false	1	772	839.5	811	1	2	1
2	11	11	traktori	8	73.303419025134	0	false	2	694	840	892	1	2	1
2	11	12	vene	4	71.518770263477	0	false	1	424	840	973	1	2	1
2	12	1	kansio	6	52.1385560744454	1	true	3	1004	840	163	1	2	2
2	12	2	ankka	5	40.7928087594279	0	false	3	836	839.5	82	1	2	2
2	12	3	karhu	5	55.3873211335474	0	false	2	428	839.5	244	1	2	2
2	12	4	koira	5	44.3320185525979	0	false	3	727	839.5	325	1	2	2
2	12	5	kumi	4	54.8327516041659	1	false	3	905	840	406	1	2	2
2	12	6	lammas	6	50.7064206453872	0	false	2	996	840	487	1	2	2
2	12	7	lamppu	6	42.6620610434097	1	false	2	674	840	568	1	2	2
2	12	8	peili	5	67.0709900031303	1	false	1	628	839.5	649	1	2	2
2	12	9	pulu	4	63.3187880747559	0	false	2	528	840	730	1	2	2
2	12	10	tukaani	7	33.8846156778972	0	false	2	651	839.5	811	1	2	2
2	12	11	verho	5	65.0125534031697	1	false	1	697	839.5	892	1	2	2
2	12	12	vihko	5	51.7566831612632	1	true	3	334	839.5	973	1	2	2
2	13	1	banaani	7	20.947443069849	0	false	3	1050	839.5	163	3	3	1
2	13	2	karsia	6	46.42223523506	0	false	4	1202	840	244	3	3	1
2	13	3	aitta	5	65.3972067263763	1	true	3	709	839.5	82	3	3	1
2	13	4	kartano	7	51.0787510919367	1	false	4	832	839.5	325	3	3	1
2	13	5	kiivi	5	67.0832250459123	0	false	2	721	839.5	406	3	3	1
2	13	6	kirkko	6	14.6496416338422	1	false	1	320	840	487	3	3	1
2	13	7	maja	4	40.2942166015327	1	true	2	540	840	568	3	3	1
2	13	8	mango	5	57.1668855195033	0	false	1	556	839.5	649	3	3	1
2	13	9	mansikka	8	68.7398143135352	0	false	4	480	840	730	3	3	1
2	13	10	persikka	8	47.0637739448245	0	false	2	534	840	811	3	3	1
2	13	11	sauna	5	66.4177160101129	1	true	1	348	839.5	892	3	3	1
2	13	12	terassi	7	60.0934089563906	1	true	1	222	839.5	973	3	3	1
2	14	1	lakki	5	41.6379199990716	1	true	3	998	839.5	244	2	2	3
2	14	2	kiivi	5	50.5743459157351	0	false	4	920	839.5	163	2	2	3
2	14	3	huvila	6	55.231372527354	0	false	4	841	840	82	2	2	3
2	14	4	lapio	5	53.8901022102704	1	false	4	330	839.5	325	2	2	3
2	14	5	maja	4	39.7172884703662	0	false	3	648	840	406	2	2	3
2	14	6	nitoja	6	66.7262843411312	1	true	4	846	840	487	2	2	3
2	14	7	paperi	6	52.8659818215708	1	false	3	853	840	568	2	2	3
2	14	8	persikka	8	59.9627581028717	0	false	3	864	840	649	2	2	3
2	14	9	rauta	5	72.9160877255539	0	false	2	1100	839.5	730	2	2	3
2	14	10	takki	5	70.3611664029072	1	true	4	640	839.5	811	2	2	3
2	14	11	vety	4	42.6875778183771	0	false	1	114	840	892	2	2	3
2	15	1	kettu	5	57.3530408025522	1	true	5	1103	839.5	163	1	3	3
2	15	2	klemmari	8	53.864361298871	0	false	5	1402	840	244	1	3	3
2	15	3	kenkÃ¤	6	59.1772772847684	0	false	3	402	839.5	82	1	3	3
2	15	4	kÃ¤si	5	61.5104727227793	1	false	5	912	840	325	1	3	3
2	15	5	lampi	5	37.2335100115015	0	false	2	916	839.5	406	1	3	3
2	15	6	meri	4	57.2860136115435	0	false	3	438	840	487	1	3	3
2	15	7	niska	5	45.8346681017764	1	false	1	666	839.5	568	1	3	3
2	15	8	paita	5	38.2437053644126	0	false	1	684	839.5	649	1	3	3
2	15	9	pippuri	7	24.8777691925944	1	true	1	776	839.5	730	1	3	3
2	15	10	salvia	6	45.7382662548549	1	true	1	783	840	811	1	3	3
2	15	11	sika	4	63.9852714104541	1	false	2	578	840	892	1	3	3
2	15	12	tussi	5	78.4037020809605	0	false	1	220	839.5	973	1	3	3
2	16	1	hiili	5	51.5013450093275	1	false	5	750	839.5	163	2	2	3
2	16	2	hylly	5	36.9880590144153	0	false	2	708	839.5	244	2	2	3
2	16	3	helium	6	25.4159103712616	1	false	1	1214	840	82	2	2	3
2	16	4	kaappi	6	56.4306532845504	0	false	2	496	840	325	2	2	3
2	16	5	kainalo	7	42.1341806127242	0	false	2	484	839.5	406	2	2	3
2	16	6	kanjoni	7	64.0081027283424	1	false	2	665	839.5	487	2	2	3
2	16	7	kiivi	5	31.0967329473693	1	true	1	704	839.5	568	2	2	3
2	16	8	kumi	4	58.6290240531746	0	false	4	774	840	649	2	2	3
2	16	9	kynsi	5	16.7162316327574	0	false	1	682	839.5	730	2	2	3
2	16	10	lampi	5	21.2078570345993	1	true	1	400	839.5	811	2	2	3
2	16	11	nektariini	10	49.3602910683854	1	false	3	667	840	892	2	2	3
2	16	12	nitoja	6	71.3293010674461	0	false	3	719	840	973	2	2	3
2	17	1	hylly	5	56.2300549158867	1	false	3	968	839.5	163	1	3	1
2	17	2	harppu	6	44.6980612475248	0	false	3	779	840	82	1	3	1
2	17	3	komero	6	64.8221055571117	1	false	2	532	840	244	1	3	1
2	17	4	lipasto	7	54.9523490137136	1	false	3	746	839.5	325	1	3	1
2	17	5	matto	5	56.7109314802919	1	true	3	704	839.5	406	1	3	1
2	17	6	oboe	4	27.4841663508283	0	false	1	452	840	487	1	3	1
2	17	7	pÃ¶ytÃ¤	7	56.2232942857796	1	false	3	631	839.5	568	1	3	1
2	17	8	rumpu	5	51.1687520007743	0	false	2	793	839.5	649	1	3	1
2	17	9	saksofoni	9	51.6673116582293	0	false	3	794	839.5	730	1	3	1
2	17	10	sohva	5	33.730895333507	1	false	1	646	839.5	811	1	3	1
2	17	11	trumpetti	9	50.9067038807268	0	false	1	770	839.5	892	1	3	1
2	17	12	viulu	5	53.6060361864613	0	false	3	726	839.5	973	1	3	1
2	18	1	kaneli	6	64.2197090717758	0	false	4	772	840	325	3	3	1
2	18	2	kulta	5	59.4842478458768	1	true	4	888	839.5	406	3	3	1
2	18	3	hopea	5	36.146245769741	1	true	3	621	839.5	244	3	3	1
2	18	4	anis	4	44.5729491476852	0	false	2	643	840	82	3	3	1
2	18	5	helium	6	54.3047751945769	1	true	3	602	840	163	3	3	1
2	18	6	kumina	6	63.7986099943126	0	false	2	659	840	487	3	3	1
2	18	7	kurkuma	7	34.0950195424761	0	false	2	660	839.5	568	3	3	1
2	18	8	natrium	7	67.5734654417629	1	true	2	830	839.5	649	3	3	1
2	18	9	pippuri	7	53.548507132863	0	false	2	554	839.5	730	3	3	1
2	18	10	sahrami	7	58.7320428330466	0	false	2	414	839.5	811	3	3	1
2	18	11	typpi	5	42.2806811676444	1	true	1	598	839.5	892	3	3	1
2	18	12	vety	4	56.9848262916817	1	true	2	744	840	973	3	3	1
2	19	1	karhu	5	43.4094483185303	0	false	2	602	839.5	325	2	2	1
2	19	2	kaneli	6	45.8031197919555	1	false	2	476	840	244	2	2	1
2	19	3	hevonen	7	46.2310797629925	0	false	3	701	839.5	163	2	2	1
2	19	4	anis	4	50.37448603371	1	true	3	777	840	82	2	2	1
2	19	5	kettu	5	51.0805814914098	0	false	2	944	839.5	406	2	2	1
2	19	6	kirahvi	7	34.5825266948864	0	false	2	590	839.5	487	2	2	1
2	19	7	kissa	5	39.8419863491518	0	false	2	490	839.5	568	2	2	1
2	19	8	kurkuma	7	49.870432121649	1	true	1	650	839.5	649	2	2	1
2	19	9	lehmÃ¤	6	58.931948041788	0	false	1	703	839.5	730	2	2	1
2	19	10	meirami	7	66.6226109122792	1	false	2	849	839.5	811	2	2	1
2	19	11	neilikka	8	16.2498646148206	1	true	1	856	840	892	2	2	1
2	19	12	sahrami	7	38.7340186399501	1	true	1	632	839.5	973	2	2	1
2	20	1	kirahvi	7	77.8844626885269	0	false	2	1014	839.5	406	2	2	2
2	20	2	mansikka	8	62.3245486885779	0	false	3	638	840	487	2	2	2
2	20	3	kansio	6	42.3234905873549	1	true	2	974	840	325	2	2	2
2	20	4	hakku	5	53.6738134858355	1	false	3	727	839.5	163	2	2	2
2	20	5	jyrÃ¤	5	48.5752964175161	1	false	4	989	840	244	2	2	2
2	20	6	apina	5	30.7175519857947	0	false	1	466	839.5	82	2	2	2
2	20	7	mappi	5	62.728121605358	1	true	3	706	839.5	568	2	2	2
2	20	8	nitoja	6	67.0205707227266	1	false	1	831	840	649	2	2	2
2	20	9	norsu	5	66.8328354105697	0	false	2	540	839.5	730	2	2	2
2	20	10	omena	5	52.9350198920848	0	false	2	722	839.5	811	2	2	2
2	20	11	pÃ¤Ã¤rynÃ¤	10	45.8705234735197	0	false	3	866	839.5	892	2	2	2
2	20	12	vinssi	6	54.3857793913078	1	true	1	160	840	973	2	2	2
2	21	1	kissa	5	69.7960787596618	1	true	2	690	839.5	244	1	1	1
2	21	2	koira	5	77.0588432035271	1	false	3	578	839.5	325	1	1	1
2	21	3	joki	4	48.2954049951803	0	false	4	818	840	163	1	1	1
2	21	4	hevonen	7	50.3019694042927	1	true	2	610	839.5	82	1	1	1
2	21	5	lammas	6	62.7709528754461	1	true	2	662	840	406	1	1	1
2	21	6	lampi	5	73.0604250038454	0	false	4	793	839.5	487	1	1	1
2	21	7	lehmÃ¤	6	57.2736716795536	1	true	4	652	839.5	568	1	1	1
2	21	8	metsÃ¤	6	28.7207677473984	0	false	1	774	839.5	649	1	1	1
2	21	9	norsu	5	49.0421298477136	1	false	1	722	839.5	730	1	1	1
2	21	10	pelto	5	44.4932077331128	0	false	2	792	839.5	811	1	1	1
2	21	11	ranta	5	62.2402922400006	0	false	2	625	839.5	892	1	1	1
2	21	12	saari	5	58.7612462007509	0	false	2	621	839.5	973	1	1	1
2	22	1	harppu	6	50.5014733657383	1	false	3	552	840	82	1	2	3
2	22	2	hiili	5	55.1223666810833	0	false	3	496	839.5	163	1	2	3
2	22	3	joutsen	7	61.2279094857892	1	true	1	659	839.5	244	1	2	3
2	22	4	kirves	6	56.2635217782648	1	false	3	718	840	325	1	2	3
2	22	5	kitara	6	50.1566744320662	1	true	2	1242	840	406	1	2	3
2	22	6	kynsi	5	66.3274119824131	0	false	2	596	839.5	487	1	2	3
2	22	7	lipasto	7	30.8321196157514	0	false	1	346	839.5	568	1	2	3
2	22	8	meisseli	8	65.0060212595725	1	false	1	714	840	649	1	2	3
2	22	9	plutonium	9	62.8223075782556	0	false	4	659	839.5	730	1	2	3
2	22	10	sormi	5	102.584024097322	0	false	1	709	839.5	811	1	2	3
2	22	11	tukaani	7	40.8547928644853	1	false	1	516	839.5	892	1	2	3
2	22	12	verho	5	60.0166407986526	0	false	2	364	839.5	973	1	2	3
2	23	1	lato	4	56.2895924224659	1	false	4	926	840	406	1	3	3
2	23	2	niska	5	38.1184332058267	0	false	2	796	839.5	487	1	3	3
2	23	3	lapio	5	49.9925616517031	0	false	4	798	839.5	325	1	3	3
2	23	4	hanska	6	58.8830642918411	1	false	5	532	840	82	1	3	3
2	23	5	huivi	5	25.8104494342892	1	false	1	453	839.5	163	1	3	3
2	23	6	kartano	7	46.7318763188754	1	true	4	576	839.5	244	1	3	3
2	23	7	paperi	6	45.2374910886977	1	true	1	772	840	568	1	3	3
2	23	8	pyÃ¶rÃ¤	7	60.2566618723607	0	false	1	579	839.5	649	1	3	3
2	23	9	saha	4	21.9795928078752	0	false	1	713	840	730	1	3	3
2	23	10	tukka	5	69.0600522635872	0	false	2	750	839.5	811	1	3	3
2	23	11	vene	4	56.7568724352751	0	false	4	534	840	892	1	3	3
2	23	12	vihko	5	53.5595091025292	1	true	2	264	839.5	973	1	3	3
2	24	1	juna	4	67.3408298783081	1	true	2	1098	840	82	3	3	2
2	24	2	kaappi	6	24.9126193843661	0	false	2	812	840	163	3	3	2
2	24	3	kulta	5	34.869984385956	0	false	2	412	839.5	244	3	3	2
2	24	4	kupari	6	58.7995480359102	0	false	2	557	840	325	3	3	2
2	24	5	laiva	5	40.7204502590493	1	true	2	739	839.5	406	3	3	2
2	24	6	peili	5	42.4525111153628	0	false	1	843	839.5	487	3	3	2
2	24	7	raspi	5	56.3602874371663	1	false	1	856	839.5	568	3	3	2
2	24	8	sohva	5	66.6827968823545	0	false	3	562	839.5	649	3	3	2
2	24	9	typpi	5	16.471126251717	0	false	1	666	839.5	730	3	3	2
2	24	10	vene	4	51.0099775435361	1	true	2	521	840	811	3	3	2
2	24	11	viila	5	43.8279812351835	1	false	2	689	839.5	892	3	3	2
2	24	12	vinssi	6	59.158143926605	1	false	2	450	840	973	3	3	2
2	25	1	hiili	5	49.2366839338178	0	false	3	737	839.5	163	1	1	1
2	25	2	helium	6	40.59526730463	0	false	2	631	840	82	1	1	1
2	25	3	hopea	5	56.3801529429372	0	false	2	437	839.5	244	1	1	1
2	25	4	kainalo	7	35.7672494522473	1	true	2	716	839.5	325	1	1	1
2	25	5	korva	5	45.9212636102506	1	false	2	616	839.5	406	1	1	1
2	25	6	kulta	5	63.0692521977811	0	false	3	580	839.5	487	1	1	1
2	25	7	kupari	6	51.4653565159268	0	false	2	694	840	568	1	1	1
2	25	8	niska	5	46.7586790813016	1	true	3	582	839.5	649	1	1	1
2	25	9	suu	3	62.1044990260231	1	false	4	659	839.5	730	1	1	1
2	25	10	tukka	5	55.4242095991601	1	false	2	857	839.5	811	1	1	1
2	25	11	varvas	6	40.0563211175093	1	false	4	964	840	892	1	1	1
2	25	12	vety	4	52.7444053539864	0	false	2	900	840	973	1	1	1
2	26	1	kansio	6	60.342239820668	1	true	3	692	840	325	1	3	2
2	26	2	hopea	5	39.6890563211134	0	false	2	478	839.5	244	1	3	2
2	26	3	banaani	7	53.4708112440636	0	false	4	571	839.5	163	1	3	2
2	26	4	ananas	6	40.7786604707928	0	false	3	407	840	82	1	3	2
2	26	5	klemmari	8	58.9186204182425	1	true	5	1062	840	406	1	3	2
2	26	6	kynÃ¤	5	54.3577326155296	1	false	4	957	840	487	1	3	2
2	26	7	mango	5	45.9610627445641	0	false	3	669	839.5	568	1	3	2
2	26	8	natrium	7	72.3308366849166	0	false	3	486	839.5	649	1	3	2
2	26	9	rauta	5	51.2304171265112	0	false	3	502	839.5	730	1	3	2
2	26	10	saksofoni	9	32.1923872988631	1	true	1	410	839.5	811	1	3	2
2	26	11	symbaali	8	61.5267241752558	1	false	2	842	840	892	1	3	2
2	26	12	trumpetti	9	49.0356696701493	1	true	1	1002	839.5	973	1	3	2
2	27	1	huvila	6	59.0800153191212	1	true	3	668	840	244	1	1	1
2	27	2	kartano	7	50.7793328369137	1	true	3	903	839.5	325	1	1	1
2	27	3	hanska	6	57.4408486840601	0	false	4	861	840	82	1	1	1
2	27	4	huivi	5	19.438518462064	0	false	1	388	839.5	163	1	1	1
2	27	5	lakki	5	57.0710789781129	0	false	5	806	839.5	406	1	1	1
2	27	6	lato	4	44.6333507592697	1	false	1	846	840	487	1	1	1
2	27	7	linna	5	57.0198485611784	1	false	3	664	839.5	568	1	1	1
2	27	8	pusero	6	48.4630881298455	0	false	2	845	840	649	1	1	1
2	27	9	sauna	5	62.9724495556361	1	false	3	903	839.5	730	1	1	1
2	27	10	solmio	6	45.4594186983176	0	false	2	672	840	811	1	1	1
2	27	11	takki	5	16.0968714672065	0	false	2	360	839.5	892	1	1	1
2	27	12	talo	4	56.9582039894727	1	true	2	352	840	973	1	1	1
2	28	1	koira	5	52.3045226274066	0	false	3	747	839.5	406	1	1	1
2	28	2	apina	5	33.8941248596272	0	false	1	482	839.5	82	1	1	1
2	28	3	bussi	5	47.6978993770468	1	true	2	448	839.5	163	1	1	1
2	28	4	hevonen	7	52.5166633330413	0	false	2	340	839.5	244	1	1	1
2	28	5	juna	4	34.6491922645357	1	true	2	589	840	325	1	1	1
2	28	6	lammas	6	59.7296876185983	0	false	4	644	840	568	1	1	1
2	28	7	laiva	5	41.0854244227804	1	false	1	268	839.5	487	1	1	1
2	28	8	lehmÃ¤	6	34.5381451682172	0	false	2	598	839.5	649	1	1	1
2	28	9	limusiini	9	53.1421210865694	1	true	4	768	839.5	730	1	1	1
2	28	10	mopo	4	52.5496878096531	1	false	3	910	840	811	1	1	1
2	28	11	pyÃ¶rÃ¤	7	36.5300782542215	1	true	3	747	839.5	892	1	1	1
2	28	12	sika	4	81.5037745051031	0	false	2	789	840	973	1	1	1
2	29	1	kansio	6	42.2067010511419	1	false	3	693	840	406	1	3	1
2	29	2	huivi	5	32.3612146338248	0	false	3	558	839.5	325	1	3	1
2	29	3	hanska	6	35.706508579842	0	false	2	560	840	82	1	3	1
2	29	4	hattu	5	67.6666904761863	0	false	1	608	839.5	163	1	3	1
2	29	5	housut	6	44.4362109144568	0	false	2	524	840	244	1	3	1
2	29	6	klemmari	8	43.4080306606339	1	false	2	765	840	487	1	3	1
2	29	7	kynÃ¤	5	73.1397311011859	1	false	3	736	840	568	1	3	1
2	29	8	lakki	5	56.3160947318633	0	false	3	542	839.5	649	1	3	1
2	29	9	mappi	5	32.5922172171408	1	true	2	986	839.5	730	1	3	1
2	29	10	pusero	6	58.5250261159529	0	false	4	985	840	811	1	3	1
2	29	11	vihko	5	58.3613750694755	1	true	1	636	839.5	892	1	3	1
2	29	12	viivoitin	9	41.9778346273363	1	true	1	178	839.5	973	1	3	1
2	30	1	fasaani	7	18.1402590940703	0	false	1	516	839.5	82	1	1	1
2	30	2	hanska	6	43.9575547140169	1	false	2	395	840	163	1	1	1
2	30	3	hattu	5	39.8253554698873	1	true	3	604	839.5	244	1	1	1
2	30	4	huivi	5	53.7039821614748	1	false	1	568	839.5	325	1	1	1
2	30	5	joutsen	7	53.2680794650779	0	false	3	332	839.5	406	1	1	1
2	30	6	kana	4	56.7078946931275	0	false	3	450	840	487	1	1	1
2	30	7	kenkÃ¤	6	30.6627472330073	1	true	2	598	839.5	568	1	1	1
2	30	8	kotka	5	39.382432506313	0	false	4	572	839.5	649	1	1	1
2	30	9	lakki	5	39.026490518254	1	false	2	626	839.5	730	1	1	1
2	30	10	paita	5	26.7019859825539	1	false	2	946	839.5	811	1	1	1
2	30	11	papukaija	9	60.9104752401937	0	false	8	1331	839.5	892	1	1	1
2	30	12	pingviini	9	69.2968758314543	0	false	1	986	839.5	973	1	1	1
2	31	1	kettu	5	53.9881394599976	1	true	4	870	839.5	244	1	2	1
2	31	2	kainalo	7	37.4081956844471	0	false	3	1063	839.5	163	1	2	1
2	31	3	apina	5	45.4006412117774	1	false	2	671	839.5	82	1	2	1
2	31	4	kissa	5	42.1119921698476	1	false	2	656	839.5	325	1	2	1
2	31	5	kynsi	5	50.4304459535599	0	false	2	704	839.5	406	1	2	1
2	31	6	lammas	6	48.6016855660946	1	false	4	722	840	487	1	2	1
2	31	7	niska	5	38.9239641079625	0	false	2	543	839.5	568	1	2	1
2	31	8	norsu	5	55.9372364938489	1	false	2	200	839.5	649	1	2	1
2	31	9	polvi	5	38.3074175648561	0	false	2	691	839.5	730	1	2	1
2	31	10	sika	4	55.2816412760203	1	false	3	603	840	811	1	2	1
2	31	11	sormi	5	36.3724317406125	0	false	2	822	839.5	892	1	2	1
2	31	12	suu	3	22.035512906364	0	false	2	588	839.5	973	1	2	1
2	32	1	happi	5	114.803772306236	1	true	5	1240	839.5	82	1	1	3
2	32	2	harppu	6	91.2737563019592	1	false	4	866	840	163	1	1	3
2	32	3	jyrÃ¤	5	182.807234926338	0	false	3	356	840	244	1	1	3
2	32	4	klarinetti	10	70.0116985723879	1	false	3	817	840	325	1	1	3
2	32	5	kumi	4	79.2097617029242	1	false	2	652	840	406	1	1	3
2	32	6	meri	4	36.7332887174563	0	false	1	464	840	487	1	1	3
2	32	7	natrium	7	62.4286081373351	1	true	3	710	839.5	568	1	1	3
2	32	8	nitoja	6	41.1388237612255	1	true	2	800	840	649	1	1	3
2	32	9	ranta	5	60.4563839932653	0	false	2	806	839.5	730	1	1	3
2	32	10	sohva	5	29.0918631235608	0	false	1	574	839.5	811	1	1	3
2	32	11	tuoli	5	60.2044097316783	0	false	2	200	839.5	892	1	1	3
2	32	12	vasara	6	58.2605063486406	0	false	1	132	840	973	1	1	3
2	33	1	kiivi	5	60.1568175270058	1	true	3	861	839.5	325	1	1	1
2	33	2	jyrÃ¤	5	52.604285246331	0	false	2	567	840	244	1	1	1
2	33	3	ananas	6	38.3071103020049	1	true	3	602	840	82	1	1	1
2	33	4	hakku	5	63.1645992625616	0	false	1	472	839.5	163	1	1	1
2	33	5	luumu	5	60.6662626335605	1	false	3	618	839.5	406	1	1	1
2	33	6	mango	5	57.9603464574973	1	true	2	772	839.5	487	1	1	1
2	33	7	nektariini	10	78.0578117181083	1	false	2	755	840	568	1	1	1
2	33	8	persikka	8	45.500967354816	1	false	2	874	840	649	1	1	1
2	33	9	pihdit	6	54.7528129163231	0	false	3	852	840	730	1	1	1
2	33	10	saha	4	50.0091734620668	0	false	2	680	840	811	1	1	1
2	33	11	viila	5	47.583576772174	0	false	2	516	839.5	892	1	1	1
2	33	12	vinssi	6	62.5194257811122	0	false	1	753	840	973	1	1	1
2	34	1	kana	4	66.6472452024438	0	false	3	898	840	325	2	2	1
2	34	2	joutsen	7	58.0977681494694	0	false	4	996	839.5	244	2	2	1
2	34	3	haitari	7	61.892054885284	1	true	3	584	839.5	82	2	2	1
2	34	4	huilu	5	58.1004956949594	1	true	1	394	839.5	163	2	2	1
2	34	5	kitara	6	27.2811381727376	1	false	1	380	840	406	2	2	1
2	34	6	kyyhky	6	61.6626449386566	0	false	5	770	840	487	2	2	1
2	34	7	papukaija	9	57.2654104305171	0	false	2	637	839.5	568	2	2	1
2	34	8	pulu	4	10.0382169731481	0	false	1	310	840	649	2	2	1
2	34	9	saksofoni	9	61.1460750988974	1	false	1	718	839.5	730	2	2	1
2	34	10	symbaali	8	76.1031504400545	1	false	3	904	840	811	2	2	1
2	34	11	varpunen	8	46.4744790180589	0	false	1	862	840	892	2	2	1
2	34	12	viulu	5	33.3100960671085	1	false	1	118	839.5	973	2	2	1
2	35	1	paita	5	64.8799600872335	1	true	3	750	839.5	325	1	3	1
2	35	2	jyrÃ¤	5	47.2893035048886	0	false	2	506	840	244	1	3	1
2	35	3	housut	6	42.6134589117757	1	false	3	652	840	82	1	3	1
2	35	4	huivi	5	54.3079386462053	1	true	1	358	839.5	163	1	3	1
2	35	5	puku	4	45.4310939851564	1	true	3	783	840	406	1	3	1
2	35	6	raspi	5	46.0667297934422	0	false	2	758	839.5	487	1	3	1
2	35	7	saha	4	37.642599538289	0	false	1	978	840	568	1	3	1
2	35	8	solmio	6	58.826070304201	1	false	3	540	840	649	1	3	1
2	35	9	sukka	5	63.5991356183253	1	false	2	636	839.5	730	1	3	1
2	35	10	vasara	6	53.3752966514613	0	false	3	689	840	811	1	3	1
2	35	11	viila	5	63.2755055293911	0	false	1	651	839.5	892	1	3	1
2	35	12	vinssi	6	60.4642419918185	0	false	2	642	840	973	1	3	1
2	36	1	huivi	5	50.9952449270487	0	false	4	674	839.5	244	1	1	2
2	36	2	hanska	6	38.5148879296401	0	false	4	890	840	163	1	1	2
2	36	3	ankka	5	68.7878619200474	1	false	3	634	839.5	82	1	1	2
2	36	4	kanjoni	7	43.7250489920555	1	true	2	397	839.5	325	1	1	2
2	36	5	kirahvi	7	51.5553960359666	0	false	3	591	839.5	406	1	1	2
2	36	6	kotka	5	59.0782073699256	1	false	3	592	839.5	487	1	1	2
2	36	7	kyyhky	6	70.0992073239019	1	true	3	640	840	568	1	1	2
2	36	8	meri	4	62.306424227362	1	false	1	740	840	649	1	1	2
2	36	9	pelto	5	44.1151011252495	1	false	2	590	839.5	730	1	1	2
2	36	10	seepra	6	54.1848918057424	0	false	1	745	840	811	1	1	2
2	36	11	sika	4	61.9318526124768	0	false	3	923	840	892	1	1	2
2	36	12	solmio	6	59.0242862859484	0	false	2	638	840	973	1	1	2
2	37	1	kupari	6	53.4773200582179	0	false	3	712	840	325	2	2	1
2	37	2	juna	4	48.7932079486026	1	false	4	679	840	244	2	2	1
2	37	3	auto	4	68.637266604306	1	false	3	770	840	82	2	2	1
2	37	4	hiili	5	40.4198872749922	0	false	2	400	839.5	163	2	2	1
2	37	5	laiva	5	27.484373742183	1	false	1	420	839.5	406	2	2	1
2	37	6	metro	5	28.382322471119	1	true	2	822	839.5	487	2	2	1
2	37	7	plutonium	9	63.3763120305164	0	false	5	652	839.5	568	2	2	1
2	37	8	skootteri	9	58.3827787878128	1	true	2	764	839.5	649	2	2	1
2	37	9	traktori	8	60.8819602860105	1	true	2	949	840	730	2	2	1
2	37	10	typpi	5	57.5621729855415	0	false	2	599	839.5	811	2	2	1
2	37	11	uraani	6	67.8150256211704	0	false	1	652	840	892	2	2	1
2	37	12	vety	4	51.4154704344908	0	false	1	512	840	973	2	2	1
2	38	1	apina	5	68.9551873929793	1	false	2	1244	839.5	163	1	2	3
2	38	2	aprikoosi	9	78.9569495718449	0	false	5	1034	839.5	244	1	2	3
2	38	3	aitta	5	50.0758311187638	1	false	3	682	839.5	82	1	2	3
2	38	4	harppu	6	63.3201357128124	0	false	3	783	840	325	1	2	3
2	38	5	kaneli	6	65.0316176947798	0	false	1	441	840	406	1	2	3
2	38	6	kettu	5	81.7512372995051	1	true	1	522	839.5	487	1	2	3
2	38	7	kitara	6	48.5442233224057	0	false	2	498	840	568	1	2	3
2	38	8	mÃ¶kki	6	47.954511435146	1	false	3	736	839.5	649	1	2	3
2	38	9	nektariini	10	53.2339081841384	0	false	3	592	840	730	1	2	3
2	38	10	paita	5	56.3463450982453	1	false	2	664	839.5	811	1	2	3
2	38	11	salvia	6	53.6685104074502	0	false	3	523	840	892	1	2	3
2	38	12	solmio	6	42.5392182040614	1	false	2	297	840	973	1	2	3
2	39	1	kaneli	6	42.5819645313649	1	false	3	669	840	163	1	1	1
2	39	2	korva	5	47.0997710952145	0	false	4	610	839.5	244	1	1	1
2	39	3	jalka	5	40.1149835886149	0	false	2	605	839.5	82	1	1	1
2	39	4	kumina	6	12.2368051385972	1	true	1	452	840	325	1	1	1
2	39	5	kurkuma	7	43.7931516168473	1	true	2	498	839.5	406	1	1	1
2	39	6	kynsi	5	66.0418589084932	0	false	4	816	839.5	487	1	1	1
2	39	7	minttu	6	66.4721932925204	1	false	3	1006	840	568	1	1	1
2	39	8	neilikka	8	61.0180765656475	1	false	3	783	840	649	1	1	1
2	39	9	nenÃ¤	5	60.9219138841203	0	false	5	583	840	730	1	1	1
2	39	10	suu	3	41.841241454895	0	false	2	694	839.5	811	1	1	1
2	39	11	vanilja	7	50.2575820554808	1	false	2	596	839.5	892	1	1	1
2	39	12	varvas	6	59.0170704118732	0	false	1	544	840	973	1	1	1
2	40	1	lato	4	53.7071722166578	1	true	3	590	840	325	1	1	3
2	40	2	kulta	5	43.3913886691707	0	false	4	1251	839.5	244	1	1	3
2	40	3	karsia	6	45.963519564464	0	false	5	864	840	163	1	1	3
2	40	4	aprikoosi	9	50.6218874276972	0	false	4	742	839.5	82	1	1	3
2	40	5	linna	5	35.5668015681691	1	false	2	186	839.5	406	1	1	3
2	40	6	lipasto	7	60.5566155857823	1	false	3	730	839.5	487	1	1	3
2	40	7	pulu	4	36.7616240120047	1	true	1	756	840	568	1	1	3
2	40	8	pÃ¶ytÃ¤	7	66.1102314562159	1	false	3	623	839.5	649	1	1	3
2	40	9	traktori	8	48.9115385159781	0	false	1	481	840	730	1	1	3
2	40	10	tukaani	7	50.7381559906155	1	false	2	397	839.5	811	1	1	3
2	40	11	vene	4	43.633129615007	0	false	1	604	840	892	1	1	3
2	40	12	vety	4	57.9926926431254	0	false	1	486	840	973	1	1	3
2	41	1	apina	5	52.0085980280427	1	true	2	527	839.5	82	1	1	2
2	41	2	huvila	6	50.0129755553844	0	false	3	845	840	163	1	1	2
2	41	3	kirahvi	7	38.8794881653552	1	false	1	340	839.5	244	1	1	2
2	41	4	kumina	6	41.3912632812512	0	false	2	416	840	325	1	1	2
2	41	5	lapio	5	41.0382848925075	1	true	3	620	839.5	406	1	1	2
2	41	6	meirami	7	46.1221432719686	0	false	1	662	839.5	487	1	1	2
2	41	7	pippuri	7	55.146899709604	0	false	3	528	839.5	568	1	1	2
2	41	8	saha	4	64.5309309963427	1	false	3	691	840	649	1	1	2
2	41	9	sauna	5	68.4947012549146	0	false	1	621	839.5	730	1	1	2
2	41	10	seepra	6	37.0748126719299	1	false	3	980	840	811	1	1	2
2	41	11	terassi	7	55.1672827699526	0	false	3	888	839.5	892	1	1	2
2	41	12	vinssi	6	40.0845296356695	1	true	2	730	840	973	1	1	2
2	42	1	joki	4	39.3802829314589	0	false	4	1126	840	325	1	3	2
2	42	2	jÃ¤rvi	6	55.2859787766615	0	false	3	904	839.5	406	1	3	2
2	42	3	aprikoosi	9	20.9027127426083	1	false	1	490	839.5	82	1	3	2
2	42	4	housut	6	39.0476849775893	1	false	3	1103	840	163	1	3	2
2	42	5	huilu	5	43.9119210548677	0	false	3	1173	839.5	244	1	3	2
2	42	6	nektariini	10	18.1276198106646	1	true	1	420	840	487	1	3	2
2	42	7	omena	5	73.2240356713559	1	false	1	546	839.5	568	1	3	2
2	42	8	puku	4	53.1159683138166	1	true	2	628	840	649	1	3	2
2	42	9	ranta	5	66.1863405753873	0	false	3	606	839.5	730	1	3	2
2	42	10	symbaali	8	65.3930882706277	0	false	3	607	840	811	1	3	2
2	42	11	takki	5	60.525442906631	1	false	2	529	839.5	892	1	3	2
2	42	12	tuuba	5	40.0557734893886	0	false	2	344	839.5	973	1	3	2
2	43	1	mansikka	8	46.357529717125	0	false	2	888	840	406	1	1	1
2	43	2	mango	5	79.858239399576	0	false	1	212	839.5	325	1	1	1
2	43	3	ananas	6	37.9381461117328	0	false	4	602	840	82	1	1	1
2	43	4	karsia	6	49.9381857248302	0	false	3	506	840	163	1	1	1
2	43	5	klemmari	8	29.3301295598912	1	true	1	338	840	244	1	1	1
2	43	6	omena	5	43.0911920475025	0	false	4	854	839.5	487	1	1	1
2	43	7	paperi	6	47.1589328281493	1	true	2	509	840	568	1	1	1
2	43	8	pÃ¤Ã¤rynÃ¤	10	48.7973428538392	0	false	2	636	839.5	649	1	1	1
2	43	9	sakset	6	36.8136676897425	1	true	4	884	840	730	1	1	1
2	43	10	tussi	5	48.0462295692426	1	false	5	1098	839.5	811	1	1	1
2	43	11	vihko	5	46.6438617512005	1	true	3	714	839.5	892	1	1	1
2	43	12	viivoitin	9	44.6268705921613	1	true	2	482	839.5	973	1	1	1
2	44	1	housut	6	49.7494348989963	0	false	2	457	840	163	2	2	1
2	44	2	huivi	5	27.4107555054308	0	false	2	455	839.5	244	2	2	1
2	44	3	hanska	6	49.5796812975758	0	false	3	376	840	82	2	2	1
2	44	4	kaappi	6	45.1757069982187	1	true	2	388	840	325	2	2	1
2	44	5	kenkÃ¤	6	44.4298462016148	0	false	2	1022	839.5	406	2	2	1
2	44	6	lipasto	7	59.2324717150327	1	true	3	867	839.5	487	2	2	1
2	44	7	matto	5	53.7888452521898	1	false	3	930	839.5	568	2	2	1
2	44	8	peili	5	43.5963327332048	1	false	4	850	839.5	649	2	2	1
2	44	9	puku	4	49.1729551059556	0	false	3	890	840	730	2	2	1
2	44	10	pÃ¶ytÃ¤	7	41.8119851173821	1	false	2	588	839.5	811	2	2	1
2	44	11	sohva	5	20.9156263259166	1	true	2	560	839.5	892	2	2	1
2	44	12	solmio	6	40.8044404345471	0	false	2	443	840	973	2	2	1
2	45	1	kitara	6	47.8143714235722	1	false	2	750	840	163	1	3	3
2	45	2	kartano	7	38.6780429860111	0	false	2	993	839.5	82	1	3	3
2	45	3	kumina	6	51.9364098573387	0	false	3	600	840	244	1	3	3
2	45	4	kurkuma	7	44.351520524109	0	false	2	523	839.5	325	1	3	3
2	45	5	lampi	5	48.0195135084335	1	true	4	738	839.5	406	1	3	3
2	45	6	nektariini	10	49.4506212033427	1	false	3	697	840	487	1	3	3
2	45	7	oboe	4	60.046049973656	1	true	5	657	840	568	1	3	3
2	45	8	omena	5	23.7722905922	1	false	1	478	839.5	649	1	3	3
2	45	9	pusero	6	53.6543075884325	0	false	2	426	840	730	1	3	3
2	45	10	ranta	5	58.0239913040753	1	false	3	766	839.5	811	1	3	3
2	45	11	sauna	5	65.5563441156552	0	false	2	839	839.5	892	1	3	3
2	45	12	solmio	6	55.4817990242432	0	false	3	335	840	973	1	3	3
2	46	1	hopea	5	39.3675110186153	1	true	3	924	839.5	163	1	1	2
2	46	2	kaneli	6	53.1624638157577	0	false	3	600	840	244	1	1	2
2	46	3	happi	5	25.3200016902815	1	true	4	823	839.5	82	1	1	2
2	46	4	kirkko	6	59.1383373650885	0	false	3	492	840	325	1	1	2
2	46	5	kulta	5	49.8662821954876	1	false	1	834	839.5	406	1	1	2
2	46	6	maja	4	54.4411955890607	0	false	2	688	840	487	1	1	2
2	46	7	metro	5	49.3911347488875	1	true	3	680	839.5	568	1	1	2
2	46	8	muskotti	8	61.8052441157194	0	false	4	957	840	649	1	1	2
2	46	9	pyÃ¶rÃ¤	7	50.0076042704362	1	false	3	787	839.5	730	1	1	2
2	46	10	skootteri	9	46.8257730304946	1	false	2	670	839.5	811	1	1	2
2	46	11	talo	4	64.0095617857207	0	false	1	627	840	892	1	1	2
2	46	12	vanilja	7	50.6583250953272	0	false	2	516	839.5	973	1	1	2
2	47	1	hylly	5	38.2970791737702	0	false	2	557	839.5	82	1	1	1
2	47	2	joki	4	20.5784596119341	1	false	1	308	840	163	1	1	1
2	47	3	jÃ¤rvi	6	41.6944660036372	1	true	2	858	839.5	244	1	1	1
2	47	4	lamppu	6	61.7986046942295	0	false	3	666	840	325	1	1	1
2	47	5	lipasto	7	15.3173169974379	0	false	1	338	839.5	406	1	1	1
2	47	6	metsÃ¤	6	47.4975900376823	1	true	2	398	839.5	487	1	1	1
2	47	7	peili	5	43.4900239916994	0	false	2	365	839.5	568	1	1	1
2	47	8	pelto	5	41.2589218359461	1	false	2	514	839.5	649	1	1	1
2	47	9	pÃ¶ytÃ¤	7	52.3914124642579	0	false	1	798	839.5	730	1	1	1
2	47	10	ranta	5	54.5471591606858	1	true	3	997	839.5	811	1	1	1
2	47	11	saari	5	53.994387075916	1	false	3	947	839.5	892	1	1	1
2	47	12	verho	5	43.5049327668191	0	false	2	544	839.5	973	1	1	1
2	48	1	huvila	6	46.9787215616735	1	true	3	690	840	244	2	2	2
2	48	2	hopea	5	51.2565055257027	0	false	4	831	839.5	163	2	2	2
2	48	3	fasaani	7	39.5198617533809	1	false	3	803	839.5	82	2	2	2
2	48	4	kallio	6	41.6744171618939	0	false	2	512	840	325	2	2	2
2	48	5	kirkko	6	44.51231477884	1	false	4	770	840	487	2	2	2
2	48	6	kana	4	45.7226180352788	1	true	1	590	840	406	2	2	2
2	48	7	kotka	5	42.6331971891948	1	false	2	711	839.5	568	2	2	2
2	48	8	meri	4	61.9850925626477	0	false	1	679	840	649	2	2	2
2	48	9	natrium	7	61.6082972653447	0	false	2	512	839.5	730	2	2	2
2	48	10	niitty	6	66.5661836069937	0	false	1	286	840	811	2	2	2
2	48	11	terassi	7	31.3766122952387	1	false	2	484	839.5	892	2	2	2
2	48	12	uraani	6	46.1833400697697	0	false	1	780	840	973	2	2	2
2	49	1	aprikoosi	9	45.9237853498525	1	true	3	720	839.5	82	1	2	3
2	49	2	huilu	5	54.656612419947	1	false	2	522	839.5	163	1	2	3
2	49	3	kanjoni	7	20.0007199870405	0	false	1	470	839.5	244	1	2	3
2	49	4	kumi	4	53.100272127363	1	false	1	118	840	325	1	2	3
2	49	5	lamppu	6	12.691765046675	0	false	1	612	840	406	1	2	3
2	49	6	mango	5	63.8914032199251	1	true	3	670	839.5	487	1	2	3
2	49	7	metsÃ¤	6	41.4237177121875	0	false	3	1266	839.5	568	1	2	3
2	49	8	rumpu	5	55.3007430390412	1	false	3	1096	839.5	649	1	2	3
2	49	9	sakset	6	57.8654862590819	1	false	1	678	840	730	1	2	3
2	49	10	tongit	6	61.0790504964748	0	false	3	572	840	811	1	2	3
2	49	11	vasara	6	36.9622031495762	0	false	2	654	840	892	1	2	3
2	49	12	verho	5	62.8354767215053	0	false	4	740	839.5	973	1	2	3
2	50	1	jalka	5	37.4839587957994	1	false	3	441	839.5	163	2	2	2
2	50	2	ankka	5	39.413607398244	0	false	4	439	839.5	82	2	2	2
2	50	3	juna	4	39.1586359388489	0	false	2	464	840	244	2	2	2
2	50	4	kana	4	34.832930531157	0	false	2	488	840	325	2	2	2
2	50	5	kaneli	6	51.8601417540889	1	true	2	492	840	406	2	2	2
2	50	6	meirami	7	47.9254744587226	1	true	3	822	839.5	487	2	2	2
2	50	7	sahrami	7	60.4952267292452	1	true	3	1018	839.5	568	2	2	2
2	50	8	suu	3	42.7964930821846	1	true	2	898	839.5	649	2	2	2
2	50	9	traktori	8	60.0286673844353	0	false	4	821	840	730	2	2	2
2	50	10	tukaani	7	58.5409310218784	0	false	3	1018	839.5	811	2	2	2
2	50	11	varvas	6	32.8539373591659	1	true	1	970	840	892	2	2	2
2	50	12	vene	4	64.0133517322754	0	false	1	456	840	973	2	2	2
2	51	1	juna	4	35.961988713555	0	false	3	684	840	163	2	2	3
2	51	2	hevonen	7	54.4042294785809	1	true	3	1025	839.5	82	2	2	3
2	51	3	karhu	5	39.1469871126757	1	false	1	698	839.5	244	2	2	3
2	51	4	kurkuma	7	58.2740455344999	0	false	2	652	839.5	325	2	2	3
2	51	5	mopo	4	33.0181657178289	0	false	3	870	840	487	2	2	3
2	51	6	lamppu	6	33.4852474979654	1	true	1	570	840	406	2	2	3
2	51	7	mÃ¶kki	6	57.1773492801819	0	false	2	760	839.5	568	2	2	3
2	51	8	neilikka	8	58.2677916115079	0	false	2	719	840	649	2	2	3
2	51	9	pihdit	6	69.3827547920995	1	false	3	442	840	730	2	2	3
2	51	10	sauna	5	40.1764769485827	0	false	1	650	839.5	811	2	2	3
2	51	11	tongit	6	53.9763383328886	1	false	2	636	840	892	2	2	3
2	51	12	verho	5	68.171071987023	1	true	2	398	839.5	973	2	2	3
2	52	1	kissa	5	16.5941588519781	0	false	2	476	839.5	406	3	3	1
2	52	2	kettu	5	37.028633271913	0	false	3	564	839.5	325	3	3	1
2	52	3	anis	4	6.32653143515467	1	true	1	761	840	82	3	3	1
2	52	4	kaneli	6	51.2231826662407	1	false	3	406	840	163	3	3	1
2	52	5	karhu	5	45.0394384240511	0	false	3	538	839.5	244	3	3	1
2	52	6	koira	5	45.4785433455896	0	false	2	440	839.5	487	3	3	1
2	52	7	kurkuma	7	66.8274587387578	1	true	2	634	839.5	568	3	3	1
2	52	8	lammas	6	59.0196568049558	0	false	2	542	840	649	3	3	1
2	52	9	meirami	7	40.8414652074336	1	true	2	767	839.5	730	3	3	1
2	52	10	neilikka	8	72.7994464264667	1	true	1	987	840	811	3	3	1
2	52	11	pippuri	7	59.0975439421978	1	false	1	976	839.5	892	3	3	1
2	52	12	sika	4	55.2488633367239	0	false	1	958	840	973	3	3	1
2	53	1	kiivi	5	52.7697229428678	1	false	3	820	839.5	406	1	1	2
2	53	2	nitoja	6	48.324291709654	0	false	3	930	840	487	1	1	2
2	53	3	kansio	6	38.2142471687947	0	false	3	561	840	325	1	1	2
2	53	4	harppu	6	37.0875016442043	1	true	3	864	840	163	1	1	2
2	53	5	aprikoosi	9	44.8103803122556	1	false	2	780	839.5	82	1	1	2
2	53	6	hopea	5	52.8836342308517	0	false	3	761	839.5	244	1	1	2
2	53	7	paperi	6	70.2113274336841	0	false	1	844	840	568	1	1	2
2	53	8	persikka	8	48.7423473619581	1	false	2	784	840	649	1	1	2
2	53	9	plutonium	9	54.2072517459144	0	false	2	979	839.5	730	1	1	2
2	53	10	rauta	5	92.4791206787782	0	false	2	651	839.5	811	1	1	2
2	53	11	rumpu	5	65.2153612149028	1	true	2	408	839.5	892	1	1	2
2	53	12	saksofoni	9	50.7376595833903	1	false	1	110	839.5	973	1	1	2
2	54	1	hevonen	7	40.7881692128185	1	false	4	620	839.5	325	1	3	2
2	54	2	harppu	6	64.2150703230657	0	false	4	808	840	244	1	3	2
2	54	3	anis	4	53.1128533584665	1	false	2	587	840	82	1	3	2
2	54	4	apina	5	51.4350759333209	1	true	3	576	839.5	163	1	3	2
2	54	5	kaneli	6	41.3791500264463	1	false	4	618	840	406	1	3	2
2	54	6	karhu	5	44.0919008693292	1	false	3	664	839.5	487	1	3	2
2	54	7	kitara	6	23.6318213345053	0	false	3	682	840	568	1	3	2
2	54	8	laiva	5	59.7194657384688	0	false	3	435	839.5	649	1	3	2
2	54	9	limusiini	9	49.120978206872	0	false	1	603	839.5	730	1	3	2
2	54	10	metro	5	66.2344980831819	0	false	3	774	839.5	811	1	3	2
2	54	11	sahrami	7	40.7014201180354	1	true	3	874	839.5	892	1	3	2
2	54	12	symbaali	8	62.7463302996671	0	false	2	633	840	973	1	3	2
2	55	1	kanjoni	7	38.9770404679662	1	true	4	717	839.5	406	1	1	3
2	55	2	huvila	6	41.1721439792976	0	false	2	702	840	325	1	1	3
2	55	3	helium	6	51.559620036856	1	true	3	699	840	82	1	1	3
2	55	4	hiili	5	51.3206792241864	1	false	3	506	839.5	163	1	1	3
2	55	5	huivi	5	36.5547407945743	1	false	4	800	839.5	244	1	1	3
2	55	6	lamppu	6	70.8911708752955	0	false	3	922	840	487	1	1	3
2	55	7	lipasto	7	61.6721928767642	0	false	2	537	839.5	568	1	1	3
2	55	8	puku	4	61.4516345852739	1	true	3	506	840	649	1	1	3
2	55	9	saari	5	46.4043640189153	1	false	1	942	839.5	730	1	1	3
2	55	10	talo	4	57.4415613042458	0	false	2	936	840	811	1	1	3
2	55	11	vihko	5	52.6432008905233	0	false	1	642	839.5	892	1	1	3
2	55	12	viivoitin	9	64.4937684398668	0	false	3	188	839.5	973	1	1	3
2	56	1	jyrÃ¤	5	56.9725746175193	1	false	2	836	840	325	1	1	1
2	56	2	klarinetti	10	61.6913885346116	0	false	4	912	840	406	1	1	1
2	56	3	hakku	5	26.1384503335352	1	true	2	605	839.5	82	1	1	1
2	56	4	harppu	6	66.2662210523351	0	false	3	435	840	163	1	1	1
2	56	5	huilu	5	42.4603921319622	0	false	1	340	839.5	244	1	1	1
2	56	6	lapio	5	48.8791194118301	1	false	2	616	839.5	487	1	1	1
2	56	7	raspi	5	70.310278475255	1	false	3	648	839.5	568	1	1	1
2	56	8	saha	4	14.693880381563	1	false	3	962	840	649	1	1	1
2	56	9	trumpetti	9	58.828811919467	0	false	2	619	839.5	730	1	1	1
2	56	10	tuuba	5	76.4563485101126	0	false	2	608	839.5	811	1	1	1
2	56	11	vasara	6	49.0097184240024	1	true	1	698	840	892	1	1	1
2	56	12	viulu	5	51.8674829675594	0	false	3	764	839.5	973	1	1	1
2	57	1	jyrÃ¤	5	48.0438477116775	0	false	2	510	840	325	3	3	2
2	57	2	kallio	6	45.7748168072187	0	false	4	780	840	406	3	3	2
2	57	3	ananas	6	46.0846860330368	1	false	3	996	840	82	3	3	2
2	57	4	anis	4	38.2608649384277	1	true	2	839	840	163	3	3	2
2	57	5	joki	4	30.3551148902454	0	false	1	533	840	244	3	3	2
2	57	6	kirves	6	58.0895437850975	0	false	3	630	840	487	3	3	2
2	57	7	kumina	6	47.1398338061956	1	false	2	504	840	568	3	3	2
2	57	8	mango	5	64.1419788982542	1	true	3	554	839.5	649	3	3	2
2	57	9	meri	4	42.0831795376728	0	false	1	763	840	730	3	3	2
2	57	10	omena	5	64.4551224448011	1	true	3	979	839.5	811	3	3	2
2	57	11	vanilja	7	44.2202894608346	1	true	1	868	839.5	892	3	3	2
2	57	12	vasara	6	51.6808862153117	0	false	1	90	840	973	3	3	2
2	58	1	apina	5	33.2928230163895	1	true	3	804	839.5	163	1	1	2
2	58	2	kirahvi	7	39.4167340486184	1	false	2	766	839.5	244	1	1	2
2	58	3	ankka	5	49.2474838864702	1	true	3	745	839.5	82	1	1	2
2	58	4	klarinetti	10	61.1904992625489	0	false	1	640	840	325	1	1	2
2	58	5	lehmÃ¤	6	25.1000746973207	1	false	2	498	839.5	406	1	1	2
2	58	6	niitty	6	45.1063778045349	0	false	2	729	840	487	1	1	2
2	58	7	pelto	5	47.1144313408845	0	false	3	563	839.5	568	1	1	2
2	58	8	pingviini	9	5.00105988766379	1	false	1	864	839.5	649	1	1	2
2	58	9	ranta	5	64.1473900651027	0	false	3	962	839.5	730	1	1	2
2	58	10	saksofoni	9	61.9010926994353	0	false	3	656	839.5	811	1	1	2
2	58	11	symbaali	8	54.9028115841596	0	false	3	428	840	892	1	1	2
2	58	12	tukaani	7	50.6834272716437	1	true	1	484	839.5	973	1	1	2
2	59	1	huvila	6	36.6378840609326	1	false	2	726	840	244	3	3	2
2	59	2	joutsen	7	33.4850621287042	0	false	3	496	839.5	325	3	3	2
2	59	3	housut	6	52.9589887246834	1	false	3	704	840	163	3	3	2
2	59	4	hanska	6	35.5304855018898	1	false	1	976	840	82	3	3	2
2	59	5	kotka	5	58.5490324429021	0	false	1	441	839.5	406	3	3	2
2	59	6	lapio	5	52.269827367154	0	false	3	813	839.5	487	3	3	2
2	59	7	lato	4	58.2451775486955	1	true	3	684	840	568	3	3	2
2	59	8	maja	4	41.4625674554773	1	false	1	824	840	649	3	3	2
2	59	9	papukaija	9	48.7610920714456	0	false	1	670	839.5	730	3	3	2
2	59	10	pihdit	6	67.6474108891095	0	false	1	718	840	811	3	3	2
2	59	11	puku	4	46.5515214282118	1	false	2	675	840	892	3	3	2
2	59	12	vasara	6	62.7842432462159	0	false	1	721	840	973	3	3	2
2	60	1	kÃ¤si	5	51.8647895073948	1	false	2	480	840	244	3	3	2
2	60	2	korva	5	34.0656635784055	1	true	2	590	839.5	163	3	3	2
2	60	3	kirves	6	38.7421588540974	1	false	2	548	840	82	3	3	2
2	60	4	laiva	5	62.865220462424	0	false	4	872	839.5	325	3	3	2
2	60	5	mappi	5	43.0333045442713	0	false	1	776	839.5	406	3	3	2
2	60	6	paperi	6	60.2571724108545	0	false	2	521	840	487	3	3	2
2	60	7	rekka	5	30.7538321439836	0	false	4	907	839.5	568	3	3	2
2	60	8	saha	4	52.6529433347678	1	false	4	705	840	649	3	3	2
2	60	9	skootteri	9	47.5623762418354	0	false	3	716	839.5	730	3	3	2
2	60	10	varvas	6	47.6715912486083	1	false	2	590	840	811	3	3	2
2	60	11	vasara	6	37.9597571996622	1	false	2	596	840	892	3	3	2
2	60	12	viivoitin	9	61.5623925146819	0	false	3	746	839.5	973	3	3	2
2	61	1	laskin	6	105.076549476227	1	false	4	808	840	325	1	2	1
2	61	2	klemmari	8	106.033589867362	1	true	3	743	840	244	1	2	1
2	61	3	kanjoni	7	51.7945887671718	0	false	4	1099	839.5	163	1	2	1
2	61	4	kallio	6	53.4758978111038	0	false	3	668	840	82	1	2	1
2	61	5	mappi	5	51.6594324655442	1	false	2	930	839.5	406	1	2	1
2	61	6	metsÃ¤	6	82.280372354273	0	false	3	692	839.5	487	1	2	1
2	61	7	niitty	6	68.2500747690101	0	false	3	652	840	568	1	2	1
2	61	8	nitoja	6	74.1051320759905	1	true	1	748	840	649	1	2	1
2	61	9	pelto	5	63.8906135516008	0	false	1	775	839.5	730	1	2	1
2	61	10	saari	5	59.3784340567849	0	false	3	595	839.5	811	1	2	1
2	61	11	sakset	6	59.9427909450984	1	true	2	526	840	892	1	2	1
2	61	12	vihko	5	41.5331108875798	1	false	1	474	839.5	973	1	2	1
2	62	1	huivi	5	10.0375464134276	0	false	2	580	839.5	163	1	1	3
2	62	2	hattu	5	46.5188444396315	0	false	2	555	839.5	82	1	1	3
2	62	3	hylly	5	49.1124439964725	1	false	3	674	839.5	244	1	1	3
2	62	4	korva	5	41.7124737793665	1	true	3	876	839.5	325	1	1	3
2	62	5	kotka	5	47.6938926369798	1	true	3	556	839.5	406	1	1	3
2	62	6	kumina	6	51.777253073936	0	false	2	628	840	487	1	1	3
2	62	7	kynsi	5	60.5860537283293	1	false	3	760	839.5	568	1	1	3
2	62	8	lampi	5	36.4504663893344	0	false	1	730	839.5	649	1	1	3
2	62	9	matto	5	31.6616250372592	1	false	1	688	839.5	730	1	1	3
2	62	10	meirami	7	55.9497798497934	0	false	2	516	839.5	811	1	1	3
2	62	11	niitty	6	32.4779632982119	0	false	1	499	840	892	1	1	3
2	62	12	tukaani	7	41.8635235019701	1	false	1	494	839.5	973	1	1	3
2	63	1	housut	6	44.6953628298123	1	true	3	731	840	163	1	1	2
2	63	2	helium	6	51.1752721592953	0	false	4	666	840	82	1	1	2
2	63	3	jakkara	7	53.0563474053765	0	false	1	721	839.5	244	1	1	2
2	63	4	komero	6	56.3370135404716	0	false	3	626	840	325	1	1	2
2	63	5	kupari	6	25.3024662829536	0	false	1	384	840	406	1	1	2
2	63	6	matto	5	65.0192901727571	0	false	2	414	839.5	487	1	1	2
2	63	7	metsÃ¤	6	52.9072020321623	1	false	3	592	839.5	568	1	1	2
2	63	8	niitty	6	50.7940799181568	1	true	2	653	840	649	1	1	2
2	63	9	rauta	5	71.5894349747223	0	false	1	416	839.5	730	1	1	2
2	63	10	sukka	5	14.4712954034773	1	false	2	1030	839.5	811	1	1	2
2	63	11	takki	5	65.0545031161599	1	true	5	942	839.5	892	1	1	2
2	63	12	vuori	5	36.1606761551828	1	true	1	662	839.5	973	1	1	2
2	64	1	hylly	5	51.6025944341351	1	false	5	896	839.5	406	1	2	3
2	64	2	housut	6	60.3784293107636	0	false	3	520	840	325	1	2	3
2	64	3	hevonen	7	45.4275110607239	0	false	4	615	839.5	163	1	2	3
2	64	4	apina	5	55.6685137172797	0	false	3	1147	839.5	82	1	2	3
2	64	5	hiili	5	16.514678319604	1	false	1	342	839.5	244	1	2	3
2	64	6	kenkÃ¤	6	48.6510570561177	0	false	4	672	839.5	487	1	2	3
2	64	7	komero	6	79.3293148143347	1	false	3	472	840	568	1	2	3
2	64	8	maja	4	52.4416605521895	1	false	3	614	840	649	1	2	3
2	64	9	sauna	5	41.9192113820047	1	false	2	531	839.5	730	1	2	3
2	64	10	skootteri	9	69.1705899931582	0	false	2	501	839.5	811	1	2	3
2	64	11	traktori	8	63.7929188853799	0	false	2	582	840	892	1	2	3
2	64	12	typpi	5	42.4399134819531	1	false	2	396	839.5	973	1	2	3
2	65	1	hevonen	7	44.9893249362308	1	true	3	720	839.5	163	1	3	1
2	65	2	juna	4	48.3351838866189	0	false	3	646	840	244	1	3	1
2	65	3	apina	5	47.2294726190143	1	true	3	620	839.5	82	1	3	1
2	65	4	kissa	5	54.1460749652089	1	true	2	333	839.5	325	1	3	1
2	65	5	koira	5	53.6542286320278	1	false	2	789	839.5	406	1	3	1
2	65	6	lammas	6	34.9860265467019	1	true	2	900	840	487	1	3	1
2	65	7	metro	5	59.0036812410887	0	false	1	760	839.5	568	1	3	1
2	65	8	mopo	4	49.6209240139682	0	false	1	608	840	649	1	3	1
2	65	9	sika	4	65.1715453539065	1	false	2	460	840	730	1	3	1
2	65	10	skootteri	9	47.5310716002221	0	false	2	627	839.5	811	1	3	1
2	65	11	traktori	8	57.7022600317621	0	false	5	781	840	892	1	3	1
2	65	12	vene	4	38.4256113492694	0	false	2	692	840	973	1	3	1
2	66	1	joutsen	7	53.5478117399685	0	false	5	1066	839.5	163	2	2	3
2	66	2	kainalo	7	54.4627489657421	0	false	4	791	839.5	244	2	2	3
2	66	3	haitari	7	42.2337067280008	1	false	3	970	839.5	82	2	2	3
2	66	4	klemmari	8	67.8466515474623	1	true	3	509	840	325	2	2	3
2	66	5	limusiini	9	37.1201945406855	1	false	2	560	839.5	406	2	2	3
2	66	6	pyÃ¶rÃ¤	7	61.1898118546473	1	false	2	592	839.5	487	2	2	3
2	66	7	tikka	5	68.5098101203081	0	false	3	1056	839.5	568	2	2	3
2	66	8	tussi	5	71.9519218021974	1	false	2	750	839.5	649	2	2	3
2	66	9	tuuba	5	55.5489151927208	1	false	3	617	839.5	730	2	2	3
2	66	10	varvas	6	28.0538945602923	0	false	1	1005	840	811	2	2	3
2	66	11	vasara	6	54.3022619969913	0	false	3	300	840	892	2	2	3
2	66	12	viila	5	89.8933395752989	0	false	1	138	839.5	973	2	2	3
2	67	1	kotka	5	50.379628060279	1	false	3	894	839.5	244	1	1	3
2	67	2	kana	4	44.5973487804325	1	false	4	1099	840	163	1	1	3
2	67	3	joki	4	36.6531061186367	1	false	4	609	840	82	1	1	3
2	67	4	kurkuma	7	50.4246931336562	0	false	2	736	839.5	325	1	1	3
2	67	5	mango	5	49.9185957860727	0	false	2	662	839.5	406	1	1	3
2	67	6	muskotti	8	45.1873477867422	0	false	1	604	840	487	1	1	3
2	67	7	nektariini	10	45.1206833329736	0	false	2	467	840	568	1	1	3
2	67	8	pihdit	6	64.2419296340001	1	false	2	689	840	649	1	1	3
2	67	9	pyÃ¶rÃ¤	7	45.6863218042337	0	false	1	550	839.5	730	1	1	3
2	67	10	skootteri	9	50.1768381662506	0	false	3	614	839.5	811	1	1	3
2	67	11	vinssi	6	43.1802269563281	1	false	1	762	840	892	1	1	3
2	67	12	vuori	5	73.4691053330854	1	false	2	502	839.5	973	1	1	3
2	68	1	kana	4	43.1601057931401	0	false	2	528	840	163	3	3	3
2	68	2	huivi	5	68.6846809784176	0	false	3	602	839.5	82	3	3	3
2	68	3	kaneli	6	46.1569980765449	0	false	3	622	840	244	3	3	3
2	68	4	kumina	6	57.8453559069352	0	false	1	640	840	325	3	3	3
2	68	5	kÃ¤si	5	47.0633116131876	1	false	1	329	840	406	3	3	3
2	68	6	mango	5	40.3797032582585	1	true	2	639	839.5	487	3	3	3
2	68	7	niska	5	53.3524823029639	1	false	2	613	839.5	568	3	3	3
2	68	8	paita	5	34.9324283741491	0	false	3	630	839.5	649	3	3	3
2	68	9	papukaija	9	47.0635357787746	0	false	1	716	839.5	730	3	3	3
2	68	10	persikka	8	65.264412465003	1	true	2	590	840	811	3	3	3
2	68	11	rauta	5	42.7094685648769	1	true	3	816	839.5	892	3	3	3
2	68	12	vety	4	58.1994402354193	1	true	5	1021	840	973	3	3	3
2	69	1	happi	5	45.8512801893913	0	false	2	554	839.5	82	1	1	3
2	69	2	hiili	5	45.0137403378814	0	false	3	777	839.5	163	1	1	3
2	69	3	kissa	5	61.0547740956024	1	true	3	469	839.5	244	1	1	3
2	69	4	kynÃ¤	5	33.2841373630142	0	false	1	746	840	325	1	1	3
2	69	5	laiva	5	53.0293838487888	0	false	4	978	839.5	406	1	1	3
2	69	6	norsu	5	53.1579621799501	1	false	3	666	839.5	487	1	1	3
2	69	7	pÃ¶ytÃ¤	7	43.1447246132425	1	false	2	622	839.5	568	1	1	3
2	69	8	skootteri	9	46.9631228845351	0	false	3	753	839.5	649	1	1	3
2	69	9	sohva	5	46.2838191852433	1	true	5	1041	839.5	730	1	1	3
2	69	10	trumpetti	9	23.9025115096114	1	false	2	920	839.5	811	1	1	3
2	69	11	tussi	5	15.9400282308407	0	false	1	366	839.5	892	1	1	3
2	69	12	tuuba	5	62.9172106819747	1	false	1	632	839.5	973	1	1	3
2	70	1	hylly	5	44.8294047067682	0	false	3	1002	839.5	163	1	2	2
2	70	2	housut	6	36.3838593242536	0	false	4	812	840	82	1	2	2
2	70	3	jakkara	7	38.8242450386493	0	false	2	514	839.5	244	1	2	2
2	70	4	juna	4	39.4000525424643	1	false	2	372	840	325	1	2	2
2	70	5	karsia	6	44.0720386388215	1	false	3	1027	840	406	1	2	2
2	70	6	kenkÃ¤	6	51.6314376278283	0	false	7	931	839.5	487	1	2	2
2	70	7	lakki	5	50.1942506667846	0	false	1	524	839.5	568	1	2	2
2	70	8	lamppu	6	38.9705531100653	0	false	4	483	840	649	1	2	2
2	70	9	metro	5	47.1735519473173	1	false	2	843	839.5	730	1	2	2
2	70	10	mopo	4	44.8654078095461	1	false	2	638	840	811	1	2	2
2	70	11	nektariini	10	55.8187799938336	1	false	1	412	840	892	1	2	2
2	70	12	omena	5	63.4325514426025	1	false	2	174	839.5	973	1	2	2
2	71	1	helium	6	49.3113255105636	1	true	2	571	840	163	3	3	2
2	71	2	anis	4	39.9442276212445	0	false	2	744	840	82	3	3	2
2	71	3	hevonen	7	19.8909250664719	0	false	1	378	839.5	244	3	3	2
2	71	4	hiili	5	59.6682845833396	1	false	3	770	839.5	325	3	3	2
2	71	5	koira	5	41.7107910607854	0	false	3	678	839.5	406	3	3	2
2	71	6	komero	6	57.2649784940146	1	false	3	737	840	487	3	3	2
2	71	7	lipasto	7	50.0811935797518	1	false	4	948	839.5	568	3	3	2
2	71	8	neilikka	8	63.3524859379494	0	false	3	692	840	649	3	3	2
2	71	9	norsu	5	24.4574119644741	0	false	1	647	839.5	730	3	3	2
2	71	10	peili	5	70.9203741923734	1	false	3	523	839.5	811	3	3	2
2	71	11	sahrami	7	31.1221625212645	0	false	1	722	839.5	892	3	3	2
2	71	12	vety	4	80.2913173615202	1	true	3	756	840	973	3	3	2
2	72	1	limusiini	9	48.6120977535401	1	true	5	1024	839.5	325	1	3	1
2	72	2	mappi	5	57.1772666451173	0	false	7	1098	839.5	406	1	3	1
2	72	3	klemmari	8	49.581680641731	0	false	5	911	840	82	1	3	1
2	72	4	laiva	5	51.2650693411863	1	true	2	327	839.5	163	1	3	1
2	72	5	laskin	6	41.8366836639808	0	false	1	368	840	244	1	3	1
2	72	6	metro	5	45.4304564653887	1	false	2	660	839.5	487	1	3	1
2	72	7	mopo	4	69.8706293752612	1	false	2	506	840	568	1	3	1
2	72	8	pyÃ¶rÃ¤	7	44.9195227446147	1	false	2	452	839.5	649	1	3	1
2	72	9	sakset	6	27.0145464402548	0	false	2	531	840	730	1	3	1
2	72	10	traktori	8	42.9411364544536	1	false	1	351	840	811	1	3	1
2	72	11	tussi	5	54.0472330466602	0	false	1	348	839.5	892	1	3	1
2	72	12	vihko	5	52.9469605430826	0	false	3	480	839.5	973	1	3	1
2	73	1	kumina	6	56.8729742534855	0	false	4	726	840	163	2	2	2
2	73	2	kurkuma	7	69.7645111944447	0	false	3	718	839.5	244	2	2	2
2	73	3	huvila	6	13.7333025889624	0	false	1	486	840	82	2	2	2
2	73	4	lipasto	7	65.1511746832974	1	false	3	543	839.5	325	2	2	2
[truncated: 17,265 more rows]
