# Supplementary material for: Motivational intensity and visual word search: Layout matters
Source: PLoS One. 2019 Jul 23;14(7):e0218926. doi: 10.1371/journal.pone.0218926 (PMC6650057; doi:10.1371/journal.pone.0218926)
Supplement: S1 File — For each study, one table contains trial-level data while the other contains word-level data. These tables were used to compute our statistics, as outlined in the “Statistical analysis” section. The ‘README’ file contained within the zip file explains the contents of the table files, which are in csv format. (ZIP) [file pone.0218926.s001.zip › study3_eye.csv]

partNumbers	trialNumbers	wordNo	word	wordLen	avgdistance	target	remembered	gazes	gazeduration	x	y	reward	cue	cond
1	1	1	bussi	5	47.9319030496283	0	false	5	986	832.5	368	3	3	2
1	1	2	norsu	5	51.5933651713375	1	true	2	1360	657.5	507	3	3	2
1	1	3	salvia	6	20.1589012597413	0	false	1	238	789	782	3	3	2
1	1	4	hevonen	7	55.8915610803634	1	true	1	292	495.5	954	3	3	2
1	1	5	vene	4	39.1289419739405	0	false	1	216	173	828	3	3	2
1	1	6	juna	4	105.853315249812	0	false	2	170	105	445	3	3	2
1	1	7	kaneli	6	16.6458433249866	0	false	1	154	262	96	3	3	2
1	1	8	sika	4	105.699978232548	1	false	2	370	961	184	3	3	2
1	1	9	takki	5	164.479467715578	1	false	1	92	1107.5	771	3	3	2
1	1	10	meirami	7	89.1288690604789	0	false	1	276	1336.5	773	3	3	2
1	2	1	bussi	5	105.522582926814	1	true	4	656	572.5	487	1	2	3
1	2	2	sohva	5	67.4125579264962	0	false	2	704	228.5	473	1	2	3
1	2	3	lato	4	75.6964790042809	0	false	2	150	245	723	1	2	3
1	2	4	aitta	5	79.0166216691146	0	false	1	172	304.5	968	1	2	3
1	2	5	huilu	5	118.130173114239	1	false	1	412	963.5	753	1	2	3
1	2	6	apina	5	6.46006965906718	0	false	1	282	1124.5	649	1	2	3
1	2	7	juna	4	115.029222266325	1	true	3	585	902	527	1	2	3
1	2	8	kallio	6	78.8492568132382	1	true	1	165	1520	494	1	2	3
1	2	9	verho	5	75.4766778548182	0	false	1	70	998.5	190	1	2	3
1	2	10	meri	4	61.6245567935381	1	false	1	300	269	54	1	2	3
1	2	11	saksofoni	9	24.0964997458137	1	true	1	348	168.5	207	1	2	3
1	3	1	kulta	5	93.9064910013259	0	false	4	791	738.5	341	3	3	1
1	3	2	terassi	7	80.2275102742886	1	true	5	882	977.5	356	3	3	1
1	3	3	happi	5	125.557089803802	0	false	1	342	1255.5	62	3	3	1
1	3	4	helium	6	59.4600210225324	0	false	1	284	1435	370	3	3	1
1	3	5	maja	4	16.1574874284339	1	false	1	301	1180	529	3	3	1
1	3	6	aitta	5	35.3157698486101	1	true	1	386	842.5	703	3	3	1
1	3	7	rauta	5	19.0782205669188	0	false	1	334	552.5	609	3	3	1
1	3	8	vety	4	81.5526044955034	0	false	1	290	761	834	3	3	1
1	3	9	linna	5	174.80027574349	1	false	1	110	998.5	821	3	3	1
1	3	10	uraani	6	33.0058206987797	0	false	1	222	559	956	3	3	1
1	3	11	talo	4	79.5484797651579	1	false	3	694	360	751	3	3	1
1	3	12	kartano	7	66.2345306501066	1	false	2	727	134.5	787	3	3	1
1	4	1	lehmÃ¤	6	121.327377372133	1	false	1	434	915.5	456	1	1	3
1	4	2	kiivi	5	46.6494623720884	0	false	2	661	335.5	578	1	1	3
1	4	3	pippuri	7	77.7047778453809	1	true	1	296	132.5	90	1	1	3
1	4	4	koira	5	59.8206398440502	1	true	2	926	606.5	718	1	1	3
1	4	5	kotka	5	87.0118443387487	0	false	2	698	585.5	838	1	1	3
1	4	6	rumpu	5	13.1428497670787	1	false	1	374	1046.5	769	1	1	3
1	4	7	terassi	7	97.7072452440964	0	false	2	339	1307.5	802	1	1	3
1	4	8	talo	4	82.5671411640248	0	false	1	404	1602	533	1	1	3
1	4	9	viulu	5	76.8248664170658	1	false	1	222	1431.5	541	1	1	3
1	4	10	varpunen	8	123.600103559827	0	false	1	314	1057	139	1	1	3
1	4	11	karsia	6	93.8488327045148	0	false	1	228	1493	184	1	1	3
1	5	1	paita	5	66.4466448304306	1	false	2	384	287.5	114	1	3	1
1	5	2	jyrÃ¤	5	46.4729609558075	0	false	1	415	584	98	1	3	1
1	5	3	hattu	5	8.37059735024925	1	true	1	380	615.5	264	1	3	1
1	5	4	saha	4	22.827599523384	0	false	1	350	225	567	1	3	1
1	5	5	kirves	6	61.7811783636408	0	false	1	388	666	560	1	3	1
1	5	6	takki	5	19.3167802700139	1	false	1	352	814.5	748	1	3	1
1	5	7	hakku	5	42.687386895897	0	false	1	314	1228.5	802	1	3	1
1	5	8	housut	6	176.006515433789	1	true	3	562	1451	747	1	3	1
1	5	9	hanska	6	5.26087445202795	1	true	1	396	1170	982	1	3	1
1	5	10	pihdit	6	39.9733944826399	0	false	2	872	1556	389	1	3	1
1	5	11	vinssi	6	19.2505921986831	0	false	1	308	1402	145	1	3	1
1	5	12	kenkÃ¤	6	69.1585316501153	1	true	1	288	995.5	350	1	3	1
1	6	1	helium	6	93.752661419347	0	false	4	514	549	321	1	3	3
1	6	2	rauta	5	87.2818524641363	0	false	5	1163	408.5	204	1	3	3
1	6	3	kirves	6	83.152384649098	1	true	6	1205	668	192	1	3	3
1	6	4	lammas	6	67.3516538867246	1	false	3	826	361	554	1	3	3
1	6	5	auto	4	125.538347543346	1	false	3	781	543	648	1	3	3
1	6	6	viila	5	44.6915240106083	1	false	2	330	771.5	809	1	3	3
1	6	7	anis	4	54.189106838921	0	false	1	306	248	805	1	3	3
1	6	8	aitta	5	21.9286684502274	0	false	1	516	1227.5	833	1	3	3
1	6	9	kirahvi	7	33.0971690632296	1	false	1	70	1378.5	979	1	3	3
1	7	1	maja	4	11.901809221562	1	false	2	392	507	412	1	3	3
1	7	2	kartano	7	57.8182900257733	1	false	3	280	163.5	332	1	3	3
1	7	3	koira	5	38.0011143238228	0	false	2	665	196.5	628	1	3	3
1	7	4	trumpetti	9	74.5823637073287	0	false	2	574	501.5	614	1	3	3
1	7	5	rauta	5	18.3117994746557	0	false	1	390	240.5	858	1	3	3
1	7	6	kaneli	6	42.2906242564472	1	true	1	358	742	901	1	3	3
1	7	7	kaappi	6	132.415256884951	1	true	2	506	478	973	1	3	3
1	7	8	pippuri	7	5.2740307166341	1	true	1	279	992.5	284	1	3	3
1	7	9	plutonium	9	62.3640000320698	0	false	1	401	1300.5	393	1	3	3
1	7	10	oboe	4	80.8875744475009	0	false	1	226	1111	656	1	3	3
1	8	1	viulu	5	31.7331184831716	0	false	2	604	701.5	553	1	2	3
1	8	2	meri	4	77.7218711550583	1	false	3	523	1011	415	1	2	3
1	8	3	maja	4	90.8732487329673	0	false	2	466	1237	328	1	2	3
1	8	4	trumpetti	9	108.150579556104	0	false	2	282	1506.5	529	1	2	3
1	8	5	terassi	7	64.3482657108955	0	false	1	460	1012.5	155	1	2	3
1	8	6	skootteri	9	99.1678748385787	1	false	1	80	698.5	120	1	2	3
1	8	7	kissa	5	66.307652650354	0	false	1	264	683.5	973	1	2	3
1	8	8	hanska	6	24.2508742110465	1	false	1	300	397	814	1	2	3
1	8	9	metro	5	36.4909988901373	1	true	1	532	263.5	985	1	2	3
1	8	10	metsÃ¤	6	50.0884427787489	1	false	1	378	301.5	650	1	2	3
1	8	11	lehmÃ¤	6	58.5165703027783	0	false	1	292	258.5	462	1	2	3
1	9	1	kirves	6	152.762024835624	1	false	2	302	946	532	1	1	1
1	9	2	hanska	6	28.1932793410061	0	false	1	462	296	619	1	1	1
1	9	3	huivi	5	72.3428075208587	0	false	1	328	111.5	798	1	1	1
1	9	4	meisseli	8	84.8609621675361	1	false	1	233	152	363	1	1	1
1	9	5	paita	5	52.3401356513335	0	false	1	366	1095.5	787	1	1	1
1	9	6	pihdit	6	70.3184897448744	1	true	1	474	1423	781	1	1	1
1	9	7	puku	4	5.18922922985686	0	false	1	214	1360	940	1	1	1
1	9	8	raspi	5	59.576576773091	1	true	1	342	1517.5	430	1	1	1
1	9	9	solmio	6	21.9427277246928	0	false	1	609	1364	187	1	1	1
1	9	10	housut	6	76.1567817072124	0	false	1	271	1036	358	1	1	1
1	9	11	saha	4	79.3894356951855	1	true	1	404	814	132	1	1	1
1	9	12	viila	5	117.928690017169	1	true	2	234	1104.5	53	1	1	1
1	10	1	kansio	6	78.4962036995801	0	false	4	647	332	56	1	3	3
1	10	2	korva	5	37.2274750688252	0	false	1	270	117.5	155	1	3	3
1	10	3	kettu	5	63.6954630519464	1	true	2	580	100.5	532	1	3	3
1	10	4	sauna	5	76.8880966079926	1	false	1	564	636.5	577	1	3	3
1	10	5	joki	4	38.1897852835022	0	false	1	270	386	786	1	3	3
1	10	6	kÃ¤si	5	43.7200754802642	0	false	1	120	653	947	1	3	3
1	10	7	kanjoni	7	26.3324685512012	0	false	1	366	874.5	745	1	3	3
1	10	8	vihko	5	40.3969565685338	0	false	1	237	1136.5	667	1	3	3
1	10	9	kiivi	5	61.4633785273801	1	true	1	422	919.5	502	1	3	3
1	10	10	huvila	6	124.630626252138	1	false	1	364	1115	225	1	3	3
1	10	11	apina	5	72.3775130824486	1	false	1	86	1357.5	151	1	3	3
1	10	12	ananas	6	55.6487052859273	1	false	1	304	809	166	1	3	3
1	11	1	seepra	6	40.3850135480369	0	false	5	881	758	416	1	1	1
1	11	2	koira	5	66.9115363745296	0	false	1	256	525.5	100	1	1	1
1	11	3	lammas	6	34.4852084233226	0	false	1	258	443	259	1	1	1
1	11	4	metro	5	67.2272898457167	1	true	1	340	87.5	311	1	1	1
1	11	5	lehmÃ¤	6	35.5204462246746	0	false	1	320	391.5	693	1	1	1
1	11	6	vene	4	64.5813130866817	1	true	1	253	161	900	1	1	1
1	11	7	rekka	5	62.9349227376979	1	true	1	318	843.5	743	1	1	1
1	11	8	mopo	4	33.8209934803814	1	true	1	340	698	549	1	1	1
1	11	9	laiva	5	98.1587145519439	1	true	2	188	1359.5	695	1	1	1
1	11	10	sika	4	86.6732923108382	0	false	1	328	1338	440	1	1	1
1	11	11	limusiini	9	62.855149846671	1	true	2	386	1440.5	334	1	1	1
1	11	12	apina	5	86.9454840690417	0	false	1	404	1453.5	115	1	1	1
1	12	1	jakkara	7	53.8522894596872	1	false	4	748	581.5	353	1	3	1
1	12	2	peili	5	121.292643160808	1	true	2	574	274.5	224	1	3	1
1	12	3	hylly	5	13.6851013880059	1	true	1	206	477.5	210	1	3	1
1	12	4	haitari	7	71.5954810026443	0	false	1	214	176.5	522	1	3	1
1	12	5	verho	5	53.0661332678385	1	true	1	322	1000.5	423	1	3	1
1	12	6	saksofoni	9	47.0412717424253	0	false	3	380	995.5	736	1	3	1
1	12	7	trumpetti	9	96.4379689757476	0	false	3	503	1184.5	844	1	3	1
1	12	8	matto	5	53.9173246632865	1	false	2	248	886.5	896	1	3	1
1	12	9	oboe	4	103.201290300978	0	false	2	310	1373	946	1	3	1
1	12	10	tuuba	5	111.863637076576	0	false	1	232	1275.5	310	1	3	1
1	12	11	sohva	5	106.492628852893	1	false	1	284	1573.5	178	1	3	1
1	12	12	rumpu	5	81.9478252258234	0	false	2	210	1568.5	54	1	3	1
1	13	1	nenÃ¤	5	70.6531578690423	0	false	2	592	739	369	1	3	2
1	13	2	fasaani	7	61.9436032103631	1	true	3	519	419.5	430	1	3	2
1	13	3	tukka	5	28.4041634272161	0	false	1	313	309.5	323	1	3	2
1	13	4	jalka	5	65.6021364421684	0	false	2	120	111.5	616	1	3	2
1	13	5	ankka	5	21.5969465434352	1	false	1	258	454.5	835	1	3	2
1	13	6	lehmÃ¤	6	47.0090033929672	1	true	1	528	952.5	636	1	3	2
1	13	7	vasara	6	95.5412045822433	0	false	3	618	1164	560	1	3	2
1	13	8	kotka	5	159.308633701033	1	true	2	676	1363.5	546	1	3	2
1	13	9	apina	5	58.8901231107561	1	true	1	281	1376.5	685	1	3	2
1	13	10	saha	4	95.0035815114357	0	false	1	354	1603	410	1	3	2
1	13	11	hakku	5	61.3158772260497	0	false	1	166	1425.5	101	1	3	2
1	13	12	seepra	6	105.647732536539	1	true	2	310	1122	87	1	3	2
1	14	1	kitara	6	83.1338293841009	1	true	4	695	865	323	1	1	3
1	14	2	laskin	6	72.8358465936547	0	false	4	932	549	351	1	1	3
1	14	3	mÃ¶kki	6	137.894628632648	0	false	3	622	236.5	141	1	1	3
1	14	4	lampi	5	67.1613771963979	0	false	2	619	491.5	168	1	1	3
1	14	5	vene	4	92.9107805498851	1	false	3	600	208	649	1	1	3
1	14	6	traktori	8	96.1730424807284	1	false	1	405	979	529	1	1	3
1	14	7	maja	4	70.81237533087	0	false	1	180	1342	489	1	1	3
1	14	8	vanilja	7	61.0956654106913	1	true	2	292	1313.5	595	1	1	3
1	14	9	jÃ¤rvi	6	56.4329868073629	0	false	1	314	1094.5	831	1	1	3
1	14	10	huilu	5	39.7917243649282	1	true	2	154	1106.5	988	1	1	3
1	15	1	pihdit	6	30.9076317436326	1	false	1	384	168	534	1	1	3
1	15	2	talo	4	24.579237172866	1	true	1	503	150	829	1	1	3
1	15	3	saari	5	22.6398763247505	0	false	1	479	415.5	736	1	1	3
1	15	4	typpi	5	63.8241505397045	1	true	2	736	466.5	847	1	1	3
1	15	5	kaappi	6	22.6881289567771	0	false	2	446	485	578	1	1	3
1	15	6	tussi	5	120.725002373747	0	false	2	562	719.5	555	1	1	3
1	15	7	saha	4	104.359490555952	1	false	2	579	938	521	1	1	3
1	15	8	vety	4	81.39059054573	1	true	2	538	745	820	1	1	3
1	15	9	kumi	4	58.2117591213322	0	false	1	320	1188	774	1	1	3
1	15	10	lampi	5	89.1267726331431	0	false	1	250	1243.5	917	1	1	3
1	15	11	maja	4	22.8829062839491	1	true	1	298	662	216	1	1	3
1	16	1	kanjoni	7	23.5642683287426	1	true	2	818	778.5	410	1	3	2
1	16	2	paita	5	72.9867474271871	1	false	1	270	951.5	260	1	3	2
1	16	3	paviljonki	10	70.9632811802767	0	false	3	612	1308	356	1	3	2
1	16	4	niitty	6	97.9376475110567	1	false	1	112	828	790	1	3	2
1	16	5	housut	6	146.877177028181	1	false	2	231	1417	824	1	3	2
1	16	6	kettu	5	55.6761250447623	0	false	1	276	1086.5	567	1	3	2
1	16	7	puku	4	163.377218730152	1	false	1	92	1575	579	1	3	2
1	16	8	kirahvi	7	57.7210854021301	0	false	1	374	197.5	674	1	3	2
1	16	9	norsu	5	93.3700348077476	0	false	1	204	193.5	506	1	3	2
1	16	10	mÃ¶kki	6	44.148715972068	0	false	2	334	435.5	830	1	3	2
1	16	11	pelto	5	93.2930270966833	1	false	2	700	684.5	569	1	3	2
1	17	1	jalka	5	40.2666879199942	1	false	2	759	594.5	382	1	3	2
1	17	2	polvi	5	11.6901668080486	1	true	1	366	366.5	208	1	3	2
1	17	3	varpunen	8	38.3746087927942	1	true	1	300	575	498	1	3	2
1	17	4	harppu	6	64.3192041376962	0	false	2	165	125	432	1	3	2
1	17	5	huilu	5	99.0465156459918	0	false	4	570	110.5	572	1	3	2
1	17	6	suu	3	85.618648669551	1	true	1	374	259.5	794	1	3	2
1	17	7	linna	5	78.1884336614306	0	false	3	530	920.5	189	1	3	2
1	17	8	pingviini	9	56.9753385552568	1	false	2	420	1092.5	557	1	3	2
1	17	9	kirkko	6	37.3815743381682	0	false	1	310	1243	280	1	3	2
1	17	10	talo	4	28.9764749408895	0	false	1	198	1264	423	1	3	2
1	17	11	papukaija	9	79.7784945959748	1	false	1	120	1410.5	559	1	3	2
1	18	1	typpi	5	122.759275207336	0	false	2	616	711.5	431	1	1	3
1	18	2	kurkuma	7	84.1332943369022	1	true	2	696	222.5	117	1	1	3
1	18	3	banaani	7	49.9231509422232	0	false	1	252	126.5	237	1	1	3
1	18	4	karsia	6	116.497735600311	0	false	1	286	194	529	1	1	3
1	18	5	uraani	6	67.7654971205849	0	false	1	453	536	637	1	1	3
1	18	6	pÃ¶ytÃ¤	7	26.864000074449	1	false	1	557	699.5	796	1	1	3
1	18	7	norsu	5	44.0522610089426	1	false	1	320	689.5	962	1	1	3
1	18	8	maja	4	43.3211368733554	0	false	1	240	209	992	1	1	3
1	18	9	kaneli	6	71.1626678814109	1	true	1	268	1001	283	1	1	3
1	18	10	hylly	5	72.6454520255742	1	false	1	226	1319.5	184	1	1	3
1	18	11	lato	4	184.100026072785	0	false	1	52	1481	749	1	1	3
1	19	1	nektariini	10	52.8907409551204	1	false	2	722	689	528	2	2	2
1	19	2	jÃ¤rvi	6	45.8819873259171	1	true	4	964	408.5	260	2	2	2
1	19	3	persikka	8	49.8218903728392	1	false	2	679	421	153	2	2	2
1	19	4	bussi	5	56.6050121455689	0	false	1	898	434.5	366	2	2	2
1	19	5	pelto	5	40.6468621175116	1	true	1	338	290.5	494	2	2	2
1	19	6	omena	5	34.6603995937727	1	false	1	257	372.5	703	2	2	2
1	19	7	kotka	5	38.4080408248065	0	false	1	154	739.5	896	2	2	2
1	19	8	ankka	5	73.9636743349864	0	false	2	316	1149.5	768	2	2	2
1	19	9	metro	5	55.8891993143577	0	false	1	210	1408.5	905	2	2	2
1	19	10	tikka	5	58.6721688707687	0	false	1	272	1328.5	634	2	2	2
1	19	11	kanjoni	7	140.739388462661	1	false	2	320	994.5	208	2	2	2
1	19	12	traktori	8	91.0799171058034	0	false	1	310	1266	214	2	2	2
1	20	1	harppu	6	42.3395572946656	0	false	3	635	421	609	1	2	3
1	20	2	komero	6	93.4224471726782	1	false	3	643	266	116	1	2	3
1	20	3	pippuri	7	13.6775582616197	1	true	1	650	360.5	768	1	2	3
1	20	4	haitari	7	43.2664916534724	0	false	1	304	278.5	917	1	2	3
1	20	5	tuoli	5	35.9562233834422	1	true	1	331	638.5	774	1	2	3
1	20	6	joutsen	7	91.9046679989651	0	false	1	192	709.5	91	1	2	3
1	20	7	kenkÃ¤	6	104.76222840318	0	false	1	148	1032.5	88	1	2	3
1	20	8	anis	4	67.5920624038061	1	true	1	306	1384	206	1	2	3
1	20	9	hanska	6	13.6251862372592	0	false	1	344	1390	338	1	2	3
1	20	10	kotka	5	11.6305201947291	0	false	1	306	1567.5	84	1	2	3
1	20	11	juna	4	28.836896504305	1	false	1	340	1444	656	1	2	3
1	21	1	koira	5	111.249322137828	1	true	2	596	143.5	413	1	3	1
1	21	2	karhu	5	22.9675640850309	1	false	1	188	372.5	345	1	3	1
1	21	3	kirahvi	7	81.8500610873322	1	false	1	458	203.5	632	1	3	1
1	21	4	apina	5	24.4407693009563	1	false	2	348	638.5	642	1	3	1
1	21	5	linna	5	78.7619939991685	0	false	2	450	290.5	957	1	3	1
1	21	6	huvila	6	114.791822008364	0	false	1	372	1163	619	1	3	1
1	21	7	norsu	5	89.7904120716684	1	true	1	233	1411.5	764	1	3	1
1	21	8	mÃ¶kki	6	39.6974319068627	0	false	1	358	1349.5	979	1	3	1
1	21	9	lehmÃ¤	6	59.749726359206	1	false	1	396	880.5	320	1	3	1
1	21	10	talo	4	26.521803221587	0	false	2	552	1276	361	1	3	1
1	21	11	maja	4	70.4119947168094	0	false	1	214	1228	158	1	3	1
1	21	12	kartano	7	126.219429962269	0	false	1	438	950.5	124	1	3	1
1	22	1	niska	5	86.2714535637368	0	false	1	436	153.5	231	2	2	1
1	22	2	vene	4	109.169647004985	1	false	2	398	399	161	2	2	1
1	22	3	kainalo	7	73.0249991441287	0	false	1	514	744.5	141	2	2	1
1	22	4	varvas	6	38.4173984022864	0	false	1	615	803	293	2	2	1
1	22	5	kÃ¤si	5	121.280380735618	0	false	2	503	1013	255	2	2	1
1	22	6	bussi	5	41.2810901018857	1	true	1	242	1226.5	264	2	2	1
1	22	7	korva	5	121.250396288012	0	false	1	502	1185.5	121	2	2	1
1	22	8	rekka	5	72.4428241029669	1	true	3	422	890.5	501	2	2	1
1	22	9	limusiini	9	11.0239375905345	1	false	1	216	811.5	812	2	2	1
1	22	10	auto	4	118.434918767145	1	false	3	718	454	868	2	2	1
1	22	11	skootteri	9	39.3606148325963	1	true	1	309	159.5	811	2	2	1
1	22	12	suu	3	36.1428775832805	0	false	1	474	600.5	964	2	2	1
1	23	1	vasara	6	3.20089050109499	1	true	1	472	408	495	1	2	3
1	23	2	limusiini	9	32.0217816493711	0	false	1	408	259.5	114	1	2	3
1	23	3	joki	4	37.4350834537913	1	false	2	340	660	591	1	2	3
1	23	4	koira	5	76.6386390797749	0	false	1	506	261.5	784	1	2	3
1	23	5	traktori	8	1.88223271674889	0	false	1	324	423	913	1	2	3
1	23	6	pihdit	6	72.3606770246255	1	true	2	458	933	862	1	2	3
1	23	7	kallio	6	50.4081779079546	1	true	1	251	873	964	1	2	3
1	23	8	karsia	6	53.3517581715918	0	false	1	654	1377	587	1	2	3
1	23	9	mansikka	8	13.5207100405268	0	false	1	402	1488	318	1	2	3
1	23	10	mappi	5	93.3673609994413	1	true	1	266	1397.5	113	1	2	3
1	23	11	kynÃ¤	5	64.0189425092293	1	true	1	414	1132	324	1	2	3
1	24	1	fasaani	7	82.7476199759558	1	true	2	572	470.5	304	3	3	1
1	24	2	kotka	5	26.9550409320553	1	true	2	477	139.5	295	3	3	1
1	24	3	tikka	5	65.4574819053538	1	true	2	646	872.5	546	3	3	1
1	24	4	meirami	7	133.860732995023	0	false	2	428	1104.5	658	3	3	1
1	24	5	ankka	5	119.086023109347	1	true	1	320	839.5	801	3	3	1
1	24	6	kurkuma	7	54.1338557088446	0	false	2	164	795.5	952	3	3	1
1	24	7	minttu	6	50.9145421269798	0	false	1	304	1387	505	3	3	1
1	24	8	sahrami	7	104.153043162454	0	false	1	295	1510.5	778	3	3	1
1	24	9	kumina	6	98.6345791292282	0	false	1	258	1542	266	3	3	1
1	24	10	neilikka	8	76.4051163208329	0	false	1	292	1197	260	3	3	1
1	24	11	kyyhky	6	105.11038483423	1	true	1	216	1213	115	3	3	1
1	24	12	varpunen	8	71.4832462889032	1	false	1	492	813	113	3	3	1
1	25	1	plutonium	9	100.628072941263	0	false	3	382	547.5	454	1	1	1
1	25	2	hopea	5	53.2793168124367	0	false	1	376	348.5	140	1	1	1
1	25	3	helium	6	58.7703648241248	0	false	2	247	300	577	1	1	1
1	25	4	lipasto	7	24.1122211199381	1	true	2	663	489.5	835	1	1	1
1	25	5	hylly	5	53.0989990489463	1	true	1	268	904.5	720	1	1	1
1	25	6	kaappi	6	61.5350559307452	1	true	2	188	772	993	1	1	1
1	25	7	sohva	5	59.2048351066026	1	false	1	222	1065.5	517	1	1	1
1	25	8	verho	5	106.399793232882	1	false	1	570	1321.5	701	1	1	1
1	25	9	hiili	5	80.1152182796751	0	false	1	377	1288.5	932	1	1	1
1	25	10	kupari	6	3.38881985357734	0	false	1	356	1245	325	1	1	1
1	25	11	matto	5	79.6938190827871	1	false	1	90	1404.5	61	1	1	1
1	25	12	uraani	6	48.5284298118124	0	false	1	394	774	277	1	1	1
1	26	1	saari	5	150.153445847906	1	false	1	456	559.5	445	3	3	1
1	26	2	laskin	6	16.2091609900081	0	false	1	636	333	479	3	3	1
1	26	3	meri	4	47.8784262481548	1	true	1	468	255	779	3	3	1
1	26	4	lampi	5	17.9198270080936	1	true	1	272	454.5	899	3	3	1
1	26	5	klemmari	8	37.1218103006845	0	false	1	489	207	959	3	3	1
1	26	6	niitty	6	47.3301225436825	1	true	1	354	730	639	3	3	1
1	26	7	kynÃ¤	5	36.9427570709063	0	false	1	302	1023	711	3	3	1
1	26	8	kansio	6	50.0565849813988	0	false	1	322	1255	621	3	3	1
1	26	9	mappi	5	55.1957693075376	0	false	2	412	1394.5	164	3	3	1
1	26	10	ranta	5	17.9665912181471	1	true	1	202	1409.5	278	3	3	1
1	26	11	joki	4	44.1325684727277	1	true	1	256	1566	778	3	3	1
1	26	12	kumi	4	48.7592759200895	0	false	2	432	625	179	3	3	1
1	27	1	jalka	5	51.6099302838211	1	true	3	530	889.5	359	3	3	1
1	27	2	hattu	5	82.3055629954622	0	false	1	256	545.5	363	3	3	1
1	27	3	sormi	5	46.3140402175494	1	true	2	318	465.5	188	3	3	1
1	27	4	huivi	5	62.0592297728548	0	false	1	359	788.5	197	3	3	1
1	27	5	lakki	5	46.2813158844906	0	false	1	396	665.5	591	3	3	1
1	27	6	kÃ¤si	5	15.154807817983	1	true	1	280	968	655	3	3	1
1	27	7	nenÃ¤	5	23.7426872952494	1	false	1	454	762	807	3	3	1
1	27	8	kainalo	7	52.3869878882152	1	true	1	308	293.5	865	3	3	1
1	27	9	paita	5	41.7433132369724	0	false	1	493	184.5	726	3	3	1
1	27	10	kenkÃ¤	6	26.5109977179284	0	false	1	388	1140.5	832	3	3	1
1	27	11	polvi	5	97.7228826836377	1	true	1	234	1430.5	701	3	3	1
1	27	12	housut	6	58.6701031190504	0	false	1	484	1286	487	3	3	1
1	28	1	karhu	5	144.853873833969	0	false	2	286	611.5	119	3	3	1
1	28	2	laiva	5	19.6990583531295	1	true	1	370	139.5	241	3	3	1
1	28	3	vene	4	48.6931001272254	1	false	1	266	273	561	3	3	1
1	28	4	rekka	5	99.1018435809103	1	false	2	914	873.5	200	3	3	1
1	28	5	norsu	5	44.7055980834616	0	false	1	366	1069.5	273	3	3	1
1	28	6	lammas	6	21.1390160603562	0	false	1	394	984	622	3	3	1
1	28	7	hevonen	7	54.8265309863756	0	false	1	340	1261.5	642	3	3	1
1	28	8	bussi	5	59.9277231337885	1	false	1	298	972.5	847	3	3	1
1	28	9	auto	4	95.705265517546	1	true	2	340	1164	916	3	3	1
1	28	10	apina	5	51.4107479035269	0	false	1	398	644.5	800	3	3	1
1	28	11	pyÃ¶rÃ¤	7	180.967672803736	1	true	1	1153	479.5	970	3	3	1
1	28	12	kissa	5	23.2321193636569	0	false	2	492	679.5	940	3	3	1
1	29	1	pÃ¤Ã¤rynÃ¤	10	37.3043723978838	0	false	1	348	625.5	235	1	1	3
1	29	2	lehmÃ¤	6	60.8109806413554	1	true	2	362	193.5	171	1	1	3
1	29	3	joutsen	7	106.326186146726	0	false	2	1091	404.5	535	1	1	3
1	29	4	apina	5	67.4335257865107	1	false	1	114	264.5	406	1	1	3
1	29	5	niska	5	42.5480857383737	0	false	1	350	181.5	801	1	1	3
1	29	6	karsia	6	116.113052742727	0	false	4	760	376	860	1	1	3
1	29	7	lampi	5	72.4973335673951	1	false	4	405	368.5	968	1	1	3
1	29	8	kotka	5	46.8156939497856	0	false	1	468	738.5	586	1	1	3
1	29	9	aitta	5	29.5103795299213	1	true	1	316	930.5	475	1	1	3
1	30	1	tongit	6	124.271725665978	0	false	1	556	672	478	2	2	1
1	30	2	oboe	4	106.577688096524	1	true	1	530	350	633	2	2	1
1	30	3	huilu	5	97.5964395958235	1	false	3	531	222.5	189	2	2	1
1	30	4	raspi	5	52.6121022199265	0	false	1	358	431.5	95	2	2	1
1	30	5	trumpetti	9	98.1320844576329	1	true	1	396	782.5	707	2	2	1
1	30	6	viila	5	28.820140527069	0	false	1	378	93.5	831	2	2	1
1	30	7	hakku	5	67.3529813742495	0	false	1	308	162.5	999	2	2	1
1	30	8	meisseli	8	49.1808905978735	0	false	1	510	1386	490	2	2	1
1	30	9	harppu	6	50.4051407603593	1	false	2	631	1380	379	2	2	1
1	30	10	saksofoni	9	80.4212142410199	1	true	1	309	1498.5	681	2	2	1
1	30	11	klarinetti	10	69.5181336055565	1	false	1	438	1040	202	2	2	1
1	30	12	saha	4	8.09480080051386	0	false	1	320	1305	162	2	2	1
1	31	1	kupari	6	26.0265768624163	0	false	3	617	395	383	1	3	2
1	31	2	salvia	6	67.8174682511814	1	false	1	426	411	126	1	3	2
1	31	3	kumina	6	68.7638465254252	1	true	2	160	383	608	1	3	2
1	31	4	pÃ¶ytÃ¤	7	56.933289031989	1	true	1	510	177.5	983	1	3	2
1	31	5	vety	4	75.1739369728631	0	false	1	492	745	948	1	3	2
1	31	6	peili	5	25.634172504686	1	true	1	334	943.5	769	1	3	2
1	31	7	vasara	6	31.7025031079483	0	false	2	733	1201	888	1	3	2
1	31	8	pihdit	6	43.3119051709998	0	false	2	620	1487	973	1	3	2
1	31	9	kurkuma	7	42.6248155421229	1	true	1	298	1373.5	331	1	3	2
1	31	10	meisseli	8	35.0559909287984	0	false	1	172	1048	313	1	3	2
1	32	1	hanska	6	93.3614364504066	0	false	5	960	694	411	3	3	2
1	32	2	viulu	5	139.745430894552	0	false	4	788	496.5	437	3	3	2
1	32	3	bussi	5	109.3241992998	1	false	3	819	577.5	56	3	3	2
1	32	4	rauta	5	61.5729981431956	1	true	6	809	482.5	170	3	3	2
1	32	5	hattu	5	57.7032078830978	0	false	1	369	826.5	262	3	3	2
1	32	6	kenkÃ¤	6	45.9259458258618	0	false	1	256	1206.5	124	3	3	2
1	32	7	skootteri	9	82.9731583103837	1	true	1	302	989.5	721	3	3	2
1	32	8	happi	5	29.6825622209405	1	false	1	276	857.5	886	3	3	2
1	32	9	klarinetti	10	140.967090130995	0	false	1	360	662	995	3	3	2
1	32	10	metro	5	154.69459234246	1	false	1	174	1291.5	947	3	3	2
1	32	11	plutonium	9	70.4297075103965	1	true	1	92	1388.5	831	3	3	2
1	33	1	pingviini	9	42.3465913622336	0	false	1	449	763.5	455	2	2	2
1	33	2	papukaija	9	68.5621010471529	0	false	1	561	397.5	77	2	2	2
1	33	3	mopo	4	70.7330905588042	0	false	1	130	161	468	2	2	2
1	33	4	pyÃ¶rÃ¤	7	67.2246090539983	0	false	3	930	158.5	582	2	2	2
1	33	5	pÃ¶ytÃ¤	7	46.362041985584	1	true	2	459	336.5	733	2	2	2
1	33	6	metro	5	45.8556680399778	0	false	2	576	628.5	743	2	2	2
1	33	7	niitty	6	74.6048215600037	1	false	1	328	1244	733	2	2	2
1	33	8	lipasto	7	89.4176609545655	1	false	2	428	1348.5	630	2	2	2
1	33	9	joki	4	147.764859216569	1	false	2	1058	1573	556	2	2	2
1	33	10	komero	6	49.6992072371381	1	false	1	538	1353	493	2	2	2
1	33	11	kotka	5	55.6354931675815	0	false	1	214	1548.5	345	2	2	2
1	33	12	ranta	5	48.7982182051763	1	false	1	102	1331.5	58	2	2	2
1	34	1	mÃ¶kki	6	136.533363321937	0	false	1	394	825.5	305	1	1	1
1	34	2	meirami	7	76.0275550180153	1	false	4	434	164.5	78	1	1	1
1	34	3	minttu	6	68.5752441296108	1	true	3	943	675	660	1	1	1
1	34	4	kurkuma	7	103.005054759842	1	true	3	492	379.5	712	1	1	1
1	34	5	aitta	5	71.7685982864373	0	false	1	150	495.5	546	1	1	1
1	34	6	neilikka	8	37.794777913532	1	false	2	530	414	827	1	1	1
1	34	7	kumina	6	46.12461994654	1	true	3	728	973	633	1	1	1
1	34	8	talo	4	64.3491219504448	0	false	2	314	877	787	1	1	1
1	34	9	kaneli	6	48.9299131411451	1	false	1	422	1349	636	1	1	1
1	34	10	linna	5	80.3961224189326	0	false	1	300	1037.5	107	1	1	1
1	35	1	kainalo	7	83.5049964660866	0	false	3	546	693.5	339	1	1	3
1	35	2	varpunen	8	61.7485554486905	0	false	1	300	541	154	1	1	3
1	35	3	kanjoni	7	45.0476059297273	1	false	1	250	256.5	310	1	1	3
1	35	4	saari	5	63.0811535468163	1	true	2	468	88.5	84	1	1	3
1	35	5	rumpu	5	76.1151351375896	1	false	4	691	306.5	772	1	1	3
1	35	6	korva	5	79.8381568585412	0	false	2	678	853.5	233	1	1	3
1	35	7	viulu	5	67.7372578423426	1	false	1	300	1057.5	234	1	1	3
1	35	8	paperi	6	70.821551098518	1	true	1	292	1374	379	1	1	3
1	35	9	hattu	5	119.300001676446	0	false	1	250	1239.5	582	1	1	3
1	35	10	papukaija	9	76.4164197015275	0	false	1	243	1462.5	229	1	1	3
1	35	11	kansio	6	70.4632812179507	1	true	1	264	1366	957	1	1	3
1	36	1	pippuri	7	64.4131949768702	0	false	4	371	242.5	436	1	1	2
1	36	2	typpi	5	88.2338517011444	1	true	3	696	262.5	160	1	1	2
1	36	3	hiili	5	33.5301376906121	1	true	2	960	512.5	159	1	1	2
1	36	4	hevonen	7	85.9414813031428	0	false	3	1231	477.5	737	1	1	2
1	36	5	limusiini	9	72.330143493556	1	true	3	293	294.5	614	1	1	2
1	36	6	minttu	6	27.852803386997	0	false	2	480	709	760	1	1	2
1	36	7	metro	5	79.1934998895439	1	false	2	675	761.5	179	1	1	2
1	36	8	juna	4	36.6900804032915	1	false	1	296	860	341	1	1	2
1	36	9	natrium	7	41.4738495922431	1	true	1	168	1226.5	593	1	1	2
1	37	1	kansio	6	64.2028799977072	0	false	1	132	772	295	3	3	2
1	37	2	tussi	5	37.7778583648427	0	false	2	415	443.5	283	3	3	2
1	37	3	tuoli	5	35.2232309704831	1	false	1	134	223.5	264	3	3	2
1	37	4	verho	5	57.1899629035979	1	false	3	624	221.5	693	3	3	2
1	37	5	mappi	5	53.0863155624875	0	false	1	464	120.5	921	3	3	2
1	37	6	tikka	5	166.143823281859	0	false	2	504	305.5	975	3	3	2
1	37	7	mango	5	19.6624566115224	1	true	1	417	648.5	849	3	3	2
1	37	8	tukaani	7	20.2047370683214	0	false	1	276	902.5	970	3	3	2
1	37	9	nektariini	10	70.8931773868262	1	true	1	388	1352	771	3	3	2
1	37	10	luumu	5	61.1573397066942	1	true	1	218	1528.5	882	3	3	2
1	37	11	kaappi	6	56.9207387513549	1	false	1	470	1569	141	3	3	2
1	37	12	fasaani	7	101.997101919613	0	false	1	82	1095.5	66	3	3	2
1	38	1	laiva	5	83.4263150367281	0	false	3	617	676.5	536	1	3	2
1	38	2	suu	3	54.9523599749708	1	true	3	570	903.5	348	1	3	2
1	38	3	kÃ¤si	5	27.6996209360345	1	false	1	238	377	350	1	3	2
1	38	4	kotka	5	49.1516154363211	0	false	1	258	839.5	670	1	3	2
1	38	5	vene	4	22.9046196213777	0	false	1	240	574	763	1	3	2
1	38	6	kyyhky	6	111.557003365992	0	false	1	317	281	946	1	3	2
1	38	7	oboe	4	54.5090680529397	1	true	1	459	1051	883	1	3	2
1	38	8	rumpu	5	70.1404376946708	1	false	1	272	1220.5	779	1	3	2
1	38	9	polvi	5	91.6555508411792	1	true	1	248	1570.5	662	1	3	2
1	38	10	klarinetti	10	82.2332883965863	1	true	2	626	1456	495	1	3	2
1	38	11	pingviini	9	84.4059759087907	0	false	2	442	1446.5	358	1	3	2
1	38	12	skootteri	9	32.9661538551285	0	false	1	392	1256.5	232	1	3	2
1	39	1	terassi	7	28.5022279830893	1	false	1	412	969.5	282	2	2	1
1	39	2	kirkko	6	65.3035290011191	1	true	1	244	820	59	2	2	1
1	39	3	matto	5	56.1433771695291	0	false	1	484	421.5	68	2	2	1
1	39	4	aitta	5	42.2096884613	1	true	1	270	466.5	222	2	2	1
1	39	5	pÃ¶ytÃ¤	7	27.8400071839071	0	false	1	688	842.5	591	2	2	1
1	39	6	peili	5	50.1497288128261	0	false	1	318	782.5	722	2	2	1
1	39	7	huvila	6	23.1652541535809	1	true	1	288	775	942	2	2	1
1	39	8	sohva	5	79.3612550303989	0	false	1	464	1154.5	836	2	2	1
1	39	9	linna	5	84.3892321330156	1	true	1	260	1540.5	806	2	2	1
1	39	10	lipasto	7	115.063352442372	0	false	2	477	1535.5	435	2	2	1
1	39	11	mÃ¶kki	6	118.438770801406	1	true	2	318	1314.5	419	2	2	1
1	39	12	verho	5	14.5548376837394	0	false	1	565	1451.5	198	2	2	1
1	40	1	kansio	6	54.6042828369415	0	false	2	611	745	469	1	3	3
1	40	2	persikka	8	45.5092265370441	0	false	1	419	384	162	1	3	3
1	40	3	bussi	5	43.9665607390831	1	false	2	1085	505.5	463	1	3	3
1	40	4	vasara	6	48.5949326292586	0	false	2	558	162	506	1	3	3
1	40	5	lamppu	6	162.760387104396	1	true	2	855	870	572	1	3	3
1	40	6	banaani	7	42.0186815595159	0	false	1	270	950.5	811	1	3	3
1	40	7	limusiini	9	33.0624620982769	1	true	1	322	1161.5	511	1	3	3
1	40	8	laskin	6	74.3761124286555	0	false	1	308	1263	728	1	3	3
1	40	9	sormi	5	85.1338857330029	1	false	1	215	1226.5	893	1	3	3
1	40	10	lapio	5	130.426371949848	0	false	1	405	1441.5	892	1	3	3
1	40	11	polvi	5	79.1451002905423	1	false	1	221	1588.5	383	1	3	3
1	40	12	tuoli	5	10.2538626868123	1	true	1	223	1577.5	72	1	3	3
1	41	1	mansikka	8	12.0276223751829	0	false	1	150	307	350	1	2	2
1	41	2	nenÃ¤	5	39.1520377102845	0	false	2	346	149	91	1	2	2
1	41	3	sormi	5	81.3841974832953	0	false	1	280	561.5	132	1	2	2
1	41	4	sukka	5	63.6891328525631	1	true	4	646	746.5	493	1	2	2
1	41	5	viulu	5	63.6812578393361	1	false	1	245	741.5	731	1	2	2
1	41	6	nektariini	10	41.0051374830033	0	false	1	442	986	311	1	2	2
1	41	7	tukka	5	83.6749174976301	0	false	3	910	1041.5	649	1	2	2
1	41	8	tuuba	5	119.346003526841	1	false	2	464	1333.5	716	1	2	2
1	41	9	hanska	6	36.0454435400648	1	true	1	198	1260	835	1	2	2
1	41	10	pÃ¤Ã¤rynÃ¤	10	77.5941608627866	0	false	1	234	1508.5	243	1	2	2
1	41	11	solmio	6	46.4049490895098	1	false	1	114	1546	95	1	2	2
1	42	1	vuori	5	49.1108578840831	0	false	3	474	348.5	279	1	2	2
1	42	2	viivoitin	9	98.2173146649816	1	true	1	501	200.5	74	1	2	2
1	42	3	tongit	6	83.3395842349743	1	true	2	380	221	479	1	2	2
1	42	4	viila	5	91.2684178672995	1	true	1	1236	249.5	841	1	2	2
1	42	5	laskin	6	85.8176406797631	1	false	2	302	331	715	1	2	2
1	42	6	vihko	5	70.3817686839126	1	false	2	242	601.5	662	1	2	2
1	42	7	kanjoni	7	26.6591466480081	0	false	1	676	881.5	933	1	2	2
1	42	8	kallio	6	13.1365901207276	0	false	1	420	1225	972	1	2	2
1	42	9	vasara	6	111.852248971578	1	false	1	428	1454	539	1	2	2
1	43	1	muskotti	8	56.8368860190338	1	true	2	392	378	167	1	2	1
1	43	2	pulu	4	157.706599100989	0	false	1	462	280	545	1	2	1
1	43	3	pippuri	7	81.7462271042904	1	true	3	513	255.5	720	1	2	1
1	43	4	anis	4	76.4387840039335	1	true	1	352	302	891	1	2	1
1	43	5	joutsen	7	33.7870226566355	0	false	1	440	664.5	944	1	2	1
1	43	6	pingviini	9	29.3700017024174	0	false	1	486	775.5	675	1	2	1
1	43	7	kana	4	32.6047987265678	0	false	1	304	1027	597	1	2	1
1	43	8	kaneli	6	14.7109279109103	1	true	1	244	1119	368	1	2	1
1	43	9	ankka	5	151.181459842138	0	false	1	255	1536.5	798	1	2	1
1	43	10	kyyhky	6	79.2432947362984	0	false	2	443	985	159	1	2	1
1	43	11	meirami	7	103.634841878753	1	false	2	681	1254.5	111	1	2	1
1	44	1	saha	4	112.03911147452	0	false	1	384	677	434	2	2	3
1	44	2	pulu	4	36.1016207145728	1	false	3	404	380	287	2	2	3
1	44	3	pyÃ¶rÃ¤	7	53.3184139336895	0	false	2	556	154.5	162	2	2	3
1	44	4	laskin	6	39.3090930956185	1	true	1	705	464	530	2	2	3
1	44	5	viivoitin	9	16.3201501218585	1	true	1	472	303.5	716	2	2	3
1	44	6	sohva	5	53.6922080007891	1	false	1	282	555.5	750	2	2	3
1	44	7	kyyhky	6	26.7406899686601	1	false	1	494	954	684	2	2	3
1	44	8	metsÃ¤	6	117.023447865247	0	false	2	224	1220.5	782	2	2	3
1	44	9	ranta	5	51.6716798643126	0	false	1	290	969.5	965	2	2	3
1	44	10	hakku	5	85.674908919007	0	false	2	474	1072.5	300	2	2	3
1	44	11	jakkara	7	78.658513207408	1	false	1	53	1305.5	69	2	2	3
1	45	1	varvas	6	56.3300346174224	1	false	1	342	465	285	2	2	1
1	45	2	niska	5	47.5017257636428	1	false	2	300	177.5	366	2	2	1
1	45	3	kynsi	5	75.1167651060667	1	false	1	330	187.5	697	2	2	1
1	45	4	mÃ¶kki	6	53.5562853454196	0	false	1	290	233.5	908	2	2	1
1	45	5	suu	3	45.9273339091221	1	true	1	228	563.5	923	2	2	1
1	45	6	aitta	5	27.9981302947178	0	false	1	258	1279.5	601	2	2	1
1	45	7	nenÃ¤	5	116.570561260311	1	true	4	564	1444	663	2	2	1
1	45	8	linna	5	17.6434832161906	0	false	1	271	1133.5	473	2	2	1
1	45	9	sauna	5	86.2686895692753	0	false	1	514	1312.5	283	2	2	1
1	45	10	lato	4	134.43525467674	0	false	1	222	1110	111	2	2	1
1	45	11	terassi	7	113.284704459699	0	false	2	420	804.5	114	2	2	1
1	45	12	kainalo	7	53.839608096642	1	false	1	410	1359.5	436	2	2	1
1	46	1	mappi	5	53.6919845749808	0	false	2	653	693.5	401	1	1	1
1	46	2	karhu	5	1.45784086923093	1	false	1	372	174.5	237	1	1	1
1	46	3	apina	5	24.8045681276655	1	true	1	296	426.5	261	1	1	1
1	46	4	vihko	5	43.7817399573643	0	false	2	1448	797.5	543	1	1	1
1	46	5	norsu	5	71.231567322764	1	true	2	294	116.5	673	1	1	1
1	46	6	koira	5	45.8322648360301	1	true	1	298	177.5	824	1	1	1
1	46	7	paperi	6	69.7931434929479	0	false	3	266	584	902	1	1	1
1	46	8	kynÃ¤	5	60.4725654091127	0	false	2	316	560	767	1	1	1
1	46	9	klemmari	8	150.264142429257	0	false	1	156	998	954	1	1	1
1	46	10	sika	4	50.0449497951592	1	true	1	228	1154	810	1	1	1
1	46	11	kirahvi	7	14.0729563347577	1	false	1	198	1130.5	469	1	1	1
1	46	12	viivoitin	9	64.7352863591412	0	false	1	355	1169.5	95	1	1	1
1	47	1	paviljonki	10	61.5781497619879	0	false	2	932	691	381	2	2	3
1	47	2	helium	6	43.3792988035765	1	false	3	590	402	443	2	2	3
1	47	3	kana	4	39.0584424337428	1	true	3	376	202	310	2	2	3
1	47	4	tuuba	5	79.3895415026438	0	false	1	213	258.5	627	2	2	3
1	47	5	minttu	6	22.5313226420465	0	false	1	268	587	878	2	2	3
1	47	6	talo	4	21.0164721111799	0	false	1	216	916	215	2	2	3
1	47	7	komero	6	93.135608657484	1	true	1	94	1262	90	2	2	3
1	47	8	vanilja	7	79.763994383431	0	false	1	196	1498.5	161	2	2	3
1	47	9	sohva	5	35.0704262876857	1	false	1	286	1299.5	421	2	2	3
1	47	10	natrium	7	52.038925815201	1	true	1	483	1118.5	623	2	2	3
1	47	11	ankka	5	37.7593644014304	1	true	1	299	1298.5	945	2	2	3
1	47	12	kitara	6	62.2817734172687	0	false	1	274	1544	931	2	2	3
1	48	1	ananas	6	63.5799882038366	1	false	1	232	531	304	1	3	1
1	48	2	ranta	5	40.0531209770225	0	false	1	422	137.5	234	1	3	1
1	48	3	vuori	5	78.7617051619351	0	false	2	350	117.5	670	1	3	1
1	48	4	nektariini	10	31.3140000638692	1	true	1	365	609	685	1	3	1
1	48	5	pelto	5	40.0127592150304	0	false	1	344	611.5	820	1	3	1
1	48	6	banaani	7	46.2487297122851	1	false	1	326	1114.5	852	1	3	1
1	48	7	kallio	6	84.8796253526133	0	false	1	394	1214	659	1	3	1
1	48	8	luumu	5	22.5791961770121	1	true	1	264	1369.5	328	1	3	1
1	48	9	aprikoosi	9	104.394422264793	1	true	1	282	1262.5	124	1	3	1
1	48	10	pÃ¤Ã¤rynÃ¤	10	80.807481089315	1	true	1	468	907.5	181	1	3	1
1	48	11	lampi	5	78.6353571874637	0	false	1	205	681.5	96	1	3	1
1	48	12	meri	4	60.6811280382954	0	false	1	296	1608	678	1	3	1
1	49	1	auto	4	99.873528845675	0	false	3	492	493	334	1	2	1
1	49	2	seepra	6	119.392931876215	1	true	2	307	290	282	1	2	1
1	49	3	laiva	5	78.860060194155	0	false	2	324	559.5	202	1	2	1
1	49	4	skootteri	9	31.0202788511	0	false	1	341	161.5	113	1	2	1
1	49	5	sika	4	60.4831951867625	1	false	1	222	358	470	1	2	1
1	49	6	rekka	5	69.7771767843899	0	false	1	234	246.5	666	1	2	1
1	49	7	norsu	5	44.6216853110683	1	true	1	240	283.5	830	1	2	1
1	49	8	bussi	5	58.0432843537083	0	false	3	634	835.5	730	1	2	1
1	49	9	traktori	8	44.766582062612	0	false	2	702	815	611	1	2	1
1	49	10	kirahvi	7	90.3702432369111	1	true	2	537	1045.5	509	1	2	1
1	49	11	kettu	5	91.2130325118073	1	true	1	305	1385.5	444	1	2	1
1	49	12	lammas	6	36.210800874877	1	true	1	406	1102	940	1	2	1
1	50	1	limusiini	9	112.398793587832	1	true	1	622	174.5	119	2	2	2
1	50	2	hanska	6	76.8014338840132	0	false	2	328	240	253	2	2	2
1	50	3	kana	4	70.951804769153	1	true	1	114	440	488	2	2	2
1	50	4	aitta	5	70.9682971473883	0	false	1	763	660.5	183	2	2	2
1	50	5	lakki	5	69.9937859563472	0	false	2	626	965.5	233	2	2	2
1	50	6	sauna	5	82.2041179017207	0	false	1	284	973.5	124	2	2	2
1	50	7	terassi	7	78.6389172102466	0	false	1	160	1295.5	61	2	2	2
1	50	8	hattu	5	38.2273226894064	0	false	1	232	1395.5	387	2	2	2
1	50	9	kyyhky	6	32.3465500478799	1	true	1	287	1196	661	2	2	2
1	50	10	pingviini	9	51.912543763526	1	true	1	445	778.5	712	2	2	2
1	50	11	auto	4	56.4208986103553	1	false	1	226	610	979	2	2	2
1	50	12	laiva	5	64.6635244941071	1	true	1	104	1478.5	820	2	2	2
1	51	1	kynÃ¤	5	45.7670976449805	0	false	2	720	587	224	3	3	2
1	51	2	paperi	6	118.59292559002	0	false	1	406	219	98	3	3	2
1	51	3	pihdit	6	53.058580832887	1	true	1	743	646	427	3	3	2
1	51	4	jÃ¤rvi	6	60.7728972292119	0	false	4	853	617.5	537	3	3	2
1	51	5	tongit	6	119.900932440077	1	true	1	436	163	784	3	3	2
1	51	6	typpi	5	27.0883960396329	1	true	1	584	738.5	789	3	3	2
1	51	7	pelto	5	70.2400147591535	0	false	2	833	989.5	508	3	3	2
1	51	8	kirves	6	30.8724764150853	1	true	1	252	968	377	3	3	2
1	51	9	hiili	5	24.8518912761182	1	true	1	312	1234.5	400	3	3	2
1	51	10	viivoitin	9	73.014283534114	0	false	1	78	1153.5	236	3	3	2
1	52	1	housut	6	48.8557877840487	1	true	1	555	584	195	1	1	2
1	52	2	sika	4	17.587069113414	1	true	1	286	107	161	1	1	2
1	52	3	puku	4	100.89961793783	1	true	1	214	160	597	1	1	2
1	52	4	pyÃ¶rÃ¤	7	78.3087698623065	0	false	3	639	509.5	822	1	1	2
1	52	5	mopo	4	151.846149111527	0	false	1	897	329	878	1	1	2
1	52	6	skootteri	9	53.7257638382183	0	false	1	414	994.5	396	1	1	2
1	52	7	banaani	7	16.9607193243682	0	false	1	242	1107.5	507	1	1	2
1	52	8	pÃ¤Ã¤rynÃ¤	10	68.1774933537455	0	false	1	302	1262.5	620	1	1	2
1	52	9	norsu	5	126.730551142822	1	true	2	248	1553.5	674	1	1	2
1	52	10	kiivi	5	102.41734618706	0	false	1	134	1053.5	110	1	1	2
1	53	1	viulu	5	34.8686463746444	1	false	1	218	509.5	388	1	1	1
1	53	2	verho	5	115.610775016864	0	false	1	402	398.5	69	1	1	1
1	53	3	rumpu	5	23.8758832297362	1	true	1	489	371.5	237	1	1	1
1	53	4	hylly	5	46.9581196386737	0	false	1	302	535.5	572	1	1	1
1	53	5	komero	6	37.9945917204015	0	false	1	360	333	832	1	1	1
1	53	6	symbaali	8	127.271098447369	1	false	1	506	1106	995	1	1	1
1	53	7	pÃ¶ytÃ¤	7	116.843553951427	0	false	1	252	1211.5	615	1	1	1
1	53	8	harppu	6	66.759595909995	1	false	2	522	871	154	1	1	1
1	53	9	kaappi	6	104.649991104667	0	false	2	420	1236	177	1	1	1
1	53	10	saksofoni	9	26.5057955926623	1	false	1	331	1508.5	279	1	1	1
1	53	11	lipasto	7	48.1246402583956	0	false	1	294	1506.5	449	1	1	1
1	54	1	fasaani	7	88.3982605028437	1	false	4	1146	886.5	392	1	1	2
1	54	2	kirves	6	111.123977730905	0	false	3	556	578	414	1	1	2
1	54	3	niitty	6	21.4306293273933	1	true	2	592	469	679	1	1	2
1	54	4	tuoli	5	64.6470308676276	0	false	1	270	181.5	621	1	1	2
1	54	5	lipasto	7	47.8467093957359	0	false	1	420	732.5	995	1	1	2
1	54	6	pulu	4	27.1640424090378	1	false	1	243	1344	659	1	1	2
1	54	7	papukaija	9	2.07328242166864	1	false	1	327	1497.5	432	1	1	2
1	54	8	kallio	6	62.2711080678672	1	false	1	260	1145	342	1	1	2
1	54	9	vinssi	6	62.1813669840089	0	false	1	418	1572	55	1	1	2
1	54	10	hakku	5	87.3856120880321	0	false	1	190	1488.5	185	1	1	2
1	54	11	pÃ¶ytÃ¤	7	50.0850237096879	0	false	1	360	317.5	857	1	1	2
1	55	1	paperi	6	55.371942611941	0	false	3	750	549	346	1	1	3
1	55	2	klemmari	8	105.247362912331	0	false	1	394	148	91	1	1	3
1	55	3	takki	5	69.5977421733765	1	true	2	532	230.5	385	1	1	3
1	55	4	rumpu	5	69.0340353495931	0	false	2	668	965.5	334	1	1	3
1	55	5	varvas	6	57.8698712630329	1	false	1	309	806	223	1	1	3
1	55	6	kettu	5	97.9141751739757	0	false	1	162	928.5	71	1	1	3
1	55	7	oboe	4	38.0440008411313	0	false	1	250	1241	394	1	1	3
1	55	8	polvi	5	40.7553297128118	1	true	1	306	1004.5	640	1	1	3
1	55	9	kulta	5	44.1000192743722	1	true	1	264	648.5	632	1	1	3
1	55	10	seepra	6	27.0496303117067	0	false	1	352	806	855	1	1	3
1	55	11	huivi	5	63.3979589576824	1	true	1	226	1142.5	857	1	1	3
1	56	1	aprikoosi	9	58.2391019226476	0	false	3	774	415.5	394	3	3	2
1	56	2	metro	5	96.7049759924314	1	false	2	162	313.5	68	3	3	2
1	56	3	mansikka	8	42.2714679186801	0	false	1	394	400	291	3	3	2
1	56	4	norsu	5	52.7420941942961	0	false	1	364	817.5	563	3	3	2
1	56	5	kumina	6	14.1265459331006	1	true	1	346	268	944	3	3	2
1	56	6	neilikka	8	125.503090626699	1	true	4	835	1006	752	3	3	2
1	56	7	skootteri	9	68.3389048679633	1	true	2	492	1084.5	854	3	3	2
1	56	8	lammas	6	128.841787496132	0	false	2	639	1283	740	3	3	2
1	56	9	mango	5	67.8272253597329	0	false	1	223	989.5	994	3	3	2
1	56	10	sahrami	7	53.3964165464312	1	true	1	262	1484.5	585	3	3	2
1	56	11	laiva	5	42.8567030929818	1	false	1	274	1219.5	576	3	3	2
1	56	12	seepra	6	91.9355089179366	0	false	1	434	1132	140	3	3	2
1	57	1	helium	6	103.025507579192	0	false	2	812	652	378	3	3	3
1	57	2	kitara	6	42.2413013605398	0	false	3	580	762	503	3	3	3
1	57	3	neilikka	8	43.3407210369186	0	false	1	394	338	319	3	3	3
1	57	4	kupari	6	54.0223074294314	0	false	1	782	284	639	3	3	3
1	57	5	kettu	5	50.4444099975409	1	false	1	272	344.5	763	3	3	3
1	57	6	kansio	6	48.2442825628073	1	false	1	77	868	849	3	3	3
1	57	7	lammas	6	48.4068146029049	1	false	1	468	881	707	3	3	3
1	57	8	nitoja	6	84.3288515278135	1	true	1	448	1145	598	3	3	3
1	57	9	pelto	5	45.015385147747	1	true	1	396	1422.5	652	3	3	3
1	57	10	sahrami	7	19.8699194764346	0	false	1	563	1386.5	239	3	3	3
1	57	11	rumpu	5	84.6136218347849	0	false	1	312	1234.5	109	3	3	3
1	58	1	paita	5	103.371938772884	1	true	2	515	626.5	427	1	2	1
1	58	2	lakki	5	102.825777016779	1	true	3	630	901.5	364	1	2	1
1	58	3	pÃ¤Ã¤rynÃ¤	10	110.254536623198	0	false	2	396	273.5	108	1	2	1
1	58	4	banaani	7	45.4078270930779	0	false	2	368	676.5	571	1	2	1
1	58	5	hattu	5	13.160490112454	1	true	1	270	723.5	858	1	2	1
1	58	6	housut	6	93.2853258817275	1	true	2	610	1125	469	1	2	1
1	58	7	kiivi	5	36.8959211837839	0	false	1	340	1356.5	681	1	2	1
1	58	8	karsia	6	88.3395269210112	0	false	2	486	1427	851	1	2	1
1	58	9	aprikoosi	9	60.2571431450247	0	false	1	217	1466.5	965	1	2	1
1	58	10	kenkÃ¤	6	67.9588747994227	1	false	2	312	1462.5	164	1	2	1
1	58	11	omena	5	20.0971888581463	0	false	1	222	1436.5	387	1	2	1
1	58	12	puku	4	130.857433314369	1	true	2	716	1227	78	1	2	1
1	59	1	pelto	5	168.867144524919	0	false	1	456	637.5	493	1	1	2
1	59	2	raspi	5	65.6974801647674	1	true	1	508	87.5	129	1	1	2
1	59	3	paviljonki	10	111.735599423714	1	true	2	1308	377	792	1	1	2
1	59	4	jyrÃ¤	5	100.253808406464	1	false	1	214	109	797	1	1	2
1	59	5	niitty	6	28.1519635573428	0	false	2	924	917	644	1	1	2
1	59	6	aitta	5	7.9408123010181	1	true	1	256	1029.5	848	1	1	2
1	59	7	viila	5	70.6140212705664	1	false	1	274	1366.5	921	1	1	2
1	59	8	joki	4	56.6422068779104	0	false	1	370	1567	756	1	1	2
1	59	9	nektariini	10	39.318100157561	0	false	1	302	1280	623	1	1	2
1	59	10	pÃ¤Ã¤rynÃ¤	10	40.183939577896	0	false	1	167	1524.5	403	1	1	2
1	60	1	saari	5	24.2667248962477	0	false	2	597	636.5	521	1	2	1
1	60	2	kanjoni	7	78.0468180004797	0	false	1	394	574.5	138	1	2	1
1	60	3	kumi	4	83.4209817731726	1	true	1	466	855	208	1	2	1
1	60	4	pelto	5	28.1200640113069	0	false	1	396	1110.5	344	1	2	1
1	60	5	sakset	6	9.81128431959847	1	false	1	293	1397	400	1	2	1
1	60	6	meri	4	17.8863215894157	0	false	1	526	1181	524	1	2	1
1	60	7	paperi	6	55.9436909474916	1	true	2	374	1364	740	1	2	1
1	60	8	kynÃ¤	5	14.6025888115773	1	true	1	450	1125	740	1	2	1
1	60	9	metsÃ¤	6	32.0146607041212	0	false	1	384	1355.5	883	1	2	1
1	60	10	tussi	5	26.0606926231825	1	true	1	338	965.5	944	1	2	1
1	60	11	ranta	5	59.6382871987451	0	false	1	441	515.5	695	1	2	1
1	61	1	tikka	5	137.935062093189	1	false	3	496	834.5	463	1	1	2
1	61	2	symbaali	8	55.7325398667601	0	false	1	915	565	164	1	1	2
1	61	3	kenkÃ¤	6	76.8397214987144	1	false	1	496	798.5	197	1	1	2
1	61	4	huivi	5	150.802875387585	1	false	3	420	1166.5	330	1	1	2
1	61	5	lapio	5	24.9578885324861	0	false	1	286	1372.5	405	1	1	2
1	61	6	fasaani	7	8.64361614140744	1	true	1	350	1251.5	547	1	1	2
1	61	7	trumpetti	9	13.7830693243559	0	false	1	676	687.5	666	1	1	2
1	61	8	saha	4	31.9648635223115	0	false	1	288	1022	918	1	1	2
1	61	9	raspi	5	34.6178210396852	0	false	2	962	1312.5	901	1	1	2
1	61	10	oboe	4	131.563025518935	0	false	2	548	1519	818	1	1	2
1	61	11	tukaani	7	49.1034255424202	1	true	1	222	423.5	858	1	1	2
1	62	1	huvila	6	44.7448884796541	1	true	3	668	866	501	1	1	1
1	62	2	suu	3	26.0505546965895	0	false	1	280	571.5	325	1	1	1
1	62	3	mÃ¶kki	6	81.6726943353775	1	true	1	166	321.5	141	1	1	1
1	62	4	aitta	5	161.39017318288	1	false	1	324	548.5	84	1	1	1
1	62	5	kynsi	5	127.15010971289	0	false	1	396	945.5	133	1	1	1
1	62	6	tukka	5	108.548652686249	0	false	1	320	1172.5	102	1	1	1
1	62	7	niska	5	48.1481733817598	0	false	1	230	1094.5	386	1	1	1
1	62	8	lato	4	37.2457570133414	1	false	3	662	534	599	1	1	1
1	62	9	kÃ¤si	5	62.6802044280082	0	false	4	883	564	719	1	1	1
1	62	10	paviljonki	10	33.0727984906025	1	true	1	276	416	845	1	1	1
1	62	11	maja	4	99.5323576533277	1	true	2	226	84	582	1	1	1
1	62	12	nenÃ¤	5	85.6905041413576	0	false	1	298	1511	796	1	1	1
1	63	1	kurkuma	7	84.3873803411355	1	true	2	386	717.5	365	3	3	1
1	63	2	neilikka	8	113.55620502641	1	true	1	456	1042	231	3	3	1
1	63	3	korva	5	47.7473737497677	0	false	1	374	1281.5	309	3	3	1
1	63	4	minttu	6	47.4376938731216	1	true	1	382	1203	429	3	3	1
1	63	5	kaneli	6	21.5256335562975	1	false	1	273	1233	679	3	3	1
1	63	6	sormi	5	105.972063550083	0	false	3	649	914.5	717	3	3	1
1	63	7	salvia	6	80.0998140381154	1	true	2	606	717	638	3	3	1
1	63	8	kynsi	5	59.6998794544672	0	false	2	1173	780.5	510	3	3	1
1	63	9	nenÃ¤	5	53.5832483151217	0	false	1	246	711	942	3	3	1
1	63	10	niska	5	156.692222206464	0	false	1	508	502.5	986	3	3	1
1	63	11	suu	3	83.4534151488122	0	false	1	214	219.5	946	3	3	1
1	63	12	vanilja	7	27.093737283734	1	true	1	392	358.5	639	3	3	1
1	64	1	natrium	7	124.339761172977	0	false	2	518	947.5	430	1	2	1
1	64	2	nektariini	10	67.3215201280012	1	true	2	661	556	284	1	2	1
1	64	3	vety	4	132.572959912646	0	false	1	242	559	145	1	2	1
1	64	4	kulta	5	45.4364545271745	0	false	1	370	259.5	344	1	2	1
1	64	5	happi	5	85.3763673389774	0	false	1	198	178.5	660	1	2	1
1	64	6	omena	5	62.6092517125065	1	false	1	248	194.5	910	1	2	1
1	64	7	luumu	5	21.1687151239748	1	false	1	258	704.5	517	1	2	1
1	64	8	aprikoosi	9	24.7417582236995	1	true	1	723	959.5	601	1	2	1
1	64	9	kiivi	5	40.8839455043175	1	false	1	388	1294.5	643	1	2	1
1	64	10	persikka	8	15.503115815861	1	true	1	236	1407	489	1	2	1
1	64	11	hopea	5	78.6699561459138	0	false	1	232	1039.5	208	1	2	1
1	64	12	kupari	6	42.9088860260902	0	false	1	242	1493	124	1	2	1
1	65	1	lakki	5	36.3693825186759	0	false	2	632	501.5	425	1	1	3
1	65	2	saha	4	62.2106459284991	0	false	2	1091	438	277	1	1	3
1	65	3	hylly	5	80.9100523197988	0	false	2	696	230.5	582	1	1	3
1	65	4	kana	4	152.353484371051	1	false	1	1501	426	635	1	1	3
1	65	5	huvila	6	23.2946775036702	1	true	1	710	563	856	1	1	3
1	65	6	sormi	5	40.0369479356257	1	false	1	210	538.5	983	1	1	3
1	65	7	hakku	5	71.5162170420108	0	false	1	160	976.5	574	1	1	3
1	66	1	lammas	6	64.0556398765948	1	false	1	683	889	302	1	2	2
1	66	2	bussi	5	80.7597152050452	1	true	1	428	605.5	140	1	2	2
1	66	3	kulta	5	120.160429426663	0	false	1	422	274.5	116	1	2	2
1	66	4	tongit	6	67.2281120946198	0	false	2	278	262	278	1	2	2
1	66	5	jyrÃ¤	5	85.2423990746389	0	false	1	377	271	552	1	2	2
1	66	6	vene	4	132.592224508076	1	false	1	745	468	642	1	2	2
1	66	7	juna	4	167.15060424659	1	true	1	838	718	827	1	2	2
1	66	8	norsu	5	10.3007038594457	1	true	1	830	545.5	804	1	2	2
1	66	9	vety	4	52.4698094145577	0	false	1	514	1224	620	1	2	2
1	66	10	kettu	5	26.6340027033114	1	false	1	274	1414.5	832	1	2	2
1	66	11	raspi	5	111.005284558889	0	false	1	121	1177.5	109	1	2	2
1	67	1	viulu	5	23.0496681104089	0	false	1	402	418.5	269	1	1	1
1	67	2	varpunen	8	49.3559824134826	1	false	1	379	390	380	1	1	1
1	67	3	huilu	5	21.4441833605293	0	false	1	314	180.5	934	1	1	1
1	67	4	harppu	6	52.5505975227685	0	false	1	378	968	957	1	1	1
1	67	5	tukaani	7	12.9609360115666	1	true	2	746	1263.5	878	1	1	1
1	67	6	joutsen	7	54.7189959571902	1	false	2	447	1517.5	988	1	1	1
1	67	7	oboe	4	24.6442204177775	0	false	1	260	1207	684	1	1	1
1	67	8	kana	4	22.5079763639471	1	true	1	272	1595	269	1	1	1
1	67	9	haitari	7	95.1103832396863	0	false	1	290	1523.5	146	1	1	1
1	67	10	rumpu	5	133.104901863155	0	false	1	280	1096.5	54	1	1	1
1	67	11	tikka	5	86.6397120262988	1	true	1	226	989.5	215	1	1	1
1	67	12	pingviini	9	54.9069358096042	1	true	1	687	719.5	188	1	1	1
1	68	1	paperi	6	114.780840446454	1	true	2	1172	572	447	1	1	3
1	68	2	metsÃ¤	6	122.816699597408	0	false	1	241	307.5	115	1	1	3
1	68	3	oboe	4	74.4562060318548	0	false	4	363	146	257	1	1	3
1	68	4	nitoja	6	47.3134456407262	1	true	3	1283	565	558	1	1	3
1	68	5	juna	4	50.4821334731408	0	false	1	344	520	806	1	1	3
1	68	6	karsia	6	34.5745397655558	1	true	1	212	737	993	1	1	3
1	68	7	hattu	5	72.5226033730175	1	true	1	712	866.5	752	1	1	3
1	68	8	persikka	8	100.748311680374	1	false	2	104	1099	663	1	1	3
1	68	9	huilu	5	55.0438152747427	0	false	1	442	1023.5	444	1	1	3
1	69	1	vinssi	6	92.8025441461601	0	false	1	402	648	503	1	1	1
1	69	2	raspi	5	50.8255408527749	0	false	2	328	465.5	279	1	1	1
1	69	3	jÃ¤rvi	6	150.846548850148	1	false	1	138	233.5	66	1	1	1
1	69	4	vuori	5	78.5719488666626	1	true	3	630	427.5	446	1	1	1
1	69	5	niitty	6	4.29418211071679	1	true	1	434	239	908	1	1	1
1	69	6	tongit	6	16.4373385923634	0	false	1	359	720	857	1	1	1
1	69	7	kanjoni	7	27.6760997974788	1	true	1	368	1076.5	722	1	1	1
1	69	8	viila	5	30.0869573071124	0	false	1	584	1036.5	482	1	1	1
1	69	9	kirves	6	95.2156793810767	0	false	1	390	933	238	1	1	1
1	69	10	pelto	5	82.6606621058968	1	false	2	275	1180.5	168	1	1	1
1	69	11	hakku	5	136.134598835123	0	false	1	420	1273.5	273	1	1	1
1	69	12	lampi	5	20.2519826189932	1	false	1	230	1585.5	515	1	1	1
1	70	1	rekka	5	61.8295503784396	0	false	1	438	1068.5	81	2	2	3
1	70	2	tuoli	5	61.9940682646332	0	false	1	245	1245.5	185	2	2	3
1	70	3	hevonen	7	28.3982041685738	1	false	1	308	1536.5	214	2	2	3
1	70	4	kanjoni	7	64.3592590117717	0	false	2	488	1151.5	320	2	2	3
1	70	5	kallio	6	141.600746037153	0	false	3	638	1084	521	2	2	3
1	70	6	pippuri	7	41.3877397305048	1	true	1	142	1095.5	643	2	2	3
1	70	7	jakkara	7	58.9293381941457	0	false	1	376	1411.5	597	2	2	3
1	70	8	omena	5	15.662502992817	1	false	1	230	1077.5	983	2	2	3
1	70	9	kirahvi	7	38.1035693866073	1	false	1	274	588.5	767	2	2	3
1	70	10	mango	5	74.3854085153802	1	false	1	339	264.5	573	2	2	3
1	70	11	salvia	6	66.6078775206075	1	false	2	146	136	705	2	2	3
1	70	12	laiva	5	63.7764737187624	0	false	1	278	528.5	621	2	2	3
1	71	1	sahrami	7	89.3055398273821	0	false	4	1097	544.5	409	2	2	1
1	71	2	meirami	7	156.189414494069	0	false	1	314	152.5	62	2	2	1
1	71	3	lapio	5	99.885190718457	1	false	2	130	168.5	292	2	2	1
1	71	4	raspi	5	70.0766301986618	1	true	1	594	508.5	118	2	2	1
1	71	5	vinssi	6	59.0873657161216	1	true	2	668	612	287	2	2	1
1	71	6	kaneli	6	33.3636478820886	0	false	1	620	575	662	2	2	1
1	71	7	saha	4	24.8547983294977	1	true	1	320	534	882	2	2	1
1	71	8	minttu	6	98.427459797911	0	false	2	489	986	403	2	2	1
1	71	9	kumina	6	84.8728177922708	0	false	1	226	979	254	2	2	1
1	71	10	viila	5	65.0783873494112	1	false	1	156	1525.5	516	2	2	1
1	72	1	nenÃ¤	5	50.3987156043506	1	true	4	924	847	385	1	1	2
1	72	2	niitty	6	92.5190480997847	0	false	3	973	865	496	1	1	2
1	72	3	varvas	6	106.582767804614	1	true	2	641	796	139	1	1	2
1	72	4	meri	4	105.895150619559	0	false	2	664	1045	556	1	1	2
1	72	5	klarinetti	10	120.113754416386	0	false	1	237	363	135	1	1	2
1	72	6	hiili	5	44.8513288543383	1	false	1	348	325.5	456	1	1	2
1	72	7	plutonium	9	137.619791652505	1	false	2	552	358.5	606	1	1	2
1	72	8	oboe	4	83.4920654912788	0	false	1	268	100	585	1	1	2
1	72	9	symbaali	8	14.8540129258056	0	false	1	354	961	766	1	1	2
1	72	10	pelto	5	18.0277674713205	0	false	1	312	1209.5	847	1	1	2
1	72	11	vety	4	38.178964103286	1	true	1	338	1338	211	1	1	2
1	73	1	terassi	7	50.397581856764	0	false	2	534	743.5	283	3	3	3
1	73	2	pyÃ¶rÃ¤	7	84.2775605801081	1	false	2	651	503.5	151	3	3	3
1	73	3	kissa	5	151.477975296741	0	false	1	472	909.5	58	3	3	3
1	73	4	tuoli	5	40.3884364639187	0	false	1	256	369.5	293	3	3	3
1	73	5	sakset	6	64.0290098314818	1	false	1	142	200	434	3	3	3
1	73	6	jakkara	7	40.545089898727	0	false	2	582	821.5	432	3	3	3
1	73	7	paviljonki	10	26.2886306223813	0	false	1	280	1331	515	3	3	3
1	73	8	kansio	6	15.9518933045579	1	true	1	344	847	713	3	3	3
1	73	9	kotka	5	86.3780651327694	1	true	2	495	1313.5	774	3	3	3
1	73	10	karhu	5	52.5108265027318	0	false	1	302	1128.5	843	3	3	3
1	73	11	tukaani	7	58.0041593336202	1	true	1	254	339.5	788	3	3	3
1	73	12	metro	5	13.5845537284079	1	true	1	274	288.5	967	3	3	3
1	74	1	lipasto	7	111.42856360377	0	false	2	402	1007.5	391	3	3	3
1	74	2	harppu	6	26.2881674659896	0	false	2	991	525	331	3	3	3
1	74	3	salvia	6	66.8838925676237	0	false	2	378	161	388	3	3	3
1	74	4	pÃ¶ytÃ¤	7	47.7754790661485	0	false	1	418	197.5	792	3	3	3
1	74	5	trumpetti	9	23.6612425709218	0	false	1	340	610.5	756	3	3	3
1	74	6	lapio	5	30.8230189955494	1	true	1	245	661.5	597	3	3	3
1	74	7	lakki	5	112.466318681131	1	false	2	424	877.5	595	3	3	3
1	74	8	mansikka	8	38.1859987429948	1	false	1	432	955	716	3	3	3
1	74	9	sahrami	7	115.578493674213	0	false	1	272	1158.5	195	3	3	3
1	74	10	sukka	5	47.6223529448094	1	false	1	267	1412.5	240	3	3	3
1	74	11	ananas	6	33.226943885949	1	true	1	358	1465	577	3	3	3
1	75	1	verho	5	180.760759800179	0	false	2	714	554.5	472	1	2	2
1	75	2	helium	6	33.2919119306777	1	false	1	698	391	148	1	2	2
1	75	3	viulu	5	70.7274274945724	0	false	1	224	356.5	379	1	2	2
1	75	4	lamppu	6	100.179654621086	0	false	1	371	790	176	1	2	2
1	75	5	vety	4	63.9620363966001	1	true	1	318	1022	249	1	2	2
1	75	6	saksofoni	9	64.355541330953	0	false	1	708	1484.5	206	1	2	2
1	75	7	tussi	5	29.3049023202603	1	true	1	508	1421.5	434	1	2	2
1	75	8	typpi	5	8.68406586801365	1	true	1	572	1247.5	776	1	2	2
1	75	9	vihko	5	26.7437805853997	1	true	1	239	1241.5	949	1	2	2
1	75	10	kumi	4	27.6022191136872	1	true	1	240	927	835	1	2	2
1	75	11	trumpetti	9	25.6456877466758	0	false	1	364	402.5	740	1	2	2
1	75	12	pÃ¶ytÃ¤	7	47.822649445634	0	false	1	140	98.5	920	1	2	2
1	76	1	tukaani	7	77.3379180685164	0	false	2	572	600.5	400	1	1	1
1	76	2	paita	5	99.2467851582058	1	true	2	574	878.5	338	1	1	1
1	76	3	huivi	5	19.5888769458589	1	true	1	238	436.5	289	1	1	1
1	76	4	kyyhky	6	105.905880753692	0	false	2	426	591	60	1	1	1
1	76	5	joutsen	7	82.9519499469421	0	false	1	424	265.5	558	1	1	1
1	76	6	puku	4	22.2005990910156	1	false	1	411	473	779	1	1	1
1	76	7	sukka	5	7.06784974373395	1	false	1	496	938.5	597	1	1	1
1	76	8	fasaani	7	9.46648826122968	0	false	1	344	1264.5	550	1	1	1
1	76	9	kenkÃ¤	6	26.4561410640328	1	false	1	278	1294.5	726	1	1	1
1	76	10	kotka	5	120.437281089388	0	false	2	356	1589.5	212	1	1	1
1	76	11	solmio	6	93.2515206310331	1	true	1	388	1013	204	1	1	1
1	76	12	varpunen	8	58.1134003479403	0	false	1	379	1296	94	1	1	1
1	77	1	luumu	5	45.6986474488288	1	true	2	918	697.5	189	1	3	2
1	77	2	jÃ¤rvi	6	25.1058439412022	0	false	1	428	217.5	282	1	3	2
1	77	3	harppu	6	72.7629445528423	1	true	1	130	291	534	1	3	2
1	77	4	pÃ¤Ã¤rynÃ¤	10	60.356196864945	1	true	1	516	307.5	739	1	3	2
1	77	5	jalka	5	14.566348203994	0	false	1	355	132.5	988	1	3	2
1	77	6	suu	3	19.3223290521614	0	false	1	262	668.5	521	1	3	2
1	77	7	pelto	5	12.6295407675813	0	false	1	340	1042.5	519	1	3	2
1	77	8	meri	4	59.3495956178305	0	false	1	274	1176	840	1	3	2
1	77	9	niska	5	72.5655345188058	0	false	1	288	1499.5	521	1	3	2
1	77	10	haitari	7	115.028647910556	1	false	2	409	1305.5	327	1	3	2
1	77	11	mango	5	71.4530902060925	1	true	1	515	1207.5	221	1	3	2
1	77	12	kitara	6	189.07766790396	1	false	1	68	891	233	1	3	2
1	78	1	vety	4	91.1261790047185	0	false	1	474	695	365	2	2	2
1	78	2	lakki	5	48.688778994754	1	true	1	620	415.5	430	2	2	2
1	78	3	sahrami	7	18.122419816349	1	true	1	411	653.5	527	2	2	2
1	78	4	neilikka	8	17.3385408843997	1	true	1	422	445	675	2	2	2
1	78	5	takki	5	24.0713294190412	1	true	1	326	712.5	804	2	2	2
1	78	6	maja	4	28.5807435172705	0	false	1	332	321	986	2	2	2
1	78	7	kupari	6	7.36038721807492	0	false	1	446	1183	879	2	2	2
1	78	8	kartano	7	196.894489765458	0	false	1	388	1421.5	822	2	2	2
1	78	9	kumina	6	52.6357454587659	1	false	1	509	1217	625	2	2	2
1	78	10	hattu	5	39.4255412137868	1	true	1	330	1462.5	478	2	2	2
1	78	11	mÃ¶kki	6	60.7810702439502	0	false	1	320	1349.5	172	2	2	2
1	78	12	kulta	5	130.620643468022	0	false	1	384	1016.5	75	2	2	2
1	79	1	matto	5	45.4428598539706	0	false	2	535	434.5	303	1	2	3
1	79	2	mansikka	8	85.7078815680615	1	false	2	365	371	431	1	2	3
1	79	3	kÃ¤si	5	139.512322231876	0	false	2	276	626	64	1	2	3
1	79	4	pÃ¶ytÃ¤	7	90.6884347643072	0	false	1	74	769.5	685	1	2	3
1	79	5	joutsen	7	13.7250318761014	1	true	1	362	383.5	696	1	2	3
1	79	6	vety	4	101.291410297221	1	true	1	414	957	651	1	2	3
1	79	7	natrium	7	69.6771734501337	1	false	1	262	1346.5	633	1	2	3
1	79	8	nektariini	10	78.4293121224456	1	false	1	246	1379	224	1	2	3
1	79	9	sakset	6	7.06072234265011	0	false	1	234	1081	227	1	2	3
1	79	10	varpunen	8	39.3584806617328	1	false	1	194	757	921	1	2	3
1	80	1	matto	5	49.1338043177449	1	true	4	812	801.5	385	2	2	1
1	80	2	pÃ¶ytÃ¤	7	55.7646928924235	1	true	2	730	673.5	256	2	2	1
1	80	3	pusero	6	17.2316714221227	0	false	1	226	324	221	2	2	1
1	80	4	kaappi	6	31.1849110361092	1	true	2	661	1069	422	2	2	1
1	80	5	kenkÃ¤	6	14.9108030556819	0	false	2	394	1019.5	560	2	2	1
1	80	6	verho	5	18.5194006382497	1	true	1	298	1242.5	636	2	2	1
1	80	7	paita	5	11.8125780420702	0	false	1	424	1053.5	789	2	2	1
1	80	8	puku	4	14.7906051262279	0	false	1	230	1073	920	2	2	1
1	80	9	hylly	5	23.424485053038	1	true	1	290	428.5	967	2	2	1
1	80	10	peili	5	82.0171494262024	1	true	1	372	271.5	585	2	2	1
1	80	11	huivi	5	40.4783114766415	0	false	1	477	496.5	539	2	2	1
1	81	1	metro	5	177.16719927797	1	false	1	500	444.5	187	1	1	3
1	81	2	jyrÃ¤	5	39.4948167017141	1	true	2	438	254	284	1	1	3
1	81	3	happi	5	100.36324473502	0	false	3	690	799.5	373	1	1	3
1	81	4	nenÃ¤	5	101.56096412232	0	false	2	719	964	435	1	1	3
1	81	5	paita	5	74.1463709571862	0	false	2	641	435.5	890	1	1	3
1	81	6	hattu	5	56.2146269433832	0	false	3	651	667.5	870	1	1	3
1	81	7	banaani	7	16.3815780680616	1	false	1	274	794.5	977	1	1	3
1	81	8	traktori	8	139.935352216658	1	false	1	380	1190	847	1	1	3
1	81	9	persikka	8	22.2691984588579	1	true	1	274	1203	597	1	1	3
1	81	10	jalka	5	119.966595767322	0	false	1	230	909.5	150	1	1	3
1	81	11	typpi	5	69.7063913855824	0	false	1	256	1494.5	227	1	1	3
1	81	12	viila	5	56.1082257784009	1	false	1	216	1366.5	344	1	1	3
1	82	1	traktori	8	93.7863294412899	0	false	2	412	517	209	3	3	3
1	82	2	housut	6	146.576787139265	1	false	2	294	357	89	3	3	3
1	82	3	rauta	5	40.9946581885982	1	true	1	352	205.5	280	3	3	3
1	82	4	kotka	5	73.3499841318554	1	true	3	218	432.5	438	3	3	3
1	82	5	pelto	5	97.6036636513426	0	false	3	870	626.5	539	3	3	3
1	82	6	pulu	4	67.3028714097698	1	false	1	308	268	571	3	3	3
1	82	7	kallio	6	99.9746637288542	0	false	2	704	913	498	3	3	3
1	82	8	skootteri	9	41.674647317625	0	false	2	502	1369.5	560	3	3	3
1	82	9	uraani	6	49.1854012894071	1	true	1	304	1367	792	3	3	3
1	82	10	kenkÃ¤	6	5.31154403163531	1	false	1	378	1421.5	429	3	3	3
1	82	11	mappi	5	80.1086568355755	0	false	1	301	1289.5	241	3	3	3
1	82	12	paperi	6	83.7472602536943	0	false	1	309	1551	55	3	3	3
1	83	1	kupari	6	29.531379481618	0	false	2	962	615	544	1	1	2
1	83	2	laskin	6	62.493987710819	0	false	1	364	515	185	1	1	2
1	83	3	skootteri	9	67.2954063596312	1	true	2	773	346.5	671	1	1	2
1	83	4	vihko	5	101.236462304844	0	false	1	288	96.5	616	1	1	2
1	83	5	laiva	5	36.0820758826318	1	false	1	326	636.5	695	1	1	2
1	83	6	vuori	5	26.1404074184011	1	true	1	380	816.5	876	1	1	2
1	83	7	klemmari	8	39.0969768652257	0	false	1	286	1124	842	1	1	2
1	83	8	natrium	7	75.9032781726074	0	false	2	472	1508.5	783	1	1	2
1	83	9	ranta	5	59.3887941460838	1	true	2	278	1560.5	972	1	1	2
1	83	10	niitty	6	22.6520749601443	1	true	1	260	1257	536	1	1	2
1	83	11	uraani	6	49.2359868388966	0	false	1	285	1077	393	1	1	2
1	83	12	traktori	8	57.24910130299	1	false	1	114	1455	224	1	1	2
1	84	1	sika	4	63.0819435337878	1	false	1	293	591	242	2	2	2
1	84	2	sukka	5	53.3597055215726	0	false	2	512	415.5	369	2	2	2
1	84	3	kumina	6	83.7003097494525	1	true	2	364	211	450	2	2	2
1	84	4	matto	5	25.1255825803104	0	false	1	236	158.5	942	2	2	2
1	84	5	paita	5	63.4729832290873	0	false	1	396	682.5	811	2	2	2
1	84	6	koira	5	19.9232753331373	1	false	1	373	920.5	740	2	2	2
1	84	7	vanilja	7	19.880749482854	1	true	1	420	791.5	469	2	2	2
1	84	8	lipasto	7	49.7745095405268	0	false	1	312	1243.5	647	2	2	2
1	84	9	norsu	5	44.8469318905988	1	true	1	242	1571.5	744	2	2	2
1	84	10	pÃ¶ytÃ¤	7	39.6547525524998	0	false	1	356	1264.5	327	2	2	2
1	84	11	meirami	7	93.8868957842361	1	true	1	230	1076.5	175	2	2	2
1	84	12	housut	6	65.4919872961571	0	false	1	310	1444	147	2	2	2
1	85	1	oboe	4	20.5096903925925	1	true	1	190	527	295	3	3	1
1	85	2	rekka	5	131.094488823901	0	false	1	384	661.5	162	3	3	1
1	85	3	symbaali	8	37.7011153681161	1	true	1	392	282	348	3	3	1
1	85	4	tuuba	5	48.3773883131366	1	false	1	450	706.5	640	3	3	1
1	85	5	limusiini	9	35.9234471485052	0	false	2	371	160.5	902	3	3	1
1	85	6	traktori	8	88.6329521115031	0	false	1	410	985	712	3	3	1
1	85	7	trumpetti	9	22.283879823765	1	true	1	262	1154.5	595	3	3	1
1	85	8	saksofoni	9	22.0390675846325	1	false	1	372	1272.5	955	3	3	1
1	85	9	huilu	5	31.2294124184237	1	false	1	242	1426.5	828	3	3	1
1	85	10	pyÃ¶rÃ¤	7	78.8594242056502	0	false	2	469	1131.5	334	3	3	1
1	85	11	juna	4	99.988161799285	0	false	1	148	1536	135	3	3	1
1	86	1	pulu	4	114.487900608261	1	true	5	975	763	106	1	2	1
1	86	2	kana	4	111.639622180039	1	true	2	229	959	110	1	2	1
1	86	3	kotka	5	97.3261860960348	1	false	1	328	1146.5	210	1	2	1
1	86	4	klemmari	8	41.3949972822804	0	false	1	388	1388	350	1	2	1
1	86	5	kyyhky	6	65.806170683303	1	true	1	270	1073	374	1	2	1
1	86	6	ankka	5	22.3225558572489	1	true	1	430	1417.5	549	1	2	1
1	86	7	viivoitin	9	116.997317562035	0	false	2	529	1123.5	782	1	2	1
1	86	8	laskin	6	19.595185633211	0	false	1	262	916	621	1	2	1
1	86	9	vihko	5	55.222640284579	0	false	1	248	1343.5	916	1	2	1
1	86	10	kynÃ¤	5	118.662873302312	0	false	2	478	300	395	1	2	1
1	86	11	kumi	4	53.2488244001687	0	false	1	142	91	327	1	2	1
1	86	12	joutsen	7	97.5130560489209	1	true	1	242	358.5	169	1	2	1
1	87	1	hylly	5	49.3310039347379	1	true	2	414	1078.5	410	1	1	2
1	87	2	plutonium	9	148.04787401378	0	false	1	426	931.5	110	1	1	2
1	87	3	pippuri	7	25.1193744982193	1	false	2	784	1407.5	543	1	1	2
1	87	4	muskotti	8	69.7894797877799	1	true	3	751	1128	652	1	1	2
1	87	5	jakkara	7	41.0912083054271	1	false	1	240	1146.5	915	1	1	2
1	87	6	linna	5	43.1134526569144	0	false	1	288	815.5	898	1	1	2
1	87	7	lato	4	19.8569005637839	0	false	1	288	475	875	1	1	2
1	87	8	natrium	7	59.3969771148975	0	false	3	682	199.5	832	1	1	2
1	87	9	kirkko	6	67.1087721538697	0	false	1	208	175	725	1	1	2
1	87	10	komero	6	6.22339135841546	1	false	1	304	214	346	1	1	2
1	87	11	kumina	6	71.607905988096	1	false	1	306	510	632	1	1	2
1	88	1	pingviini	9	95.27534786016	0	false	3	981	437.5	207	3	3	3
1	88	2	tukka	5	74.5797025460855	1	true	2	428	765.5	166	3	3	3
1	88	3	traktori	8	43.9657468945997	0	false	1	488	414	449	3	3	3
1	88	4	polvi	5	73.7200676325595	1	false	2	494	504.5	584	3	3	3
1	88	5	huivi	5	10.3081569642687	1	false	1	408	661.5	806	3	3	3
1	88	6	ankka	5	46.543309938164	0	false	1	430	947.5	838	3	3	3
1	88	7	trumpetti	9	60.6421451738867	1	false	2	114	1505.5	882	3	3	3
1	88	8	oboe	4	71.3250819002965	1	false	3	418	1478	721	3	3	3
1	88	9	rekka	5	56.2096219521178	0	false	1	274	1575.5	585	3	3	3
1	88	10	puku	4	45.3181696452979	1	true	1	416	1144	447	3	3	3
1	88	11	sohva	5	107.465773621186	0	false	1	178	1101.5	171	3	3	3
1	89	1	tukka	5	117.158001097189	0	false	2	852	725.5	249	1	1	2
1	89	2	jakkara	7	141.447771413532	1	true	3	748	868.5	121	1	1	2
1	89	3	omena	5	112.400043149458	1	true	1	539	954.5	286	1	1	2
1	89	4	verho	5	29.4510186581043	1	false	1	242	1298.5	393	1	1	2
1	89	5	pÃ¤Ã¤rynÃ¤	10	51.0225041729731	1	true	3	220	1429.5	85	1	1	2
1	89	6	ananas	6	64.9268218843336	1	true	1	408	1458	547	1	1	2
1	89	7	jalka	5	129.9680051767	0	false	2	708	1088.5	714	1	1	2
1	89	8	lammas	6	89.0884142228219	0	false	2	614	1296	782	1	1	2
1	89	9	suu	3	111.297347349041	0	false	2	429	950.5	821	1	1	2
1	89	10	hevonen	7	29.6167013693288	0	false	1	254	665.5	947	1	1	2
1	89	11	lehmÃ¤	6	20.1432172206925	0	false	1	180	645.5	652	1	1	2
1	90	1	kartano	7	89.9354738244279	0	false	3	848	786.5	474	1	1	2
1	90	2	kotka	5	163.889660413156	0	false	3	650	295.5	67	1	1	2
1	90	3	kyyhky	6	137.577694533297	0	false	2	442	587	90	1	1	2
1	90	4	kirkko	6	34.2111458445928	0	false	1	370	247	246	1	1	2
1	90	5	niska	5	53.1189617744925	1	false	1	324	573.5	338	1	1	2
1	90	6	kynsi	5	98.1499373808106	1	false	2	422	847.5	181	1	1	2
1	90	7	sauna	5	79.0536042605302	0	false	3	244	1430.5	108	1	1	2
1	90	8	tikka	5	74.868394533341	0	false	1	371	1504.5	789	1	1	2
1	90	9	vanilja	7	8.47538199729073	1	true	1	258	663.5	867	1	1	2
1	90	10	pippuri	7	21.0920695997334	1	true	1	378	324.5	656	1	1	2
1	90	11	kaneli	6	76.7425631576116	1	true	1	58	139	487	1	1	2
1	91	1	kenkÃ¤	6	32.8595876419653	0	false	1	256	412.5	228	1	3	3
1	91	2	mÃ¶kki	6	110.310067083653	0	false	1	195	178.5	129	1	3	3
1	91	3	skootteri	9	95.2811864955512	0	false	1	210	198.5	580	1	3	3
1	91	4	lato	4	54.2916908928061	0	false	1	196	1218	677	1	3	3
1	91	5	traktori	8	36.8020026628987	0	false	1	132	1516	768	1	3	3
1	91	6	tongit	6	57.1336443875455	1	true	3	594	1084	522	1	3	3
1	92	1	huilu	5	41.247157477819	1	true	1	400	781.5	287	2	2	2
1	92	2	hylly	5	128.542684350374	1	true	1	74	303.5	73	2	2	2
1	92	3	lampi	5	84.1286544525704	0	false	1	114	127.5	327	2	2	2
1	92	4	lammas	6	115.81144232799	0	false	2	699	205	779	2	2	2
1	92	5	peili	5	103.931828618571	1	true	1	178	211.5	612	2	2	2
1	92	6	saksofoni	9	29.8732823774021	1	false	1	286	225.5	950	2	2	2
1	92	7	norsu	5	51.3256436881214	0	false	1	278	589.5	622	2	2	2
1	92	8	kirahvi	7	33.8371633134719	0	false	4	951	857.5	599	2	2	2
1	92	9	symbaali	8	22.9323570528631	1	true	1	234	1366	405	2	2	2
1	92	10	pÃ¶ytÃ¤	7	50.5844694154167	1	false	2	148	1416.5	855	2	2	2
1	93	1	kirves	6	84.6952773181598	0	false	1	128	600	60	1	2	3
1	93	2	meri	4	133.595440416206	0	false	1	790	322	135	1	2	3
1	93	3	paperi	6	72.5903492208159	1	false	1	525	327	541	1	2	3
1	93	4	tongit	6	71.9579724561497	0	false	1	587	362	657	1	2	3
1	93	5	klemmari	8	30.1550029016746	1	false	1	398	626	826	1	2	3
1	93	6	varvas	6	8.15843122174852	0	false	1	332	1011	930	1	2	3
1	93	7	hattu	5	44.287046638944	1	false	1	345	1210.5	791	1	2	3
1	93	8	pelto	5	103.332775536129	0	false	1	150	1325.5	660	1	2	3
1	93	9	lakki	5	55.3514453289162	1	false	1	202	1410.5	524	1	2	3
1	93	10	niska	5	156.403194660467	0	false	1	165	1204.5	258	1	2	3
1	93	11	persikka	8	128.598340580273	1	true	1	245	996	139	1	2	3
1	93	12	mansikka	8	22.8828398254272	1	true	2	524	916	551	1	2	3
1	94	1	seepra	6	162.164324374999	1	true	1	432	646	167	1	1	2
1	94	2	koira	5	37.4144357167124	1	false	1	426	443.5	296	1	1	2
1	94	3	varvas	6	51.7546616257898	0	false	1	585	490	408	1	1	2
1	94	4	jalka	5	60.1505519509173	0	false	1	412	292.5	614	1	1	2
1	94	5	meirami	7	57.2855038597324	0	false	2	616	440.5	742	1	1	2
1	94	6	maja	4	90.3763749687292	1	true	2	964	101	768	1	1	2
1	94	7	sahrami	7	38.7767894493601	0	false	1	243	893.5	937	1	1	2
1	94	8	aitta	5	19.8062818317826	1	true	1	273	1462.5	767	1	1	2
1	94	9	niska	5	105.757149167326	0	false	1	362	1576.5	469	1	1	2
1	94	10	hevonen	7	75.9750807831094	1	false	1	276	1106.5	60	1	1	2
1	95	1	viila	5	36.3690304593156	1	true	3	779	827.5	467	3	3	2
1	95	2	anis	4	137.877431187308	0	false	3	932	652	532	3	3	2
1	95	3	salvia	6	60.5423028131169	0	false	2	514	869	313	3	3	2
1	95	4	kiivi	5	58.7153284926518	0	false	1	518	541.5	269	3	3	2
1	95	5	raspi	5	167.145612286254	1	false	3	562	288.5	205	3	3	2
1	95	6	mango	5	65.4872819713874	0	false	1	133	383.5	413	3	3	2
1	95	7	kumina	6	92.0860901322885	0	false	3	572	561	659	3	3	2
1	95	8	saari	5	21.4080942636191	1	true	1	360	562.5	788	3	3	2
1	95	9	saha	4	17.3702331590569	1	false	1	356	439	960	3	3	2
1	95	10	metsÃ¤	6	20.1961506233242	1	false	1	234	725.5	936	3	3	2
1	95	11	pÃ¤Ã¤rynÃ¤	10	10.4695033311041	0	false	1	338	920.5	788	3	3	2
1	95	12	lampi	5	72.591196939024	1	true	2	136	1544.5	959	3	3	2
1	96	1	rauta	5	128.681696584939	1	true	2	362	538.5	238	1	1	1
1	96	2	helium	6	137.710605267178	1	false	3	398	1110	152	1	1	1
1	96	3	ranta	5	36.2286185218262	0	false	1	310	1443.5	422	1	1	1
1	96	4	plutonium	9	46.2100908893284	1	true	1	422	1242.5	651	1	1	1
1	96	5	hopea	5	37.9852247591087	1	true	1	234	1338.5	908	1	1	1
1	96	6	kallio	6	30.0972457211619	0	false	1	692	940	799	1	1	1
1	96	7	typpi	5	21.3932419235609	1	true	1	338	500.5	914	1	1	1
1	96	8	metsÃ¤	6	121.922258950766	0	false	2	577	404.5	775	1	1	1
1	96	9	pelto	5	80.8630700629156	0	false	1	283	133.5	669	1	1	1
1	96	10	saari	5	86.3233514177943	0	false	1	62	218.5	489	1	1	1
1	96	11	joki	4	65.1700382447099	0	false	2	298	81	139	1	1	1
1	96	12	vety	4	50.264392963608	1	true	1	578	680	539	1	1	1
1	97	1	kartano	7	96.3412146667025	1	true	2	1070	829.5	451	3	3	3
1	97	2	karhu	5	97.9442719101021	0	false	1	582	1008.5	294	3	3	3
1	97	3	niitty	6	134.507274152739	0	false	1	216	373	159	3	3	3
1	97	4	viulu	5	92.2015531322548	1	false	1	450	115.5	221	3	3	3
1	97	5	aitta	5	41.0024743155825	1	true	1	418	595.5	603	3	3	3
1	97	6	varvas	6	17.013318312428	0	false	1	475	548	715	3	3	3
1	97	7	seepra	6	48.6828193513892	0	false	1	307	794	952	3	3	3
1	97	8	fasaani	7	19.405218370325	1	true	1	378	969.5	713	3	3	3
1	97	9	jÃ¤rvi	6	35.6069656106779	0	false	1	166	1189.5	944	3	3	3
1	97	10	joutsen	7	57.6755771535925	1	false	1	420	1514.5	614	3	3	3
1	97	11	kitara	6	74.8102800422509	1	false	1	194	1554	212	3	3	3
1	98	1	sohva	5	74.3048046898719	0	false	1	294	958.5	276	1	3	1
1	98	2	vinssi	6	42.8575407600576	1	true	1	310	1451	471	1	3	1
1	98	3	jakkara	7	88.1256532851104	0	false	3	1254	1044.5	529	1	3	1
1	98	4	kirves	6	68.0840700514563	1	true	2	756	1012	428	1	3	1
1	98	5	saha	4	88.5814282314602	1	false	2	415	1190	635	1	3	1
1	98	6	meisseli	8	9.70662145135986	1	true	1	304	986	757	1	3	1
1	98	7	vasara	6	42.6505164790922	1	true	2	416	829	967	1	3	1
1	98	8	lamppu	6	98.9667115751554	0	false	1	198	263	642	1	3	1
1	98	9	verho	5	47.798222100422	0	false	2	444	372.5	298	1	3	1
1	98	10	matto	5	147.647995245449	0	false	1	120	435.5	115	1	3	1
1	98	11	pÃ¶ytÃ¤	7	59.4677938047142	0	false	1	380	321.5	453	1	3	1
1	99	1	tukka	5	56.7829095153679	1	true	3	1372	753.5	426	2	2	3
1	99	2	kulta	5	139.564259035041	0	false	1	719	568.5	209	2	2	3
1	99	3	kynsi	5	32.4920374861289	1	true	1	254	565.5	312	2	2	3
1	99	4	kumina	6	62.2105131022639	1	false	4	566	726	542	2	2	3
1	99	5	persikka	8	105.644736429118	0	false	2	645	446	767	2	2	3
1	99	6	typpi	5	51.3166795496357	0	false	1	270	216.5	737	2	2	3
1	99	7	meisseli	8	35.6684244115156	0	false	1	188	258	911	2	2	3
1	99	8	karhu	5	46.2545759898412	1	false	1	209	1131.5	808	2	2	3
1	99	9	kettu	5	72.3870333692437	1	false	1	250	1323.5	370	2	2	3
1	99	10	pippuri	7	73.4722240033607	1	true	1	178	1336.5	242	2	2	3
1	99	11	hakku	5	195.610480291829	0	false	1	744	1081.5	239	2	2	3
1	100	1	laskin	6	101.067682916781	1	true	3	877	638	489	1	1	1
1	100	2	nitoja	6	93.0129722135574	1	true	1	258	971	406	1	1	1
1	100	3	mappi	5	26.1872068002679	1	false	1	592	201.5	278	1	1	1
1	100	4	muskotti	8	62.3874998967086	0	false	2	797	281	540	1	1	1
1	100	5	kumi	4	133.052396348412	1	true	3	512	894	584	1	1	1
1	100	6	vanilja	7	44.3150019745007	0	false	1	270	311.5	950	1	1	1
1	100	7	vihko	5	4.28028036464908	1	true	1	454	1045.5	711	1	1	1
1	100	8	meirami	7	39.3779684595333	0	false	1	281	1185.5	872	1	1	1
1	100	9	pippuri	7	62.5353931785833	0	false	1	272	1556.5	867	1	1	1
1	100	10	paperi	6	23.9085089455617	1	true	1	268	1320	329	1	1	1
1	100	11	sahrami	7	158.032452996212	0	false	1	456	1208.5	142	1	1	1
1	101	1	fasaani	7	72.2137002237111	0	false	1	350	947.5	261	3	3	3
1	101	2	lakki	5	76.7794119539867	0	false	1	330	1590.5	153	3	3	3
1	101	3	jyrÃ¤	5	19.454410810919	0	false	1	697	1602	256	3	3	3
1	101	4	harppu	6	85.2404158835467	1	false	1	496	1526	529	3	3	3
1	101	5	tuuba	5	77.9073071027359	1	true	1	398	1133.5	507	3	3	3
1	101	6	vuori	5	39.6985428261728	1	true	2	1016	822.5	519	3	3	3
1	101	7	saha	4	31.124519273396	0	false	1	420	948	773	3	3	3
1	101	8	tukka	5	36.948518238219	1	true	1	188	870.5	931	3	3	3
1	101	9	kana	4	37.3255529095016	0	false	1	242	590	779	3	3	3
1	101	10	kainalo	7	47.716772732447	1	false	1	152	284.5	854	3	3	3
1	101	11	solmio	6	85.7977068458126	0	false	1	176	158	716	3	3	3
1	101	12	niitty	6	41.9860322011976	1	true	1	254	187	262	3	3	3
1	102	1	ananas	6	43.4766724813637	1	false	2	572	766	518	1	1	2
1	102	2	pyÃ¶rÃ¤	7	142.5173161247	0	false	5	1085	679.5	115	1	1	2
1	102	3	mansikka	8	92.3300761555607	1	false	2	534	961	188	1	1	2
1	102	4	vene	4	91.0746095242795	0	false	1	366	1397	160	1	1	2
1	102	5	huivi	5	69.5956836379461	0	false	2	604	1298.5	327	1	1	2
1	102	6	mappi	5	11.8674723509263	1	false	1	602	1121.5	547	1	1	2
1	102	7	laskin	6	22.8136735314591	1	false	1	430	856	661	1	1	2
1	102	8	hanska	6	29.5643873604714	0	false	1	291	705	811	1	1	2
1	102	9	lakki	5	78.8089124376495	0	false	2	270	213.5	613	1	1	2
1	103	1	kansio	6	79.7870311452559	0	false	2	868	878	365	1	2	2
1	103	2	meisseli	8	95.6413634365383	1	true	1	575	1381	170	1	2	2
1	103	3	karhu	5	46.556634328525	0	false	1	316	1351.5	290	1	2	2
1	103	4	pihdit	6	51.8316987952353	1	true	1	578	1381	494	1	2	2
1	103	5	viivoitin	9	67.8821691797498	0	false	2	740	838.5	730	1	2	2
1	103	6	mappi	5	38.4146326287263	0	false	1	271	1269.5	787	1	2	2
1	103	7	tikka	5	31.176813499779	1	true	1	244	524.5	707	1	2	2
1	103	8	joutsen	7	93.3849607806311	1	true	1	378	474.5	872	1	2	2
1	103	9	jyrÃ¤	5	98.6733794209858	1	false	2	380	220	961	1	2	2
1	103	10	pulu	4	47.3899398606919	1	true	1	336	154	255	1	2	2
1	103	11	hevonen	7	148.189911937352	0	false	2	258	135.5	60	1	2	2
1	104	1	salvia	6	64.5695485114953	0	false	2	394	623	165	1	1	3
1	104	2	sormi	5	114.653168318674	1	false	3	401	342.5	54	1	1	3
1	104	3	saksofoni	9	99.1366439776122	0	false	3	916	843.5	314	1	1	3
1	104	4	bussi	5	61.6113080085437	1	false	2	504	1105.5	295	1	1	3
1	104	5	tuoli	5	132.984137775902	1	false	1	522	1088.5	178	1	1	3
1	104	6	viulu	5	68.4621296776546	0	false	1	230	1474.5	212	1	1	3
1	104	7	viila	5	19.4692629547192	0	false	1	304	1585.5	604	1	1	3
1	104	8	hylly	5	31.0630536167969	1	false	1	250	1142.5	739	1	1	3
1	104	9	jyrÃ¤	5	57.6310029411253	0	false	1	234	1548	916	1	1	3
1	104	10	kainalo	7	73.6846530832575	1	true	1	268	143.5	514	1	1	3
1	104	11	kaneli	6	54.5052373630278	0	false	1	378	444	536	1	1	3
1	105	1	meirami	7	80.4901137146136	0	false	2	768	1065.5	288	2	2	3
1	105	2	kynÃ¤	5	34.3048004226842	0	false	2	624	1317	321	2	2	3
1	105	3	kulta	5	46.014503148464	1	true	1	667	1002.5	567	2	2	3
1	105	4	pihdit	6	1.69499262535269	1	false	1	668	847	807	2	2	3
1	105	5	saha	4	31.0680366293076	1	false	1	238	856	940	2	2	3
1	105	6	sakset	6	44.5371754829603	0	false	1	322	276	998	2	2	3
1	105	7	pusero	6	73.5714136061011	1	true	1	86	272	761	2	2	3
1	105	8	lakki	5	116.653524363396	1	false	2	565	324.5	543	2	2	3
1	105	9	vety	4	30.0378993939323	1	false	1	148	518	499	2	2	3
1	105	10	omena	5	73.913101680284	0	false	1	194	147.5	482	2	2	3
1	105	11	luumu	5	26.5074197159965	0	false	1	314	227.5	175	2	2	3
1	105	12	minttu	6	130.158169931818	0	false	1	220	504	93	2	2	3
1	106	1	hakku	5	63.9494181073382	0	false	2	478	797.5	391	1	2	2
1	106	2	kitara	6	133.485321603944	0	false	2	464	898	212	1	2	2
1	106	3	talo	4	35.5163567951444	1	false	1	714	426	296	1	2	2
1	106	4	kynsi	5	117.433690899494	1	true	2	1195	244.5	331	1	2	2
1	106	5	kirkko	6	40.1364236074915	1	true	1	322	1377	357	1	2	2
1	106	6	vinssi	6	29.182272015729	0	false	1	216	1472	663	1	2	2
1	106	7	oboe	4	26.9889180961372	0	false	1	424	1128	674	1	2	2
1	106	8	jyrÃ¤	5	46.109249614367	0	false	1	209	1172	985	1	2	2
1	106	9	trumpetti	9	65.6348337394101	0	false	1	314	683.5	586	1	2	2
1	106	10	suu	3	47.0410480325429	1	false	1	258	387.5	684	1	2	2
1	106	11	huvila	6	32.5180565224923	1	false	1	52	379	921	1	2	2
1	107	1	pihdit	6	130.695405045472	0	false	1	238	623	181	1	1	3
1	107	2	kana	4	104.029350185416	1	true	1	240	404	100	1	1	3
1	107	3	hylly	5	67.7402699357153	1	true	2	422	363.5	274	1	1	3
1	107	4	peili	5	119.177598566174	1	true	1	322	92.5	279	1	1	3
1	107	5	vanilja	7	104.331303068638	0	false	1	454	273.5	772	1	1	3
1	107	6	neilikka	8	76.6698910916143	0	false	1	377	509	654	1	1	3
1	107	7	ankka	5	33.0349421068056	1	false	1	316	730.5	774	1	1	3
1	107	8	karhu	5	100.540617165402	0	false	1	410	1238.5	831	1	1	3
1	107	9	saha	4	30.0862776029206	0	false	1	256	1074	919	1	1	3
1	107	10	kansio	6	26.6109094170042	1	false	1	330	1071	645	1	1	3
1	107	11	seepra	6	31.8682520486133	0	false	2	450	1199	441	1	1	3
1	107	12	paperi	6	85.5374070217234	1	false	1	483	1263	207	1	1	3
1	108	1	oboe	4	91.9632060928624	1	false	3	388	724	270	2	2	3
1	108	2	puku	4	76.0841670597281	0	false	2	472	659	150	2	2	3
1	108	3	happi	5	109.458604115953	0	false	2	424	421.5	76	2	2	3
1	108	4	huvila	6	57.36897855113	1	false	1	264	1182	256	2	2	3
1	108	5	lato	4	35.7216796917502	1	true	1	239	1155	379	2	2	3
1	108	6	niska	5	55.8836586132297	1	false	1	464	1448.5	585	2	2	3
1	108	7	minttu	6	26.7147337624764	0	false	1	308	1109	772	2	2	3
1	108	8	paita	5	16.0962728605103	0	false	1	404	722.5	943	2	2	3
1	108	9	vety	4	37.6587838359127	0	false	1	542	512	712	2	2	3
1	108	10	polvi	5	52.1949662323868	1	true	1	272	339.5	652	2	2	3
1	108	11	pippuri	7	14.1266627339935	0	false	1	196	200.5	990	2	2	3
1	108	12	saksofoni	9	54.4615570838734	1	true	1	409	283.5	373	2	2	3
2	1	1	meirami	7	26.646403134382	0	false	1	370	399.5	94	3	3	3
2	1	2	raspi	5	51.1334655582819	0	false	1	378	196.5	221	3	3	3
2	1	3	kallio	6	117.683604994766	1	false	2	528	378	356	3	3	3
2	1	4	tongit	6	25.286787063603	0	false	1	279	161	426	3	3	3
2	1	5	apina	5	9.03762136847967	1	false	1	266	296.5	532	3	3	3
2	1	6	ranta	5	34.5207268357015	1	true	2	516	445.5	760	3	3	3
2	1	7	lammas	6	42.2133106969828	1	false	1	396	823	704	3	3	3
2	1	8	skootteri	9	29.4645974009488	0	false	1	218	815.5	949	3	3	3
2	1	9	muskotti	8	29.7498655459146	0	false	1	328	1315	725	3	3	3
2	1	10	rekka	5	57.6486088297021	0	false	1	296	1577.5	828	3	3	3
2	1	11	sauna	5	48.3001915110075	1	false	1	362	1190.5	304	3	3	3
2	2	1	lipasto	7	87.004416896533	1	true	3	775	794.5	326	2	2	3
2	2	2	kumina	6	52.3290668632289	0	false	2	330	177	187	2	2	3
2	2	3	kurkuma	7	60.2689943403386	0	false	2	802	224.5	341	2	2	3
2	2	4	tussi	5	2.76383791131101	0	false	1	489	248.5	527	2	2	3
2	2	5	takki	5	44.4791917642396	1	true	1	200	203.5	871	2	2	3
2	2	6	kumi	4	49.6820309568761	0	false	1	350	71	994	2	2	3
2	2	7	omena	5	5.48620998504432	0	false	1	396	451.5	739	2	2	3
2	2	8	lakki	5	49.6677480866608	1	false	1	248	1292.5	574	2	2	3
2	2	9	pÃ¶ytÃ¤	7	98.0790793186803	1	true	1	216	1395.5	400	2	2	3
2	2	10	helium	6	71.2036298232049	1	true	1	274	1209	208	2	2	3
2	2	11	banaani	7	54.8877445337299	0	false	1	172	502.5	156	2	2	3
2	3	1	rumpu	5	124.788003137464	1	true	3	884	785.5	54	3	3	2
2	3	2	saksofoni	9	44.2077199140603	1	true	1	668	941.5	165	3	3	2
2	3	3	komero	6	55.0564053241327	0	false	2	426	1365	303	3	3	2
2	3	4	aitta	5	66.3328055390208	1	true	3	938	984.5	602	3	3	2
2	3	5	mÃ¶kki	6	18.7379854840375	1	false	1	342	629.5	571	3	3	2
2	3	6	matto	5	9.67326211781738	0	false	1	434	480.5	767	3	3	2
2	3	7	oboe	4	47.4026338930655	1	true	1	466	555	887	3	3	2
2	3	8	seepra	6	62.2305594911569	0	false	2	439	130	960	3	3	2
2	3	9	sohva	5	26.5652423290284	0	false	1	256	190.5	713	3	3	2
2	4	1	saksofoni	9	35.5116525238219	0	false	2	620	783.5	72	1	2	3
2	4	2	omena	5	64.0023163643317	1	true	1	685	140.5	356	1	2	3
2	4	3	pelto	5	40.3914446386856	1	true	1	362	623.5	429	1	2	3
2	4	4	meri	4	40.3678783192775	1	true	1	607	1090	159	1	2	3
2	4	5	typpi	5	45.8279227109412	0	false	1	360	1544.5	85	1	2	3
2	4	6	kirves	6	35.7117361661402	0	false	1	344	1544	270	1	2	3
2	4	7	tuuba	5	61.6277469975984	0	false	1	514	1264.5	463	1	2	3
2	4	8	limusiini	9	31.0722416313983	1	false	1	300	1270.5	605	1	2	3
2	4	9	uraani	6	16.3318829287991	0	false	1	329	851	666	1	2	3
2	4	10	juna	4	4.00132478061957	1	true	1	218	1022	986	1	2	3
2	5	1	norsu	5	50.8841203872373	0	false	2	510	531.5	282	3	3	3
2	5	2	huivi	5	58.2110857139772	1	false	1	255	811.5	282	3	3	3
2	5	3	joutsen	7	27.7787778708855	1	false	1	806	305.5	597	3	3	3
2	5	4	tussi	5	36.0778443366356	0	false	2	258	835.5	715	3	3	3
2	5	5	solmio	6	16.7393339174533	1	false	1	346	726	839	3	3	3
2	5	6	varpunen	8	40.1469363712849	1	true	1	355	646	984	3	3	3
2	5	7	mango	5	22.1871697158516	0	false	1	450	1365.5	939	3	3	3
2	5	8	hevonen	7	132.360792438559	0	false	2	420	1233.5	402	3	3	3
2	5	9	oboe	4	158.130584012075	1	true	1	592	1450	307	3	3	3
2	5	10	omena	5	21.5424070150018	0	false	1	310	1523.5	175	3	3	3
2	5	11	paperi	6	87.8773173236416	0	false	1	416	996	431	3	3	3
2	6	1	kÃ¤si	5	74.442378315276	1	false	4	797	662	377	1	2	1
2	6	2	paviljonki	10	42.7401088740847	0	false	3	634	526	186	1	2	1
2	6	3	sauna	5	62.7753430894647	0	false	1	234	223.5	169	1	2	1
2	6	4	niska	5	59.7174741590075	1	true	2	769	1026.5	133	1	2	1
2	6	5	linna	5	115.441196977202	0	false	2	476	715.5	503	1	2	1
2	6	6	mÃ¶kki	6	24.65363119746	0	false	2	416	994.5	427	1	2	1
2	6	7	kynsi	5	37.3419455840212	1	false	1	498	533.5	603	1	2	1
2	6	8	talo	4	65.2157165337301	0	false	2	511	1027	651	1	2	1
2	6	9	sormi	5	60.2605701441405	1	false	2	190	986.5	777	1	2	1
2	7	1	kotka	5	54.6960328166011	1	true	5	522	389.5	368	1	2	2
2	7	2	fasaani	7	93.0367361903157	1	true	2	491	558.5	77	1	2	2
2	7	3	puku	4	52.6397737459017	0	false	2	264	337	210	1	2	2
2	7	4	kenkÃ¤	6	16.8292632043117	0	false	1	336	135.5	451	1	2	2
2	7	5	linna	5	23.8825731444499	1	true	1	418	466.5	605	1	2	2
2	7	6	sauna	5	44.1438568772598	1	true	1	336	1068.5	133	1	2	2
2	7	7	niitty	6	24.2601937337689	0	false	1	178	939	816	1	2	2
2	7	8	aitta	5	57.4551973280051	1	true	1	320	1297.5	690	1	2	2
2	7	9	metsÃ¤	6	45.9495135991666	0	false	1	408	1552.5	643	1	2	2
2	7	10	lampi	5	24.0366553413739	0	false	1	234	1503.5	487	1	2	2
2	7	11	papukaija	9	31.8354268072536	1	false	1	465	1444.5	282	1	2	2
2	8	1	jyrÃ¤	5	77.2828828568406	0	false	4	1770	433	497	1	3	3
2	8	2	varvas	6	62.1285247575772	1	true	5	1037	205	415	1	3	3
2	8	3	kaneli	6	60.1935483023821	1	true	2	549	136	280	1	3	3
2	8	4	saha	4	44.1240523977569	0	false	1	380	324	801	1	3	3
2	8	5	jalka	5	50.4203897247929	1	true	1	230	834.5	730	1	3	3
2	8	6	komero	6	34.1989765928747	0	false	1	330	1003	537	1	3	3
2	8	7	niitty	6	73.1640711005067	0	false	1	128	1104	411	1	3	3
2	9	1	meisseli	8	57.1250956744695	0	false	2	396	351	95	1	1	2
2	9	2	trumpetti	9	54.996229891625	1	false	2	298	858.5	129	1	1	2
2	9	3	tongit	6	62.007156038638	0	false	1	72	1214	269	1	1	2
2	9	4	sakset	6	57.3590388032348	1	true	6	615	1024	443	1	1	2
2	9	5	kansio	6	81.1697612433475	1	false	3	398	1495	786	1	1	2
2	9	6	paperi	6	36.8947977362662	1	true	1	332	950	690	1	1	2
2	9	7	haitari	7	37.8153950164132	1	false	2	228	595.5	729	1	1	2
2	9	8	verho	5	18.6745950424634	0	false	1	264	617.5	576	1	1	2
2	9	9	lapio	5	49.3168875741363	0	false	1	240	393.5	528	1	1	2
2	9	10	viulu	5	132.247916429712	1	true	1	208	459.5	412	1	1	2
2	9	11	matto	5	74.1996684628712	0	false	1	232	228.5	922	1	1	2
2	9	12	pÃ¶ytÃ¤	7	64.9027223651555	0	false	2	234	91.5	538	1	1	2
2	10	1	vasara	6	58.2467038263004	0	false	2	488	740	304	1	2	1
2	10	2	joutsen	7	69.922433889357	1	true	5	574	1437.5	131	1	2	1
2	10	3	saha	4	67.1201702068962	0	false	2	646	1429	425	1	2	1
2	10	4	jyrÃ¤	5	49.1212225010739	0	false	1	323	934	452	1	2	1
2	10	5	raspi	5	69.2324122070003	0	false	1	304	1534.5	647	1	2	1
2	10	6	fasaani	7	18.6710712065483	1	true	1	326	1542.5	904	1	2	1
2	10	7	tongit	6	38.4738369075163	0	false	2	258	1227	963	1	2	1
2	10	8	kyyhky	6	49.7655965502274	1	true	1	242	1048	828	1	2	1
2	10	9	kotka	5	6.46279351364412	1	true	1	182	699.5	673	1	2	1
2	10	10	varpunen	8	53.7836127458913	1	false	1	232	389	826	1	2	1
2	10	11	hakku	5	63.6382039344292	0	false	1	274	198.5	710	1	2	1
2	10	12	ankka	5	54.3604709324708	1	false	1	333	307.5	354	1	2	1
2	11	1	lakki	5	69.8366813366908	1	false	3	614	591.5	231	2	2	1
2	11	2	auto	4	83.2705764360978	0	false	1	64	470	335	2	2	1
2	11	3	laiva	5	33.0542668039293	0	false	2	252	280.5	57	2	2	1
2	11	4	bussi	5	75.5508690245099	0	false	2	280	138.5	456	2	2	1
2	11	5	sukka	5	66.144727681048	1	false	1	392	369.5	565	2	2	1
2	11	6	mopo	4	59.1510569018302	0	false	4	549	880	541	2	2	1
2	11	7	solmio	6	44.9558405549268	1	false	1	291	1133	115	2	2	1
2	11	8	hanska	6	41.0856106197779	1	false	1	225	1316	587	2	2	1
2	11	9	hattu	5	57.5593467648826	1	false	1	154	1528.5	393	2	2	1
2	11	10	kenkÃ¤	6	88.0279978188758	1	false	1	202	1384.5	758	2	2	1
2	11	11	limusiini	9	39.5012835234503	0	false	1	284	1129.5	948	2	2	1
2	11	12	traktori	8	29.9680069686087	0	false	2	418	523	896	2	2	1
2	12	1	paperi	6	109.294288011694	1	true	5	444	905	330	1	2	2
2	12	2	sohva	5	89.2641088292042	1	true	5	1499	732.5	218	1	2	2
2	12	3	kyyhky	6	122.625238022195	0	false	1	118	637	410	1	2	2
2	12	4	papukaija	9	15.4194293020202	0	false	1	192	380.5	648	1	2	2
2	12	5	tukaani	7	43.453576377555	0	false	1	417	773.5	675	1	2	2
2	12	6	kirahvi	7	50.6084617430723	0	false	1	362	1036.5	738	1	2	2
2	12	7	kettu	5	53.6171092096543	0	false	1	158	1230.5	587	1	2	2
2	12	8	tuoli	5	66.2272731235198	1	false	2	442	1367.5	406	1	2	2
2	12	9	nitoja	6	90.3192897447716	1	true	1	262	1393	235	1	2	2
2	13	1	luumu	5	49.4826888921772	0	false	1	278	524.5	135	3	3	1
2	13	2	persikka	8	78.0564577725636	0	false	1	289	194	310	3	3	1
2	13	3	maja	4	75.8792231114684	1	false	1	308	92	465	3	3	1
2	13	4	kiivi	5	38.4865028289139	0	false	1	330	175.5	905	3	3	1
2	13	5	banaani	7	39.0830567095939	0	false	2	206	659.5	971	3	3	1
2	13	6	pÃ¤Ã¤rynÃ¤	10	16.9621814634792	0	false	1	226	1007.5	694	3	3	1
2	13	7	aitta	5	104.349083063518	1	true	3	696	1002.5	471	3	3	1
2	13	8	huvila	6	74.0899434824486	1	true	4	556	665	491	3	3	1
2	13	9	talo	4	53.3207927993307	1	false	5	331	1369	485	3	3	1
2	13	10	kirkko	6	108.852745027399	1	true	1	212	1375	758	3	3	1
2	13	11	mÃ¶kki	6	68.9831841828138	1	true	1	264	1499.5	980	3	3	1
2	13	12	ananas	6	50.4237953647346	0	false	3	536	1509	51	3	3	1
2	14	1	paperi	6	74.0272438255795	1	false	3	623	938	347	2	2	3
2	14	2	happi	5	40.0644805282684	0	false	1	546	686.5	77	2	2	3
2	14	3	karsia	6	77.2745726551086	0	false	2	173	1367	330	2	2	3
2	14	4	natrium	7	98.9335142409875	0	false	3	274	1395.5	100	2	2	3
2	14	5	kiivi	5	33.7663397483353	0	false	1	928	1544.5	478	2	2	3
2	14	6	hanska	6	36.9179089331993	1	false	1	170	1559	673	2	2	3
2	14	7	linna	5	182.410964582725	0	false	1	542	1209.5	736	2	2	3
2	14	8	hakku	5	43.8944597870848	1	false	1	366	508.5	880	2	2	3
2	14	9	viila	5	37.68379227201	1	false	1	250	133.5	782	2	2	3
2	14	10	sakset	6	49.1616273123663	1	false	1	326	285	452	2	2	3
2	15	1	kirahvi	7	31.6472589650352	1	false	1	380	533.5	53	3	3	3
2	15	2	mappi	5	82.8197531467034	0	false	3	260	469.5	357	3	3	3
2	15	3	kÃ¤si	5	58.6772538360118	1	false	2	302	187	215	3	3	3
2	15	4	meirami	7	22.9390322376512	1	true	1	305	400.5	575	3	3	3
2	15	5	puku	4	87.3466770976435	0	false	1	424	682	812	3	3	3
2	15	6	karhu	5	38.2221069412858	1	false	3	394	799.5	957	3	3	3
2	15	7	kenkÃ¤	6	64.034931873158	0	false	1	358	1280.5	197	3	3	3
2	15	8	kynÃ¤	5	46.022328956424	0	false	2	322	1573	187	3	3	3
2	15	9	varvas	6	69.2843741402057	1	false	1	214	1485	81	3	3	3
2	16	1	saari	5	36.2310640197055	1	false	1	399	723.5	310	1	2	3
2	16	2	plutonium	9	64.1976844049629	1	true	2	700	1041.5	350	1	2	3
2	16	3	verho	5	73.3263615625377	0	false	1	468	1194.5	72	1	2	3
2	16	4	vihko	5	69.5654468827736	0	false	1	282	1525.5	417	1	2	3
2	16	5	kumi	4	14.7434934801763	0	false	1	370	1417	622	1	2	3
2	16	6	lampi	5	26.1128723046699	1	true	1	344	1444.5	770	1	2	3
2	16	7	kulta	5	18.497935019888	1	false	1	277	1002.5	725	1	2	3
2	16	8	kynsi	5	69.6280681501684	0	false	5	482	661.5	585	1	2	3
2	16	9	omena	5	45.0997919462049	1	true	2	240	325.5	690	1	2	3
2	16	10	banaani	7	44.8970861845286	1	false	2	312	575.5	997	1	2	3
2	17	1	verho	5	51.2876720079982	1	false	1	402	406.5	371	1	3	1
2	17	2	hylly	5	55.76440861909	1	true	3	772	391.5	605	1	3	1
2	17	3	huilu	5	32.9178614129169	0	false	1	330	155.5	655	1	3	1
2	17	4	peili	5	12.619231355356	1	false	1	362	670.5	809	1	3	1
2	17	5	lamppu	6	101.492991002838	1	false	4	1038	1064	455	1	3	1
2	17	6	klarinetti	10	36.267871456704	0	false	1	390	1043	342	1	3	1
2	17	7	saksofoni	9	45.7198961066187	0	false	1	216	1237.5	579	1	3	1
2	17	8	trumpetti	9	42.1716788852423	0	false	1	261	1465.5	269	1	3	1
2	17	9	tuoli	5	33.7370967926999	1	true	1	258	1451.5	752	1	3	1
2	17	10	rumpu	5	46.2554494086913	0	false	1	260	1354.5	853	1	3	1
2	17	11	matto	5	21.7143869358542	1	false	1	352	1289.5	971	1	3	1
2	18	1	kurkuma	7	82.7241206807492	0	false	3	874	620.5	617	3	3	1
2	18	2	salvia	6	42.9896227764163	0	false	3	411	794	855	3	3	1
2	18	3	kupari	6	35.4487940556515	1	false	1	190	1179	671	3	3	1
2	18	4	plutonium	9	42.1865819900119	1	true	1	348	979.5	242	3	3	1
2	18	5	muskotti	8	25.4774822146931	0	false	1	210	1044	78	3	3	1
2	18	6	helium	6	52.035382193273	1	true	1	260	1452	102	3	3	1
2	18	7	pippuri	7	42.4540233664608	0	false	1	470	1527.5	431	3	3	1
2	18	8	kumina	6	5.43959557320212	0	false	1	284	196	379	3	3	1
2	18	9	rauta	5	15.3619302172611	1	true	1	227	207.5	266	3	3	1
2	18	10	kulta	5	58.0942449817536	1	false	1	320	121.5	689	3	3	1
2	18	11	minttu	6	92.995445587405	0	false	1	124	328	968	3	3	1
2	18	12	happi	5	78.3277505102757	1	true	1	538	878.5	997	3	3	1
2	19	1	lammas	6	76.9905360566703	0	false	4	1374	738	418	2	2	1
2	19	2	vanilja	7	41.0233190210404	1	true	2	488	365.5	401	2	2	1
2	19	3	lehmÃ¤	6	49.5188337907912	0	false	1	350	259.5	511	2	2	1
2	19	4	meirami	7	7.12795202004058	1	true	1	251	504.5	634	2	2	1
2	19	5	kettu	5	67.8448597905545	0	false	1	135	268.5	921	2	2	1
2	19	6	kumina	6	38.9504967875892	1	true	1	242	797	893	2	2	1
2	19	7	kurkuma	7	28.9762281879473	1	true	1	442	1222.5	687	2	2	1
2	19	8	neilikka	8	63.8689259342914	1	false	1	466	1377	435	2	2	1
2	19	9	kissa	5	87.398020337036	0	false	2	232	1127.5	349	2	2	1
2	19	10	norsu	5	35.1797797036877	0	false	1	283	1179.5	244	2	2	1
2	19	11	kirahvi	7	28.4691640200411	0	false	1	214	1463.5	187	2	2	1
2	19	12	minttu	6	22.6140885290565	1	true	1	235	1569	693	2	2	1
2	20	1	pÃ¤Ã¤rynÃ¤	10	36.5789277118583	0	false	2	488	629.5	561	1	2	2
2	20	2	viivoitin	9	61.6229251171997	1	true	1	396	374.5	130	1	2	2
2	20	3	nitoja	6	52.479417870247	1	true	1	366	1089	228	1	2	2
2	20	4	vihko	5	35.5659303266483	1	true	1	396	1314.5	311	1	2	2
2	20	5	luumu	5	109.65662132311	0	false	1	239	1580.5	374	1	2	2
2	20	6	lammas	6	35.8110220462918	0	false	1	318	1129	513	1	2	2
2	20	7	hevonen	7	27.5889923701465	0	false	1	266	1024.5	793	1	2	2
2	20	8	vasara	6	57.6192224869445	1	false	1	166	996	974	1	2	2
2	20	9	kiivi	5	59.2332441981679	0	false	2	298	502.5	853	1	2	2
2	20	10	hakku	5	32.4850935045599	1	true	1	412	470.5	672	1	2	2
2	20	11	meisseli	8	15.0451753063897	1	false	1	426	885	683	1	2	2
2	20	12	koira	5	97.4335611604782	0	false	3	843	854.5	563	1	2	2
2	21	1	vuori	5	43.1317996362487	0	false	2	714	504.5	583	1	1	1
2	21	2	lammas	6	84.4688607089189	1	true	2	214	434	258	1	1	1
2	21	3	kirahvi	7	69.7834781251778	1	true	3	756	139.5	114	1	1	1
2	21	4	karhu	5	17.3731344322204	1	false	1	335	118.5	316	1	1	1
2	21	5	seepra	6	61.7311760782184	1	true	1	464	817	259	1	1	1
2	21	6	jÃ¤rvi	6	31.9083844780648	0	false	1	334	1132.5	166	1	1	1
2	21	7	saari	5	64.5228153446514	0	false	1	304	1445.5	284	1	1	1
2	21	8	kettu	5	109.24001647748	1	false	1	394	1154.5	812	1	1	1
2	21	9	lehmÃ¤	6	92.1118867367671	1	true	2	360	898.5	767	1	1	1
2	21	10	kallio	6	19.8907239687247	0	false	1	312	1059	934	1	1	1
2	21	11	niitty	6	76.5655183486666	0	false	1	158	177	971	1	1	1
2	22	1	hakku	5	26.6806294585398	1	true	2	589	783.5	326	2	2	3
2	22	2	jakkara	7	26.8832808341115	0	false	2	738	1016.5	259	2	2	3
2	22	3	haitari	7	56.9578414267956	1	false	1	322	1012.5	75	2	2	3
2	22	4	happi	5	62.2238511350695	0	false	2	306	1480.5	120	2	2	3
2	22	5	kyyhky	6	21.7257681107021	1	false	1	363	1047	607	2	2	3
2	22	6	varpunen	8	30.159086524628	1	false	1	336	789	698	2	2	3
2	22	7	kirves	6	78.3975286600285	1	false	1	292	456	849	2	2	3
2	22	8	niska	5	13.79826438361	0	false	1	226	236.5	716	2	2	3
2	22	9	rauta	5	78.059331921302	0	false	1	248	352.5	529	2	2	3
2	22	10	peili	5	32.350408034521	0	false	1	390	253.5	241	2	2	3
2	22	11	kynsi	5	58.4920037270053	0	false	1	282	1584.5	712	2	2	3
2	22	12	rumpu	5	32.128756589697	1	false	1	214	1490.5	933	2	2	3
2	23	1	sakset	6	81.474394955292	1	false	4	483	818	234	1	3	3
2	23	2	pusero	6	122.102213009374	1	true	2	228	1025	72	1	3	3
2	23	3	tongit	6	66.8325264904818	0	false	2	278	1478	337	1	3	3
2	23	4	solmio	6	61.3966317956054	1	false	2	146	1437	479	1	3	3
2	23	5	sauna	5	61.5033704571338	1	true	2	272	1089.5	544	1	3	3
2	23	6	tukka	5	124.357543067529	0	false	2	252	934.5	713	1	3	3
2	23	7	nenÃ¤	5	72.161724320239	0	false	2	307	1603	775	1	3	3
2	23	8	mÃ¶kki	6	52.9985735657103	1	true	1	426	347.5	689	1	3	3
2	23	9	mopo	4	38.1518965688754	0	false	3	382	78	834	1	3	3
2	23	10	hakku	5	92.0068113506395	0	false	2	364	337.5	961	1	3	3
2	23	11	laiva	5	104.560935371059	0	false	2	199	132.5	304	1	3	3
2	23	12	viivoitin	9	85.7930489851919	1	false	2	279	444.5	335	1	3	3
2	24	1	viila	5	92.0117421585361	1	true	4	639	835.5	421	3	3	2
2	24	2	happi	5	90.7895446584664	0	false	4	368	547.5	441	3	3	2
2	24	3	jyrÃ¤	5	74.9554204992078	1	true	3	452	670	208	3	3	2
2	24	4	pÃ¶ytÃ¤	7	31.3090466159543	0	false	1	398	350.5	141	3	3	2
2	24	5	peili	5	27.2044110736179	0	false	2	160	361.5	496	3	3	2
2	24	6	tuoli	5	13.7864643763367	0	false	1	416	147.5	713	3	3	2
2	24	7	meisseli	8	56.4625515150761	1	false	2	394	869	672	3	3	2
2	24	8	vene	4	83.3929769911955	1	false	3	632	1000	419	3	3	2
2	24	9	juna	4	158.742141222802	1	true	1	312	1136	171	3	3	2
2	24	10	rekka	5	92.2130686507172	1	true	3	717	1362.5	239	3	3	2
2	24	11	hiili	5	40.4708802277205	0	false	2	164	694.5	942	3	3	2
2	25	1	nenÃ¤	5	91.6484972056597	1	true	6	786	743	541	1	1	1
2	25	2	kÃ¤si	5	76.0713348448201	1	true	4	870	1004	571	1	1	1
2	25	3	sormi	5	54.1305431341678	1	true	1	323	881.5	236	1	1	1
2	25	4	vety	4	75.7728422323199	0	false	2	230	953	103	1	1	1
2	25	5	typpi	5	41.7064263633316	0	false	1	192	703.5	101	1	1	1
2	25	6	niska	5	32.8043475805438	1	true	2	334	401.5	367	1	1	1
2	25	7	rauta	5	21.9306567991746	0	false	2	164	553.5	866	1	1	1
2	25	8	tukka	5	53.0204950938786	1	true	1	140	1077.5	894	1	1	1
2	25	9	polvi	5	46.6997886649304	1	true	2	456	1244.5	656	1	1	1
2	25	10	happi	5	56.2734698874933	0	false	3	219	1562.5	995	1	1	1
2	26	1	symbaali	8	61.1193275136115	1	true	3	466	653	315	1	3	2
2	26	2	omena	5	23.5657399629207	0	false	1	200	278.5	425	1	3	2
2	26	3	mango	5	76.8504027315407	0	false	1	70	208.5	310	1	3	2
2	26	4	hopea	5	18.9901132171454	0	false	1	290	136.5	657	1	3	2
2	26	5	hiili	5	71.0670421975752	0	false	2	406	543.5	796	1	3	2
2	26	6	rumpu	5	74.9558029874639	1	false	3	276	834.5	802	1	3	2
2	26	7	kumi	4	106.272345476485	1	false	3	448	1350	630	1	3	2
2	26	8	kupari	6	103.486839321765	0	false	6	866	1566	652	1	3	2
2	26	9	kansio	6	32.3467804496723	1	true	2	268	980	243	1	3	2
2	26	10	oboe	4	146.4597391777	1	true	1	206	940	80	1	3	2
2	26	11	klemmari	8	8.13464811777378	1	true	1	260	1493	341	1	3	2
2	27	1	paviljonki	10	106.633585993105	1	true	2	362	577	238	1	1	1
2	27	2	takki	5	51.8814898771325	0	false	3	528	842.5	66	1	1	1
2	27	3	hattu	5	109.50039269336	0	false	1	106	1137.5	78	1	1	1
2	27	4	housut	6	41.4076029068889	0	false	2	436	1165	269	1	1	1
2	27	5	kartano	7	91.0775619502173	1	true	3	576	719.5	506	1	1	1
2	27	6	lato	4	81.0539890618318	1	false	2	254	796	642	1	1	1
2	27	7	kirkko	6	37.4050651650281	1	true	1	450	667	862	1	1	1
2	27	8	sauna	5	64.9573714061769	1	true	1	192	948.5	903	1	1	1
2	27	9	kenkÃ¤	6	89.1117612888445	0	false	1	248	1111.5	778	1	1	1
2	27	10	huvila	6	28.2153008135657	1	true	1	202	1265	541	1	1	1
2	27	11	huivi	5	140.723917654392	0	false	1	328	107.5	742	1	1	1
2	27	12	puku	4	53.7875801117001	0	false	2	282	105	441	1	1	1
2	28	1	koira	5	37.2177605452021	0	false	1	282	437.5	109	1	1	1
2	28	2	kettu	5	29.2476597354387	0	false	1	194	113.5	173	1	1	1
2	28	3	limusiini	9	104.752437234934	1	true	2	382	1003.5	171	1	1	1
2	28	4	metro	5	96.7867017188823	1	true	7	579	1469.5	317	1	1	1
2	28	5	skootteri	9	46.1056580041973	1	false	1	177	1492.5	451	1	1	1
2	28	6	auto	4	91.3544091985288	1	false	3	366	942	671	1	1	1
2	28	7	mopo	4	55.6939395266666	1	true	1	298	1323	898	1	1	1
2	28	8	kirahvi	7	148.539989739608	0	false	3	440	1534.5	880	1	1	1
2	28	9	lehmÃ¤	6	52.267267003355	0	false	1	142	618.5	638	1	1	1
2	28	10	traktori	8	20.7861805053261	1	false	1	236	324	548	1	1	1
2	28	11	lammas	6	151.871116411252	0	false	1	246	373	919	1	1	1
2	28	12	hevonen	7	64.6167839769142	0	false	2	240	1029.5	988	1	1	1
2	29	1	kansio	6	19.9487391542916	1	true	2	527	376	529	3	3	1
2	29	2	hattu	5	62.8270841277868	0	false	1	319	395.5	224	3	3	1
2	29	3	nitoja	6	46.7349477337151	1	false	2	382	762	190	3	3	1
2	29	4	takki	5	34.8090922030438	0	false	1	208	908.5	523	3	3	1
2	29	5	tussi	5	59.9922375313873	1	false	2	423	1230.5	100	3	3	1
2	29	6	lakki	5	74.1582584746971	0	false	1	304	1447.5	151	3	3	1
2	29	7	pusero	6	55.1122154021192	0	false	2	308	1472	565	3	3	1
2	29	8	sukka	5	89.6112003245645	0	false	2	182	1374.5	677	3	3	1
2	29	9	mappi	5	38.5378061129587	1	true	1	344	1020.5	768	3	3	1
2	29	10	housut	6	55.129793215647	0	false	1	138	1443	949	3	3	1
2	29	11	sakset	6	66.1590213047322	1	true	1	146	506	914	3	3	1
2	29	12	laskin	6	49.3244999673805	1	false	2	672	243	862	3	3	1
2	30	1	varpunen	8	50.9100714965781	0	false	2	363	758	261	1	1	1
2	30	2	pusero	6	63.0228579062693	1	true	4	460	489	186	1	1	1
2	30	3	joutsen	7	67.7166115620782	0	false	2	174	992.5	108	1	1	1
2	30	4	pingviini	9	72.812392489191	0	false	1	212	1357.5	281	1	1	1
2	30	5	hanska	6	83.2752335454502	1	false	3	460	341	349	1	1	1
2	30	6	puku	4	34.4567407146586	1	false	2	489	381	484	1	1	1
2	30	7	papukaija	9	26.7299700710644	0	false	1	224	219.5	620	1	1	1
2	30	8	kenkÃ¤	6	31.1941805470187	1	false	1	230	407.5	734	1	1	1
2	30	9	kotka	5	37.1977001977273	0	false	1	270	351.5	889	1	1	1
2	30	10	tukaani	7	60.4881252809177	0	false	1	126	736.5	745	1	1	1
2	30	11	huivi	5	111.826122619002	1	false	1	358	1539.5	697	1	1	1
2	31	1	suu	3	87.76124500311	0	false	5	1118	733.5	441	1	2	1
2	31	2	kirahvi	7	105.059903340847	1	true	3	320	549.5	421	1	2	1
2	31	3	kynsi	5	101.611292612906	0	false	2	455	317.5	282	1	2	1
2	31	4	varvas	6	47.3272616997857	0	false	1	274	120	305	1	2	1
2	31	5	koira	5	43.2648240491048	1	true	1	308	165.5	517	1	2	1
2	31	6	jalka	5	28.6834115823066	0	false	1	334	671.5	676	1	2	1
2	31	7	norsu	5	45.8393604600929	1	false	2	503	847.5	754	1	2	1
2	31	8	lehmÃ¤	6	58.885082296624	1	false	2	505	1242.5	455	1	2	1
2	31	9	kissa	5	68.4918541948053	1	true	3	598	1234.5	351	1	2	1
2	31	10	niska	5	24.5257925458077	0	false	1	274	1567.5	629	1	2	1
2	31	11	karhu	5	95.7242969431623	1	false	3	262	1528.5	809	1	2	1
2	31	12	korva	5	145.716985969378	0	false	1	328	1260.5	807	1	2	1
2	32	1	klarinetti	10	67.4545162971849	1	false	4	1502	800	465	1	1	3
2	32	2	jakkara	7	85.5009252691783	0	false	3	194	1172.5	415	1	1	3
2	32	3	kaappi	6	81.3645480219575	0	false	2	649	1428	302	1	1	3
2	32	4	viulu	5	113.672949173404	1	false	2	432	1451.5	543	1	1	3
2	32	5	vuori	5	24.5839378456748	0	false	1	332	672.5	706	1	1	3
2	32	6	raspi	5	98.0132560018844	0	false	2	354	390.5	596	1	1	3
2	32	7	pihdit	6	173.744864096755	0	false	1	436	164	576	1	1	3
2	32	8	kupari	6	5.23393733244869	1	false	1	234	185	452	1	1	3
2	32	9	lampi	5	38.0106958631383	0	false	1	134	381.5	352	1	1	3
2	32	10	paperi	6	137.801801512172	1	true	1	76	501	202	1	1	3
2	33	1	kirves	6	30.6098284869419	0	false	1	228	414	309	1	1	1
2	33	2	meisseli	8	22.968432684883	0	false	1	304	268	205	1	1	1
2	33	3	jyrÃ¤	5	88.9153302366843	0	false	2	460	1073	458	1	1	1
2	33	4	omena	5	54.1525031739069	1	false	1	344	1477.5	419	1	1	1
2	33	5	lapio	5	51.7152830408962	0	false	1	202	1517.5	653	1	1	1
2	33	6	pihdit	6	12.1663305889656	0	false	1	262	1306	915	1	1	1
2	33	7	kiivi	5	44.9778089728702	1	true	1	228	845.5	777	1	1	1
2	33	8	vasara	6	35.7183832220889	0	false	1	395	523	787	1	1	1
2	33	9	luumu	5	97.4708099894527	1	true	1	226	242.5	868	1	1	1
2	33	10	mansikka	8	14.2741935005971	1	true	2	566	532	595	1	1	1
2	33	11	aprikoosi	9	46.379280912957	1	true	2	684	1212.5	184	1	1	1
2	33	12	persikka	8	109.781473846911	1	false	1	925	850	561	1	1	1
2	34	1	harppu	6	21.8858862440792	1	false	2	544	556	468	2	2	1
2	34	2	haitari	7	55.9074917549886	1	true	2	582	624.5	145	2	2	1
2	34	3	klarinetti	10	59.0473183133662	1	true	1	254	448	633	2	2	1
2	34	4	trumpetti	9	74.0860074508	1	true	1	298	428.5	904	2	2	1
2	34	5	ankka	5	33.1125006606267	0	false	1	234	872.5	371	2	2	1
2	34	6	kana	4	100.957168779747	0	false	2	322	1073	329	2	2	1
2	34	7	joutsen	7	69.1631997524695	0	false	1	206	878.5	269	2	2	1
2	34	8	tikka	5	49.5897615265428	0	false	2	330	1422.5	339	2	2	1
2	34	9	papukaija	9	42.7181144246794	0	false	1	198	1374.5	445	2	2	1
2	34	10	tukaani	7	72.4138729802515	0	false	1	258	1210.5	675	2	2	1
2	34	11	kitara	6	56.7031656964582	1	false	1	158	1226	814	2	2	1
2	34	12	viulu	5	41.4619632916725	1	true	1	238	1331.5	102	2	2	1
2	35	1	vasara	6	21.2195216722715	0	false	1	352	610	259	3	3	1
2	35	2	housut	6	44.4600596040986	1	false	1	160	769	94	3	3	1
2	35	3	huivi	5	68.1632778096276	1	false	2	240	1077.5	190	3	3	1
2	35	4	kenkÃ¤	6	30.9007985019555	1	false	2	330	1352.5	429	3	3	1
2	35	5	kirves	6	41.7905790818935	0	false	1	309	1293	556	3	3	1
2	35	6	hakku	5	9.41803588865541	0	false	1	290	1072.5	665	3	3	1
2	35	7	hattu	5	15.4872140812994	1	false	1	262	1364.5	864	3	3	1
2	35	8	lapio	5	18.4050889701734	0	false	1	330	361.5	916	3	3	1
2	35	9	tongit	6	66.1978551861275	0	false	2	406	541	588	3	3	1
2	36	1	fasaani	7	119.225922208674	1	false	4	932	428.5	280	1	1	2
2	36	2	apina	5	26.6048634306439	0	false	2	671	214.5	372	1	1	2
2	36	3	jÃ¤rvi	6	107.037599615092	1	true	2	331	142.5	480	1	1	2
2	36	4	housut	6	54.668869569436	0	false	1	308	377	525	1	1	2
2	36	5	kallio	6	32.1212857775028	1	false	1	268	299	658	1	1	2
2	36	6	paita	5	78.1815086338442	0	false	2	416	636.5	637	1	1	2
2	36	7	metsÃ¤	6	34.8136424408593	1	false	1	240	664.5	908	1	1	2
2	36	8	koira	5	33.3708031069077	0	false	1	224	1281.5	870	1	1	2
2	36	9	kotka	5	32.4042774954171	1	false	1	176	1462.5	477	1	1	2
2	36	10	hattu	5	72.9813160837953	0	false	2	275	1455.5	301	1	1	2
2	37	1	happi	5	40.1337632790484	0	false	3	726	776.5	393	2	2	1
2	37	2	vene	4	34.3529830645876	1	false	2	368	643	268	2	2	1
2	37	3	helium	6	48.1270360608255	0	false	1	196	240	149	2	2	1
2	37	4	kupari	6	70.3833077986284	0	false	4	796	987	528	2	2	1
2	37	5	kulta	5	42.8139147941414	0	false	1	317	349.5	647	2	2	1
2	37	6	limusiini	9	72.81359768537	1	false	2	230	313.5	996	2	2	1
2	37	7	pyÃ¶rÃ¤	7	61.3212238951573	1	false	1	432	1114.5	749	2	2	1
2	37	8	hopea	5	50.8534462942287	0	false	1	264	1182.5	588	2	2	1
2	37	9	traktori	8	28.5059870904341	1	true	1	344	1293	412	2	2	1
2	37	10	skootteri	9	59.9778392408397	1	true	1	288	1361.5	256	2	2	1
2	37	11	uraani	6	133.041823232208	0	false	2	232	1467	87	2	2	1
2	37	12	mopo	4	33.2354750229329	1	true	1	295	1571	487	2	2	1
2	38	1	linna	5	45.927606852764	1	true	3	1134	736.5	494	1	2	3
2	38	2	puku	4	35.5026514343473	1	false	2	706	1014	361	1	2	3
2	38	3	kirahvi	7	78.8564848426372	1	true	5	1171	835.5	254	1	2	3
2	38	4	seepra	6	25.4795221448542	1	true	2	746	931	121	1	2	3
2	38	5	mango	5	20.5185282123255	0	false	1	318	524.5	323	1	2	3
2	38	6	lakki	5	31.9304556810579	1	false	1	462	316.5	424	1	2	3
2	38	7	meirami	7	25.1526241175747	0	false	1	310	200.5	603	1	2	3
2	39	1	niska	5	99.4853516959716	0	false	2	284	244.5	284	1	1	1
2	39	2	kumina	6	16.6750412293343	1	true	1	308	600	142	1	1	1
2	39	3	pippuri	7	85.6756820807398	1	true	1	444	1071.5	155	1	1	1
2	39	4	muskotti	8	127.278313215668	1	false	4	336	1308	544	1	1	1
2	39	5	tukka	5	73.9630255634011	0	false	4	538	1104.5	647	1	1	1
2	39	6	kainalo	7	36.5185719874149	0	false	1	279	1455.5	755	1	1	1
2	39	7	korva	5	66.4569221375772	0	false	1	256	786.5	759	1	1	1
2	39	8	kurkuma	7	66.3619476808811	1	true	1	290	367.5	902	1	1	1
2	39	9	sahrami	7	36.9445476356119	1	true	1	270	229.5	705	1	1	1
2	39	10	suu	3	56.6988694772656	0	false	1	198	1562.5	171	1	1	1
2	39	11	kynsi	5	27.6609727173075	0	false	2	190	643.5	617	1	1	1
2	40	1	bussi	5	107.666807555703	0	false	8	1108	584.5	292	1	1	3
2	40	2	pÃ¶ytÃ¤	7	67.5099298590134	1	false	4	684	413.5	434	1	1	3
2	40	3	nektariini	10	100.316404441148	0	false	1	256	223	862	1	1	3
2	40	4	varpunen	8	38.1306125086689	1	false	2	138	751	752	1	1	3
2	40	5	kulta	5	18.4626758623987	0	false	1	274	1048.5	814	1	1	3
2	40	6	uraani	6	15.5034867046094	0	false	1	250	1437	895	1	1	3
2	40	7	lato	4	147.023877312496	1	false	1	238	1413	551	1	1	3
2	40	8	sauna	5	109.882135035683	1	false	1	64	1552.5	388	1	1	3
2	40	9	juna	4	42.8137758204062	0	false	1	234	1006	163	1	1	3
2	40	10	papukaija	9	48.1423273578114	1	false	3	374	914.5	533	1	1	3
2	41	1	linna	5	44.9954353240415	0	false	1	327	385.5	299	1	1	2
2	41	2	norsu	5	116.134624181393	1	false	2	134	150.5	184	1	1	2
2	41	3	kartano	7	47.5540250090152	0	false	2	214	685.5	190	1	1	2
2	41	4	kissa	5	80.5967672685218	1	true	2	550	1011.5	180	1	1	2
2	41	5	kaneli	6	40.1117551348729	0	false	1	248	1044	349	1	1	2
2	41	6	seepra	6	96.6627953247785	1	false	1	425	1291	123	1	1	2
2	41	7	muskotti	8	34.2254103783799	0	false	2	380	1415	306	1	1	2
2	41	8	kirkko	6	42.8107696730625	0	false	1	234	1514	452	1	1	2
2	41	9	vinssi	6	58.0296751327	1	true	3	682	625	559	1	1	2
2	42	1	solmio	6	53.2966571982123	1	false	3	370	537	554	3	3	2
2	42	2	jÃ¤rvi	6	67.9680704448787	0	false	1	416	302.5	543	3	3	2
2	42	3	joki	4	50.4725915720602	0	false	1	182	545	667	3	3	2
2	42	4	symbaali	8	28.6387168008625	0	false	1	349	180	875	3	3	2
2	42	5	mansikka	8	52.4363318701833	1	true	1	443	186	140	3	3	2
2	42	6	mango	5	62.3909686402251	1	true	2	418	1036.5	248	3	3	2
2	42	7	haitari	7	30.2372022515311	0	false	1	132	1119.5	401	3	3	2
2	42	8	housut	6	63.3601984236436	1	false	4	530	1035	527	3	3	2
2	42	9	luumu	5	33.1298656803797	1	true	1	439	987.5	684	3	3	2
2	42	10	saari	5	108.3511500872	0	false	2	412	1226.5	801	3	3	2
2	42	11	hanska	6	61.4279578042441	1	false	1	180	985	835	3	3	2
2	42	12	tuuba	5	19.8133793180265	0	false	1	418	1507.5	793	3	3	2
2	43	1	mango	5	53.652232815724	0	false	2	166	497.5	505	1	1	1
2	43	2	omena	5	48.6210769183053	0	false	4	987	910.5	426	1	1	1
2	43	3	karsia	6	36.6243880494951	0	false	1	202	884	682	1	1	1
2	43	4	klemmari	8	31.2939099506597	1	true	1	226	532	779	1	1	1
2	43	5	persikka	8	64.0073073953279	0	false	1	286	763	998	1	1	1
2	43	6	paperi	6	102.281109393958	1	false	2	444	1286	663	1	1	1
2	43	7	kynÃ¤	5	52.5326293083055	1	false	2	229	1299	453	1	1	1
2	43	8	mappi	5	40.8402509786607	1	false	1	292	1567.5	618	1	1	1
2	43	9	kiivi	5	38.3110036412517	0	false	1	238	1471.5	265	1	1	1
2	43	10	vihko	5	47.293065030721	1	false	1	210	1138.5	121	1	1	1
2	44	1	kenkÃ¤	6	141.110008504004	0	false	1	294	771.5	278	1	2	1
2	44	2	sukka	5	62.9201978700004	0	false	1	368	716.5	143	1	2	1
2	44	3	kaappi	6	51.8733242865393	1	true	2	372	426	65	1	2	1
2	44	4	paita	5	84.5212263280651	0	false	1	123	231.5	530	1	2	1
2	44	5	huivi	5	62.1701865848897	0	false	1	278	162.5	696	1	2	1
2	44	6	solmio	6	54.243991372317	0	false	1	304	233	894	1	2	1
2	44	7	verho	5	23.3628704676325	1	true	3	638	818.5	766	1	2	1
2	44	8	lipasto	7	132.37708449728	1	false	1	434	1127.5	519	1	2	1
2	44	9	sohva	5	89.9272087339926	1	true	2	175	1395.5	661	1	2	1
2	44	10	tuoli	5	92.278470945286	1	false	1	294	1138.5	917	1	2	1
2	44	11	puku	4	100.550625896595	0	false	2	346	1389	972	1	2	1
2	44	12	hylly	5	55.650858034715	1	true	1	354	1456.5	192	1	2	1
2	45	1	oboe	4	49.7620467826636	1	true	1	697	467	200	1	3	3
2	45	2	takki	5	80.312271789559	0	false	1	210	143.5	556	1	3	3
2	45	3	mansikka	8	53.8924290117092	1	true	3	213	491	696	1	3	3
2	45	4	kumina	6	63.6790271596544	0	false	1	244	450	836	1	3	3
2	45	5	ranta	5	112.964959630605	1	true	2	372	241.5	930	1	3	3
2	45	6	saari	5	37.8310365767328	1	true	2	1609	920.5	580	1	3	3
2	45	7	aprikoosi	9	75.7268226241338	1	false	3	473	918.5	429	1	3	3
2	45	8	paviljonki	10	64.244111943478	0	false	2	166	989	326	1	3	3
2	45	9	kirkko	6	119.429949380782	0	false	2	186	1466	116	1	3	3
2	46	1	minttu	6	40.8075767920727	0	false	4	855	718	317	1	1	2
2	46	2	hopea	5	85.4944790251755	1	false	5	508	551.5	157	1	1	2
2	46	3	talo	4	50.8423216145164	0	false	4	920	983	472	1	1	2
2	46	4	laiva	5	88.2250179937641	1	false	1	154	1251.5	561	1	1	2
2	46	5	kurkuma	7	98.1507840009441	0	false	1	208	1220.5	722	1	1	2
2	46	6	vene	4	23.3952580665399	1	false	1	324	907	792	1	1	2
2	46	7	mÃ¶kki	6	11.4320820500905	0	false	1	339	604.5	766	1	1	2
2	46	8	aitta	5	200.108243208519	0	false	1	50	409.5	650	1	1	2
2	47	1	lampi	5	87.5212608275269	1	false	3	805	854.5	397	1	1	1
2	47	2	verho	5	132.159028952099	0	false	4	426	638.5	507	1	1	1
2	47	3	tuoli	5	43.8465779736572	0	false	1	222	409.5	321	1	1	1
2	47	4	pelto	5	39.5592163724207	1	false	1	582	300.5	88	1	1	1
2	47	5	kallio	6	22.8236763033477	1	false	1	376	234	755	1	1	1
2	47	6	vuori	5	95.3980714951285	1	true	4	1001	817.5	619	1	1	1
2	47	7	ranta	5	66.8238169667128	1	true	2	179	1331.5	580	1	1	1
2	47	8	komero	6	85.4540852535122	0	false	2	524	1481	467	1	1	1
2	47	9	matto	5	63.9276497299877	0	false	1	250	1387.5	876	1	1	1
2	48	1	sauna	5	117.538470181593	1	false	6	924	809.5	467	1	2	2
2	48	2	kana	4	69.6917498363476	1	true	5	700	577	518	1	2	2
2	48	3	kirkko	6	56.4759267795352	1	true	4	752	201	487	1	2	2
2	48	4	varpunen	8	68.3816824888069	1	true	1	373	159	60	1	2	2
2	48	5	helium	6	69.1547277425707	0	false	3	242	1121	457	1	2	2
2	48	6	kallio	6	115.347210561225	0	false	2	296	1435	433	1	2	2
2	48	7	mÃ¶kki	6	67.7824143860337	1	false	1	300	1322.5	256	1	2	2
2	48	8	uraani	6	37.69118862546	0	false	1	280	1031	73	1	2	2
2	48	9	papukaija	9	97.0127320167408	1	false	2	208	830.5	640	1	2	2
2	48	10	joki	4	61.308025575776	0	false	1	186	738	849	1	2	2
2	48	11	saari	5	71.3482373354187	0	false	2	260	882.5	969	1	2	2
2	49	1	rumpu	5	61.49212310711	1	false	2	688	589.5	283	2	2	3
2	49	2	pihdit	6	159.133746872172	0	false	3	911	804	195	2	2	3
2	49	3	jakkara	7	10.8467967621782	0	false	1	644	247.5	161	2	2	3
2	49	4	joki	4	159.33849559397	0	false	2	226	727	708	2	2	3
2	49	5	paperi	6	73.6113908212244	1	false	3	576	479	694	2	2	3
2	49	6	ananas	6	32.4039246643225	1	true	2	624	537	799	2	2	3
2	49	7	ranta	5	81.4725702307224	0	false	1	170	160.5	441	2	2	3
2	49	8	laskin	6	31.9791572746999	1	true	1	174	1004	588	2	2	3
2	49	9	trumpetti	9	52.2750052636215	1	false	2	180	1169.5	284	2	2	3
2	49	10	sohva	5	42.8502137312059	0	false	2	224	1078.5	954	2	2	3
2	49	11	pÃ¤Ã¤rynÃ¤	10	37.3821733639462	1	true	3	266	583.5	956	2	2	3
2	50	1	fasaani	7	110.343142448772	0	false	3	616	745.5	264	2	2	2
2	50	2	anis	4	96.1352004573768	1	true	4	521	967	234	2	2	2
2	50	3	metro	5	6.29331391239938	0	false	1	278	671.5	140	2	2	2
2	50	4	polvi	5	88.5800379985316	1	true	3	706	333.5	631	2	2	2
2	50	5	kÃ¤si	5	146.658121003512	1	false	3	617	521	653	2	2	2
2	50	6	auto	4	75.3454955521562	0	false	1	384	122	704	2	2	2
2	50	7	joutsen	7	10.3002621325867	0	false	1	312	139.5	248	2	2	2
2	50	8	pulu	4	36.6394350393125	0	false	1	234	363	144	2	2	2
2	50	9	salvia	6	67.5012447259658	1	true	2	404	1058	858	2	2	2
2	50	10	meirami	7	35.2395927899288	1	false	1	326	581.5	824	2	2	2
2	50	11	niska	5	55.7214159906225	1	true	1	298	674.5	481	2	2	2
2	51	1	huvila	6	62.8541762979056	0	false	2	246	622	394	2	2	3
2	51	2	maja	4	51.3568349881493	0	false	1	319	882	597	2	2	3
2	51	3	skootteri	9	88.7343415998603	0	false	6	1429	1371.5	549	2	2	3
2	51	4	meirami	7	114.7475892279	0	false	8	1016	1346.5	447	2	2	3
2	51	5	kissa	5	128.99146212056	1	true	1	832	1317.5	653	2	2	3
2	51	6	viila	5	67.4630167076168	1	false	2	336	1222.5	806	2	2	3
2	51	7	pÃ¶ytÃ¤	7	40.6335144923498	1	false	1	136	719.5	990	2	2	3
2	51	8	verho	5	117.012658266432	1	false	2	266	481.5	981	2	2	3
2	51	9	pihdit	6	78.8992351040237	1	false	1	62	237	852	2	2	3
2	51	10	kaneli	6	65.8428226916192	0	false	1	268	157	713	2	2	3
2	52	1	neilikka	8	43.3862334921431	1	false	2	356	521	315	1	3	1
2	52	2	vanilja	7	20.0149144389877	1	true	1	248	297.5	652	1	3	1
2	52	3	sika	4	55.3354036761276	0	false	1	358	143	419	1	3	1
2	52	4	karhu	5	102.761272860937	0	false	1	174	418.5	470	1	3	1
2	52	5	minttu	6	91.4669183294113	1	true	2	358	717	512	1	3	1
2	52	6	lammas	6	126.030808261703	0	false	4	1126	927	478	1	3	1
2	52	7	kirahvi	7	42.2081046719703	0	false	1	272	413.5	90	1	3	1
2	52	8	kumina	6	37.5527009153155	1	true	2	520	1208	379	1	3	1
2	52	9	muskotti	8	106.599922393455	1	false	2	300	1366	631	1	3	1
2	52	10	seepra	6	76.9255809207834	0	false	1	224	1374	807	1	3	1
2	52	11	kettu	5	46.8502401274529	0	false	1	114	1586.5	394	1	3	1
2	52	12	anis	4	69.4119622255415	1	true	1	266	1532	195	1	3	1
2	53	1	huilu	5	52.7733518818546	1	true	3	862	750.5	324	1	1	2
2	53	2	tussi	5	77.085195341516	0	false	2	272	450.5	267	1	1	2
2	53	3	helium	6	45.5164701107271	0	false	2	456	1156	347	1	1	2
2	53	4	typpi	5	39.5337830216132	0	false	1	123	1210.5	450	1	1	2
2	53	5	persikka	8	84.580776037738	1	true	3	543	1450	69	1	1	2
2	53	6	nitoja	6	116.415824096211	0	false	1	494	905	685	1	1	2
2	53	7	banaani	7	147.028958785103	1	false	2	270	1172.5	749	1	1	2
2	53	8	luumu	5	66.2363431723115	1	true	2	290	627.5	601	1	1	2
2	53	9	haitari	7	83.0295254713647	1	false	1	341	318.5	886	1	1	2
2	53	10	trumpetti	9	61.6634386259439	1	true	2	438	456.5	421	1	1	2
2	54	1	lehmÃ¤	6	31.4348596306711	1	true	1	342	839.5	677	1	3	2
2	54	2	huilu	5	54.3022400567829	0	false	2	502	1309.5	687	1	3	2
2	54	3	rekka	5	96.1616690786927	0	false	1	248	1276.5	903	1	3	2
2	54	4	kettu	5	46.4237871037895	1	true	2	362	1492.5	345	1	3	2
2	54	5	hevonen	7	43.5916274277955	1	false	2	467	1519.5	143	1	3	2
2	54	6	pippuri	7	71.2051156870067	1	false	1	342	734.5	167	1	3	2
2	54	7	metro	5	111.829301609684	0	false	2	517	493.5	168	1	3	2
2	54	8	minttu	6	32.6245689626698	1	true	1	226	190	410	1	3	2
2	54	9	tuuba	5	15.3878978421355	0	false	1	328	120.5	161	1	3	2
2	54	10	trumpetti	9	72.7401299277081	0	false	3	511	666.5	564	1	3	2
2	54	11	kumina	6	28.833114642716	1	false	1	216	538	782	1	3	2
2	55	1	lato	4	78.9887548706703	0	false	2	927	506	411	1	1	3
2	55	2	meri	4	37.9991486746743	1	false	1	246	146	410	1	1	3
2	55	3	vihko	5	23.8543119791789	0	false	1	375	98.5	578	1	1	3
2	55	4	happi	5	36.2806960232447	1	true	2	622	592.5	557	1	1	3
2	55	5	lakki	5	52.9203476934912	1	false	1	158	665.5	694	1	1	3
2	55	6	jakkara	7	15.678909400848	0	false	1	284	910.5	245	1	1	3
2	55	7	nitoja	6	29.4408848372463	0	false	1	344	807	69	1	1	3
2	55	8	kallio	6	24.57402083502	1	false	1	236	1247	518	1	1	3
2	55	9	tuoli	5	39.7362970091578	0	false	1	236	1570.5	508	1	1	3
2	55	10	uraani	6	25.6851460508683	1	true	2	371	1476	153	1	1	3
2	55	11	kartano	7	42.9050371611193	0	false	3	338	1023.5	996	1	1	3
2	55	12	paita	5	34.5610575514853	1	true	2	598	1007.5	870	1	1	3
2	56	1	tuuba	5	48.8283821153231	0	false	1	356	701.5	311	1	1	1
2	56	2	hakku	5	116.131315796543	1	false	3	246	991.5	357	1	1	1
2	56	3	meisseli	8	37.1994247267347	1	true	1	180	604	101	1	1	1
2	56	4	kitara	6	91.687867245345	0	false	1	351	276	168	1	1	1
2	56	5	haitari	7	35.6767906193	0	false	2	618	668.5	555	1	1	1
2	56	6	saha	4	15.3582095310619	1	false	1	188	290	592	1	1	1
2	56	7	trumpetti	9	32.3508577938824	0	false	1	72	1156.5	496	1	1	1
2	56	8	raspi	5	32.991551948946	1	true	1	247	1560.5	339	1	1	1
2	56	9	tongit	6	159.821104050748	1	true	1	613	983	636	1	1	1
2	56	10	rumpu	5	121.7857167323	0	false	1	296	691.5	941	1	1	1
2	56	11	jyrÃ¤	5	74.4004721178613	1	true	2	188	893	904	1	1	1
2	56	12	saksofoni	9	58.3541875104093	0	false	1	66	1211.5	903	1	1	1
2	57	1	ananas	6	37.9329288446489	1	true	2	442	341	230	1	3	2
2	57	2	persikka	8	34.3386851815849	1	true	1	406	417	715	1	3	2
2	57	3	neilikka	8	56.6661858052677	1	true	2	434	780	528	1	3	2
2	57	4	vasara	6	56.5941781458129	0	false	1	383	997	638	1	3	2
2	57	5	saari	5	38.4583996026876	0	false	1	201	998.5	822	1	3	2
2	57	6	lapio	5	28.998518927697	0	false	1	218	718.5	952	1	3	2
2	57	7	pihdit	6	99.8912373534335	0	false	1	224	1321	640	1	3	2
2	57	8	vanilja	7	77.6989060412051	1	false	1	458	1463.5	769	1	3	2
2	57	9	banaani	7	100.519646338415	1	false	1	258	1470.5	992	1	3	2
2	57	10	minttu	6	56.6912578970881	1	true	3	380	1452	276	1	3	2
2	57	11	jÃ¤rvi	6	78.7104508442278	0	false	2	417	1339.5	135	1	3	2
2	58	1	niitty	6	88.3769421571078	0	false	2	350	626	410	1	1	2
2	58	2	fasaani	7	55.2957611395304	1	false	1	524	241.5	393	1	1	2
2	58	3	trumpetti	9	73.2292188951924	0	false	1	74	344.5	620	1	1	2
2	58	4	pulu	4	29.3196307411625	1	false	2	577	195	780	1	1	2
2	58	5	lampi	5	34.1034455737246	0	false	1	282	504.5	761	1	1	2
2	58	6	koira	5	92.7622606451568	1	true	1	368	503.5	994	1	1	2
2	58	7	oboe	4	81.2814808471994	0	false	4	440	889	445	1	1	2
2	58	8	ranta	5	78.6117198890507	0	false	2	296	1024.5	294	1	1	2
2	58	9	huilu	5	80.5594795923091	0	false	2	562	970.5	158	1	1	2
2	58	10	ankka	5	64.9096289428392	1	false	2	226	1130.5	497	1	1	2
2	58	11	kettu	5	21.1861180965273	1	true	1	223	1267.5	95	1	1	2
2	58	12	seepra	6	79.3215765097996	1	false	1	270	1529	390	1	1	2
2	59	1	sauna	5	87.0194165354621	1	true	3	1030	996.5	514	1	3	2
2	59	2	kartano	7	145.980932632299	1	true	3	486	1237.5	592	1	3	2
2	59	3	puku	4	92.4395803375353	1	true	3	594	1374	427	1	3	2
2	59	4	kotka	5	35.2544536193655	0	false	1	334	1561.5	592	1	3	2
2	59	5	papukaija	9	70.021128239982	0	false	1	240	1307.5	141	1	3	2
2	59	6	jyrÃ¤	5	53.3599720672849	0	false	2	685	945	228	1	3	2
2	59	7	solmio	6	53.148429330219	1	true	3	506	889	110	1	3	2
2	59	8	terassi	7	36.1712772790788	1	false	1	380	691.5	624	1	3	2
2	59	9	kana	4	53.9656427738983	0	false	1	270	142	720	1	3	2
2	59	10	hakku	5	51.5995678276475	0	false	1	90	970.5	850	1	3	2
2	60	1	vene	4	113.533809028008	0	false	3	416	1021	519	3	3	2
2	60	2	nitoja	6	39.3141783469707	0	false	3	770	588	358	3	3	2
2	60	3	paperi	6	61.5980857708769	0	false	4	521	376	242	3	3	2
2	60	4	nenÃ¤	5	47.9221973619741	1	false	1	251	320	414	3	3	2
2	60	5	rekka	5	177.063379895449	0	false	1	432	795.5	267	3	3	2
2	60	6	hakku	5	19.4688263642162	1	true	1	464	686.5	601	3	3	2
2	60	7	limusiini	9	65.5750577582666	0	false	1	278	618.5	806	3	3	2
2	60	8	suu	3	52.3156582642687	1	true	5	646	267.5	820	3	3	2
2	60	9	vinssi	6	52.9734879877028	1	false	3	428	278	715	3	3	2
2	60	10	kumi	4	27.9230165853311	0	false	2	310	1053	803	3	3	2
2	60	11	lapio	5	44.7426295606326	1	true	1	310	1488.5	856	3	3	2
2	61	1	joki	4	137.016943063545	0	false	3	445	612	367	1	2	1
2	61	2	paperi	6	6.88018168364761	1	false	1	717	389	142	1	2	1
2	61	3	meri	4	50.556374812547	0	false	2	712	764	476	1	2	1
2	61	4	sakset	6	63.0916639589631	1	true	2	384	556	771	1	2	1
2	61	5	metsÃ¤	6	23.3915476187447	0	false	1	280	167.5	964	1	2	1
2	61	6	vihko	5	57.9659274966034	1	true	4	676	1072.5	346	1	2	1
2	61	7	kanjoni	7	78.7838699340885	0	false	4	607	942.5	220	1	2	1
2	61	8	kynÃ¤	5	84.689310553971	1	false	5	843	1289	247	1	2	1
2	61	9	nitoja	6	37.3085687208716	1	true	1	310	1543	212	1	2	1
2	62	1	kainalo	7	96.1766321901205	1	true	3	407	552.5	235	1	1	3
2	62	2	polvi	5	100.859040269871	1	true	6	919	805.5	182	1	1	3
2	62	3	ankka	5	13.1016716490683	1	true	1	246	352.5	95	1	1	3
2	62	4	minttu	6	26.1670651774325	0	false	1	248	179	223	1	1	3
2	62	5	jÃ¤rvi	6	44.224437814403	0	false	1	470	400.5	418	1	1	3
2	62	6	sohva	5	101.332446809551	1	false	3	276	1214.5	155	1	1	3
2	62	7	joutsen	7	103.339442615102	1	true	1	321	1471.5	544	1	1	3
2	62	8	puku	4	43.4538199215537	0	false	2	159	1092	628	1	1	3
2	62	9	muskotti	8	14.222563060152	0	false	1	224	928	792	1	1	3
2	62	10	lamppu	6	40.1054659616367	1	false	1	250	1244	922	1	1	3
2	63	1	saari	5	41.9236723469806	1	false	2	982	158.5	312	1	1	2
2	63	2	kenkÃ¤	6	77.7799408646457	1	false	2	686	288.5	574	1	1	2
2	63	3	tuoli	5	84.3763005466773	0	false	2	390	640.5	610	1	1	2
2	63	4	niitty	6	48.5865825099893	1	false	1	256	558	776	1	1	2
2	63	5	vety	4	64.8791962034056	0	false	1	164	350	961	1	1	2
2	63	6	plutonium	9	93.701956638808	0	false	2	421	750.5	458	1	1	2
2	63	7	kaappi	6	50.0008169933252	0	false	1	252	675	173	1	1	2
2	63	8	takki	5	65.37008335411	1	false	3	372	1207.5	440	1	1	2
2	63	9	solmio	6	58.2781880294849	1	false	1	266	1035	579	1	1	2
2	64	1	lakki	5	52.3287244255007	0	false	1	602	770.5	149	1	2	3
2	64	2	sika	4	25.0983471099508	0	false	2	400	969	268	1	2	3
2	64	3	sohva	5	97.8279180636391	1	true	2	896	1213.5	69	1	2	3
2	64	4	verho	5	131.314700916129	1	false	3	488	1429.5	57	1	2	3
2	64	5	vety	4	43.9876675899052	1	true	1	304	1385	220	1	2	3
2	64	6	kirahvi	7	67.3510572040851	0	false	2	168	621.5	769	1	2	3
2	64	7	happi	5	19.1381947947031	1	true	1	334	406.5	825	1	2	3
2	64	8	hattu	5	108.271943272484	0	false	1	108	502.5	997	1	2	3
2	64	9	talo	4	27.6121784725509	1	false	1	258	1061	899	1	2	3
2	64	10	pyÃ¶rÃ¤	7	180.030444369834	0	false	1	435	281.5	509	1	2	3
2	65	1	lammas	6	44.9144364319536	1	true	1	424	421	433	1	3	1
2	65	2	bussi	5	71.3864703115322	0	false	2	291	212.5	805	1	3	1
2	65	3	lehmÃ¤	6	65.3050832951673	1	true	2	342	512.5	914	1	3	1
2	65	4	juna	4	33.529464654241	0	false	1	238	93	615	1	3	1
2	65	5	hevonen	7	25.2976283473372	1	false	1	74	745.5	955	1	3	1
2	65	6	laiva	5	48.2941162963848	0	false	4	754	862.5	679	1	3	1
2	65	7	apina	5	53.4113068553842	1	true	1	198	1153.5	856	1	3	1
2	65	8	auto	4	56.3587686167823	0	false	1	304	1451	612	1	3	1
2	65	9	seepra	6	26.1601701064805	1	true	1	252	1522	766	1	3	1
2	65	10	koira	5	49.0856333360384	1	true	1	209	1389.5	305	1	3	1
2	65	11	rekka	5	44.9047035398298	0	false	1	400	1541.5	61	1	3	1
2	65	12	traktori	8	16.3093746048094	0	false	1	162	838	118	1	3	1
2	66	1	niska	5	27.7562713634234	0	false	1	330	472.5	382	1	2	3
2	66	2	hakku	5	22.338981624058	0	false	1	460	357.5	668	1	2	3
2	66	3	nenÃ¤	5	50.2868817490751	0	false	2	264	736	692	1	2	3
2	66	4	tongit	6	84.7982990019855	0	false	2	174	212	847	1	2	3
2	66	5	trumpetti	9	68.7031600412521	1	true	3	668	789.5	856	1	2	3
2	66	6	papukaija	9	51.6698250044879	0	false	2	194	1129.5	987	1	2	3
2	66	7	pingviini	9	54.3938268556276	0	false	1	292	1498.5	995	1	2	3
2	66	8	nitoja	6	88.4293390227474	1	false	1	258	1530	638	1	2	3
2	66	9	rekka	5	44.6829285074288	1	true	1	292	1577.5	493	1	2	3
2	66	10	vene	4	43.7883934393578	1	false	1	298	1275	359	1	2	3
2	66	11	rumpu	5	37.5316960530221	1	false	2	700	1047.5	234	1	2	3
2	66	12	sakset	6	103.507039169525	1	false	2	398	1271	190	1	2	3
2	67	1	pingviini	9	94.5713644097669	1	false	5	1336	613.5	170	1	1	3
2	67	2	hakku	5	66.6057012561988	1	false	3	546	344.5	166	1	1	3
2	67	3	kallio	6	75.453393731865	1	false	3	508	315	293	1	1	3
2	67	4	vuori	5	47.2683065065801	1	false	1	60	323.5	425	1	1	3
2	67	5	tukaani	7	104.265150846894	1	false	2	185	1077.5	383	1	1	3
2	67	6	metro	5	32.895084739213	0	false	1	115	567.5	636	1	1	3
2	67	7	ananas	6	104.305904914343	0	false	1	286	986	722	1	1	3
2	67	8	meirami	7	55.101111604032	0	false	1	476	1292.5	788	1	1	3
2	67	9	pÃ¤Ã¤rynÃ¤	10	66.4192570315732	0	false	2	338	1368.5	905	1	1	3
2	68	1	kumina	6	71.1914582178989	0	false	6	1374	703	575	1	3	3
2	68	2	solmio	6	82.4505560042724	0	false	5	1021	1009	536	1	3	3
2	68	3	plutonium	9	49.9179848507237	1	false	2	323	1294.5	304	1	3	3
2	68	4	mansikka	8	30.9466411747705	1	false	1	90	1112	89	1	3	3
2	69	1	saksofoni	9	124.399887440221	1	true	2	386	176.5	146	1	1	3
2	69	2	bussi	5	114.171479801218	0	false	1	410	959.5	360	1	1	3
2	69	3	matto	5	52.233017335781	1	false	1	318	964.5	98	1	1	3
2	69	4	plutonium	9	76.5241252012823	0	false	6	847	1333.5	219	1	1	3
2	69	5	hevonen	7	56.7690238826096	1	true	2	606	1298.5	613	1	1	3
2	69	6	klemmari	8	71.1019078070183	0	false	2	610	1458	715	1	1	3
2	69	7	apina	5	116.159854011503	1	false	3	420	1055.5	549	1	1	3
2	70	1	bussi	5	77.6234120007064	1	true	3	460	589.5	346	1	2	2
2	70	2	lakki	5	41.2689093494498	0	false	2	116	373.5	161	1	2	2
2	70	3	pÃ¤Ã¤rynÃ¤	10	48.9273886785728	1	true	2	176	940.5	320	1	2	2
2	70	4	solmio	6	75.4116369248746	0	false	3	927	872	631	1	2	2
2	70	5	lipasto	7	55.6352163651765	0	false	1	299	1213.5	556	1	2	2
2	70	6	komero	6	39.5511719168977	0	false	1	158	1096	683	1	2	2
2	70	7	karsia	6	66.8814608094052	1	false	1	276	1173	793	1	2	2
2	70	8	limusiini	9	43.7870129147901	1	false	1	148	1001.5	919	1	2	2
2	70	9	puku	4	52.082758183491	0	false	1	242	600	923	1	2	2
2	70	10	ananas	6	35.2590484840416	1	false	1	270	300	634	1	2	2
2	70	11	verho	5	25.5378150983987	0	false	1	290	1575.5	472	1	2	2
2	72	1	kansio	6	40.2890195746036	0	false	2	236	227	200	3	3	1
2	72	2	traktori	8	80.2265742365064	1	true	4	558	597	172	3	3	1
2	72	3	limusiini	9	54.6957142651915	1	true	4	891	694.5	276	3	3	1
2	72	4	vene	4	115.586914484296	1	true	1	82	681	411	3	3	1
2	72	5	sakset	6	5.17197254439731	0	false	1	254	313	671	3	3	1
2	72	6	paperi	6	29.8600016744809	0	false	1	202	167	501	3	3	1
2	72	7	mopo	4	49.8057848045787	1	true	1	252	689	883	3	3	1
2	72	8	juna	4	44.7096602993226	1	true	2	370	964	862	3	3	1
2	72	9	skootteri	9	30.6629189739007	1	true	1	140	1046.5	985	3	3	1
2	72	10	vihko	5	50.9852191414371	0	false	3	282	1480.5	835	3	3	1
2	72	11	kumi	4	31.5665139031854	0	false	1	190	1588	988	3	3	1
2	72	12	viivoitin	9	81.3574876701586	0	false	1	303	1136.5	717	3	3	1
2	73	1	tuuba	5	50.9280498435982	1	true	6	540	656.5	294	3	2	2
2	73	2	kurkuma	7	80.9747783775508	0	false	4	410	583.5	139	3	2	2
2	73	3	komero	6	33.7314867742292	1	true	1	280	993	302	3	2	2
2	73	4	minttu	6	54.8940151564814	0	false	1	324	1226	184	3	2	2
2	73	5	jakkara	7	74.6774751257477	1	true	2	435	933.5	78	3	2	2
2	73	6	vanilja	7	66.731315737066	0	false	1	368	1177.5	705	3	2	2
2	73	7	maja	4	76.3768760817042	0	false	1	244	1456	455	3	2	2
2	73	8	aitta	5	101.90410874097	0	false	2	210	399.5	972	3	2	2
2	73	9	tuoli	5	122.417004129328	1	false	1	168	126.5	941	3	2	2
2	74	1	vanilja	7	83.3112147312714	0	false	1	326	654.5	325	2	1	1
2	74	2	kurkuma	7	95.9617600922368	0	false	1	222	1148.5	236	2	1	1
2	74	3	kyyhky	6	53.7571623135002	1	false	1	200	1012	57	2	1	1
2	74	4	salvia	6	51.2929956231842	0	false	1	320	1454	184	2	1	1
2	74	5	meirami	7	46.7952338246525	0	false	2	536	1154.5	471	2	1	1
2	74	6	tikka	5	31.5835020224167	1	false	1	262	950.5	714	2	1	1
2	74	7	papukaija	9	55.3342768636676	1	true	2	632	1290.5	812	2	1	1
2	74	8	sahrami	7	34.1948095476492	0	false	1	82	1300.5	926	2	1	1
2	74	9	pulu	4	22.3580008050809	1	true	1	262	342	869	2	1	1
2	74	10	kana	4	60.3532509480641	1	true	1	312	412	682	2	1	1
2	74	11	muskotti	8	42.4427261141412	0	false	1	224	180	582	2	1	1
2	74	12	varpunen	8	7.27979395312809	1	true	1	411	180	383	2	1	1
2	75	1	varpunen	8	52.8894895040593	0	false	1	68	750	531	1	3	2
2	75	2	sormi	5	31.0234583320529	1	false	2	485	796.5	168	1	3	2
2	75	3	pÃ¤Ã¤rynÃ¤	10	62.6160923098326	0	false	2	208	345.5	56	1	3	2
2	75	4	limusiini	9	54.162246076026	1	true	1	120	1411.5	150	1	3	2
2	75	5	polvi	5	40.4633377268856	1	true	1	482	1573.5	537	1	3	2
2	75	6	varvas	6	24.4663440503743	1	false	2	388	1011	494	1	3	2
2	75	7	kotka	5	74.5232554307714	0	false	1	308	777.5	750	1	3	2
2	75	8	pyÃ¶rÃ¤	7	66.0648711494998	1	false	1	93	749.5	985	1	3	2
2	75	9	rekka	5	42.891953978478	1	true	2	210	1118.5	903	1	3	2
2	75	10	kyyhky	6	52.8137605175014	0	false	1	270	225	939	1	3	2
2	75	11	nektariini	10	40.6714964902688	0	false	3	336	371	696	1	3	2
2	75	12	mansikka	8	15.9504388654356	0	false	1	310	425	560	1	3	2
2	76	1	viila	5	137.129950776626	1	false	1	352	753.5	364	3	1	3
2	76	2	kirkko	6	70.5500630758046	1	true	1	332	323	255	3	1	3
2	76	3	karhu	5	56.4851466204561	0	false	3	341	249.5	529	3	1	3
2	76	4	muskotti	8	47.82357682148	1	false	1	163	259	793	3	1	3
2	76	5	happi	5	28.6321672249937	0	false	1	266	567.5	837	3	1	3
2	76	6	tongit	6	41.1038632803374	1	true	2	746	850	668	3	1	3
2	76	7	kulta	5	121.551298391114	0	false	2	308	1356.5	616	3	1	3
2	76	8	papukaija	9	90.7902428678324	0	false	1	202	1312.5	847	3	1	3
2	76	9	meirami	7	45.259879312261	1	false	2	184	889.5	995	3	1	3
2	76	10	paviljonki	10	59.4212840655603	1	true	1	236	1161	164	3	1	3
[truncated: 17,617 more rows]
