# Supplementary material for: Motivational intensity and visual word search: Layout matters
Source: PLoS One. 2019 Jul 23;14(7):e0218926. doi: 10.1371/journal.pone.0218926 (PMC6650057; doi:10.1371/journal.pone.0218926)
Supplement: S1 File — For each study, one table contains trial-level data while the other contains word-level data. These tables were used to compute our statistics, as outlined in the “Statistical analysis” section. The ‘README’ file contained within the zip file explains the contents of the table files, which are in csv format. (ZIP) [file pone.0218926.s001.zip › study3_trials.csv]

partNumbers	trialNumbers	cue	cond	RT	reject_all_EEG	reject_all_EYE	reject_all_ECG_EDA	EYE_rejected	EYE_words_seen	EYE_seen_hitrate	EYE_radius	reward	errors	hits	crs	EYE_words_missed	EDA_iscr_log	ECG_ibi_log	deepreward	prevdeepreward	EEG_faa
1	1	3	2	1123.92068366307	0	0	0	0	10	0.5	316.20140062719	2	10	2	5	2	11.0059659259667	6.69084227741856	3	<undefined>	0.100112744889989
1	2	2	3	1011.92896411885	0	0	0	0	11	0.666666666666667	471.942818952654	0	6	4	5	1	10.5836359655558	6.67329796776765	2	3	0.402647497404524
1	3	3	1	983.491912277714	0	0	0	0	12	0.333333333333333	399.01661746639	2	12	2	4	0	9.30429460804621	6.89162589705225	3	2	0.416957985400196
1	4	1	3	1061.83627988003	0	0	0	0	11	0.4	467.825682890186	0	8	2	6	1	8.92685721910597	6.72982407048948	0	3	0.7565251651793
1	5	3	1	927.103491513662	0	0	0	0	12	0.666666666666667	520.363376562833	0	6	4	5	0	8.99026601942334	6.73933662735717	4	0	0.389406070336656
1	6	3	3	967.659071720846	0	0	0	0	9	0.2	436.865643199469	0	12	1	5	3	9.93963046093684	6.64509096950564	4	4	0.66518156750991
1	7	3	3	1102.96145838902	0	0	0	0	10	0.6	498.494270416971	0	6	3	6	2	9.42709016735126	6.67959918584438	4	4	-0.689265094085597
1	8	2	3	1278.11338900119	0	0	0	0	11	0.2	439.953818918352	0	12	2	4	1	9.42031620187009	6.76272950693188	2	4	-0.363882219415636
1	9	1	1	1182.43898551736	0	0	0	0	12	0.666666666666667	514.508084008555	0	6	4	5	0	9.61185458661488	6.86901445066571	0	2	0.0497154070462023
1	10	3	3	1133.09372171079	0	0	0	0	12	0.333333333333333	464.376825750885	0	10	2	5	0	10.5747662977057	6.80572255341699	4	0	-0.646104201841729
1	11	1	1	1152.12621356568	0	0	0	0	12	1	447.153141597469	0	0	6	6	0	7.37296870594778	6.80461452006262	0	4	0.585040736338884
1	12	3	1	1003.70918067483	0	0	0	0	12	0.5	488.17583430074	0	8	3	5	0	9.76529531502941	6.85646198459459	4	0	0.619759110499106
1	13	3	2	1116.36528064446	0	0	0	0	12	0.833333333333333	472.851468502694	0	2	5	6	0	10.4132612951441	6.70073110954781	4	4	1.30769991290406
1	14	1	3	1043.15907006048	0	0	0	0	10	0.6	431.795492150694	0	4	4	6	2	9.72306551863072	6.68210859744981	0	4	-0.567455320681664
1	15	1	3	1176.35270541086	0	0	0	0	11	0.666666666666667	423.968865644313	0	4	4	6	1	8.706983451293	6.74405918631135	0	0	-2.15423277523663
1	16	3	2	1119.18761457218	0	0	0	0	11	0.166666666666667	359.136482361809	0	10	1	6	1	9.05850441020941	6.63331843328038	4	0	2.38341541898591
1	17	3	2	986.830718221427	0	0	0	0	11	0.5	429.969838426563	0	6	3	6	1	9.58905335068349	6.76734312526539	4	4	-0.523889781959696
1	18	1	3	1118.08765897513	0	0	0	0	11	0.4	491.867312291459	0	8	2	6	1	10.1480893757417	6.79122146272619	0	4	1.19098506534493
1	19	2	2	903.575489584	0	0	0	0	12	0.333333333333333	440.587504104567	1	10	2	5	0	9.51356783203823	6.74051935960622	1	0	-0.398739289639876
1	20	2	3	1045.79968794314	0	0	0	0	11	0.6	572.791340138815	0	10	3	4	1	8.91227265388341	6.73578001424233	2	1	1.41025076695022
1	21	3	1	885.194398437307	0	0	0	0	12	0.333333333333333	491.334210368031	0	8	2	6	0	8.42778345059316	6.75809450442773	4	2	1.86842848927719
1	22	2	1	1038.95545270461	0	0	0	0	12	0.5	413.656182846982	1	8	3	5	0	9.11582019253938	6.86693328446188	1	4	0.392591581298892
1	23	2	3	1211.43567448144	0	0	0	0	11	0.833333333333333	492.693694554386	0	2	5	6	1	10.2919419331476	6.66695679242921	2	1	-0.662219201213
1	24	3	1	1114.48231604027	0	0	0	0	12	0.833333333333333	447.511917383161	2	2	5	6	0	9.32546867165944	6.27287700654617	3	2	-0.239688492670525
1	25	1	1	1024.12627635204	0	0	0	0	12	0.5	465.533195660103	0	6	3	6	0	7.30530363408802	6.76503897678054	0	3	1.73104717298751
1	26	3	1	1092.70989637025	0	0	0	0	12	0.833333333333333	492.594042705622	2	4	5	5	0	8.97856845559269	6.72743172485086	3	0	0.548450776176179
1	27	3	1	1097.97060607161	0	0	0	0	12	0.833333333333333	389.167518449912	2	2	5	6	0	8.59275170143284	6.75809450442773	3	3	0.595770671994379
1	28	3	1	1153.3435903284	0	0	0	0	12	0.5	446.527546160197	2	6	3	6	0	7.95897402296847	6.8596149036542	3	3	-0.746382230388917
1	29	1	3	1086.26290085795	0	0	0	0	9	0.5	507.333993351612	0	6	3	6	3	9.98511740147667	6.75227037614174	0	3	2.41328035938626
1	30	2	1	1078.73074058898	0	0	0	0	12	0.5	529.176682282534	1	6	3	6	0	10.167633057177	6.66057514983969	1	0	0.797159773132562
1	31	3	2	975.747246866376	0	0	0	0	10	0.8	552.43379510146	0	6	4	5	2	10.366453781957	6.93342302573071	4	1	1.72212986215876
1	32	3	2	1006.01353331786	0	0	0	0	11	0.5	413.384811089674	2	8	3	5	1	9.55050583603287	6.76041469108343	3	4	-1.40091569562245
1	33	2	2	950.454607060237	0	0	0	0	12	0.166666666666667	553.431098609229	1	14	1	4	0	9.27909290208346	6.70441435496411	1	3	-0.386130296173055
1	34	1	1	1154.60050995171	0	0	0	0	10	0.5	457.891348051141	0	10	3	4	2	10.1338462618828	6.65157187358973	0	1	-1.86794820692939
1	35	1	3	904.656730239367	0	0	0	0	11	0.5	543.129034732742	0	6	3	6	1	10.3335191855095	6.82219739062049	0	0	-0.444431884393737
1	36	1	2	1137.49233668477	0	0	0	0	9	0.666666666666667	461.04374064936	0	6	4	5	3	9.88038593682234	6.68959926917897	0	0	1.24618601694298
1	37	3	2	1115.02897344599	0	0	0	0	12	0.5	610.824210814773	2	10	3	4	0	10.322962333515	6.74405918631135	3	0	2.65114656616751
1	38	3	2	1099.29393355196	0	0	0	0	12	0.666666666666667	447.54169918652	0	4	4	6	0	7.49236245618942	6.8351845861473	4	3	-0.105522118018541
1	39	2	1	999.853299006645	0	0	0	0	12	0.833333333333333	458.146185252273	1	4	5	5	0	8.99968022325931	6.82219739062049	1	4	-0.176572727055309
1	40	3	3	1035.69241208788	0	0	0	0	12	0.5	428.801254635372	0	8	3	5	0	7.97258925730246	6.78445706263764	4	1	2.48949392340839
1	41	2	2	1030.65175387655	0	0	0	0	11	0.4	430.328907918891	0	10	2	5	1	7.84781765832991	6.65286302935335	2	4	0.761221324671562
1	42	2	2	1144.75584698539	0	0	0	0	9	0.5	556.288918335737	0	10	3	4	3	7.65459479044284	6.8501261661455	2	2	-0.196396284418575
1	43	2	1	1221.32108772439	0	0	0	0	11	0.8	496.973419371867	0	2	5	6	1	7.84416826767213	6.79122146272619	2	2	0.438923655462011
1	44	2	3	1039.62526649957	0	0	0	0	11	0.333333333333333	445.865739945074	1	12	2	4	1	9.96441001602274	6.96790920180188	1	2	3.0340386225974
1	45	2	1	1000.20344952645	0	0	0	0	12	0.333333333333333	491.44806882375	1	12	2	4	0	8.39432141216761	6.7428806357919	1	1	1.26439752426372
1	46	1	1	1066.15912952566	0	0	0	0	12	0.666666666666667	349.367900981263	0	4	4	6	0	7.81286933068785	6.76388490856244	0	1	1.17283151254156
1	47	2	3	1102.19535320084	0	0	0	0	12	0.666666666666667	465.183536722134	1	4	4	6	0	8.83344528195181	6.77992190747225	1	0	-0.708420277132381
1	48	3	1	1005.51788921985	0	0	0	0	12	0.666666666666667	433.894737801806	0	4	4	6	0	8.08103829995155	6.84268328223842	4	1	-0.208517335727165
1	49	2	1	998.894912886499	0	0	0	0	12	0.833333333333333	391.815950853074	0	2	5	6	0	10.1675131465677	6.98841318199959	2	4	-1.09639632051302
1	50	2	2	1000.63751542893	0	0	0	0	12	0.833333333333333	460.937334805923	1	2	5	6	0	7.16931167514458	6.77878489768518	1	2	1.16205000436171
1	51	3	2	1027.84239966604	0	0	0	0	10	1	364.592891413891	2	2	5	6	2	9.5177024912565	6.48920493132532	3	1	NaN
1	52	1	2	899.267128925203	0	0	0	0	10	1	508.125611989239	0	4	4	6	2	7.80704637533382	6.77992190747225	0	3	-0.442152114186018
1	53	1	1	1217.83709005558	0	0	0	0	11	0.2	508.784652537965	0	10	2	5	1	7.0582734274636	6.75343791859778	0	0	2.35058973901095
1	54	1	2	1041.18736041164	0	0	0	0	11	0.2	415.856793913109	0	16	1	3	1	9.20693977226681	6.75925527066369	0	0	-0.969310378517086
1	55	1	3	1034.37240499989	0	0	0	0	11	0.8	405.365636767318	0	6	4	5	1	8.10658703428782	6.86589107488344	0	0	0.673659263032625
1	56	3	2	958.977753669387	0	0	0	0	12	0.666666666666667	461.697245359693	2	4	4	6	0	11.0592169094267	6.82762923450285	3	0	0.330284898016107
1	57	3	3	1050.62421876482	0	0	0	0	11	0.4	402.517210824499	2	6	3	6	1	9.41918832008812	6.7696419768525	3	3	1.09123514578882
1	58	2	1	1057.5348618604	0	0	0	0	12	0.833333333333333	460.072051242391	0	4	5	5	0	8.85708445095363	6.74405918631135	2	3	1.98133686534583
1	59	1	2	1002.22768175354	0	0	0	0	10	0.6	497.827343773916	0	8	3	5	2	8.16370227742258	6.66568371778241	0	2	1.56688282226466
1	60	2	1	1090.98691433155	0	0	0	0	11	0.8	397.491726804128	0	4	4	6	1	9.62506540403527	6.73933662735717	2	0	1.90721756012753
1	61	1	2	988.627050757714	0	0	0	0	11	0.4	417.569876007734	0	8	3	5	1	9.6090970260352	6.60934924316738	0	2	1.48009450009437
1	62	1	1	937.257554724056	0	0	0	0	12	0.666666666666667	423.621418352115	0	4	4	6	0	9.08175654138549	6.57507584059962	0	0	0.739750193556175
1	63	3	1	911.917523855664	0	0	0	0	12	0.833333333333333	297.061873622807	2	2	5	6	0	8.73165415794754	6.79794041297493	3	0	-1.71342087226879
1	64	2	1	1004.12634275926	0	0	0	0	12	0.5	406.314238924716	0	6	3	6	0	8.76130650422418	6.76388490856244	2	3	1.980848181621
1	65	1	3	1175.11540629039	0	0	0	0	7	0.333333333333333	451.106792036127	0	10	2	5	5	9.04110164953268	6.71052310945243	0	2	-0.208155603857625
1	66	2	2	999.270117279593	0	0	0	0	11	0.5	453.831565774524	0	6	3	6	1	7.26710622906422	6.64768837356333	2	0	1.3932438037714
1	67	1	1	1310.73232471863	0	0	0	0	12	0.666666666666667	532.080834881724	0	8	4	4	0	8.33401200743618	6.68336094576627	0	2	NaN
1	68	1	3	981.944005498008	0	0	0	0	9	0.8	375.726746469173	0	6	4	5	3	7.34806879395952	6.7900972355139	0	0	0.83538102624488
1	69	1	1	945.057157545307	0	0	0	0	12	0.5	432.682044133363	0	8	3	5	0	9.00592890490695	6.56103066589657	0	0	1.86347194174335
1	70	2	3	1068.23135652212	0	0	0	0	12	0.166666666666667	357.48929506415	1	14	1	4	0	8.42139767901335	6.74758652682932	1	0	1.7283944300505
1	71	2	1	1095.91407547759	0	0	0	0	10	0.6	426.294100996344	1	8	3	5	2	9.27643749231986	6.78332520060396	1	1	0.696616597056821
1	72	1	2	1088.10330406232	0	0	0	0	11	0.6	359.555315277507	0	10	3	4	1	8.64699365817504	6.77764659363512	0	1	1.16751528869174
1	73	3	3	1102.29013532444	0	0	0	0	12	0.666666666666667	382.287140116432	2	4	4	6	0	8.31178367041822	6.53233429222235	3	0	-1.92381810470846
1	74	3	3	946.366599746398	0	0	0	0	11	0.4	407.023895999936	2	12	2	4	1	9.4255216048741	6.92362862813843	3	3	-2.47981573902271
1	75	2	2	999.307547162061	0	0	0	0	12	0.833333333333333	493.339919369371	0	2	5	6	0	9.49717164314605	6.74051935960622	2	3	-0.941452932454546
1	76	1	1	1042.89977756434	0	0	0	0	12	0.5	409.247979476245	0	6	3	6	0	8.47523356680451	6.70196036600254	0	2	-1.15013523069375
1	77	3	2	1004.13902062246	0	0	0	0	12	0.666666666666667	456.323218051587	0	8	4	4	0	9.464555612701	6.98749024700099	4	0	-0.445192720117682
1	78	2	2	938.608652762923	0	0	0	0	12	0.833333333333333	439.342529405659	1	4	5	5	0	9.84656092479127	6.59714570188665	1	4	0.97213327761461
1	79	2	3	1113.02375801461	0	0	0	0	10	0.333333333333333	371.827407421868	0	10	2	5	2	10.1290270593801	6.74875954749168	2	1	0.405697578662602
1	80	2	1	1027.99181734463	0	0	0	0	11	1	329.02636904925	1	0	6	6	1	8.91422557823782	6.77536609093639	1	2	-0.587624798881757
1	81	1	3	1145.66744575222	0	0	0	0	12	0.333333333333333	417.548699542433	0	10	2	5	0	9.17119421854326	6.81563999007433	0	1	-0.0581246724325604
1	82	3	3	957.139161588202	0	0	0	0	12	0.5	480.731795611725	2	8	3	5	0	6.66687618550093	6.7900972355139	3	0	0.48552570073071
1	83	1	2	896.054799763988	0	0	0	0	12	0.666666666666667	442.644223142279	0	6	4	5	0	9.80954585975428	6.64118216974059	0	3	-0.129199327533856
1	84	2	2	860.409476884342	0	0	0	0	12	0.666666666666667	440.701220028397	1	6	4	5	0	9.58302089596291	6.7286286130847	1	0	2.03917307039899
1	85	3	1	941.110719706558	0	0	0	0	11	0.5	405.791100412846	2	6	3	6	1	9.74954000962725	6.75576892198426	3	1	NaN
1	86	2	1	1044.67498032591	0	0	0	0	12	0.833333333333333	462.118201717028	0	2	5	6	0	8.35199212961231	6.62007320653036	2	3	-0.815078072298998
1	87	1	2	1041.05695952876	0	0	0	0	11	0.333333333333333	447.178368034307	0	12	2	4	1	7.78696588781688	6.83087423464618	0	2	0.525817337215225
1	88	3	3	1044.6641135868	0	0	0	0	11	0.333333333333333	462.478104564963	2	10	2	5	1	9.01911531199499	6.90775527898214	3	0	-0.99968272083398
1	89	1	2	1039.24674171321	0	0	0	0	11	0.8	424.728393773975	0	4	4	6	1	9.07286998167635	6.79234442747081	0	3	0.134776918948724
1	90	1	2	967.18244441945	0	0	0	0	11	0.6	505.128750449735	0	8	3	5	1	9.40440777955049	6.73696695800186	0	0	0.342882959530126
1	91	3	3	1076.36662087498	0	0	0	0	6	1	323.488178131659	0	10	2	5	6	8.85672463896559	6.39859493453521	4	0	-0.419189514865566
1	92	2	2	940.441207765616	0	0	0	0	10	0.666666666666667	437.312273286664	1	6	4	5	2	7.84084791268771	6.69456205852109	1	4	-1.80826393809355
1	93	2	3	1192.46657194526	0	0	0	0	12	0.333333333333333	490.515261409691	0	10	2	5	0	8.80852153781159	6.70808408385307	2	1	-0.307339755608782
1	94	1	2	1141.22234527804	0	0	0	0	10	0.6	525.631289166987	0	8	3	5	2	10.3959199557161	6.6682282484174	0	2	-1.71252948565394
1	95	3	2	1066.41208309065	0	0	0	0	12	0.5	348.637952003125	2	8	3	5	0	10.0216588808527	6.84800527457636	3	0	0.966060231917127
1	96	1	1	1054.69049259864	0	0	0	0	12	0.833333333333333	459.248710443658	0	2	5	6	0	9.65705363378588	6.88550967003482	0	3	1.05430717939599
1	97	3	3	1141.41251323235	0	0	0	0	11	0.5	389.66193716979	2	8	3	5	1	9.60290214627116	6.58892647753352	3	0	0.0783744860534732
1	98	3	1	858.356870390708	0	0	0	0	11	0.8	386.807310935329	0	4	5	5	1	10.0670337715741	6.73578001424233	4	3	NaN
1	99	2	3	1002.59262311283	0	0	0	0	11	0.5	340.776396280816	1	8	3	5	1	8.90223727011955	6.75343791859778	1	4	-0.864375097177911
1	100	1	1	971.495634739767	0	0	0	0	11	0.833333333333333	413.267410305797	0	4	5	5	1	7.5339130206913	6.70196036600254	0	1	1.13276915429378
1	101	3	3	5209.13464223213	0	0	0	0	12	0.666666666666667	428.792158136139	2	4	4	6	0	9.15891209726209	6.69579891705849	3	0	0.719321001860752
1	102	1	2	1098.23865233102	0	0	0	0	9	0	378.666855747521	0	16	0	4	3	8.84803107198799	7.02997291170639	0	3	0.397636840804953
1	103	2	2	1114.94354879324	0	0	0	0	11	0.833333333333333	449.492307653813	0	2	5	6	1	9.40576025880928	6.63463335786169	2	0	0.434428354807916
1	104	1	3	1151.34954349105	0	0	0	0	11	0.2	479.402504890215	0	14	1	4	1	8.25204088870615	6.76041469108343	0	2	-0.624980621881326
1	105	2	3	1031.51747085121	0	0	0	0	12	0.333333333333333	405.876350545223	1	8	2	6	0	9.83699796263447	6.63331843328038	1	0	-0.286444012940964
1	106	2	2	966.943979840835	0	0	0	0	11	0.4	462.086488846253	0	10	2	5	1	9.36320085043184	6.53524127101366	2	1	NaN
1	107	1	3	1435.55253299201	0	0	0	0	12	0.5	487.077054720606	0	8	3	5	0	9.30934904836257	6.73578001424233	0	2	2.2195341824719
1	108	2	3	875.427311922067	0	0	0	0	12	0.5	420.086676152835	1	8	3	5	0	9.16549366725693	6.66568371778241	1	0	-0.812630193516901
2	1	3	3	1301.94620159546	0	0	0	0	11	0.2	443.576601363279	2	18	1	2	1	11.7846333216163	6.59030104819669	3	1	-0.729601718684719
2	2	2	3	1039.56125490959	0	0	0	0	11	0.8	554.496213699746	1	6	4	5	1	10.4003407414504	6.61472560020376	1	3	2.79036118517714
2	3	3	2	1023.92559553618	0	0	0	0	9	0.8	435.671985157136	2	8	4	4	3	11.1992960060493	6.5424719605068	3	1	2.09371212711768
2	4	2	3	826.039630380819	0	0	0	0	10	0.8	496.931585809418	0	6	4	5	2	11.321082693677	6.69332366826995	2	3	0.0818095798302381
2	5	3	3	1159.74404825874	0	0	0	0	11	0.4	442.745500494084	2	10	3	4	1	11.1542002062863	6.67582322163485	3	2	0.521550386473035
2	6	2	1	1126.0702388181	0	0	0	0	9	0.25	345.167748464151	0	12	2	4	3	10.6494689782807	6.61069604471776	2	3	0.582806255729348
2	7	2	2	1069.90647220528	0	0	0	0	11	0.833333333333333	546.848005751973	0	6	5	4	1	11.249457130304	6.70808408385307	2	2	0.477179227210996
2	8	3	3	1035.19245885354	0	0	0	0	7	1	511.294796189645	0	10	4	3	5	9.80004186908307	6.70318811324086	4	2	-0.377536633873383
2	9	1	2	1026.80079642323	0	0	0	0	12	0.5	419.451623390104	0	10	3	4	0	9.62223412097968	6.75809450442773	0	4	1.0403111120047
2	10	2	1	1295.48703639102	0	0	0	0	12	0.666666666666667	539.083728112893	0	6	4	5	0	11.1594529769769	6.69579891705849	2	0	NaN
2	11	2	1	1005.76821141658	0	0	0	0	12	0	443.795428007112	1	18	0	3	0	9.67035580832387	6.60665018619822	1	2	0.305649144174
2	12	2	2	1109.62801390497	0	0	0	0	9	0.75	356.620412229639	0	4	4	6	3	11.1288334415208	6.6052979209482	2	1	-0.610794186454268
2	13	3	1	967.072082568848	0	0	0	0	12	0.666666666666667	490.31153650817	2	8	4	4	0	9.82956177532236	6.76157276880406	3	2	1.32862592833262
2	14	2	3	1051.64917296861	0	0	0	0	10	0	524.836425935241	1	12	1	5	2	10.6808091878061	6.71417052990947	1	3	0.550578154970862
2	15	3	3	1234.08451792602	0	0	0	0	9	0.2	418.794820332901	2	12	2	4	3	10.6302808550169	6.59578051396131	3	1	0.454793855194212
2	16	2	3	1029.19483508276	0	0	0	0	10	0.5	396.23687470107	0	10	3	4	2	9.15689447457133	6.74170069465205	2	3	0.0410072417944873
2	17	3	1	933.912639775372	0	0	0	0	11	0.333333333333333	433.058889477051	0	10	2	5	1	11.873894846473	6.72743172485086	4	2	2.08271322567123
2	18	3	1	969.68738340729	0	0	0	0	12	0.666666666666667	455.952384006752	2	4	4	6	0	11.2851455965913	6.65672652417839	3	4	-0.872971404660694
2	19	2	1	825.420217024202	0	0	0	0	12	0.833333333333333	411.965372970747	1	2	5	6	0	10.0311746789777	6.68959926917897	1	3	1.75763180228225
2	20	2	2	1044.63187165493	0	0	0	0	12	0.666666666666667	357.792363843153	0	6	4	5	0	9.35042342447475	6.67959918584438	2	1	-1.04442708969921
2	21	1	1	968.705740017867	0	0	0	0	11	0.666666666666667	487.282098826061	0	8	4	4	1	11.1940288525911	6.70808408385307	0	2	0.488605556317453
2	22	2	3	990.933985991433	0	0	0	0	12	0.166666666666667	476.349813603981	1	12	1	5	0	11.8389498976887	6.68835471394676	1	0	-0.238394860627149
2	23	3	3	939.770804983709	0	0	0	0	12	0.5	536.068215096675	0	8	3	5	0	8.58857464027132	6.69703424766648	4	1	-0.649954925458241
2	24	3	2	1096.94332186655	0	0	0	0	11	0.666666666666667	408.289690382837	2	6	4	5	1	11.5646548322329	6.67456139181443	3	4	-0.231366628192087
2	25	1	1	1039.36112281644	0	0	0	0	10	1	318.410668348478	0	0	6	6	2	10.1634558449874	6.71780469502369	0	3	-0.774516058294536
2	26	3	2	976.611410487294	0	0	0	0	11	0.666666666666667	453.397706976235	0	8	4	4	1	10.2950086272858	6.67582322163485	4	0	0.184469587508812
2	27	1	1	880.478880178089	0	0	0	0	12	0.833333333333333	395.728589116442	0	2	5	6	0	11.2566233509818	6.66568371778241	0	4	-0.504278349450032
2	28	1	1	1052.3938575443	0	0	0	0	12	0.5	511.460392430061	0	8	3	5	0	9.44835390876337	6.59304453414244	0	0	0.885058479851838
2	29	3	1	844.405598627418	0	0	0	0	12	0.5	529.775319366349	2	8	3	5	0	10.2862145885176	6.65929391968364	3	0	-0.936316507601458
2	30	1	1	969.084572260726	0	0	0	0	11	0.2	462.658141940104	0	10	2	5	1	9.46490665784003	6.79570577517351	0	3	0.48487642586916
2	31	2	1	983.556567653068	0	0	0	0	12	0.5	386.36729042486	0	6	3	6	0	9.49794968787502	6.71052310945243	2	0	-0.313303540652877
2	32	1	3	1248.86954043905	0	0	0	0	10	0.25	417.18584857416	0	12	1	5	2	8.99688043461813	6.74170069465205	0	2	0.196766726606481
2	33	1	1	1099.49764731573	0	0	0	0	12	0.666666666666667	395.848217222077	0	4	4	6	0	7.97252023056096	6.7202201551353	0	0	0.46147069994183
2	34	2	1	964.962696343719	0	0	0	0	12	0.666666666666667	390.35025053663	1	4	4	6	0	9.68497164384699	6.73933662735717	1	0	0.118525949787677
2	35	3	1	894.802964973678	0	0	0	0	9	0	325.202806104606	2	10	1	6	3	8.18663413081838	6.63725803128446	3	1	-1.49195536601798
2	36	1	2	1052.33831560599	0	0	0	0	10	0.2	467.381884096507	0	8	2	6	2	8.72016121935467	6.78105762593618	0	3	0.659214092480864
2	37	2	1	1099.59152526608	0	0	0	0	12	0.5	428.71928913786	1	12	3	3	0	10.9607665804845	6.67076632084587	1	0	0.929474935741167
2	38	2	3	999.025601211542	0	0	0	0	7	0.6	294.103209545135	0	4	4	6	5	8.12523176054361	6.69456205852109	2	1	-1.36707242804614
2	39	1	1	886.136309575704	0	0	0	0	11	0.8	446.416233806499	0	4	5	5	1	10.9917467580333	6.59030104819669	0	2	1.28253206639559
2	40	1	3	1100.59973219177	0	0	0	0	10	0	430.177870376098	0	20	0	2	2	8.62665261926279	6.77764659363512	0	0	0.152637348247577
2	41	1	2	884.479409033702	0	0	0	0	9	0.5	443.788448914761	0	12	3	3	3	10.0784227664806	6.76272950693188	0	0	0.573045275293395
2	42	3	2	672.087338490201	0	0	0	0	12	0.5	442.266225322483	2	6	3	6	0	10.453355200114	6.69579891705849	3	0	0.340269418046304
2	43	1	1	1187.34507119643	0	0	0	0	10	0.2	360.799647073862	0	10	2	5	2	9.83269294030612	6.65415252018322	0	3	-0.961543897924249
2	44	2	1	940.032214324674	0	0	0	0	12	0.666666666666667	502.371953821738	0	4	4	6	0	9.48313799989428	6.7093043402583	2	0	1.27897954902584
2	45	3	3	930.667058679319	0	0	0	0	9	0.8	368.220294247466	0	8	4	4	3	9.24578235766768	6.60934924316738	4	2	-0.529991719951514
2	46	1	2	1042.21187317671	0	0	0	0	8	0	337.279166071753	0	14	0	5	4	8.5637854434335	6.75809450442773	0	4	-0.567448829042885
2	47	1	1	1017.49872917571	0	0	0	0	9	0.4	330.989772303114	0	10	2	5	3	8.79032826830953	6.70318811324086	0	0	1.07786733185043
2	48	2	2	1093.39286382692	0	0	0	0	11	0.5	435.017529303726	0	10	3	4	1	9.22943215385073	6.76734312526539	2	0	-0.0815405730872433
2	49	2	3	1019.39168295758	0	0	0	0	11	0.5	422.503421419701	1	6	3	6	1	10.6867651503237	6.70196036600254	1	2	-0.069577892836236
2	50	2	2	944.522055583548	0	0	0	0	11	0.666666666666667	390.127708617712	1	4	4	6	1	8.99572692501082	6.6631326959908	1	1	1.11791798625634
2	51	2	3	887.566212632009	0	0	0	0	10	0.2	503.305408270894	1	10	1	6	2	9.32196437550678	6.76734312526539	1	1	-0.408296134144483
2	52	3	1	1037.89409118326	0	0	0	0	12	0.666666666666667	422.047266370663	0	6	4	5	0	10.1180844506618	6.5875500148248	4	1	0.272466401789713
2	53	1	2	1077.19755905237	0	0	0	0	10	0.666666666666667	378.212593660971	0	6	4	5	2	9.93253784413669	6.66695679242921	0	4	0.153267398832527
2	54	3	2	950.938356900224	0	0	0	0	11	0.5	469.813215960055	0	6	3	6	1	9.30536269075022	6.71901315438526	4	0	0.0157335565016682
2	55	1	3	1098.38741226486	0	0	0	0	12	0.5	446.481425268917	0	8	3	5	0	8.9691242742815	6.71174039505618	0	4	0.483094070057363
2	56	1	1	951.792314202976	0	0	0	0	12	0.666666666666667	370.920010216517	0	4	4	6	0	11.5107311059997	6.76619171466035	0	0	0.081361547607828
2	57	3	2	915.659264697751	0	0	0	0	11	0.666666666666667	510.350013227912	0	4	4	6	1	8.91033574767339	6.73221070646721	4	0	0.807007727754518
2	58	1	2	1088.09374030261	0	0	0	0	12	0.333333333333333	471.993253869591	0	12	2	4	0	8.52486505446013	6.79682371827486	0	4	NaN
2	59	3	2	1080.96746812043	0	0	0	0	10	0.8	399.014824348797	0	8	4	4	2	8.64954442014779	6.72142570079064	4	0	0.111979035277145
2	60	3	2	919.484413845566	0	0	0	0	11	0.6	407.085844305934	2	6	3	6	1	7.91539986619712	6.73933662735717	3	4	1.19561645273978
2	61	2	1	1039.23434230455	0	0	0	0	9	0.6	397.869955109223	0	4	4	6	3	8.12686378850159	6.73933662735717	2	3	-0.431544665541929
2	62	1	3	927.492414299195	0	0	0	0	10	0.666666666666667	422.266746508016	0	6	4	5	2	10.700934305293	6.67329796776765	0	2	-1.56413708147859
2	63	1	2	2129.23099771433	0	0	0	0	9	0	425.172368010344	0	12	0	6	3	10.2033008699311	6.72623340235875	0	0	-0.767614113934108
2	64	2	3	1271.64897977855	0	0	0	0	10	0.6	475.327174499264	0	8	3	5	2	8.62590718919031	6.78332520060396	2	0	0.90094696583316
2	65	3	1	1133.44101627263	0	0	0	0	12	0.833333333333333	480.934262077025	0	2	5	6	0	8.52678773884366	6.76734312526539	4	2	-1.38631270791237
2	66	2	3	989.704516888196	0	0	0	0	12	0.333333333333333	510.30827292478	0	14	2	3	0	7.8871094761278	6.7719355558396	2	4	0.335320001654717
2	67	1	3	1798.12376917289	0	0	0	0	9	0	450.800867537034	0	12	0	6	3	9.26256065844878	6.78219205600679	0	2	0.470822184281674
2	68	3	3	1144.33236778859	0	0	0	0	4	0	322.474927403495	0	10	2	5	8	9.26384170536606	6.76503897678054	4	0	-1.98674300716499
2	69	1	3	810.800612893217	0	0	0	0	7	0.5	507.355652954441	0	10	2	5	5	7.73733015127664	6.75809450442773	0	4	0.428331528053021
2	70	2	2	1830.21131292753	0	0	0	0	11	0.4	390.409802120442	0	8	2	6	1	9.27362047223971	6.72743172485086	2	0	-0.993922254052402
2	71	3	2	71552.9927445323	0	0	0	1	NaN	NaN	NaN	2	12	0	6	NaN	10.981579401655	6.66440902035041	3	2	NaN
2	72	3	1	947.959920454196	0	0	0	0	12	1	406.043863872884	2	2	6	5	0	10.1232587049502	6.80239476332431	3	3	1.49099567074586
2	73	2	2	989.931514374803	0	0	0	0	9	0.75	419.311749975686	1	6	3	6	3	7.54819652104976	6.71780469502369	1	3	NaN
2	74	1	1	1000.92187543396	0	0	0	0	12	0.666666666666667	412.010352974306	0	4	4	6	0	9.35704655751239	6.74523634948436	0	1	-1.1439170318002
2	75	3	2	901.148933293371	0	0	0	0	12	0.5	457.834542820792	2	8	3	5	0	8.42503003695089	6.69703424766648	3	0	0.176798211140415
2	76	1	3	961.726472857663	0	0	0	0	11	0.5	394.654587966018	0	8	3	5	1	7.90673245635022	6.7696419768525	0	3	0.644962677880354
2	77	2	1	987.381113084666	0	0	0	0	12	0.666666666666667	441.764662263594	1	6	4	5	0	7.35001663289726	6.70441435496411	1	0	-1.65113714586635
2	78	3	1	935.137279145238	0	0	0	0	10	0.833333333333333	344.276808042983	2	4	5	5	2	10.2522738652249	6.66568371778241	3	1	NaN
2	79	1	2	971.82272945156	0	0	0	0	11	0.5	512.425482039398	0	10	3	4	1	10.8679914220129	6.75343791859778	0	3	-0.258718157684441
2	80	3	3	978.153001135979	0	0	0	0	7	0.25	289.842618912688	0	10	3	4	5	10.2966295815021	6.6631326959908	4	0	1.16381653513239
2	81	1	3	847.836520756573	0	0	0	0	9	0.75	504.94406575105	0	10	3	4	3	9.7749187144367	6.71174039505618	0	4	-1.05901207969652
2	82	3	2	944.053269548931	0	0	0	0	9	0.6	458.710339122768	0	6	3	6	3	9.31397711763956	6.75693238924755	4	0	1.42366924938341
2	83	2	1	959.444725507637	0	0	0	0	11	0.8	481.571459139673	0	2	5	6	1	10.5949768165429	6.72503364216684	2	4	-0.941146254219868
2	84	3	1	949.682927977847	0	0	0	0	12	0.833333333333333	413.531029285901	0	2	5	6	0	8.92646906318666	6.63463335786169	4	2	1.08678196360672
2	85	2	2	1136.52812172859	0	0	0	0	10	0.6	530.765789725315	0	8	3	5	2	9.97534280786595	6.64378973314767	2	4	0.942645927359551
2	86	1	2	946.29215301029	0	0	0	0	8	0.25	476.847685106115	0	12	2	4	4	10.3748027602515	6.70686233660275	0	2	-0.553665118448431
2	87	1	3	5745.13977853258	0	0	0	0	7	0	449.269020506426	0	12	0	6	5	11.1104754553185	6.66440902035041	0	0	1.3014125239236
2	88	1	3	2434.54744790779	0	0	0	0	10	0.4	365.763932524453	0	8	2	6	2	10.060142014925	6.67456139181443	0	0	0.158236691892704
2	89	3	3	830.70998293897	0	0	0	0	9	0.5	406.13517155683	2	14	2	3	3	10.1428205939737	6.75693238924755	3	0	-1.42098360438734
2	90	2	2	1296.00472348011	0	0	0	0	11	0.666666666666667	372.054088972219	1	4	4	6	1	9.58388492560549	6.77078942390898	1	3	0.511338392689432
2	91	3	1	902.452961411655	0	0	0	0	11	0.5	365.612593322438	0	8	3	5	1	8.47139729970104	6.66949808985788	4	1	-0.315458497720601
2	92	1	2	1005.88291759323	0	0	0	0	10	0.5	418.030383461573	0	6	3	6	2	8.19272461779511	6.80903930604298	0	4	1.21354689178155
2	93	1	3	1030.32620021895	0	0	0	0	8	0.6	353.831787375561	0	8	3	5	4	8.23413122409427	6.72623340235875	0	0	1.26162009384847
2	94	2	2	2081.75441286767	0	0	0	0	9	0.8	501.120990690124	1	8	4	4	3	11.1741904201284	6.63594655568665	1	0	-0.099965841442226
2	95	1	1	1211.63350048209	0	0	0	0	9	0.6	381.038455368363	0	6	3	6	3	8.01676708081551	6.7093043402583	0	1	0.929603634658433
2	96	3	3	1272.6659405962	0	0	0	0	12	0.5	421.676783480287	0	6	3	6	0	8.02701483596661	6.77422388635761	4	0	-0.313651123175255
2	97	3	2	1537.27830012667	0	0	0	0	10	0.4	430.249925565704	0	12	2	4	2	6.51511679757847	6.80239476332431	4	4	0.472196176047444
2	98	2	2	15019.3898718071	0	0	0	0	10	0	390.160772225536	0	12	0	6	2	10.3461248778229	6.61338421837956	2	4	NaN
2	99	3	3	1324.05189307428	0	0	0	0	9	0.75	329.911920741602	2	6	3	6	3	7.6713687729749	6.80128303447162	3	2	-0.254877131748709
2	100	3	3	1175.40295072558	0	0	0	0	12	0.333333333333333	443.46723865548	2	8	2	6	0	6.96717432603968	6.76849321164863	3	3	0.0281954735648669
2	101	3	1	1840.05491407333	0	0	0	0	10	0.75	347.014032857347	0	6	3	6	2	9.89693851762624	6.68586094706836	4	3	0.241190432389489
2	102	1	2	15576.6158779907	0	0	0	0	9	0	455.199844244123	0	12	0	6	3	8.52500420741038	6.7945865808765	0	4	0.117175284749144
2	103	2	2	3309.86213525011	0	0	0	0	8	0.25	481.740327907917	1	10	1	6	4	10.0867538940002	6.75110146893676	1	0	0.155983462642775
2	104	1	3	946.414103787902	0	0	0	0	12	0.666666666666667	441.042805538788	0	6	4	5	0	10.1668534936436	6.61873898351722	0	1	0.297350640363653
2	105	2	3	977.618711837749	0	0	0	0	11	0.333333333333333	470.893526463991	0	12	2	4	1	8.57032529220946	6.65415252018322	2	0	NaN
2	106	1	2	1092.54675484135	0	0	0	0	12	0.333333333333333	502.013005324187	0	10	2	5	0	7.30090198764757	6.74405918631135	0	2	0.780178161275791
2	107	2	3	1197.97591894712	0	0	0	0	10	0.8	367.077722013173	1	6	4	5	2	6.58704630591046	6.81783057145415	1	0	-1.65094276252757
2	108	2	1	1056.64915485704	0	0	0	0	11	0.833333333333333	425.285182478135	1	2	5	6	1	11.8192546260169	6.64118216974059	1	1	0.337949735977522
3	1	2	3	1368.12954120296	0	0	0	0	12	0.666666666666667	454.927925833737	0	8	4	4	0	10.638505646059	6.51767127291227	2	1	-3.38003585196984
3	2	3	1	1070.02829276553	0	0	0	0	12	0.666666666666667	426.718780101456	0	6	4	5	0	10.0522861565048	6.50279004591562	4	2	-0.277692488415259
3	3	2	3	1041.51094778808	0	0	0	0	10	0.4	415.934721071087	1	10	3	4	2	10.2464223300749	6.40025744530882	1	4	-0.245657450494372
3	4	3	2	982.09432873864	0	0	0	0	11	0.666666666666667	549.980965992153	2	8	4	4	1	10.6979136589029	6.4377516497364	3	1	1.7339191056561
3	5	3	2	1251.43554166607	0	0	0	0	12	0.5	443.611981999344	2	6	3	6	0	10.0659119463155	6.49526555593701	3	3	-0.204412629901758
3	6	2	2	946.780441437113	0	0	0	0	10	0.666666666666667	452.035705373764	1	6	4	5	2	9.7112139031687	6.50279004591562	1	3	2.61672746199904
3	7	2	2	912.574357934318	0	0	0	0	11	0.5	557.721294426969	0	8	3	5	1	10.5885547165673	6.48004456192665	2	1	-0.467737601266891
3	8	3	3	1326.25576503187	0	0	0	0	12	0.666666666666667	546.824607894796	2	4	4	6	0	10.0560756002592	6.53378883793334	3	2	0.438667133797609
3	9	1	1	1265.48382198962	0	0	0	0	11	0.6	463.94985501949	0	8	3	5	1	10.0298322696747	6.55961523749324	0	3	0.423474188847038
3	10	3	2	941.704466320971	0	0	0	0	12	0.666666666666667	496.330181053505	2	4	4	6	0	10.3305012353134	6.44571981938558	3	0	0.274677095596901
3	11	3	1	1045.99830780717	0	0	0	0	10	0.8	479.334176207877	0	6	4	5	2	10.2688100956328	6.53233429222235	4	3	1.01585538268428
3	12	2	3	1229.49559308381	0	0	0	0	11	0.5	460.43074816506	0	6	3	6	1	10.7963747488062	6.45362499889269	2	4	-1.02265955926522
3	13	1	1	1058.33235985438	0	0	0	0	9	0.833333333333333	474.444390023772	0	4	5	5	3	10.4197268163859	6.49828214947643	0	2	0.158139437861097
3	14	1	1	1036.18413208414	0	0	0	0	10	0.8	525.267006047167	0	4	4	6	2	9.78143500286461	6.52941883826223	0	0	NaN
3	15	1	1	1229.79654141818	0	0	0	0	12	0.833333333333333	460.646119571013	0	4	5	5	0	10.0723818825121	6.59578051396131	0	0	-0.12407033990574
3	16	3	1	991.653437919922	0	0	0	0	12	0.666666666666667	422.17274814694	0	4	4	6	0	10.0402422603193	6.42162226780652	4	0	0.0453594728336863
3	17	2	1	958.266284036654	0	0	0	0	12	0.666666666666667	492.288740182183	1	4	4	6	0	9.895107715351	6.44888939414686	1	4	-0.00130527762601701
3	18	1	1	1264.05152525285	0	0	0	0	11	0.4	472.117152657636	0	12	3	3	1	9.07992610267805	6.46614472423762	0	1	-0.538088620283289
3	19	2	1	1010.93043143055	0	0	0	0	10	0.75	450.420503468448	1	4	4	6	2	9.75294896104776	6.49375383985169	1	0	-1.27562578547477
3	20	1	2	1075.064725022	0	0	0	0	10	0.4	528.034927060067	0	8	3	5	2	9.11788344199915	6.58202513889283	0	1	-1.25234340636451
3	21	1	2	1179.06697564422	0	0	0	0	12	0.666666666666667	469.707226592984	0	6	4	5	0	9.47007739017568	6.63200177739563	0	0	-0.292238349475886
3	22	3	1	1019.83693248849	0	0	0	0	10	0.75	449.903610220561	2	6	3	6	2	10.1292281193095	6.52356230614951	3	0	-0.572230802843725
3	23	1	3	1291.82842262298	0	0	0	0	12	0.5	511.252516468388	0	8	3	5	0	9.0228832287287	6.58340922215876	0	3	1.66723367390288
3	24	3	1	1033.07443324638	0	0	0	0	10	0.6	542.356840843701	0	8	3	5	2	9.91356279823563	6.40687998606931	4	0	-0.177026613145418
3	25	2	1	902.643666607219	0	0	0	0	10	0.4	566.036641582714	0	14	2	3	2	9.4925531449224	6.47697236288968	2	4	-1.5190083975615
3	26	1	3	1030.0115217633	0	0	0	0	10	0.2	479.036049941798	0	10	1	6	2	9.6591319607593	6.57088296233958	0	2	-1.57568274767918
3	27	2	2	941.23236682708	0	0	0	0	12	0.166666666666667	443.856648385847	1	10	1	6	0	10.3298062953855	6.55535689181067	1	0	2.09611177229449
3	28	3	1	1012.45479360614	0	0	0	0	6	0.6	533.378925018871	2	12	3	3	6	10.4119702776071	6.52649485957079	3	1	-1.46273860989983
3	29	3	1	1122.7117588096	0	0	0	0	11	0.6	516.768820354605	0	4	4	6	1	8.33000704824726	6.45047042214418	4	3	0.858803190006288
3	30	3	2	932.814869081085	0	0	0	0	11	0.666666666666667	548.09992772774	0	8	4	4	1	8.99659115403938	6.46925031679577	4	4	0.976049695443691
3	31	1	3	1220.83329182806	0	0	0	0	10	0.6	519.155334601166	0	6	3	6	2	8.93740983109179	6.54821910276237	0	4	2.0718782168619
3	32	3	3	906.569880233292	0	0	0	0	11	0.2	545.71160742064	0	12	2	4	1	8.27737687286342	6.50876913697168	4	0	-0.25009390303669
3	33	3	3	1094.46095082239	0	0	0	0	10	0.4	589.577134938941	2	10	2	5	2	8.84540399664125	6.63594655568665	3	4	-0.39657749738037
3	34	1	1	1241.37988282655	0	0	0	0	11	0.833333333333333	432.604354488089	0	4	5	5	1	7.61000234813611	6.58202513889283	0	3	-0.426311569134246
3	35	1	2	1099.18224761077	0	0	0	0	11	0.8	493.710027155771	0	4	5	5	1	10.0215554434507	6.5424719605068	0	0	-1.57195227727991
3	36	1	1	1217.84614567332	0	0	0	0	12	0.666666666666667	483.275509971286	0	8	4	4	0	8.52581848405749	6.59714570188665	0	0	0.691247755304597
3	37	3	3	1212.56973956952	0	0	0	0	9	0.5	534.216155339552	2	10	3	4	3	8.76729348232293	6.56526497003536	3	0	1.21281285292951
3	38	1	3	1101.3528789772	0	0	0	0	9	0.75	499.788735865225	0	6	4	5	3	9.77864508732618	6.51767127291227	0	3	-0.686988346776222
3	39	3	1	957.980428397605	0	0	0	0	10	0.5	620.618702007767	2	4	4	6	2	9.99747761420872	6.5510803350434	3	0	-0.820434032039416
3	40	1	1	1177.38323461163	0	0	0	0	11	0.8	562.262777631935	0	4	4	6	1	9.24926234384607	6.5366915975913	0	3	-0.940086959967772
3	41	1	3	1024.67746156617	0	0	0	0	12	0.5	490.224042727021	0	6	3	6	0	9.71351476836149	6.60258789218934	0	0	-1.61453522870212
3	42	1	2	1108.79267195287	0	0	0	0	12	0.333333333333333	425.650236297871	0	8	2	6	0	8.70747880039988	6.51471269087253	0	0	NaN
3	43	3	3	873.760474707524	0	0	0	0	12	0.166666666666667	487.718583959993	0	14	1	4	0	9.50498455396912	6.62007320653036	4	0	0.24775984744993
3	44	2	2	1017.77708150166	0	0	0	0	12	0.5	433.689475985698	0	10	3	4	0	8.73851907614999	6.59850902861452	2	4	NaN
3	45	1	2	1092.89100870865	0	0	0	0	12	0.166666666666667	415.362060391602	0	10	1	6	0	8.90681774253878	6.56526497003536	0	2	0.760486311873559
3	46	3	1	997.104617428704	0	0	0	0	10	0.8	439.579614378116	0	6	4	5	2	9.00663939540191	6.61873898351722	4	0	-0.826378303227277
3	47	1	2	1185.8749884168	0	0	0	0	11	0.6	494.990771809789	0	8	3	5	1	7.37973746412099	6.55393340402581	0	4	-1.44190074047235
3	48	2	2	957.468786043137	0	0	0	0	10	0.333333333333333	464.611209976927	1	10	2	5	2	8.6238419004341	6.58340922215876	1	0	-0.537945740676287
3	49	2	1	1015.96173217058	0	0	0	0	12	0.666666666666667	444.122318676392	1	4	4	6	0	9.90228008555995	6.5792512120101	1	1	-2.18363012661457
3	50	1	3	1094.75254168501	0	0	0	0	12	0.5	419.053477919921	0	8	3	5	0	10.161997493585	6.59441345974978	0	1	1.55973570732979
3	51	2	3	959.817209354696	0	0	0	0	10	0.5	548.122410810387	0	6	3	6	2	9.71412745510402	6.57507584059962	2	0	-0.527988422085221
3	52	3	1	1061.13205474048	0	0	0	0	9	0.75	499.022755500566	2	6	4	5	3	9.16362324800303	6.55677835615804	3	2	0.603994006251009
3	53	1	1	781.127852934333	0	0	0	0	11	0.6	503.59241542311	0	4	4	6	1	8.63373778691097	6.50876913697168	0	3	NaN
3	54	3	3	1365.6555466705	0	0	0	0	11	0.6	498.164081317063	2	6	4	5	1	9.65943266138654	6.61873898351722	3	0	-0.893555271093754
3	55	1	3	1053.61438345972	0	0	0	0	12	0.5	460.536175278079	0	6	3	6	0	9.55307414444737	6.55819780281227	0	3	-2.1184596196314
3	56	2	2	1034.05576026307	0	0	0	0	12	0.666666666666667	470.181603231007	1	8	4	4	0	9.95582925223285	6.54821910276237	1	0	NaN
3	57	2	1	915.033561625023	0	0	0	0	12	0.833333333333333	477.772606820939	0	2	5	6	0	9.76472565194464	6.4707995037826	2	1	-0.209703069720447
3	58	3	1	891.860841731614	0	0	0	0	10	0.8	464.99777059374	2	4	4	6	2	9.84237555000612	6.50428817353665	3	2	2.1155970335997
3	59	1	2	971.694858311821	0	0	0	0	11	0.5	519.911642431512	0	8	3	5	1	7.85766777078975	6.62804137617953	0	3	-1.21393915058923
3	60	2	2	812.215181983447	0	0	0	0	10	0.333333333333333	545.774837895204	0	10	2	5	2	10.6292941920793	6.58063913728495	2	0	NaN
3	61	2	1	885.738037303781	0	0	0	0	12	0.666666666666667	427.068378021291	0	4	4	6	0	9.65201479001343	6.57088296233958	2	2	0.226566779819055
3	62	3	2	842.736233123105	0	0	0	0	10	0.2	566.244361060508	0	10	1	6	2	9.665049410334	6.41017488196617	4	2	NaN
3	63	1	1	964.250537525913	0	0	0	0	12	0.5	566.751928630917	0	6	3	6	0	7.36517541316873	6.58479139238572	0	4	0.168616311255684
3	64	2	2	1053.49545302306	0	0	0	0	10	0.5	523.656097875283	0	10	2	5	2	10.5943937473998	6.46302945692067	2	0	-0.270167838663239
3	65	2	2	745.4236685453	0	0	0	0	11	0.666666666666667	463.314164566516	0	4	4	6	1	9.94021163080517	6.57088296233958	2	2	-0.374565599551227
3	66	2	2	945.179106518481	0	0	0	0	7	1	432.974976374118	1	4	4	6	5	9.08834398040131	6.5510803350434	1	2	0.723409406197943
3	67	3	1	973.608612012868	0	0	0	0	11	0.4	489.86141023439	2	12	2	4	1	10.1818456026013	6.5694814204143	3	1	-0.601855146710298
3	68	1	3	1069.96822384008	0	0	0	0	11	0.6	494.594270398139	0	6	3	6	1	9.90399953082787	6.46458830368996	0	3	-1.47264992770421
3	69	1	1	720.089372901384	0	0	0	0	11	0.8	474.456565146698	0	2	5	6	1	9.83156170802552	6.45676965557216	0	0	-0.836095864386548
3	70	2	3	1038.10814881763	0	0	0	0	11	0.4	514.729870127157	0	8	2	6	1	9.59560469931684	6.61204103483309	2	0	0.571687762320347
3	71	1	2	1255.91927943879	0	0	0	0	11	0.166666666666667	576.12267840735	0	12	1	5	1	8.74130681892935	6.55250788703459	0	2	-0.315741992839056
3	72	2	1	1053.13232278695	0	0	0	0	11	0.6	527.924238265869	1	8	3	5	1	9.26506416219736	6.67456139181443	1	0	-0.533269544084724
3	73	1	2	1038.81267581073	0	0	0	0	11	0.4	494.110515489054	0	10	2	5	1	8.72167581500971	6.42648845745769	0	1	NaN
3	74	2	1	916.46887690149	0	0	0	0	11	0.833333333333333	543.852177664563	1	2	5	6	1	9.47677738621504	6.59850902861452	1	0	2.60307198316569
3	75	3	2	1036.15394669487	0	0	0	0	11	0.5	519.190253180479	0	8	3	5	1	10.3378937939112	6.54821910276237	4	1	NaN
3	76	3	2	952.704927854938	0	0	0	0	11	0.666666666666667	529.536534543896	2	6	4	5	1	9.69276905304597	6.59578051396131	3	4	1.11804227240146
3	77	1	3	1108.49776069699	0	0	0	0	10	0.5	480.672793696885	0	10	2	5	2	9.91440063916001	6.58202513889283	0	3	-0.322625172673953
3	78	3	2	1082.9065873877	0	0	0	0	12	0.333333333333333	443.053642231784	2	10	2	5	0	9.2529103379039	6.60258789218934	3	0	NaN
3	79	3	3	1078.47899444005	0	0	0	0	12	0.166666666666667	552.986189382045	0	12	1	5	0	9.8831175201555	6.60394382460047	4	3	-0.589129381040154
3	80	2	2	955.413462864271	0	0	0	0	10	0.6	428.649312135334	1	6	3	6	2	10.2444463612098	6.61472560020376	1	4	-0.0163350379528544
3	81	2	2	1025.30169542206	0	0	0	0	8	0.666666666666667	409.146527421384	0	8	2	6	4	9.91606148853984	6.65929391968364	2	1	0.227803821628408
3	82	3	3	943.461859703348	0	0	0	0	8	0.6	396.285116901814	0	8	3	5	4	9.70194411306244	6.64509096950564	4	2	-1.14442578025011
3	83	2	3	976.064495310311	0	0	0	0	6	1	400.445145133709	1	10	3	4	6	10.1252496813755	6.63068338564237	1	4	-0.752760638368286
3	84	1	2	1111.65575615723	0	0	0	0	9	0.4	569.058910542374	0	10	2	5	3	9.68888959773473	6.66949808985788	0	1	-1.39784176988903
3	85	2	3	907.990102814438	0	0	0	0	6	0.666666666666667	422.992755892678	1	8	2	6	6	10.3407363070786	6.63856778916652	1	0	NaN
3	86	1	2	1140.2808629764	0	0	0	0	10	0.8	468.645339869275	0	4	4	6	2	9.88115426879712	6.67076632084587	0	1	1.13789375627681
3	87	2	1	1152.94333206202	0	0	0	0	10	0.8	504.532841095185	0	4	4	6	2	10.6832134562832	6.55535689181067	2	0	1.02035148983776
3	88	3	2	1101.15456096628	0	0	0	0	8	0.8	551.947437561112	0	4	4	6	4	10.2780949631201	6.57088296233958	4	2	-2.57029334642003
3	89	1	3	1094.80717724	0	0	0	0	8	0.6	503.423418558689	0	6	3	6	4	9.88266313972301	6.67582322163485	0	4	0.596079853309915
3	90	1	3	993.046493650581	0	0	0	0	10	0.5	516.987907223675	0	6	3	6	2	10.3580003561338	6.62140565176413	0	0	NaN
3	91	3	2	1060.18453536126	0	0	0	0	6	0.666666666666667	471.739483331154	0	8	2	6	6	9.84881210596976	6.66949808985788	4	0	-0.746362370415664
3	92	2	3	1012.45479360659	0	0	0	0	9	0.6	474.114863730568	0	6	3	6	3	9.82637984830174	6.64768837356333	2	4	-0.392306256362999
3	93	2	3	1115.82948997875	0	0	0	0	7	0.666666666666667	315.123212518727	1	8	2	6	5	9.58529519472732	6.60665018619822	1	2	-2.03624581234445
3	94	3	3	815.067399446889	0	0	0	0	10	0.25	473.36076355317	0	12	1	5	2	9.64495543308286	6.62804137617953	4	1	0.998442411910418
3	95	2	1	952.811180426579	0	0	0	0	10	0.6	441.168848542846	1	6	3	6	2	10.5481121649556	6.67959918584438	1	4	-0.0177914212704096
3	96	1	1	974.252768226506	0	0	0	0	10	0.75	517.519973861669	0	4	4	6	2	9.89614543062816	6.64378973314767	0	1	-2.99350757019485
3	97	3	3	1203.24909496685	0	0	0	0	8	0.25	458.37985379959	2	12	1	5	4	8.7159844940847	6.63987583382654	3	0	0.441755427092945
3	98	2	1	862.015641465405	0	0	0	0	10	0.8	470.7994543999	0	4	4	6	2	8.49459793593942	6.57646956904822	2	3	-2.28393193903068
3	99	3	2	1001.66895019174	0	0	0	0	11	0.4	485.583609443235	2	6	3	6	1	8.59920313348777	6.68336094576627	3	2	-0.668807815391682
3	100	3	3	1186.33501375461	0	0	0	0	8	0.5	595.016354332435	2	8	2	6	4	10.1606650113499	6.63068338564237	3	3	0.184578096598657
3	101	1	3	1036.63510180468	0	0	0	0	9	0.25	458.243444037929	0	10	1	6	3	9.24140867224652	6.58892647753352	0	3	0.402472171642995
3	102	2	3	1343.15837579652	0	0	0	0	10	0.6	439.069801726983	0	6	3	6	2	8.69377148053623	6.67329796776765	2	0	-0.767194154529949
3	103	1	2	1042.07843311269	0	0	0	0	10	0.4	475.603436866084	0	6	3	6	2	7.89788341767167	6.71780469502369	0	2	-1.39150521040364
3	104	2	3	1042.84333088526	0	0	0	0	7	0.5	445.358804112753	1	8	3	5	5	9.24824185595419	6.63200177739563	1	0	1.02643151824384
3	105	2	1	1085.07057796851	0	0	0	0	8	0.8	527.115303992297	0	4	4	6	4	9.85666768726333	6.63068338564237	2	1	NaN
3	106	3	3	1190.78313276714	0	0	0	0	8	0.75	486.783870594713	0	6	3	6	4	8.96015727894058	6.5206211275587	4	2	1.9065025235833
3	107	3	2	828.111411858117	0	0	0	0	10	0.75	396.766578967055	0	6	3	6	2	9.27547557785497	6.75460409948796	4	4	2.03369138560688
3	108	2	3	1130.79751912301	0	0	0	0	8	0.25	530.686435281644	1	10	1	6	4	9.21141138027324	6.76619171466035	1	4	-0.424151272165647
4	1	3	3	1008.62170452729	0	0	0	0	11	0.333333333333333	469.279289955846	2	8	2	6	1	11.1578192675835	6.74405918631135	3	1	0.824146512137203
4	2	3	3	996.086394538452	0	0	0	0	12	0.666666666666667	468.20117227557	0	4	4	6	0	10.5006265069797	6.70441435496411	4	3	NaN
4	3	2	2	932.985430460576	0	0	0	0	11	0.6	486.552784487233	1	8	3	5	1	10.5894773440505	6.69826805411541	1	4	0.470881141452307
4	4	1	3	854.3230171922	0	0	0	0	12	0.333333333333333	434.375610107667	0	8	2	6	0	10.172945512412	6.79122146272619	0	1	-0.0185127128192132
4	5	2	1	915.523475293867	0	0	0	0	12	0.5	582.998487748531	1	8	3	5	0	10.3553342345233	6.82546003625531	1	0	0.273867188130727
4	6	1	1	880.495121652075	0	0	0	0	12	0.833333333333333	419.487878269131	0	2	5	6	0	9.75004472758923	6.7900972355139	0	1	-1.15118222434955
4	7	3	2	862.556530694746	0	0	0	0	12	0.166666666666667	414.651685513701	2	10	1	6	0	10.8618567642222	6.7202201551353	3	0	-0.811261250657457
4	8	3	2	746.748824710721	0	0	0	0	12	0.666666666666667	412.583724289912	2	4	4	6	0	10.1852583646215	6.7900972355139	3	3	1.29729858462184
4	9	1	2	936.5515958998	0	0	0	0	11	0.6	364.5523292606	0	6	3	6	1	10.432725936526	6.87626461189077	0	3	-0.54505771696808
4	10	3	2	965.909824976279	0	0	0	0	11	0.2	375.501944252053	0	14	1	4	1	10.9198212101518	6.77992190747225	4	0	-0.364556564344556
4	11	1	3	1034.09138246116	0	0	0	0	10	0.6	410.062476264582	0	6	3	6	2	11.1641116173819	6.74875954749168	0	4	-0.0483742514927603
4	12	2	2	1052.44774665061	0	0	0	0	11	0.5	481.717815151461	1	8	3	5	1	10.9789933951166	6.7696419768525	1	0	0.00561241024724098
4	13	1	1	1193.86881558239	0	0	0	0	12	0.833333333333333	419.77872522107	0	4	5	5	0	9.64138648096941	6.84906628263346	0	1	-1.78033672635285
4	14	3	3	808.565075727529	0	0	0	0	11	0.4	352.625704675915	2	14	2	3	1	10.5657175438207	6.80903930604298	3	0	-0.908922369458563
4	15	2	1	1016.005484179	0	0	0	0	9	0.8	587.086528931047	0	4	4	6	3	9.29004044283143	6.78105762593618	2	3	1.58840721551617
4	16	1	3	973.125770872684	0	0	0	0	11	0	521.21609586209	0	14	0	5	1	9.41334419230615	6.82219739062049	0	2	-1.58656346199501
4	17	1	2	1032.993822148	0	0	0	0	8	0.2	623.621752941498	0	10	1	6	4	10.1616420217226	6.9037472575846	0	0	-0.273212559562021
4	18	1	3	1058.6920075516	0	0	0	0	12	0.333333333333333	589.562149161519	0	12	2	4	0	9.4597395667601	6.80350525760834	0	0	0.766680505512758
4	19	3	3	893.267089309575	0	0	0	0	10	0.4	339.608037560257	0	10	2	5	2	11.1042139993912	6.70073110954781	4	0	0.863922085145428
4	20	1	3	988.411018829538	0	0	0	0	12	0.666666666666667	519.874499276295	0	6	4	5	0	10.3564387134213	6.77764659363512	0	4	-0.47597370397411
4	21	3	1	953.066618530102	0	0	0	0	11	0.4	518.228297295037	0	12	2	4	1	10.4402727070492	6.78671695060508	4	0	-1.4591849960123
4	22	1	3	940.594397129644	0	0	0	0	10	0.8	613.186393751352	0	2	5	6	2	9.81012476244637	6.80903930604298	0	4	-0.610150577275109
4	23	3	2	937.506074917565	0	0	0	0	11	0.6	542.764949276965	0	8	4	4	1	9.91473596533062	6.69826805411541	4	0	0.819372612702966
4	24	3	2	893.169588764977	0	0	0	0	9	0.75	622.177303846209	0	2	5	6	3	10.1767226529937	6.76272950693188	4	4	1.7316582304458
4	25	2	2	1010.26502640389	0	0	0	0	7	0.2	676.575539842516	1	14	2	3	5	9.56848222775471	6.76041469108343	1	4	-0.103372211428983
4	26	1	1	1056.18295328259	0	0	0	0	7	1	753.788894693019	0	4	6	4	5	9.57197896293961	6.80128303447162	0	1	-1.47209425130704
4	27	2	3	871.015231215551	0	0	0	0	12	0.666666666666667	546.771655285489	0	4	4	6	0	11.5182194738188	6.67834211465433	2	0	-0.253497600525038
4	28	3	1	788.253569033259	0	0	0	0	10	0.5	498.140606627824	0	10	3	4	2	9.80551752009866	6.7719355558396	4	2	-0.44114326723032
4	29	2	1	841.548332801267	0	0	0	0	10	0.75	452.656457254155	1	4	5	5	2	10.1363336471998	6.7202201551353	1	4	-0.161878031380491
4	30	3	3	899.309406357588	0	0	0	0	11	0.333333333333333	591.915109449784	2	12	2	4	1	10.1210796291401	6.7202201551353	3	1	1.55203740187216
4	31	2	2	909.377016796952	0	0	0	0	9	0	644.421162422443	1	10	1	6	3	9.01463385366976	6.77650699237218	1	3	1.08988656848188
4	32	1	1	917.687806273989	0	0	0	0	8	0.2	523.15571613974	0	12	2	4	4	9.49884949490554	6.7286286130847	0	1	-0.138984757847345
4	33	1	1	987.214448675331	0	0	0	0	12	0.833333333333333	526.202624663121	0	4	5	5	0	9.32813469229112	6.81783057145415	0	0	-1.12494283643303
4	34	1	2	932.775638266321	0	0	0	0	12	0.166666666666667	471.721213621866	0	18	1	2	0	9.13457479177305	6.79346613258001	0	0	-0.431759342245014
4	35	2	1	906.860114187566	0	0	0	0	11	0.4	414.98350018544	1	10	3	4	1	9.99360181729232	6.80461452006262	1	0	0.920184532177922
4	36	3	1	874.258709092828	0	0	0	0	9	0.666666666666667	568.97143446828	2	10	4	3	3	9.73886600047306	6.68710860786651	3	1	-1.62856997335984
4	37	3	1	878.456665988324	0	0	0	0	10	0.4	627.162428233553	2	14	2	3	2	10.230498740093	6.77764659363512	3	3	-1.098096273693
4	38	2	2	822.513388967764	0	0	0	0	10	1	520.837148235104	0	6	6	3	2	8.3324236015705	6.82110747225646	2	3	0.127020747121312
4	39	1	3	1046.13103952488	0	0	0	0	12	0.833333333333333	511.167696874842	0	4	5	5	0	9.36036839119738	6.84054652928869	0	2	-0.596980808894697
4	40	2	1	930.010909194152	0	0	0	0	12	0.333333333333333	357.377581704852	0	12	2	4	0	10.2732089633676	6.87109129461055	2	0	-0.494038201910802
4	41	2	2	872.007140782443	0	0	0	0	12	0.666666666666667	397.341206641491	0	8	4	4	0	9.03913515842915	6.83087423464618	2	2	-1.39770886048593
4	42	2	2	898.280971818167	0	0	0	0	12	0.666666666666667	484.19504798196	1	6	4	5	0	9.77803504480351	6.82546003625531	1	2	-0.406738689965863
4	43	3	3	962.359959937203	0	0	0	0	12	0.333333333333333	530.238389262314	0	14	2	3	0	10.3537940042479	6.67076632084587	4	1	0.159466499324679
4	44	1	2	947.804607700164	0	0	0	0	12	0.833333333333333	449.156173644972	0	4	5	5	0	9.81333203336224	6.84587987526405	0	4	0.970423377526835
4	45	3	2	981.244275993959	0	0	0	0	11	0.333333333333333	441.79989270581	2	14	2	3	1	10.0205581817135	6.78105762593618	3	0	-0.691723588571718
4	46	1	2	807.017141381039	0	0	0	0	12	0.333333333333333	453.437021770097	0	10	2	5	0	9.972922513787	6.8134445995109	0	3	0.139550186308053
4	47	2	1	876.042093671458	0	0	0	0	12	0.5	372.756892187006	0	10	3	4	0	10.3475334580575	6.87005341179813	2	0	-0.228063396764878
4	48	3	1	828.143366250515	0	0	0	0	8	0.6	357.518781534202	0	12	3	3	4	9.93583060848697	6.84587987526405	4	2	-1.072072945417
4	49	3	1	900.849492363704	0	0	0	0	10	0.5	501.897648300079	0	10	3	4	2	9.9520269412164	6.75460409948796	4	4	-0.0597584042319603
4	50	3	1	880.729062588216	0	0	0	0	8	0.75	671.721732479605	2	12	3	3	4	9.54960606653939	6.74405918631135	3	4	-0.941054871570146
4	51	1	3	1072.27627850989	0	0	0	0	12	0.833333333333333	449.411761364337	0	6	5	4	0	9.26246351725472	6.83195356556585	0	3	0.579694685056934
4	52	2	1	941.145290301392	0	0	0	0	10	0.4	515.749528790682	0	8	2	6	2	9.82006921568077	6.78558764500793	2	0	-1.04883672542947
4	53	3	3	1072.52470869116	0	0	0	0	11	0.166666666666667	414.735998621196	2	12	1	5	1	9.34159801459706	6.76157276880406	3	2	0.169328648655566
4	54	2	3	886.131739837765	0	0	0	0	8	0.666666666666667	414.822851694885	1	10	3	4	4	8.13194982657722	6.78105762593618	1	3	0.101771514096389
4	55	3	2	761.440919197412	0	0	0	0	10	0.75	480.062760509642	0	12	3	3	2	10.3841158143653	6.75343791859778	4	1	2.53432296527684
4	56	2	3	897.345208074512	0	0	0	0	11	0.833333333333333	541.373486270599	0	4	5	5	1	10.0178604399631	6.61069604471776	2	4	-1.08367845251034
4	57	1	1	905.467939224764	0	0	0	0	10	0.5	493.786018043096	0	12	2	4	2	9.22489863049404	6.77308037565554	0	2	-1.77009222602654
4	58	1	1	1197.28224023038	0	0	0	0	12	0.666666666666667	384.607486762597	0	6	4	5	0	10.0939972558418	6.73815249459596	0	0	0.950139806237504
4	59	3	2	1007.13323645687	0	0	0	0	12	0.333333333333333	449.879587706249	2	12	2	4	0	9.76806586997449	6.76619171466035	3	0	-0.9400856088345
4	60	1	1	1248.93700257326	0	0	0	0	9	0.5	537.244376466354	0	14	2	3	3	9.26285452725501	6.65672652417839	0	3	1.59218067032429
4	61	1	1	952.691709314422	0	0	0	0	12	0.5	431.344247014311	0	8	3	5	0	8.8756455782046	6.79346613258001	0	0	-0.184351807319417
4	62	2	3	1103.80608318883	0	0	0	0	12	0.333333333333333	422.106348447298	0	10	2	5	0	9.18575737007756	6.75227037614174	2	0	-1.07722176982475
4	63	2	2	899.788155163151	0	0	0	0	12	0.833333333333333	425.724436908386	0	2	5	6	0	9.34114588479504	6.78332520060396	2	2	-0.41676288571963
4	64	3	1	850.672029297129	0	0	0	0	10	0.333333333333333	391.524337564083	0	10	2	5	2	10.236243209303	6.76849321164863	4	2	-0.596349359903383
4	65	2	3	1066.67950574774	0	0	0	0	10	0.6	367.282841089983	1	4	4	6	2	9.50509146729001	6.76272950693188	1	4	1.89428919430965
4	66	2	3	1085.85119183135	0	0	0	0	11	0.4	473.298879859887	1	12	3	3	1	8.98084226152877	6.79234442747081	1	1	0.534217581095645
4	67	3	2	932.947396192503	0	0	0	0	9	0.2	445.26912674586	2	16	1	3	3	11.0033103712379	6.63200177739563	3	1	-0.261132011309978
4	68	2	3	946.495444038192	0	0	0	0	12	0.5	422.122511791876	1	10	3	4	0	9.86652163916014	6.78784498230958	1	3	-0.934410368343371
4	69	1	2	889.426231932703	0	0	0	0	12	0.5	433.11450920273	0	10	3	4	0	9.6156423157321	6.84587987526405	0	1	1.83693614473826
4	70	2	3	874.734137446467	0	0	0	0	11	0.166666666666667	482.101013920132	1	14	1	4	1	9.93327368785545	6.78332520060396	1	0	-0.223748690637524
4	71	1	2	1105.94354869318	0	0	0	0	11	0.4	458.063064233968	0	12	2	4	1	8.82808809977354	6.81783057145415	0	1	-0.097357685717408
4	72	2	1	1064.89370629515	0	0	0	0	10	0.2	413.724787974441	0	16	1	3	2	9.09491362790731	6.79570577517351	2	0	-1.51582593083153
4	73	2	1	875.500859997373	0	0	0	0	12	1	517.951496408593	1	2	6	5	0	9.64880684807041	6.81234509417748	1	2	-0.314617770946104
4	74	3	3	859.450700645539	0	0	0	0	11	0.6	462.259689712364	0	8	4	4	1	10.2233326448081	6.76619171466035	4	1	0.0265653587399491
4	75	3	3	1028.42789880015	0	0	0	0	12	0.5	415.330683940089	0	14	3	2	0	10.3028466872808	6.76503897678054	4	4	0.907484949974252
4	76	2	3	958.378737998828	0	0	0	0	9	0.166666666666667	501.253121420074	0	12	1	5	3	10.0204832991952	6.73221070646721	2	4	-1.11910678646295
4	77	1	2	929.332631410034	0	0	0	0	10	0.2	624.554877922439	0	18	1	2	2	9.05314513706079	6.80682936039218	0	2	0.700916292906435
4	78	2	3	906.689865558292	0	0	0	0	8	0.666666666666667	642.564108966234	1	6	4	5	4	10.1958384210922	6.7719355558396	1	0	-0.654878432513447
4	79	2	2	974.565639600769	0	0	0	0	11	0.5	507.808909666381	0	10	3	4	1	9.50160033788452	6.83840520084734	2	1	0.46260102099116
4	80	2	1	957.676311472824	0	0	0	0	12	0.666666666666667	439.761522896487	1	8	4	4	0	9.50925697606159	6.73815249459596	1	2	-1.106485135368
4	81	1	3	1190.22718532506	0	0	0	0	12	0.166666666666667	499.740479864519	0	10	1	6	0	8.68136088790353	6.78445706263764	0	1	1.40607399845806
4	82	1	3	913.801368146778	0	0	0	0	12	0.666666666666667	442.69098470374	0	8	4	4	0	7.91753439725911	6.86901445066571	0	0	-0.277230793993354
4	83	3	3	950.143413340811	0	0	0	0	10	0.5	570.839748231042	0	8	3	5	2	10.3511664986009	6.69703424766648	4	0	-1.80174431439217
4	84	1	1	983.732803832027	0	0	0	0	11	0	460.783752542615	0	18	1	2	1	9.39398575915115	6.78105762593618	0	4	0.113810961729563
4	85	1	1	1041.15881359667	0	0	0	0	7	0.2	599.069719431167	0	12	1	5	5	9.58260337393357	6.78105762593618	0	0	0.374417334462579
4	86	1	2	1021.09362406736	0	0	0	0	12	0.5	323.161656584983	0	10	3	4	0	10.1393825820819	6.8351845861473	0	0	1.07289144340701
4	87	1	1	992.002238587702	0	0	0	0	11	0.333333333333333	495.831898662921	0	14	2	3	1	8.93513103688345	6.89365635460264	0	0	-0.344173155428438
4	88	1	2	985.709378344836	0	0	0	0	11	0.333333333333333	485.716503765993	0	14	2	3	1	10.7854753590915	6.73459165997295	0	0	0.483117136752986
4	89	2	2	950.495984970075	0	0	0	0	11	0.5	369.932718013284	0	10	3	4	1	10.0914260359405	6.75460409948796	2	0	-0.699903796480136
4	90	1	3	1047.69950030186	0	0	0	0	10	0.6	560.323993645707	0	8	3	5	2	9.27543614138654	6.70073110954781	0	2	0.668686809394483
4	91	3	2	907.625327441565	0	0	0	0	6	0	563.841515334456	0	16	2	2	6	10.2765974612408	6.73221070646721	4	0	-1.23261925182608
4	92	2	2	995.428039465878	0	0	0	0	12	0.5	598.91783558276	1	14	3	2	0	9.91396209234772	6.68461172766793	1	4	2.90666634862517
4	93	3	1	823.393308745835	0	0	0	0	12	0.5	393.479075628486	0	10	3	4	0	10.0799061416201	6.73578001424233	4	1	0.382060932897928
4	94	2	2	951.766510645939	0	0	0	0	12	0.666666666666667	429.525155401795	0	8	4	4	0	8.96802190280913	6.70073110954781	2	4	-1.40200743028915
4	95	1	2	838.647163337555	0	0	0	0	11	0.166666666666667	474.855484922893	0	10	1	6	1	7.37743010356719	6.7990558620588	0	2	-0.345957386210004
4	96	3	1	976.38011568506	0	0	0	0	12	0.333333333333333	419.380090610221	2	12	2	4	0	9.904774712072	6.7428806357919	3	0	-2.43119178312808
4	97	2	3	957.80279050723	0	0	0	0	9	0.4	519.450774247331	0	14	2	3	3	7.31989839753327	6.82219739062049	2	3	0.871803354833684
4	98	2	1	1000.41324534322	0	0	0	0	12	0.833333333333333	516.145473159687	1	4	5	5	0	9.8491572704097	6.75110146893676	1	2	-0.349895435821129
4	99	3	1	917.155628377259	0	0	0	0	10	0.5	439.366116980842	2	10	3	4	2	9.67722047574758	6.74993119378857	3	1	2.17633739658536
4	100	2	3	861.094928100101	0	0	0	0	12	0.5	539.324582432995	0	10	3	4	0	9.28362895159987	6.77650699237218	2	3	1.42541627070683
4	101	3	3	950.782751277984	0	0	0	0	10	0.4	488.451457508389	2	12	3	3	2	8.76735500256416	6.74641212857337	3	2	0.395614217580816
4	102	3	2	895.483641943429	0	0	0	0	10	0.25	386.349260527872	2	14	2	3	2	9.26749251952046	6.80793494369993	3	3	0.246903134778385
4	103	1	3	984.812252589109	0	0	0	0	11	0.2	495.530508041321	0	12	2	4	1	7.86211879225093	6.8596149036542	0	3	-0.799488979528049
4	104	1	2	1119.49642628861	0	0	0	0	11	0.6	545.299298140105	0	8	3	5	1	10.6343003765771	6.65286302935335	0	0	0.916493685510495
4	105	2	1	843.955358635867	0	0	0	0	10	0.666666666666667	475.03064970411	0	8	4	4	2	9.81212827831858	6.75576892198426	2	0	-0.143822232281092
4	106	3	3	990.201648030961	0	0	0	0	7	0.5	495.787086252716	2	6	4	5	5	8.30909530807288	6.77536609093639	3	2	0.107023397829876
4	107	3	1	848.118601715214	0	0	0	0	8	0.333333333333333	572.054935813459	2	10	2	5	4	9.23038127128162	6.76041469108343	3	3	-0.99060578729905
4	108	3	2	922.558305627717	0	0	0	0	9	0.5	750.334062202306	0	12	3	3	3	9.48325329537923	6.75925527066369	4	3	1.14570837219748
5	1	3	2	1622.93725089148	0	0	0	0	7	1	486.148816652354	2	8	2	6	5	10.9868306683508	6.58892647753352	3	4	0.144488917239779
5	2	1	2	1255.80201955336	0	0	0	0	10	0.75	499.981287542247	0	6	3	6	2	9.42091202397124	6.65157187358973	0	3	-2.05121542902765
5	3	1	3	1030.35789534715	0	0	0	0	12	1	493.113493817157	0	0	6	6	0	9.89403323536658	6.5410299991899	0	0	4.53988121312895
5	4	3	1	1168.09405423555	0	0	0	0	11	1	481.568894932828	2	2	5	6	1	10.2215756628462	6.65544035036765	3	0	1.1011778318229
5	5	2	3	1315.28230397635	0	0	0	0	10	0.25	574.264263915722	0	10	1	6	2	10.260415706602	6.66057514983969	2	3	NaN
5	6	3	2	973.868423562635	0	0	0	0	12	0.5	632.391869580003	0	6	3	6	0	10.0945317795575	6.62007320653036	4	2	0.231826608512868
5	7	3	2	1058.65892782322	0	0	0	0	9	0.75	459.157217938136	2	6	3	6	3	7.57999859866932	6.70318811324086	3	4	NaN
5	8	2	2	726.982998129643	0	0	0	0	8	0.333333333333333	460.95036253331	0	12	1	5	4	8.83465786824088	6.71901315438526	2	3	-0.468124071825905
5	9	3	1	1099.72524852037	0	0	0	0	9	0.5	461.629152558125	0	6	3	6	3	9.45256654573449	6.55961523749324	4	2	-0.744422785345734
5	10	1	2	1155.99768414268	0	0	0	0	12	0.666666666666667	553.409054595921	0	4	4	6	0	9.44316542160044	6.66949808985788	0	4	-0.903534698814732
5	11	3	3	944.877041015388	0	0	0	0	9	0	430.122857792759	2	12	0	6	3	11.4501149499697	6.55250788703459	3	0	-0.292190466134001
5	12	3	3	987.124533477981	0	0	0	0	12	0	386.160118004588	0	12	0	6	0	8.38604155421198	6.59304453414244	4	3	-0.219770641607849
5	13	3	1	1040.04754872904	0	0	0	0	7	1	363.51551516666	2	4	4	6	5	8.77796807750523	6.67203294546107	3	4	1.53961446404954
5	14	2	3	1002.83475186643	0	0	0	0	7	0.4	399.204968825048	0	8	2	6	5	9.96354280273248	6.72503364216684	2	3	0.380117786222572
5	15	2	2	1077.62861279207	0	0	0	0	7	0.25	353.273736599724	1	8	2	6	5	9.83373274185168	6.64898455002478	1	2	-0.0785063219650723
5	16	2	1	1133.4582221989	0	0	0	0	10	0.8	307.867093385561	1	6	4	5	2	9.87111607969258	6.64378973314767	1	1	0.441865017710516
5	17	2	3	1074.70722757625	0	0	0	0	9	0.25	381.745615480384	1	10	1	6	3	9.4418376832726	6.62007320653036	1	1	-0.427163322664633
5	18	1	2	1275.07477031668	0	0	0	0	9	1	380.862301374166	0	2	5	6	3	8.31767621926523	6.69579891705849	0	1	0.426668301030677
5	19	3	1	1023.49846595644	0	0	0	0	9	0.5	390.654786234321	0	8	2	6	3	10.9155049967711	6.57507584059962	4	0	NaN
5	20	3	1	929.794084299829	0	0	0	0	9	1	437.17269347333	0	4	5	5	3	9.58536170955093	6.56526497003536	4	4	1.31056049436458
5	21	3	2	1153.82792624496	0	0	0	0	11	1	432.720431424299	0	2	5	6	1	10.062752947957	6.5875500148248	4	4	0.746766534749267
5	22	2	1	957.890154949382	0	0	0	0	10	0.833333333333333	328.394212235416	0	4	5	5	2	8.71830240044737	6.56526497003536	2	4	1.38771802552431
5	23	3	3	985.634560609469	0	0	0	0	8	0.75	346.321346848068	2	6	3	6	4	9.70568379382783	6.59441345974978	3	2	-0.320542442329861
5	24	2	2	1146.38802322679	0	0	0	1	NaN	NaN	NaN	1	12	0	6	NaN	7.84979580071829	6.66949808985788	1	3	-0.116609506350647
5	25	2	1	941.603688950636	0	0	0	0	8	1	323.09191063859	0	6	3	6	4	7.95376010488584	6.66440902035041	2	1	-1.59616841340663
5	26	2	2	872.110460841213	0	0	0	0	6	1	235.657773244905	0	6	3	6	6	8.6904275229643	6.66185474054531	2	2	-0.190604906134537
5	27	1	2	1226.63948331501	0	0	0	0	9	0.75	553.672547932105	0	6	3	6	3	9.3045888200189	6.68336094576627	0	2	NaN
5	28	2	2	877.464220728143	0	0	0	0	4	0	119.707778268516	0	12	0	6	8	10.5068150486019	6.54678541076052	2	0	NaN
5	29	2	2	1051.75210666948	0	0	0	0	8	0.333333333333333	280.491828373654	1	10	2	5	4	9.03685841956797	6.76157276880406	1	2	-0.976976758771329
5	30	2	2	1111.68517863371	0	0	0	0	9	0.333333333333333	363.025934622189	1	8	2	6	3	8.40366245444817	6.68835471394676	1	1	NaN
5	31	3	1	1072.06204276008	0	0	0	0	7	1	298.993610120248	2	2	5	6	5	9.41843904897902	6.62273632394984	3	1	0.397350200003998
5	32	2	2	1133.84701576706	0	0	0	0	7	1	387.862499783042	0	4	4	6	5	9.01846504162732	6.5792512120101	2	3	0.0902197768463061
5	33	3	1	1041.6618872423	0	0	0	0	9	0.5	315.783553069914	2	12	2	4	3	7.67039868739688	6.61338421837956	3	2	1.11572103176481
5	34	2	1	908.74550080116	0	0	0	0	8	0.5	251.98861229677	1	8	2	6	4	8.15208758026782	6.68085467879022	1	3	-1.48647601171208
5	35	3	2	1058.22334620825	0	0	0	0	8	0.25	352.925164958879	2	12	1	5	4	11.7244771519771	6.56244409369372	3	1	0.657888626326312
5	36	2	1	872.102914382594	0	0	0	0	9	1	353.024885605183	0	4	4	6	3	10.9738591626943	6.62406522779989	2	3	NaN
5	37	2	3	1004.68906777678	0	0	0	0	6	0.333333333333333	274.597851493364	0	10	1	6	6	9.49992666053058	6.69703424766648	2	2	-1.6576160009812
5	38	2	3	1041.15868935514	0	0	0	0	7	0.25	266.815731306496	1	10	1	6	5	9.29585844704529	6.71901315438526	1	2	-2.01987019257324
5	39	1	3	1206.22299122351	0	0	0	0	11	0.333333333333333	448.220890081478	0	10	2	5	1	10.6218588355183	6.68710860786651	0	1	-0.867635231574816
5	40	2	3	1107.57235846722	0	0	0	0	7	0.5	271.612911641808	1	8	2	6	5	8.56395236967816	6.65286302935335	1	0	-0.775136772079566
5	41	2	1	934.769615661935	0	0	0	0	5	0.333333333333333	185.349555938467	0	12	1	5	7	9.76761872040569	6.67456139181443	2	1	-0.810282951531472
5	42	1	1	1186.82587481544	0	0	0	0	12	1	487.190203968325	0	0	6	6	0	8.37598981027658	6.67834211465433	0	2	NaN
5	43	2	1	1034.58632726506	0	0	0	0	9	0.75	262.592738581096	1	6	3	6	3	9.6314513232532	6.60665018619822	1	0	-1.70142526809075
5	44	2	2	857.821391615289	0	0	0	0	7	0.666666666666667	337.844606117018	1	8	2	6	5	10.346381843583	6.73696695800186	1	1	0.216242175057303
5	45	3	1	927.835929113826	0	0	0	0	8	1	352.799498851465	2	4	4	6	4	11.2999738420239	6.59578051396131	3	1	NaN
5	46	3	1	933.632515216232	0	0	0	0	7	0.666666666666667	297.569951390467	0	8	2	6	5	10.0912913686999	6.61204103483309	4	3	-0.0544286138272069
5	47	1	2	1156.13623713034	0	0	0	0	11	0.666666666666667	552.335068795734	0	6	4	5	1	9.86020128150331	6.5875500148248	0	4	NaN
5	48	3	2	987.943173352505	0	0	0	0	9	0.5	346.806560393951	2	8	2	6	3	11.5649168984145	6.63594655568665	3	0	-0.736231867299479
5	49	3	3	1095.17775231416	0	0	0	0	4	1	146.46594732738	2	8	2	6	8	8.4473797406006	6.61338421837956	3	3	-1.21066465954605
5	50	3	2	1028.3529521148	0	0	0	0	7	0.666666666666667	275.790589228181	0	8	2	6	5	10.3004366847267	6.61606518513282	4	3	1.17665767876475
5	51	1	3	1082.84200854177	0	0	0	0	7	1	382.343068985696	0	4	4	6	5	10.463797407587	6.68461172766793	0	4	NaN
5	52	2	2	928.143522784012	0	0	0	0	9	0.4	236.015978706344	0	8	2	6	3	10.5849102140671	6.5792512120101	2	0	NaN
5	53	3	3	822.577918698698	0	0	0	0	8	0	440.913924977327	0	12	0	6	4	10.8542520213151	6.61069604471776	4	2	-0.109052350916868
5	54	1	1	1111.46270902191	0	0	0	0	11	1	481.792901360085	0	0	6	6	1	9.29471553795518	6.61873898351722	0	4	NaN
5	55	1	3	1124.6179982445	0	0	0	0	11	0.6	337.937851151319	0	8	3	5	1	9.88826931296744	6.58479139238572	0	0	NaN
5	56	1	1	1118.42084609634	0	0	0	0	10	1	451.73123159156	0	2	5	6	2	10.6527542774198	6.64639051484773	0	0	NaN
5	57	1	2	1348.11785274906	0	0	0	0	7	1	341.791822650543	0	6	3	6	5	10.2372482479464	6.51025834052315	0	0	NaN
5	58	1	3	985.734475726531	0	0	0	0	8	0.75	449.865436638864	0	6	3	6	4	9.7553965518837	6.59987049921284	0	0	NaN
5	59	1	3	1104.77262217046	0	0	0	0	8	0.8	335.006986992289	0	4	4	6	4	9.7297925470109	6.54391184556479	0	0	NaN
5	60	1	3	1392.02224575365	0	0	0	0	11	0.6	531.719821465558	0	6	3	6	1	9.30976273501154	6.65157187358973	0	0	NaN
5	61	1	3	1846.19984472374	0	0	0	0	8	0.75	380.038350391278	0	6	3	6	4	8.0489379547161	6.60934924316738	0	0	NaN
5	62	1	1	1016.82649060695	0	0	0	0	10	0.6	340.891133271053	0	6	3	6	2	11.1771517655651	6.62936325343745	0	0	NaN
5	63	3	3	936.97257797885	0	0	0	0	5	0.75	234.09919155462	0	6	3	6	7	11.1316127702174	6.52795791762255	4	0	NaN
5	64	3	2	1039.61015596451	0	0	0	0	6	1	232.810369088711	2	8	2	6	6	9.58724812219352	6.63987583382654	3	4	NaN
5	65	3	3	1001.97234252937	0	0	0	0	8	0	339.054775602139	2	12	0	6	4	10.2772139085168	6.64639051484773	3	3	NaN
5	66	3	3	981.873103574799	0	0	0	0	5	0.5	229.129306360982	0	10	1	6	7	8.63951936360385	6.68461172766793	4	3	-1.11474354937319
5	67	3	2	942.301585480891	0	0	0	0	7	1	377.448070904213	2	6	3	6	5	7.79512958818231	6.63068338564237	3	4	0.267486448516527
5	68	3	1	1098.07468700274	0	0	0	0	10	0.75	448.932911136079	0	6	3	6	2	11.66533339942	6.60394382460047	4	3	NaN
5	69	1	3	1201.58614494267	0	0	0	0	8	0.4	552.753900059942	0	8	2	6	4	10.3021844301551	6.69084227741856	0	4	NaN
5	70	3	3	970.033313088607	0	0	0	0	7	0.4	362.41714263235	0	8	2	6	5	9.85233055642533	6.64768837356333	4	0	NaN
5	71	3	2	891.648545103635	0	0	0	0	8	0.5	288.183980999713	0	8	2	6	4	9.19308353655646	6.70196036600254	4	4	-0.965571635613099
5	72	1	1	1085.49504167422	0	0	0	0	10	1	497.736375924518	0	0	6	6	2	8.90991435336227	6.62539236800796	0	4	NaN
5	73	2	3	858.290781367032	0	0	0	0	7	0.6	231.602613196891	0	6	3	6	5	11.242316911111	6.62007320653036	2	0	NaN
5	74	1	1	1219.04653810725	0	0	0	0	10	0.8	527.209576198744	0	4	4	6	2	9.61962117283167	6.65544035036765	0	2	0.0798722764116405
5	75	3	3	1056.60598911072	0	0	0	0	9	0.25	307.03075425648	2	10	1	6	3	9.75363450939042	6.55535689181067	3	0	1.76095252631335
5	76	1	1	1302.89132012331	0	0	0	0	10	1	586.071394946939	0	2	5	6	2	10.8021400475054	6.68959926917897	0	3	0.109072584009007
5	77	1	2	1295.67750901606	0	0	0	0	12	0.5	529.692178111021	0	8	3	5	0	9.32902031431926	6.61472560020376	0	0	0.0670648349729435
5	78	2	2	889.324537582979	0	0	0	0	9	0.5	392.358617552134	1	8	2	6	3	8.38160220159821	6.48004456192665	1	0	0.48223586032775
5	79	2	1	945.855967679563	0	0	0	0	8	0.5	333.316084481505	0	8	2	6	4	10.5449877577497	6.72262979485545	2	1	-0.41761269163826
5	80	2	1	911.181195913741	0	0	0	0	7	1	272.101623522043	1	6	3	6	5	8.4538874517579	6.65157187358973	1	2	-0.77500000478246
5	81	1	1	1201.8508747251	0	0	0	0	12	0.833333333333333	570.100383896	0	2	5	6	0	5.84569134434346	6.68959926917897	0	1	0.110775758566095
5	82	2	1	990.671369217125	0	0	0	0	10	1	341.012098199345	1	2	5	6	2	10.8506112290778	6.48768401848461	1	0	0.484991754684687
5	83	3	1	889.79664405997	0	0	0	0	6	1	268.151378030102	2	6	3	6	6	8.55643606478071	6.61069604471776	3	1	NaN
5	84	1	1	1232.87919749146	0	0	0	0	11	0.666666666666667	582.921118971413	0	6	4	5	1	9.83520986190931	6.65027904858742	0	3	NaN
5	85	2	3	1009.76179752979	0	0	0	0	6	0.666666666666667	269.674745883621	0	8	2	6	6	10.727482486476	6.56667242980324	2	0	NaN
5	86	3	2	1147.38868369204	0	0	0	0	11	0.6	373.721194773198	0	6	3	6	1	10.4763097242444	6.57646956904822	4	2	NaN
5	87	1	2	968.286458754847	0	0	0	0	10	0.333333333333333	410.55816290176	0	8	2	6	2	8.12231587724416	6.62007320653036	0	4	NaN
5	88	3	1	1092.01367297555	0	0	0	0	9	0.6	455.774531489838	0	6	3	6	3	9.78482366028946	6.64509096950564	4	0	NaN
5	89	3	2	1087.93647209677	0	0	0	0	11	0.4	445.782707779337	0	8	2	6	1	11.5832275935892	6.61069604471776	4	4	NaN
5	90	2	2	931.454607143678	0	0	0	0	6	0.25	239.968019016525	0	10	1	6	6	8.50443569466493	6.62539236800796	2	4	NaN
5	91	2	1	837.788259641457	0	0	0	0	8	0.75	362.500193508667	1	6	3	6	4	11.52504547008	6.5366915975913	1	2	NaN
5	92	1	3	958.646913860321	0	0	0	0	10	0.333333333333333	545.026810525029	0	8	2	6	2	9.38845501266757	6.75809450442773	0	1	NaN
5	93	1	2	1205.49158841459	0	0	0	0	11	0.5	508.345872241813	0	6	3	6	1	10.3360616857066	6.55819780281227	0	0	NaN
5	94	2	3	1000.6009999961	0	0	0	0	10	0.333333333333333	394.738588424888	1	8	2	6	2	9.23909731306784	6.62804137617953	1	0	-0.617122438371649
5	95	3	3	987.738815241755	0	0	0	0	7	0.75	240.871502412747	0	6	3	6	5	9.31240441531265	6.77536609093639	4	1	0.50635945370616
5	96	2	1	922.855869876912	0	0	0	0	8	0.5	236.165881596451	0	8	2	6	4	11.3065824710785	6.71538338633468	2	4	0.365596800984724
5	97	1	1	1333.06900602838	0	0	0	0	11	1	508.69504615674	0	2	5	6	1	8.53005485108996	6.65157187358973	0	2	-2.10403067229312
5	98	2	3	930.435533316995	0	0	0	0	4	0.666666666666667	266.518763484223	1	8	2	6	8	9.96401612194556	6.60665018619822	1	0	NaN
5	99	1	3	1189.2138763078	0	0	0	0	9	0.2	345.693902724356	0	10	1	6	3	9.8791316215434	6.63987583382654	0	1	1.18576503211698
5	100	1	1	1025.45541370819	0	0	0	0	11	0.5	450.215898558098	0	8	3	5	1	8.84964094837284	6.72262979485545	0	0	-2.03084523502266
5	101	2	3	935.310545844004	0	0	0	0	11	0.4	377.231439489003	1	8	2	6	1	10.0570905098461	6.78784498230958	1	0	1.11466684091091
5	102	1	2	1174.08926313965	0	0	0	0	11	0	581.228369519859	0	12	0	6	1	9.3565090570587	6.59167373200866	0	1	0.541040653729018
5	103	1	1	1204.94975265774	0	0	0	0	12	0.833333333333333	458.428151472639	0	2	5	6	0	8.11377776350426	6.50279004591562	0	0	1.01662449316487
5	104	1	2	1106.73047549972	0	0	0	0	7	0	454.016013347906	0	12	0	6	5	7.91558684417107	6.62539236800796	0	0	1.0498538741207
5	105	2	3	1058.81589417095	0	0	0	0	10	0.5	362.660622305462	0	8	2	6	2	10.8354728374408	6.60394382460047	2	0	-2.28861077024463
5	106	3	3	1093.11696528493	0	0	0	0	6	0.75	207.137450190182	2	6	3	6	6	8.54376123559585	6.61740297797448	3	2	-0.0755545590447847
5	107	1	2	1743.76964343264	0	0	0	0	6	0.5	279.992239149009	0	10	1	6	6	10.7511839663029	6.64898455002478	0	3	0.0734223455246863
5	108	1	3	1238.03403271904	0	0	0	0	8	1	548.745500622931	0	6	3	6	4	10.532598689862	6.66695679242921	0	0	NaN
6	1	3	2	1174.03280145345	0	0	0	0	12	0.666666666666667	456.33672006346	2	8	4	4	0	10.0036139742699	6.72503364216684	3	0	-0.445299522769824
6	2	3	3	1100.46422390906	0	0	0	0	12	0.5	614.724189283752	0	10	3	4	0	8.83562589958652	6.79570577517351	4	3	-0.780220042285019
6	3	1	1	1403.13495274904	0	0	0	0	12	0.666666666666667	448.782498274168	0	8	4	4	0	8.10511185952436	6.85856503479136	0	4	-0.384056476255857
6	4	2	3	1427.43373436906	0	0	0	0	12	0.5	487.605109249778	0	10	3	4	0	9.58134194401639	6.72383244082121	2	0	1.28565096318321
6	5	3	2	1418.6711647194	0	0	0	0	12	0.666666666666667	457.963188439725	2	10	4	3	0	9.43523254980154	6.73340189183736	3	2	-1.93029353288565
6	6	1	3	1738.37108391263	0	0	0	0	12	0.5	530.767320011333	0	12	3	3	0	7.90697346590182	6.72383244082121	0	3	-1.31265831101326
6	7	2	1	971.0441883567	0	0	0	0	12	0.833333333333333	447.590128788949	0	6	5	4	0	8.85033210244768	6.69579891705849	2	0	0.456352837747008
6	8	3	3	1925.93426608755	0	0	0	0	12	0.5	480.568304681259	2	12	3	3	0	8.9017939681949	6.78558764500793	3	2	2.54557030023577
6	9	1	2	1780.83765565589	0	0	0	0	11	0.6	581.35187561494	0	12	3	3	1	9.03833692338464	6.74993119378857	0	3	0.0464931688565059
6	10	3	2	2233.70846955822	0	0	0	0	11	0.4	426.446403118654	2	6	3	6	1	9.51743257455555	6.73696695800186	3	0	1.50356144535643
6	11	3	3	1056.47750676872	0	0	0	0	11	0.333333333333333	473.529927653857	0	14	2	3	1	8.96647468138873	6.73340189183736	4	3	-1.16410531609907
6	12	2	1	1355.29565107436	0	0	0	0	12	0.833333333333333	515.605346158953	0	2	5	6	0	8.49659868621437	6.76503897678054	2	4	-0.529350660033297
6	13	1	3	1458.63052286541	0	0	0	0	11	0.666666666666667	502.808792103106	0	8	4	4	1	10.0566140194203	6.71052310945243	0	2	-1.68572370477393
6	14	1	1	1270.0787632125	0	0	0	0	10	0.666666666666667	439.190023872005	0	4	4	6	2	9.57104235275666	6.72142570079064	0	0	0.730829720180715
6	15	1	2	1141.45713603511	0	0	0	0	10	0.75	442.439126261155	0	8	3	5	2	9.91260329945366	6.67959918584438	0	0	-1.00113846054812
6	16	1	2	1134.65089329657	0	0	0	0	11	0.4	467.956331196043	0	8	2	6	1	10.4148891822538	6.76849321164863	0	0	0.155392582607993
6	17	2	3	1231.8511513231	0	0	0	0	12	0	478.492101993511	0	14	0	5	0	8.60118592998378	6.71052310945243	2	0	-0.0199182145144664
6	18	1	1	6192.04272103616	0	0	0	0	12	0.666666666666667	545.906851066425	0	10	4	3	0	9.77797703154502	6.71780469502369	0	2	1.71129750575557
6	19	2	3	1248.02458071463	0	0	0	0	11	0.2	492.573625828114	1	8	2	6	1	10.0365331216011	6.77308037565554	1	0	-0.0221188758046705
6	20	1	3	1129.44508957662	0	0	0	0	12	0.5	462.392141385832	0	10	3	4	0	10.1108894928912	6.77422388635761	0	1	-0.347163605320349
6	21	3	1	2036.37089736549	0	0	0	0	12	1	532.727133059496	2	2	6	5	0	10.2741299547717	6.67456139181443	3	0	-0.368593578883944
6	22	2	3	1507.59936863869	0	0	0	0	12	0.333333333333333	380.268692388624	0	10	2	5	0	8.35706249238328	6.75693238924755	2	3	0.47275566476582
6	23	2	2	1832.6439451821	0	0	0	0	11	0.833333333333333	426.265516961947	0	6	5	4	1	9.99976308654861	6.74993119378857	2	2	-1.20374811069697
6	24	3	1	1092.92235878456	0	0	0	0	12	0.833333333333333	485.89555938098	2	2	5	6	0	9.48794147955426	6.75227037614174	3	2	-0.0850255395277191
6	25	2	2	1079.39952445668	0	0	0	0	12	0.5	387.015192841874	1	6	3	6	0	10.0445630000921	6.7719355558396	1	3	-1.05765016430439
6	26	3	3	970.748369752982	0	0	0	0	11	0	461.507203641124	2	12	0	6	1	11.0631904083728	6.76041469108343	3	1	-1.44527283686541
6	27	2	2	1236.43120813813	0	0	0	0	11	0.333333333333333	427.494861891297	0	14	2	3	1	8.50221021607202	6.78784498230958	2	3	-1.1630827559091
6	28	2	3	1055.9205829677	0	0	0	0	12	0.666666666666667	426.485902358577	1	8	4	4	0	9.35448011587722	6.75110146893676	1	2	-1.74343692268956
6	29	1	2	1203.33604902862	0	0	0	0	11	0.5	464.308681513635	0	8	3	5	1	10.236811702969	6.86589107488344	0	1	NaN
6	30	2	3	841.646188271625	0	0	0	0	12	0.166666666666667	494.972508964902	1	14	1	4	0	10.4063338478407	6.73815249459596	1	0	0.111158995515728
6	31	2	1	2733.42366868837	0	0	0	0	11	0.4	487.223848017853	1	8	3	5	1	10.5125059871033	6.66057514983969	1	1	-0.999136955976062
6	32	2	1	1826.27177096674	0	0	0	0	12	0.666666666666667	483.417114791702	0	8	4	4	0	10.4865037422104	6.76849321164863	2	1	-0.225043477501893
6	33	3	3	1652.1888614634	0	0	0	0	12	0	551.964035578158	0	12	0	6	0	9.43662024987237	6.82437367004309	4	2	0.735932273275213
6	34	2	1	1196.33148708363	0	0	0	0	12	0.833333333333333	440.285260200221	0	2	5	6	0	8.22768184269169	6.81673588059497	2	4	-0.914939532550721
6	35	3	1	2068.60546582175	0	0	0	0	12	0.833333333333333	365.953743539715	0	6	5	4	0	8.88693619347673	6.83410873881384	4	2	0.0260004386002047
6	36	3	1	2901.33181761485	0	0	0	0	11	0.8	379.66004513224	0	10	4	3	1	8.77139608728437	6.79682371827486	4	4	0.0781043198174094
6	37	1	1	1389.9290669242	0	0	0	0	12	0.833333333333333	454.678451161315	0	6	5	4	0	11.128453566494	6.69826805411541	0	4	0.276843049040395
6	38	3	2	1726.80668948487	0	0	0	0	12	0.833333333333333	440.141230295608	0	6	5	4	0	8.90253896192456	6.77308037565554	4	0	-0.508508528557748
6	39	1	3	1864.94220519489	0	0	0	0	11	0.4	376.406361201684	0	12	2	4	1	9.01039954247553	6.80903930604298	0	4	-0.438531837069665
6	40	2	3	2512.99564331657	0	0	0	0	10	0.75	466.34576487525	1	8	3	5	2	9.37809301817735	6.65801104587075	1	0	NaN
6	41	2	3	2347.06978089162	0	0	0	0	11	0.5	489.248367788746	1	10	3	4	1	9.64104246937321	6.74523634948436	1	1	NaN
6	42	1	1	2710.99427953231	0	0	0	0	12	0.833333333333333	482.921547549434	0	6	5	4	0	10.0653963691951	6.76388490856244	0	1	NaN
6	43	2	1	2526.37720916937	0	0	0	0	12	0.833333333333333	514.877162016072	1	4	5	5	0	9.11608195333026	6.74641212857337	1	0	0.623930693691956
6	44	1	1	2032.06492554273	0	0	0	0	12	0.666666666666667	465.793884463929	0	4	4	6	0	9.59827113765884	6.74875954749168	0	1	0.309936420511664
6	45	1	2	1833.81544722488	0	0	0	0	12	0.5	429.395980116127	0	8	3	5	0	10.0796409553989	6.75809450442773	0	0	-2.86489972405275
6	46	3	1	1523.99828425223	0	0	0	0	12	1	471.928283812436	0	0	6	6	0	9.59432984080249	6.76157276880406	4	0	1.14238480834883
6	47	1	3	1383.65891994181	0	0	0	0	12	0.166666666666667	415.262623819853	0	14	1	4	0	10.2591100678661	6.66568371778241	0	4	1.09438192485166
6	48	1	1	1629.08542848891	0	0	0	0	12	0.5	514.958414399399	0	6	3	6	0	9.95250806591719	6.73933662735717	0	0	-0.899493141979375
6	49	2	2	1550.65546459991	0	0	0	0	12	0.166666666666667	436.845055428282	0	10	1	6	0	9.79367344946808	6.74758652682932	2	0	1.49449249937291
6	50	3	2	4844.59380936187	0	0	0	0	11	0	519.136802192253	2	12	0	6	1	9.38991246560908	6.71174039505618	3	2	-0.428473493625222
6	51	2	3	1555.30917421038	0	0	0	0	10	0	422.702634463238	0	12	0	6	2	9.40404642306646	6.72262979485545	2	3	-0.554385079773158
6	52	3	2	925.223395870489	0	0	0	0	12	0.166666666666667	539.769477928315	0	14	1	4	0	10.2082473805069	6.76157276880406	4	2	1.2832000516957
6	53	2	1	2482.74185208356	0	0	0	0	12	0.833333333333333	401.22675982752	1	2	5	6	0	9.16104128438188	6.78332520060396	1	4	-0.289672816629061
6	54	1	3	2817.93361045675	0	0	0	0	12	0.333333333333333	502.504540169722	0	10	2	5	0	8.75084052498034	6.73459165997295	0	1	-0.404043365564041
6	55	1	1	2319.65071671129	0	0	0	0	12	0.666666666666667	536.551162201275	0	8	4	4	0	10.1342483469766	6.74993119378857	0	0	-2.01794441064167
6	56	3	3	2331.41524147959	0	0	0	0	11	0	353.328357821529	0	18	0	3	1	9.60718207706666	6.90975328164481	4	0	-0.691793095788626
6	57	3	3	2275.57736697872	0	0	0	0	12	0.166666666666667	405.659951482227	0	14	1	4	0	9.6424512779699	6.74523634948436	4	4	-1.45272776557774
6	58	3	1	1344.26433384488	0	0	0	0	12	0.333333333333333	407.315891223017	0	10	2	5	0	9.90976410278152	6.78105762593618	4	4	-0.142950471403492
6	59	1	3	1164.12861347726	0	0	0	0	12	0.333333333333333	528.661928703076	0	10	2	5	0	8.71390766045826	6.73459165997295	0	4	-1.02979170808724
6	60	1	1	2084.89058182931	0	0	0	0	12	0.666666666666667	413.092217187996	0	4	4	6	0	9.86769986168759	6.68336094576627	0	0	-0.215595256585862
6	61	3	1	998.841779608483	0	0	0	0	11	0.333333333333333	508.554379553331	2	10	2	5	1	9.54867283322139	6.78105762593618	3	0	2.03013711351724
6	62	2	1	5733.77050090767	0	0	0	0	12	0.5	520.686125656922	0	12	3	3	0	9.63525737696841	6.74170069465205	2	3	-0.189275894624918
6	63	1	2	1988.94362874671	0	0	0	0	11	0.6	531.541434514274	0	8	3	5	1	9.44537976140652	6.74523634948436	0	2	-0.031488517566687
6	64	3	2	2482.92900263004	0	0	0	0	11	0.5	399.936324432387	0	8	3	5	1	9.73990153276027	6.77422388635761	4	0	1.18488489195592
6	65	2	2	2067.38687428697	0	0	0	0	11	0	455.41387301366	0	12	0	6	1	10.5392489036933	6.67708346124714	2	4	2.05986621428496
6	66	3	2	1465.62542542779	0	0	0	0	12	0.333333333333333	446.084971245065	0	12	2	4	0	9.59342386207993	6.81783057145415	4	2	0.0140200913392835
6	67	3	1	2576.34972520555	0	0	0	0	12	0.5	476.397025067503	0	6	3	6	0	8.35156453743195	6.7990558620588	4	4	-1.09787580557762
6	68	3	2	2166.5799837665	0	0	0	0	11	0.6	471.848547007129	0	6	3	6	1	9.66131596642962	6.80239476332431	4	4	1.14293410702851
6	69	1	2	2448.23521563467	0	0	0	0	11	0.6	514.999175647079	0	4	4	6	1	7.48775173691441	6.85118492749374	0	4	0.398702769815457
6	70	2	2	1519.00136468976	0	0	0	0	11	0.4	507.404629530076	1	8	2	6	1	9.80667740067973	6.76734312526539	1	0	1.39326481622032
6	71	1	1	1997.14776531619	0	0	0	0	11	0.6	483.103489092479	0	6	4	5	1	9.16234969769983	6.81563999007433	0	1	0.0385985166025498
6	72	3	3	1811.63237233523	0	0	0	0	11	0.333333333333333	527.470001644652	0	10	2	5	1	10.551678941713	6.51174532964473	4	0	-0.196215797763526
6	73	2	2	904.26645890966	0	0	0	0	12	0.666666666666667	564.384001920511	0	4	4	6	0	9.31877717639253	6.80793494369993	2	4	0.917213533643682
6	74	1	2	1186.90513670936	0	0	0	0	12	0.666666666666667	477.850377988268	0	10	4	3	0	8.70804991577965	6.85646198459459	0	2	-0.967828353047853
6	75	1	1	2640.06844880259	0	0	0	0	11	0.166666666666667	473.567760028415	0	12	1	5	1	10.1608527891736	6.75576892198426	0	0	1.7548649999087
6	76	1	3	2139.31094187683	0	0	0	0	12	0.166666666666667	619.592657058906	0	16	1	3	0	10.4166096000017	6.82546003625531	0	0	-1.19569550598644
6	77	2	2	1285.87638223507	0	0	0	1	NaN	NaN	NaN	1	12	0	6	NaN	9.06794582182028	6.82654522355659	1	0	1.17055194795038
6	78	3	2	1313.00234451282	0	0	0	0	12	0.666666666666667	486.881289300914	0	4	4	6	0	9.63089695326074	6.81892406527552	4	1	0.272737532806659
6	79	3	1	1883.46075166282	0	0	0	0	10	0.166666666666667	529.214255544014	2	12	1	5	2	9.21289267847536	6.84587987526405	3	4	-0.931143330441419
6	80	3	3	2578.81679199272	0	0	0	0	12	0.166666666666667	440.157348333167	2	10	1	6	0	9.26733516023402	6.83087423464618	3	3	-0.774238202977927
6	81	1	3	1887.37672589832	0	0	0	0	12	0.5	524.310171016517	0	12	3	3	0	10.2520787881201	6.63856778916652	0	3	-0.23442148770425
6	82	3	1	2115.92587751693	0	0	0	0	11	0.5	489.385864575658	2	6	3	6	1	9.63339172839386	6.77992190747225	3	0	-0.596617377525704
6	83	1	2	1967.20186691709	0	0	0	0	12	0.166666666666667	388.44927818642	0	12	1	5	0	7.70309199837291	6.78332520060396	0	3	NaN
6	84	1	2	870.607735173508	0	0	0	0	12	0.5	485.786719273542	0	8	3	5	0	9.15001639465893	6.76619171466035	0	0	2.31569334341651
6	85	1	3	2241.29168891614	0	0	0	0	12	0.333333333333333	479.205268269948	0	10	2	5	0	8.7819791755991	6.78784498230958	0	0	-0.0328391606714479
6	86	2	3	2073.47590783866	0	0	0	0	11	0.166666666666667	442.063236484105	0	10	1	6	1	9.57126013181349	6.72982407048948	2	0	0.0665988184106023
6	87	2	2	1262.84147050865	0	0	0	0	11	0.666666666666667	458.917865025824	1	10	4	3	1	10.0259989750645	6.79346613258001	1	2	NaN
6	88	2	3	2580.99437914461	0	0	0	0	12	0.333333333333333	578.542475527062	1	10	2	5	0	9.12234278440891	6.80793494369993	1	1	-1.26633643635934
6	89	1	1	1696.08804044583	0	0	0	0	11	0.6	443.830089268839	0	6	3	6	1	7.43317951110269	6.85751406254539	0	1	2.51116576660098
6	90	2	1	2364.86779775987	0	0	0	0	12	0.666666666666667	369.123175460863	1	4	4	6	0	8.95379819846319	6.82654522355659	1	0	-0.0721497390031138
6	91	3	3	1642.90770369007	0	0	0	0	11	0.2	514.909000379511	2	12	2	4	1	11.123453346991	6.75343791859778	3	1	0.345782412283817
6	92	3	3	1907.91468712177	0	0	0	0	11	0.333333333333333	362.200083697969	2	8	2	6	1	8.78138833589092	6.76619171466035	3	3	-1.88283227795589
6	93	2	2	2440.6215088502	0	0	0	0	12	0.333333333333333	385.373099157079	1	10	2	5	0	8.44698100124847	6.82979373751242	1	3	-0.701846186547378
6	94	3	2	1956.53368211697	0	0	0	0	12	0.166666666666667	460.125687726999	2	10	1	6	0	9.13469329533549	6.74993119378857	3	1	NaN
6	95	3	1	2346.94028478953	0	0	0	0	12	0.833333333333333	464.045400363523	2	6	5	4	0	7.84573860578673	6.8351845861473	3	3	-0.399744769988135
6	96	3	1	1498.00548833991	0	0	0	0	12	0.166666666666667	416.40939435144	0	12	1	5	0	10.5962297682964	6.5206211275587	4	3	-0.686583151391019
6	97	2	1	1982.76434033505	0	0	0	0	12	0.833333333333333	414.075142794693	1	6	5	4	0	10.2474372735619	7.04403289727469	1	4	1.21255863951121
6	98	1	3	2362.46864851091	0	0	0	0	12	0.5	479.263979829625	0	12	3	3	0	8.63631786140089	6.87109129461055	0	1	1.33011506611606
6	99	1	3	1086.75001305528	0	0	0	0	11	0	480.307151456153	0	14	0	5	1	9.69510807018843	6.69950034016168	0	0	NaN
6	100	1	2	1436.09669163106	0	0	0	0	12	0.5	477.81137946281	0	6	3	6	0	8.91249142699861	6.82219739062049	0	0	0.362285416681325
6	101	2	1	1775.61615543891	0	0	0	0	12	0.833333333333333	419.953344564686	0	2	5	6	0	9.96707707615468	6.7719355558396	2	0	1.17744590474358
6	102	3	2	1940.83899589441	0	0	0	0	12	0	553.605927661651	2	12	0	6	0	9.46774026098041	6.78784498230958	3	2	-0.873802267493256
6	103	2	2	1282.9266481549	0	0	0	0	12	0.666666666666667	542.175831565344	0	4	4	6	0	8.85120754104486	6.77878489768518	2	3	1.50566255589054
6	104	1	2	1527.72861721951	0	0	0	0	12	0.5	484.648479020293	0	6	3	6	0	9.12975418982423	6.88448665204278	0	2	-0.374923995215066
6	105	2	2	1615.24534379987	0	0	0	0	12	0.333333333333333	451.946577388607	1	10	2	5	0	8.46406948106271	6.85435450225502	1	0	0.497862584400032
6	106	2	3	1616.13279961239	0	0	0	0	12	0.166666666666667	453.676594266594	0	10	1	6	0	9.36437790366136	6.89060912014717	2	1	1.45456189620164
7	1	2	3	811.331689834333	1	0	0	0	11	0.6	475.771646938119	1	6	3	6	1	9.40111011027749	6.64898455002478	1	2	NaN
7	2	3	1	808.936170084507	1	0	0	0	12	0.833333333333333	552.562760501794	2	6	5	4	0	9.78363109196371	6.43615036836943	3	1	NaN
7	3	2	3	794.079480182063	1	0	0	0	12	0.666666666666667	484.793993965357	0	4	4	6	0	9.05216905510538	6.44571981938558	2	3	NaN
7	4	3	2	974.831648027703	1	0	0	0	12	0.833333333333333	492.817657888204	2	2	5	6	0	9.48122055650045	6.5875500148248	3	2	NaN
7	5	3	3	810.918752458292	1	0	0	0	12	0.666666666666667	543.442333555628	0	8	4	4	0	9.3042749612031	6.59850902861452	4	3	NaN
7	6	3	2	788.3566148912	1	0	0	0	12	0.833333333333333	497.851441268948	2	4	5	5	0	8.97539391914607	6.66695679242921	3	4	NaN
7	7	1	3	2046.18529478103	1	0	0	0	11	0.4	625.326414276059	0	14	2	3	1	8.26648879605643	6.54534966033442	0	3	NaN
7	8	2	1	789.711339266432	1	0	0	0	11	0.666666666666667	471.829496651426	0	8	4	4	1	10.2912770508916	6.71174039505618	2	0	NaN
7	9	3	2	745.775466508803	1	0	0	0	11	0.666666666666667	448.402191940778	2	6	4	5	1	7.9677513397277	6.68085467879022	3	2	NaN
7	10	3	2	855.008269312293	1	0	0	0	12	0.5	548.694968428126	0	12	3	3	0	9.7685010839447	6.64509096950564	4	3	NaN
7	11	3	1	791.663434305065	1	0	0	0	12	0.833333333333333	507.439447354622	0	8	5	3	0	10.1771179676914	6.59304453414244	4	4	NaN
7	12	2	2	900.541557709403	1	0	0	0	11	0.6	490.369692536945	0	8	3	5	1	8.68322614943825	6.63987583382654	2	4	NaN
7	13	1	2	1295.03802012232	1	0	0	0	12	0.666666666666667	385.100276988229	0	10	4	3	0	7.32857352055166	6.63200177739563	0	2	NaN
7	14	1	1	1432.8326266409	1	0	0	0	11	1	437.352145388639	0	6	5	4	1	9.6587618826343	6.56385552653213	0	0	NaN
7	15	1	1	904.998745793364	1	0	0	0	12	0.833333333333333	583.304635425116	0	6	5	4	0	9.92740366326963	6.6631326959908	0	0	NaN
7	16	3	3	799.997041822735	1	0	0	0	12	0.5	447.456173675392	2	10	3	4	0	9.57242576044944	6.56103066589657	3	0	NaN
7	17	1	2	942.728785568306	1	0	0	0	12	1	468.963815129353	0	2	6	5	0	7.7055047166031	6.67076632084587	0	3	NaN
7	18	1	3	1312.95098994769	1	0	0	0	12	0.666666666666667	442.483465947107	0	8	4	4	0	7.98392381404694	6.63331843328038	0	0	NaN
7	19	3	2	780.560912639885	1	0	0	0	12	0.666666666666667	473.28884271894	2	6	4	5	0	9.92157723993612	6.65027904858742	3	0	NaN
7	20	1	1	1170.85495242645	1	0	0	0	12	0.833333333333333	536.48084199031	0	2	5	6	0	7.86233451755478	6.62804137617953	0	3	NaN
7	21	1	1	1195.26413955828	1	0	0	0	12	0.5	503.756431450575	0	10	3	4	0	8.96878507378754	6.71417052990947	0	0	NaN
7	22	2	2	829.359364486663	1	0	0	0	12	0.666666666666667	437.164512795591	0	8	4	4	0	10.233347223699	6.62273632394984	2	0	NaN
7	23	1	2	1107.7570346506	1	0	0	0	11	0.833333333333333	544.906557965811	0	4	5	5	1	10.2256645284276	6.66057514983969	0	2	NaN
7	24	1	2	1728.49548621434	1	0	0	0	12	0.5	480.01907442132	0	12	3	3	0	10.6507562703254	6.71780469502369	0	0	NaN
7	25	3	1	774.948828063316	1	0	0	0	12	0.333333333333333	556.620506839853	2	16	2	2	0	10.6307207794703	6.81014245011514	3	0	NaN
7	26	2	3	570.78932919103	1	0	0	0	12	0.833333333333333	430.830778840059	1	6	5	4	0	8.09099567477816	6.75809450442773	1	3	NaN
7	27	2	2	687.829908438289	1	0	0	0	11	0.833333333333333	497.865890855305	0	6	5	4	1	9.81798551177756	6.61873898351722	2	1	NaN
7	28	2	1	517.944513652765	1	0	0	0	12	0.833333333333333	374.385755125248	0	6	5	4	0	9.31235697289961	6.64898455002478	2	2	NaN
7	29	3	3	782.34608196999	1	0	0	0	12	0.5	450.476743160767	0	12	3	3	0	9.52705466501271	6.59850902861452	4	2	NaN
7	30	1	2	1695.16860251133	1	0	0	0	12	1	563.306284385497	0	2	6	5	0	7.60733060719909	6.52209279817015	0	4	NaN
7	31	1	2	1214.76788421842	1	0	0	0	12	0.833333333333333	527.199865552989	0	4	5	5	0	6.9418188618009	6.72142570079064	0	0	NaN
7	32	3	2	651.069426304275	1	0	0	0	12	0.666666666666667	533.24029093922	0	6	4	5	0	8.79012313668863	6.77078942390898	4	0	NaN
7	33	1	1	1308.15421520583	1	0	0	0	12	0.666666666666667	415.963893911402	0	6	4	5	0	7.99133844601797	6.71901315438526	0	4	NaN
7	34	1	1	825.220331370474	1	0	0	0	12	0.833333333333333	530.692978810555	0	6	5	4	0	8.88820918416998	6.68586094706836	0	0	NaN
7	35	3	1	889.715836902724	1	0	0	0	11	1	550.814923204909	0	4	6	4	1	10.2956295350269	6.69579891705849	4	0	NaN
7	36	3	3	733.443792069011	1	0	0	0	12	0.166666666666667	472.142191188233	2	16	1	3	0	9.189792320436	6.62406522779989	3	4	NaN
7	37	3	3	972.761527759758	1	0	0	0	10	0.4	480.791049344598	2	12	3	3	2	9.48074628405758	6.68710860786651	3	3	NaN
7	38	3	3	834.44199573114	1	0	0	0	11	0.8	516.438313091905	2	10	4	3	1	9.60486966445157	6.75343791859778	3	3	NaN
7	39	1	3	1372.46498559671	1	0	0	0	12	0.166666666666667	475.193300853225	0	14	1	4	0	8.5445507901707	6.7286286130847	0	3	NaN
7	40	1	1	1329.20949357595	1	0	0	0	12	0.666666666666667	482.743572529636	0	8	4	4	0	7.65129139614677	6.67456139181443	0	0	NaN
7	41	1	3	1328.27072512555	1	0	0	0	11	0.5	597.952619060429	0	8	3	5	1	7.40957383464641	6.68085467879022	0	0	NaN
7	42	2	2	866.269264751281	1	0	0	0	12	1	556.188940107324	0	2	6	5	0	9.6475972621876	6.61606518513282	2	0	NaN
7	43	1	1	1231.46498288042	1	0	0	0	12	0.5	524.91146710726	0	8	3	5	0	9.85931369435055	6.68336094576627	0	2	NaN
7	44	1	1	1626.83410754107	1	0	0	0	12	0.833333333333333	585.17988473479	0	6	5	4	0	10.0756256792085	6.68461172766793	0	0	NaN
7	45	2	1	854.30102349892	1	0	0	0	11	0.8	523.95788785095	0	4	4	6	1	9.36623005225814	6.61873898351722	2	0	NaN
7	46	2	1	793.44890548964	1	0	0	0	12	0.666666666666667	573.583535117788	1	4	4	6	0	8.95727438969345	6.62539236800796	1	2	NaN
7	47	3	1	796.423382760622	1	0	0	0	11	0.8	532.529504340481	0	2	5	6	1	9.19943789363849	6.67959918584438	4	1	NaN
7	48	3	3	838.301813151702	1	0	0	0	12	0.5	519.96416498081	2	8	3	5	0	7.61458148388625	6.67329796776765	3	4	NaN
7	49	1	2	1243.76134030808	1	0	0	0	9	0.5	526.50372392635	0	12	3	3	3	7.38948236907847	6.69579891705849	0	3	NaN
7	50	2	1	528.997832984714	1	0	0	0	12	0.666666666666667	495.537276962864	1	6	4	5	0	7.54514299777839	6.63987583382654	1	0	NaN
7	51	3	2	741.671146694898	1	0	0	0	11	0.5	587.282594622621	2	10	3	4	1	9.34507142314053	6.78105762593618	3	1	NaN
7	52	1	2	1255.24782128741	1	0	0	0	10	0.5	519.247146353544	0	10	3	4	2	9.64881560374013	6.70073110954781	0	3	NaN
7	53	1	2	1367.30990919932	1	0	0	0	12	0.5	566.867864497337	0	12	3	3	0	9.78545386291007	6.6682282484174	0	0	NaN
7	54	2	1	765.076968448739	1	0	0	0	12	1	419.839805757973	0	2	6	5	0	9.86767162246248	6.70563909486	2	0	NaN
7	55	3	2	892.452150730605	1	0	0	0	12	0.5	517.958270016944	2	14	3	2	0	8.69466609842044	6.62539236800796	3	2	NaN
7	56	2	3	774.292595712723	1	0	0	0	11	0.666666666666667	412.26259753131	0	10	4	3	1	10.4861368030432	6.64639051484773	2	3	NaN
7	57	1	1	1226.15626238621	1	0	0	0	12	1	465.538460749604	0	4	6	4	0	6.86036523282269	6.70808408385307	0	2	NaN
7	58	2	3	838.431912573469	1	0	0	0	12	0.666666666666667	431.754978348249	0	8	4	4	0	8.56228941339805	6.64768837356333	2	0	NaN
7	59	3	1	868.301955022616	1	0	0	0	11	0.4	467.718013290294	2	18	3	0	1	9.84323255234261	6.57646956904822	3	2	NaN
7	60	2	1	792.570809854624	1	0	0	0	11	0.666666666666667	496.397127085417	1	8	4	4	1	8.00229654814324	6.64378973314767	1	3	NaN
7	61	3	3	1024.49249905931	1	0	0	0	12	0.166666666666667	431.537513595646	0	20	1	1	0	9.06729872129511	6.67203294546107	4	1	NaN
7	62	3	1	908.515354297379	1	0	0	0	11	0.6	497.953773065846	2	10	4	3	1	10.7097803833775	6.57088296233958	3	4	NaN
7	63	3	3	1151.42153993656	1	0	0	0	12	0.666666666666667	597.004906793647	0	10	4	3	0	7.98761354077106	6.65157187358973	4	3	NaN
7	64	3	3	823.078671513031	1	0	0	0	12	0.5	449.766950014584	0	12	3	3	0	8.75094681877517	6.65286302935335	4	4	NaN
7	65	1	1	983.690482909878	1	0	0	0	12	0.666666666666667	511.04677263825	0	10	4	3	0	10.5797135656386	6.69456205852109	0	4	NaN
7	66	2	3	717.865367322702	1	0	0	0	12	0.666666666666667	450.941361905949	0	6	4	5	0	10.1190821350742	6.61204103483309	2	0	NaN
7	67	1	3	1281.9230324576	1	0	0	0	11	0.4	430.364534471086	0	14	3	2	1	10.2661228330908	6.75110146893676	0	2	NaN
7	68	1	1	1160.73979783505	1	0	0	0	11	0.666666666666667	513.073937344622	0	6	4	5	1	7.60559255467092	6.67329796776765	0	0	NaN
7	69	2	2	764.910948304532	1	0	0	0	12	1	477.562036404404	1	2	6	5	0	9.29553295729467	6.41673228251233	1	0	NaN
7	70	1	2	1260.21997367206	1	0	0	0	12	0.666666666666667	477.049224639578	0	8	4	4	0	8.08242917917486	6.66568371778241	0	1	NaN
7	71	2	1	893.61248060959	1	0	0	0	11	0.6	412.13053091238	0	14	3	2	1	10.7182920249538	6.46146817635372	2	0	NaN
7	72	2	2	875.866738347213	1	0	0	0	12	0.666666666666667	479.7239996975	1	6	4	5	0	9.62438962441668	6.49072353450251	1	2	NaN
7	73	2	1	810.705642963512	1	0	0	0	12	1	452.248812032582	0	0	6	6	0	8.26515604807765	6.51619307604296	2	1	NaN
7	74	3	1	936.627998059521	1	0	0	0	12	0.666666666666667	484.572641451321	0	6	4	5	0	8.04059780607943	6.75576892198426	4	2	NaN
7	75	1	3	1188.29461391397	1	0	0	0	12	0.166666666666667	417.954104216019	0	16	1	3	0	7.55280262405757	6.53524127101366	0	4	NaN
7	76	3	2	981.582328936383	1	0	0	0	12	0.666666666666667	503.296936515407	0	8	4	4	0	10.4072805364085	6.55961523749324	4	0	NaN
7	77	1	3	1169.25874420576	1	0	0	0	11	0.8	491.863350924904	0	6	5	4	1	9.84158347486971	6.79570577517351	0	4	NaN
7	78	1	3	1234.21155977121	1	0	0	0	11	0.333333333333333	452.993058267615	0	16	2	2	1	10.0770112440161	6.79570577517351	0	0	NaN
7	79	1	3	1185.52720904063	1	0	0	0	11	0.833333333333333	462.24426893763	0	8	5	3	1	10.2184261639904	6.53958595561767	0	0	NaN
7	80	1	3	944.4864861116	1	0	0	0	12	0.666666666666667	554.139277779798	0	8	4	4	0	10.3408771898539	6.55535689181067	0	0	NaN
7	81	2	1	764.050058393877	1	0	0	0	11	0.833333333333333	504.039543508956	1	2	5	6	1	10.3162399758381	6.6631326959908	1	0	NaN
7	82	3	1	864.550503478313	1	0	0	0	12	0.666666666666667	391.225739702771	2	8	4	4	0	8.86204892417377	6.63200177739563	3	1	NaN
7	83	2	2	847.586867021164	1	0	0	0	12	0.333333333333333	453.151728533602	0	14	2	3	0	11.8782862029486	6.82762923450285	2	3	NaN
7	84	1	3	1137.71280386572	1	0	0	0	11	0.666666666666667	524.037802374012	0	8	4	4	1	8.50869773433798	6.56807791141198	0	2	NaN
7	85	2	2	874.933705137664	1	0	0	0	11	0.333333333333333	454.274023803941	1	12	2	4	1	10.129014511277	6.58479139238572	1	0	NaN
7	86	2	3	771.199489503488	1	0	0	0	12	0.333333333333333	503.351109117689	0	10	2	5	0	9.14574622429148	6.55393340402581	2	1	NaN
7	87	3	1	888.286554391016	1	0	0	0	10	0.6	447.793604154814	2	4	4	6	2	8.43448391076169	6.60665018619822	3	2	NaN
7	88	3	2	1073.40082605606	1	0	0	0	12	0.333333333333333	517.593203429608	0	8	2	6	0	9.9698036676217	6.49526555593701	4	3	NaN
7	89	2	1	1125.51968078242	1	0	0	0	12	0.833333333333333	561.843271830463	1	6	5	4	0	10.2188133855141	6.5875500148248	1	4	NaN
7	90	1	3	1313.64103003762	1	0	0	0	11	0.6	379.81081260989	0	10	3	4	1	8.41491732306061	6.67959918584438	0	1	NaN
7	91	2	2	832.843674526885	1	0	0	0	12	0.833333333333333	502.836830872858	0	4	5	5	0	10.5557111098766	6.54534966033442	2	0	NaN
7	92	2	2	957.826355606812	1	0	0	0	11	0.5	678.050865981108	1	8	3	5	1	7.93761662769349	6.64378973314767	1	2	NaN
7	93	3	2	947.108396966541	1	0	0	0	12	0.333333333333333	471.195461639162	0	12	2	4	0	7.39122970370457	6.50727771238501	4	1	NaN
7	94	2	3	816.263997385249	1	0	0	0	12	0.666666666666667	442.708693920619	1	6	4	5	0	9.22407202696741	6.60800062529609	1	4	NaN
7	95	3	2	882.221083894365	1	0	0	0	12	0.833333333333333	584.643876942435	0	4	5	5	0	8.98511524895575	6.68085467879022	4	1	NaN
7	96	2	2	924.549881658095	1	0	0	0	12	0.5	443.590392161685	1	8	3	5	0	9.08509509023221	6.63594655568665	1	4	NaN
7	97	3	3	839.791466625684	1	0	0	0	12	0.333333333333333	450.821863507501	0	10	2	5	0	8.46440103581038	6.59167373200866	4	1	NaN
7	98	1	2	977.150798511502	1	0	0	0	10	0.4	478.319722685532	0	16	2	2	2	9.68561669719072	6.52209279817015	0	4	NaN
7	99	2	3	960.961419636078	1	0	0	0	12	0.5	545.606642790105	0	10	3	4	0	8.61936304615297	6.55250788703459	2	0	NaN
7	100	1	2	1190.70009487314	1	0	0	0	11	0.6	498.485145949747	0	6	4	5	1	6.97800757841084	6.67456139181443	0	2	NaN
7	101	2	3	1026.63597004448	1	0	0	0	12	0.666666666666667	489.949977522597	1	6	4	5	0	9.01296795300327	6.68959926917897	1	0	NaN
7	102	3	1	953.716300552514	1	0	0	0	12	0.833333333333333	517.758394729675	0	6	5	4	0	8.67227728034772	6.50578406012823	4	1	NaN
7	103	2	2	1044.28632618874	1	0	0	0	11	0.4	405.890454235977	1	8	2	6	1	6.89879644495889	6.70808408385307	1	4	NaN
7	104	3	3	868.029681986627	1	0	0	0	12	0.333333333333333	447.053571773074	2	14	2	3	0	9.80806146757756	6.63463335786169	3	1	NaN
7	105	2	1	932.438555189947	1	0	0	0	12	0.833333333333333	551.380121072394	1	2	5	6	0	8.46228863508677	6.49375383985169	1	3	NaN
7	106	2	3	991.262812604873	1	0	0	0	12	0.5	443.108707704058	1	12	3	3	0	7.70453770848594	6.60258789218934	1	1	NaN
7	107	3	1	956.652744116582	1	0	0	0	11	0.8	554.651855639259	0	4	5	5	1	10.4769722346015	6.63463335786169	4	1	NaN
7	108	2	3	1032.82550286804	1	0	0	0	12	0.5	538.854605212302	1	12	3	3	0	9.82036098495034	6.69579891705849	1	4	NaN
8	1	1	2	1309.26213370685	0	0	0	0	6	0.666666666666667	219.32572500333	0	8	2	6	6	10.1218390151122	6.70441435496411	0	1	-0.271366569858126
8	2	2	2	1098.75739348445	0	0	0	0	8	0.5	259.890591463	1	8	2	6	4	9.49971405484015	6.66185474054531	1	0	0.0565956037055655
8	3	2	3	1072.58097137264	0	0	0	0	4	1	105.134353390561	1	6	3	6	8	9.75735782507236	6.58892647753352	1	1	1.61074897215989
8	4	3	1	1149.62686184208	0	0	0	0	4	0.5	161.97321522227	2	10	1	6	8	9.72839274942741	6.75343791859778	3	1	0.798976112058338
8	5	1	3	1310.64559149991	0	0	0	0	4	0	152.228809649549	0	12	0	6	8	9.67269956139315	6.89365635460264	0	3	-0.191337857042301
8	6	1	3	1200.12865583931	0	0	0	0	6	1	323.085886463317	0	8	2	6	6	9.99562705052589	6.87316383421252	0	0	1.47768822511629
8	7	1	2	1015.83716553841	0	0	0	0	6	0.5	254.414077657587	0	8	2	6	6	9.11283617574896	6.89467003943348	0	0	1.45760807089713
8	8	2	2	1116.78973796143	0	0	0	0	4	1	143.558703584142	1	8	2	6	8	9.81378836918588	6.73933662735717	1	0	0.663950020221195
8	9	2	3	1109.59473108733	0	0	0	0	7	0.5	306.644174946557	1	8	2	6	5	9.44389624518154	6.73815249459596	1	1	1.21800295272005
8	10	2	1	1158.64846769136	0	0	0	0	8	0.75	257.933242328776	0	6	3	6	4	9.66898894335685	6.68835471394676	2	1	0.0799203945690965
8	11	1	2	899.726327113967	0	0	0	0	8	0.25	368.950076803718	0	10	1	6	4	9.49146181029825	6.80793494369993	0	2	0.275631649743781
8	12	1	3	1168.08212239266	0	0	0	0	8	0.4	327.568122881404	0	8	2	6	4	9.34539833317675	6.63463335786169	0	0	3.02984246345221
8	13	3	1	1068.82362920624	0	0	0	0	4	1	160.25928157262	0	8	2	6	8	9.9891474470231	6.80903930604298	4	0	-1.78572211432543
8	14	2	3	1234.02201337012	0	0	0	0	9	0.25	354.185524097489	1	12	1	5	3	9.93678943551418	6.5410299991899	1	4	1.48205014711289
8	15	2	1	1083.60576856285	0	0	0	0	4	1	197.944300307846	1	6	3	6	8	9.80789729445104	6.71174039505618	1	1	1.04918768240943
8	16	3	1	1096.52297179855	0	0	0	0	6	1	239.471045859029	0	8	2	6	6	9.83495575637823	6.79682371827486	4	1	-2.31452396676491
8	17	2	1	1155.62556864188	0	0	0	0	8	1	311.756228351484	1	6	3	6	4	9.57600035661328	6.5510803350434	1	4	-0.708432854347244
8	18	3	2	1042.50200892693	0	0	0	0	6	0.25	185.486458042402	2	10	1	6	6	9.36566026198396	6.71901315438526	3	1	0.571976321447001
8	19	3	1	1060.59080258728	0	0	0	0	4	1	212.829938777065	0	8	2	6	8	9.3365437595337	6.60258789218934	4	3	-0.607220826313705
8	20	3	3	1098.59076274006	0	0	0	0	5	0.333333333333333	246.705782882033	0	10	1	6	7	8.8578230677059	6.83840520084734	4	4	-0.987554192628753
8	21	3	1	1116.02601371578	0	0	0	0	6	1	235.827020020331	2	8	2	6	6	9.25476209843018	6.86693328446188	3	4	0.944440109864871
8	22	3	1	1087.87719072643	0	0	0	0	4	1	288.742263046184	0	6	3	6	8	8.81982713444406	6.77308037565554	4	3	-1.12319463284332
8	23	1	1	1308.87996971614	0	0	0	0	5	1	261.600877943326	0	8	2	6	7	9.77339510602366	6.90975328164481	0	4	1.64219777736544
8	24	1	1	1185.9913050148	0	0	0	0	6	1	322.684513525134	0	6	3	6	6	8.69557715579792	6.74875954749168	0	0	-0.157065055476057
8	25	3	1	950.970714646246	0	0	0	0	3	1	178.994547393681	0	10	1	6	9	10.0040961707917	6.95939851213398	4	0	0.601699524441279
8	26	3	3	1218.78797867885	0	0	0	0	8	0.333333333333333	405.560739225381	2	10	1	6	4	8.92317431220029	6.7093043402583	3	4	0.0329217490162068
8	27	2	2	1241.75313655178	0	0	0	0	5	0.666666666666667	333.943763462355	0	8	2	6	7	8.91691953353208	6.67959918584438	2	3	0.646781944057369
8	28	1	3	1342.75310213889	0	0	0	0	11	0.6	467.552295675997	0	6	3	6	1	8.47851032578454	6.77764659363512	0	2	1.49284141839501
8	29	1	2	1071.09518056768	0	0	0	0	9	0.4	341.013120537889	0	8	2	6	3	8.93099952137741	6.68586094706836	0	0	1.25635915853233
8	30	2	2	1118.70085977898	0	0	0	0	8	0.25	298.757812064539	1	10	1	6	4	9.0637448850057	6.91075078796194	1	0	1.74243350477642
8	31	1	2	1228.48788033025	0	0	0	0	12	0.5	460.111286025943	0	6	3	6	0	9.77357249255555	6.65672652417839	0	1	-0.703400979783377
8	32	1	1	1139.56924745071	0	0	0	0	11	0.8	462.774782386007	0	4	4	6	1	8.93780319075231	6.79346613258001	0	0	0.0385473680051874
8	33	2	3	1026.80973968745	0	0	0	0	8	0.2	277.796621369702	0	10	1	6	4	9.73400359162185	7.03790596344718	2	0	0.537606037107731
8	34	1	3	1157.3483252696	0	0	0	0	12	0.333333333333333	475.895679535477	0	8	2	6	0	7.65182518356793	6.7696419768525	0	2	-1.12799101055688
8	35	2	1	1269.45398848238	0	0	0	0	2	1	160.127359267837	1	8	2	6	10	9.86707740167482	6.68336094576627	1	0	-0.257224549895941
8	36	2	1	1100.94653507713	0	0	0	0	4	1	192.263980322086	0	4	4	6	8	7.69419711522342	6.73101810048208	2	1	0.472383825100708
8	37	2	1	1104.24654829876	0	0	0	0	3	1	167.315520005313	0	8	2	6	9	9.0561219164147	6.84054652928869	2	2	1.10038665913234
8	38	3	3	1116.08638717371	0	0	0	0	4	0.5	150.820301996362	2	10	1	6	8	8.8092050856307	6.81563999007433	3	2	-0.877171267833641
8	39	3	1	977.792227158716	0	0	0	0	4	0.25	168.719551930019	2	10	1	6	8	7.90094438726861	6.81892406527552	3	3	-1.37721609162
8	40	2	1	1447.75763920461	0	0	0	0	4	1	133.342892481251	0	8	2	6	8	8.40718877148639	6.65929391968364	2	3	-0.252521140982856
8	41	1	3	1205.08290181351	0	0	0	0	10	0.5	424.603740986913	0	8	2	6	2	8.73854435611485	6.66440902035041	0	2	1.81256354260727
8	42	3	2	1047.07227970721	0	0	0	0	2	1	104.79441387103	0	8	2	6	10	9.91358725728815	6.7990558620588	4	0	-2.27656744737997
8	43	1	3	1062.82069626286	0	0	0	0	7	0.5	261.952324269699	0	8	2	6	5	8.10633905239747	6.74051935960622	0	4	0.842769208402087
8	44	2	1	1285.97246849586	0	0	0	0	3	1	90.1092745258137	0	8	2	6	9	6.93093939441592	6.57088296233958	2	0	1.75449120299448
8	45	1	3	1343.84857853638	0	0	0	0	6	0.5	287.989826303237	0	8	2	6	6	7.06630895367344	6.93634273583405	0	2	-0.0524016654824302
8	46	2	1	1111.06361732436	0	0	0	0	6	1	235.789248497128	1	8	2	6	6	8.457624902353	6.92951677076365	1	0	NaN
8	47	2	2	1181.59189111975	0	0	0	0	3	1	201.229543145662	0	8	2	6	9	8.04223237371443	6.72982407048948	2	1	1.95433151692031
8	48	1	1	1007.59045302402	0	0	0	0	7	1	309.828462944472	0	6	3	6	5	8.60521229615474	6.98749024700099	0	2	-0.509283861713213
8	49	2	2	1044.55983824664	0	0	0	0	8	0.333333333333333	259.862815670902	0	10	1	6	4	9.53109585543824	6.99117688712121	2	0	-0.778340624198994
8	50	1	1	1011.41450786236	0	0	0	0	5	0.5	197.464989336258	0	10	1	6	7	6.00877891818913	6.98656645940643	0	2	1.2920301910157
8	51	1	1	1066.58226457239	0	0	0	0	7	1	349.603049569445	0	4	4	6	5	8.70901464695645	6.98286275146894	0	0	-0.0424500918551634
8	52	3	2	1408.9731259628	0	0	0	0	2	1	115.845231699015	2	10	1	6	10	8.97172248368661	6.95749737087695	3	0	-1.37135206614558
8	53	1	2	1512.50515438369	0	0	0	0	3	1	199.876109082079	0	10	1	6	9	7.10472197956226	6.68085467879022	0	3	-1.56592166320044
8	54	3	2	1125.59067882103	0	0	0	0	5	0.333333333333333	229.819693165345	0	10	1	6	7	7.53856366566701	6.97166860472579	4	0	-0.957586297930566
8	55	1	3	1022.08581845662	0	0	0	0	3	0.5	187.009234609602	0	10	1	6	9	8.08573020638893	6.98007594056176	0	4	0.219220336117947
8	56	3	2	1007.72719890665	0	0	0	0	9	0.5	305.430533515649	0	8	2	6	3	8.81295801319246	7.14755927118945	4	0	-1.3270866587666
8	57	1	2	1059.19738317334	0	0	0	0	8	0.4	361.024470758084	0	8	2	6	4	8.30946277682001	6.98100574072173	0	4	-1.38264587901181
8	58	3	3	1115.97137573608	0	0	0	0	4	1	211.920820533957	0	8	2	6	8	9.18668674338075	7.22183582528845	4	0	-2.50037162868788
8	59	1	1	1249.77103366018	0	0	0	0	5	1	289.594264247369	0	8	2	6	7	8.72208366426314	7.08086789669078	0	4	1.11424372827019
8	60	1	2	1049.31213500458	0	0	0	0	11	0.333333333333333	459.62686068503	0	8	2	6	1	7.29690978545203	7.12608727329912	0	0	1.94597348886538
8	61	2	2	1031.75764644948	0	0	0	0	9	0.666666666666667	426.211446662094	1	8	2	6	3	8.53444421672518	6.92362862813843	1	0	0.911990479262874
8	62	1	1	989.669195711031	0	0	0	0	7	0.8	306.847829808624	0	4	4	6	5	6.93221503767298	6.7093043402583	0	1	-1.41306809848954
8	63	3	2	1077.25659383777	0	0	0	0	4	0.666666666666667	183.895622237209	2	8	2	6	8	7.5937235545135	7.05617528410041	3	0	1.35084014277269
8	64	3	2	1110.26185779974	0	0	0	0	2	0.5	121.166274628287	0	10	1	6	10	7.68679946666599	6.94601399109923	4	3	-0.339142674319406
8	65	1	2	1011.37828378796	0	0	0	0	12	0.333333333333333	481.457510258548	0	10	2	5	0	8.06173451956249	6.9782137426307	0	4	-0.0517197685074391
8	66	1	2	1028.76372666015	0	0	0	0	8	0.333333333333333	316.521162062412	0	10	1	6	4	6.1737209976159	6.79346613258001	0	0	0.0652231933152375
8	67	3	3	1345.57495757235	0	0	0	0	2	1	116.255917239922	2	8	2	6	10	8.43592096028478	7.11882624906208	3	0	-2.68641463736134
8	68	2	2	1088.25029869695	0	0	0	0	3	0.5	154.585358125381	1	10	1	6	9	8.32283447786177	6.98471632011826	1	3	1.79651399857836
8	69	2	2	1177.24500213444	0	0	0	0	6	1	224.855595354283	0	6	3	6	6	7.59769070336663	6.99576615630485	2	1	0.341957172562656
8	70	1	3	1121.39291227686	0	0	0	0	9	0.2	451.737460191701	0	10	1	6	3	5.50752948567504	6.94215670569947	0	2	1.67637304263012
8	71	3	2	1079.45267837749	0	0	0	0	2	1	121.632200015157	0	10	1	6	10	6.49723444344458	6.92264389147589	4	0	1.03235454311532
8	72	2	2	1175.51741562966	0	0	0	0	2	1	197.315357220033	0	8	2	6	10	6.74217661236776	6.96129604591017	2	4	0.439831171451549
8	73	3	3	1089.50365168857	0	0	0	0	3	1	170.303732867283	0	10	1	6	9	5.5132205158487	6.8134445995109	4	2	-0.921236200858047
8	74	3	2	1038.24568012806	0	0	0	0	7	0.333333333333333	240.820796766368	2	10	1	6	5	7.14656790708332	6.95272864462487	3	4	1.50181440214605
8	75	3	1	946.419461504775	0	0	0	0	2	1	193.832712308999	0	8	2	6	10	7.51552074647118	6.88346258641309	4	3	-1.57013649024839
8	76	2	3	1093.82820249448	0	0	0	0	5	0.5	187.932352470764	0	10	1	6	7	6.09353442965187	6.76272950693188	2	4	-0.598937415746444
8	77	3	1	1051.02825055292	0	0	0	0	2	1	125.936576057203	2	10	1	6	10	8.38242934320166	7.03790596344718	3	2	0.701792733257135
8	78	3	3	1037.10281056556	0	0	0	0	2	NaN	146.406319369285	2	12	0	6	10	6.50432883235757	7.0647590277918	3	3	-0.336010688315896
8	79	2	3	1450.22449870339	0	0	0	0	10	0.2	404.349562523339	0	10	1	6	2	6.30822661824018	6.87212810133899	2	3	-0.786847838444054
8	80	1	1	1110.2838941124	0	0	0	0	12	0.833333333333333	385.610775837396	0	2	5	6	0	8.70195520861792	6.85646198459459	0	2	-1.38572558970654
8	81	2	1	1172.38161821388	0	0	0	0	5	1	201.079850159238	0	8	2	6	7	9.28574158537882	6.95654544315157	2	0	-0.344557943791546
8	82	3	1	1141.36354662696	0	0	0	0	5	0.5	177.010639333621	2	10	1	6	7	8.75209021180385	6.80572255341699	3	2	-0.683599464121427
8	83	2	3	1076.23356558997	0	0	0	0	4	0.5	169.184800147843	1	10	1	6	8	7.65647782034177	7.03085747611612	1	3	0.275304890881555
8	84	1	1	1170.09980336388	0	0	0	0	3	1	178.62536996598	0	6	3	6	9	5.64371030996878	6.67959918584438	0	1	2.1515007220103
8	85	2	1	1119.90651773704	0	0	0	0	3	1	104.492868132727	1	6	3	6	9	7.35755059562519	7.08673793451058	1	0	-1.26699033109278
8	86	1	3	1279.54571387636	0	0	0	0	12	0.333333333333333	462.152067130772	0	8	2	6	0	5.71867479535454	6.79570577517351	0	1	1.04010194868635
8	87	3	3	1192.62514059483	0	0	0	0	1	1	143.820163413871	0	10	1	6	11	6.50893576452855	6.67708346124714	4	0	0.532848250386694
8	88	1	1	1150.19527795084	0	0	0	0	11	0.4	388.28638922807	0	8	2	6	1	6.1932225404853	6.99576615630485	0	4	1.88490245981509
8	89	2	2	1077.82531181419	0	0	0	0	4	0.666666666666667	170.990951849717	1	8	2	6	8	7.09306877473041	7.10906213568717	1	0	0.334142459370826
8	90	2	3	1089.28630723858	0	0	0	0	12	0.333333333333333	380.727829431736	0	8	2	6	0	6.95813539409721	6.79234442747081	2	1	-1.08412037505242
8	91	1	3	1132.57830286602	0	0	0	0	11	0.5	459.054852732232	0	6	3	6	1	6.62124919122152	6.8627579130514	0	2	0.683276685626033
8	92	3	2	865.272402023948	0	0	0	0	7	0.666666666666667	279.279570363935	0	8	2	6	5	6.32532543208294	6.93537044601511	4	0	-1.67517049343956
8	93	3	3	1237.59129221526	0	0	0	0	12	0.166666666666667	403.881938299306	2	10	1	6	0	6.16189778491209	7.06646697013696	3	4	-0.00534734354311217
8	94	1	1	1308.9816989941	0	0	0	0	4	1	212.369514704207	0	6	3	6	8	7.23501555518891	6.89365635460264	0	3	0.219164539654866
8	95	3	3	1165.43655745681	0	0	0	0	5	0	229.519393641516	0	12	0	6	7	8.07932377698436	6.97914527506881	4	0	-1.49165892644664
8	96	3	2	1100.21329942811	0	0	0	0	3	1	215.298132542959	2	8	2	6	9	9.43416197461163	6.97260625130175	3	4	1.7024558425637
8	97	2	3	1181.21938688273	0	0	0	0	5	0.333333333333333	244.334244163531	1	10	1	6	7	6.76026622955027	6.95654544315157	1	3	NaN
8	98	3	2	1058.69960401014	0	0	0	0	4	1	214.128803931487	2	6	3	6	8	5.6417853178691	6.63463335786169	3	1	-0.227053617558931
8	99	2	3	1077.49989887452	0	0	0	0	3	0.666666666666667	141.653533640079	1	8	2	6	9	7.55028206011207	7.03702761468628	1	3	3.40940961450949e-05
8	100	3	3	959.285649169033	0	0	0	0	9	0.166666666666667	281.625537326513	0	12	1	5	3	7.70062571674811	6.97166860472579	4	1	1.67270096447448
8	101	2	2	1120.01005821821	0	0	0	0	9	0.5	284.864127579461	0	8	2	6	3	5.47711608316817	6.67708346124714	2	4	0.223340913028887
8	102	2	1	967.477119968862	0	0	0	0	10	1	313.784583346164	1	4	4	6	2	7.82645521576513	6.75227037614174	1	2	1.17254226107611
8	103	1	2	1231.09359878345	0	0	0	0	11	0.5	522.231089134395	0	6	3	6	1	7.62736762846518	6.88550967003482	0	1	-0.832980633253907
8	104	3	3	1059.43766953624	0	0	0	0	9	0.25	331.167163478551	2	10	1	6	3	6.76476058392926	6.79346613258001	3	0	-2.16261800920429
8	105	3	1	1184.04124231711	0	0	0	0	6	1	230.742060459376	2	6	3	6	6	6.37809245529963	7.11720550316434	3	3	0.476091989323041
8	106	2	3	983.100865332744	0	0	0	0	9	0.2	292.13613214393	0	10	1	6	3	9.62807939079006	6.80461452006262	2	3	2.83898335621879
8	107	1	2	1062.8889182708	0	0	0	0	5	0.5	182.953301746987	0	8	2	6	7	6.26317339542102	7.02197642307216	0	2	0.285438051674882
8	108	2	3	1080.62120666	0	0	0	0	10	0.333333333333333	334.189398764009	0	8	2	6	2	8.0885863914416	6.91473089271856	2	0	1.28952100322448
9	1	1	3	1353.82498692206	0	0	0	0	10	0.6	472.950139180542	0	10	3	4	2	10.8000965669917	6.59850902861452	0	2	0.0256925896180914
9	2	2	3	1075.03544519386	0	0	0	0	11	0.4	453.524115524941	0	8	3	5	1	9.72399624461912	6.57507584059962	2	0	-0.482543561146295
9	3	1	2	906.208561119911	0	0	0	0	9	0.333333333333333	383.234164278656	0	10	3	4	3	9.11132718237667	6.61606518513282	0	2	1.61605689365899
9	4	1	3	967.455320340832	0	0	0	0	7	1	377.951145124225	0	12	4	2	5	9.95635116118618	6.74993119378857	0	0	-0.802711852917055
9	5	1	2	834.757630942022	0	0	0	0	12	0.833333333333333	462.249227508402	0	6	5	4	0	10.1832503619553	6.72982407048948	0	0	-0.294348526609955
9	6	3	2	902.342718272848	0	0	0	0	8	0.75	417.960999188096	0	10	3	4	4	9.78555495735643	6.72262979485545	4	0	0.575297188017928
9	7	2	3	619.952663271761	0	0	0	0	11	0.333333333333333	410.821228357272	1	14	2	3	1	9.9730829377877	6.69456205852109	1	4	-1.16612438021695
9	8	2	1	1030.88237025349	0	0	0	0	11	1	380.594632126364	0	4	6	4	1	9.56290776058876	6.49677499018586	2	1	-0.772309140333837
9	9	3	2	714.208353444519	0	0	0	0	10	0.6	576.460928374923	2	12	3	3	2	9.45568035899748	6.69703424766648	3	2	-1.03737810013188
9	10	3	1	980.79484771597	0	0	0	0	10	0.5	351.350618386776	2	10	3	4	2	10.4704863979683	6.73815249459596	3	3	-0.908182785310376
9	11	2	1	781.343376616405	0	0	0	0	10	0.8	465.603929155555	0	8	4	4	2	8.00553950680352	6.71780469502369	2	3	0.335280629686479
9	12	2	3	765.999539371023	0	0	0	0	11	0.666666666666667	497.424191985553	0	6	4	5	1	10.1686516048747	6.73459165997295	2	2	-0.153604422376125
9	13	2	1	875.51756623634	0	0	0	0	11	0.8	400.147478686295	1	6	4	5	1	9.86745296921377	6.69950034016168	1	2	-1.12567583304716
9	14	3	2	698.971674331915	0	0	0	0	11	0.4	451.712147163877	2	12	3	3	1	9.44363349172018	6.72623340235875	3	1	NaN
9	15	1	2	874.095834386026	0	0	0	0	10	0.8	499.874635740281	0	4	4	6	2	10.2834309723693	6.77078942390898	0	3	-1.73098015695334
9	16	2	1	666.508797078677	0	0	0	0	12	0.666666666666667	446.950874116817	1	6	4	5	0	8.65001560474698	6.70563909486	1	0	-0.380964146738412
9	17	2	1	819.217286810272	0	0	0	0	9	0.333333333333333	424.540393464452	0	12	2	4	3	9.65579956948572	6.5410299991899	2	1	-1.35333487455903
9	18	2	1	703.823673858096	0	0	0	0	11	0.666666666666667	395.388618087037	0	6	4	5	1	9.44830834037391	6.67834211465433	2	2	0.160515145187779
9	19	1	1	781.363600827717	0	0	0	0	10	1	483.818075041892	0	0	6	6	2	8.32223770848996	6.77308037565554	0	2	0.78617018679889
9	20	2	1	855.543893932918	0	0	0	0	10	0.5	469.988842844189	1	12	2	4	2	9.17828144409377	6.64118216974059	1	0	-0.308815701334298
9	21	2	2	950.121360358935	0	0	0	0	9	0.8	443.865375125329	0	6	4	5	3	9.46041602330702	6.71901315438526	2	1	1.33381999359442
9	22	1	1	945.074665070024	0	0	0	0	9	0.25	450.878133437127	0	10	3	4	3	8.68640370082577	6.67834211465433	0	2	0.158384095710252
9	23	3	2	918.426097563497	0	0	0	0	12	0.333333333333333	478.974609967257	2	12	2	4	0	9.03433825849724	6.70563909486	3	0	NaN
9	24	1	2	1261.62733661295	0	0	0	0	11	0.666666666666667	489.066147173893	0	6	4	5	1	9.46720803734995	6.70318811324086	0	3	-1.55695066086554
9	25	3	1	1042.48653957984	0	0	0	0	10	0.6	306.66024441377	0	6	4	5	2	9.78407598206382	6.69950034016168	4	0	0.379773703416465
9	26	3	1	1185.72074107578	0	0	0	0	11	0.6	424.953604370679	2	6	3	6	1	9.32935285987966	6.62804137617953	3	4	-2.83559006957577
9	27	3	1	938.367471499078	0	0	0	0	10	1	463.296772552639	2	0	6	6	2	8.95388591483319	6.46146817635372	3	3	-0.893303513523422
9	28	2	3	810.613847064815	0	0	0	0	11	0.6	535.98829922336	0	10	3	4	1	9.3175939481793	6.69208374250663	2	3	0.29931463081384
9	29	2	2	954.194576832379	0	0	0	0	11	0.6	361.481052217713	0	8	3	5	1	10.5976625250494	6.69332366826995	2	2	-0.233828654935023
9	30	1	3	1081.73599797829	0	0	0	0	10	0.333333333333333	534.383248546724	0	10	2	5	2	8.06597681507991	6.79122146272619	0	2	-0.604755674541682
9	31	3	1	1137.33718378171	0	0	0	0	10	0.6	409.873913875768	0	10	3	4	2	8.9321595041642	6.7202201551353	4	0	-0.0431771325757312
9	32	2	3	1168.13141269813	0	0	0	0	11	0.6	525.824605311347	0	12	3	3	1	6.47980217055909	6.73459165997295	2	4	-0.305605528422062
9	33	3	1	991.817042730872	0	0	0	0	8	0.75	382.787760244339	0	2	5	6	4	9.83566416295418	6.69084227741856	4	2	-0.84418449171041
9	34	2	2	957.5714163675	0	0	0	0	11	0.4	510.069124718237	1	8	3	5	1	8.98108676154634	6.74170069465205	1	4	NaN
9	35	1	1	1032.80849996372	0	0	0	0	8	0.6	495.258547944595	0	10	4	3	4	8.69718757956193	6.72743172485086	0	1	-0.480197918483422
9	36	2	3	1186.76032589428	0	0	0	0	9	0.4	367.942212789745	0	10	3	4	3	10.6663378731159	6.65286302935335	2	0	-1.52571275572595
9	37	3	1	932.378388347388	0	0	0	0	9	0.75	375.854941362935	0	12	3	3	3	9.50235532906735	6.72142570079064	4	2	0.375601180338028
9	38	3	1	1030.81958464281	0	0	0	0	11	0.666666666666667	390.671778126213	0	6	4	5	1	9.3129593596405	6.65157187358973	4	4	-0.691692001774484
9	39	3	2	1021.47026391958	0	0	0	0	11	0.333333333333333	447.201985962085	0	16	2	2	1	7.9419214901563	6.79570577517351	4	4	0.113531464227852
9	40	1	3	1450.49037674653	0	0	0	0	11	0.5	542.600050058041	0	10	3	4	1	9.31560035523705	6.62273632394984	0	4	0.565677876152883
9	41	2	1	1218.24097056924	0	0	0	0	11	0.6	422.729168961391	1	10	3	4	1	9.37751078100322	6.61606518513282	1	0	0.606163311306329
9	42	1	1	1106.68965585955	0	0	0	0	12	0.5	604.128400402115	0	12	3	3	0	10.4027619514204	6.6052979209482	0	1	-1.2912274025848
9	43	3	2	1172.11618597958	0	0	0	0	9	1	436.621085851103	0	12	3	3	3	9.66774080465453	6.64639051484773	4	0	NaN
9	44	1	3	1130.60403077543	0	0	0	0	10	0.6	603.620325517729	0	4	4	6	2	8.50469826645275	6.75110146893676	0	4	1.22729507074551
9	45	2	2	1216.51829038365	0	0	0	0	10	0.6	464.468498705214	1	4	4	6	2	9.77181302861335	6.59441345974978	1	0	-0.709780371056584
9	46	2	3	1180.19560736138	0	0	0	0	9	0.25	421.70466896077	0	14	3	2	3	8.75251015763083	6.66185474054531	2	1	-0.273972223574741
9	47	1	2	1164.53301240199	0	0	0	0	8	0.8	515.404484071118	0	8	4	4	4	7.17128707451054	6.63725803128446	0	2	-1.65531091167876
9	48	2	2	1121.92331643291	0	0	0	0	10	0.4	454.904543086285	0	12	2	4	2	10.1196474781287	6.63068338564237	2	0	-0.028797985936258
9	49	1	1	990.183711300233	0	0	0	0	10	0.666666666666667	484.848235725112	0	6	4	5	2	8.38119682126504	6.69579891705849	0	2	-0.703558248082562
9	50	3	3	1210.42597319956	0	0	0	0	10	0.25	417.625898421745	2	8	3	5	2	8.25212821788521	6.71174039505618	3	0	0.39704905994912
9	51	2	3	1123.02447944512	0	0	0	0	5	0.666666666666667	415.558770692258	0	12	3	3	7	8.77684652802647	6.69826805411541	2	3	-1.02148322999532
9	52	2	2	993.289486036701	0	0	0	0	12	0.833333333333333	492.133543264974	0	2	5	6	0	9.33703436808186	6.67582322163485	2	2	-0.770729678602496
9	53	3	1	1266.89076299863	0	0	0	0	9	0.8	545.032239786324	0	2	5	6	3	8.91671888618177	6.68461172766793	4	2	1.05772207177982
9	54	1	1	951.800573582659	0	0	0	0	12	0.5	499.198822663506	0	8	3	5	0	8.93752843894112	6.68085467879022	0	4	-0.406934795733537
9	55	2	1	1164.9085186491	0	0	0	0	12	0.5	407.963181122305	0	8	3	5	0	8.7900811389756	6.65929391968364	2	0	-0.406216192645495
9	56	2	1	1213.76176060494	0	0	0	0	9	0.5	451.941439625262	0	14	3	2	3	10.3131279164949	6.71052310945243	2	2	0.678858509779181
9	57	1	1	1222.86567411084	0	0	0	0	11	0.666666666666667	459.888507037687	0	4	4	6	1	8.39375720840616	6.69208374250663	0	2	-0.737701377328034
9	58	1	2	1544.68780911702	0	0	0	0	11	0.5	494.632341467775	0	10	3	4	1	7.16717199455771	6.56244409369372	0	0	-1.49087802760172
9	59	3	3	1078.66825683323	0	0	0	0	11	0.2	432.889004580697	2	12	1	5	1	8.98196692098818	6.75576892198426	3	0	-0.0255029954338654
9	60	3	1	1045.82896777174	0	0	0	0	12	1	497.692826151513	2	0	6	6	0	9.30022526132862	6.62936325343745	3	3	-0.0274172224540437
9	61	2	2	1041.83604443369	0	0	0	0	11	0.333333333333333	470.152187229007	1	10	2	5	1	8.6201237649671	6.62671774924902	1	3	0.979091350411948
9	62	2	2	1164.90036859432	0	0	0	0	12	0.5	473.447153114031	1	8	3	5	0	9.34311378697855	6.72623340235875	1	1	0.348219213463107
9	63	1	3	1049.26044286185	0	0	0	0	10	0.333333333333333	472.043589304293	0	10	2	5	2	9.32347520827805	6.75925527066369	0	1	0.530151956515841
9	64	1	1	1116.06191747887	0	0	0	0	11	0.666666666666667	469.466543267001	0	6	4	5	1	10.210734474132	6.57368016696065	0	0	0.135142057903353
9	65	3	1	1021.07845756291	0	0	0	0	11	0.333333333333333	474.291288715905	2	10	2	5	1	9.39211343853312	6.70073110954781	3	0	0.337724329485302
9	66	2	3	984.504330244818	0	0	0	0	9	0.5	456.64525507321	1	8	3	5	3	10.3292475967815	6.68461172766793	1	3	0.295623067813031
9	67	1	2	1143.01264073583	0	0	0	0	11	0.5	524.720819615608	0	8	3	5	1	8.73464777871765	6.67582322163485	0	1	-0.973325117527004
9	68	3	3	807.795739091489	0	0	0	0	12	0.5	461.973696335412	2	8	3	5	0	10.721496905901	6.62804137617953	3	0	-0.343396012509773
9	69	3	1	862.665231049505	0	0	0	0	10	0.6	455.346955140009	2	8	3	5	2	8.16403674338503	6.75227037614174	3	3	0.686127967315065
9	70	3	2	785.707580244889	0	0	0	0	10	0.6	476.977506743252	2	4	4	6	2	7.93712328691197	6.79234442747081	3	3	-0.104161481259236
9	71	3	2	776.965589560859	0	0	0	0	9	0.5	415.299488978154	0	12	2	4	3	7.8332590069809	6.76157276880406	4	3	-0.985722198070629
9	72	2	1	874.395877158349	0	0	0	0	11	0.666666666666667	438.235784180341	0	4	4	6	1	9.12789900531373	6.66057514983969	2	4	-0.899643812895146
9	73	2	3	937.996191207276	0	0	0	0	10	0.4	508.207676717376	1	8	3	5	2	9.33924578583077	6.65157187358973	1	2	0.480651768882151
9	74	3	3	977.651039388547	0	0	0	0	9	0.666666666666667	466.77459198505	2	6	4	5	3	10.0254156314521	6.72383244082121	3	1	-0.105877918173295
9	75	2	2	1148.83087458202	0	0	0	0	12	0.5	537.209606263442	1	6	3	6	0	9.06720914175605	6.63068338564237	1	3	-1.49368459563643
9	76	2	3	1138.28138276858	0	0	0	0	10	0.5	498.795162803946	1	8	3	5	2	6.61943123618857	6.68710860786651	1	1	-0.0780594420687441
9	77	1	2	1100.55689025285	0	0	0	0	12	0.5	654.267450476472	0	8	3	5	0	9.10315244978042	6.67582322163485	0	1	-0.405776041729766
9	78	1	3	1248.36930978927	0	0	0	0	12	0.333333333333333	592.284600246087	0	10	2	5	0	8.64694236722557	6.67708346124714	0	0	-2.30571362814096
9	79	1	2	1030.19897303238	0	0	0	0	8	0.6	452.737535099452	0	6	4	5	4	9.21974193687644	6.71052310945243	0	0	-0.366731516302194
9	80	3	3	1120.57885917966	0	0	0	0	10	0.8	572.173457023679	2	4	4	6	2	9.2073658352374	6.67203294546107	3	0	1.12250756853852
9	81	3	2	918.89940447254	0	0	0	0	8	0.6	404.311584459073	0	4	4	6	4	9.16316779041586	6.62140565176413	4	3	0.384397859649514
9	82	2	1	1145.05921015098	0	0	0	0	8	0.75	416.085066553623	1	6	4	5	4	8.19144641445896	6.71538338633468	1	4	-2.11749543178263
9	83	3	3	1142.45451288116	0	0	0	0	10	0	440.781784158317	2	12	1	5	2	10.041640949858	6.74993119378857	3	1	-0.204096773480125
9	84	1	2	1278.36664441929	0	0	0	0	10	0.4	496.22629284851	0	12	3	3	2	6.72337016874429	6.76388490856244	0	3	-0.788213072571666
9	85	1	3	1271.59877821759	0	0	0	0	11	0.2	522.528972565806	0	14	2	3	1	8.95210110848963	6.71780469502369	0	0	0.0276603600699151
9	86	1	3	1100.13580406667	0	0	0	0	10	0.75	496.011448005777	0	10	3	4	2	6.32172639445038	6.78332520060396	0	0	-0.198724096028731
9	87	1	2	1635.73750905925	0	0	0	0	10	0.8	488.929853376701	0	6	4	5	2	7.70163955952568	6.75693238924755	0	0	-0.979416098982789
9	88	1	1	1336.37722802087	0	0	0	0	11	0.666666666666667	492.500978693565	0	8	4	4	1	8.57868186997516	6.75227037614174	0	0	0.705815301010012
9	89	3	3	1038.74143829125	0	0	0	0	11	0.333333333333333	410.116341386384	0	10	2	5	1	9.14921892265984	6.65801104587075	4	0	0.44934426054593
9	90	2	2	1092.55021565878	0	0	0	0	11	0.166666666666667	498.518224586289	0	16	1	3	1	7.53768630587862	6.60258789218934	2	4	NaN
9	91	3	3	1074.22496748404	0	0	0	0	11	0.333333333333333	502.398832177084	0	10	2	5	1	8.73267638320287	6.7428806357919	4	2	-1.49668374879146
9	92	2	3	1113.22871680932	0	0	0	0	8	0	399.706887233684	1	16	1	3	4	9.30913028593164	6.67708346124714	1	4	0.0404034182143872
9	93	1	1	1076.02643153405	0	0	0	0	10	0.8	419.236963487957	0	2	5	6	2	9.8139177208315	6.7945865808765	0	1	-1.17665225478967
9	94	1	2	1240.19752111599	0	0	0	0	10	0.8	477.775633816204	0	4	5	5	2	8.04272351044128	6.77650699237218	0	0	-0.554248957727481
9	95	1	3	1087.43711251554	0	0	0	0	10	0.6	513.193458640923	0	6	4	5	2	9.0403200315275	6.5694814204143	0	0	0.316026284601764
9	96	3	3	984.261337858698	0	0	0	0	9	0.333333333333333	396.355074565033	0	12	2	4	3	9.81963825187543	6.67203294546107	4	0	0.896590685059341
9	97	1	3	995.723937709045	0	0	0	0	11	0.4	532.722596903528	0	8	3	5	1	9.09582589014029	6.69332366826995	0	4	0.120909237146711
9	98	1	1	963.220612033183	0	0	0	0	7	0.75	396.410445952808	0	2	5	6	5	9.4896103551673	6.66568371778241	0	0	0.45530015299209
9	99	1	3	969.823364155673	0	0	0	0	8	0.25	485.375224628514	0	8	3	5	4	8.69335813981762	6.7286286130847	0	0	-0.444851141427262
9	100	3	3	960.619537010643	0	0	0	0	10	0.6	398.378871061883	2	8	3	5	2	8.54589338790405	6.71417052990947	3	0	0.41439270628306
9	101	3	2	953.987505059558	0	0	0	0	9	0.6	443.980253430041	0	8	3	5	3	8.40929973967978	6.62539236800796	4	3	-0.77317668872686
9	102	3	3	1036.18141539846	0	0	0	0	8	0.5	385.947763647474	0	12	3	3	4	8.21851382552363	6.6682282484174	4	4	-0.80445138248248
9	103	1	1	1029.71178084408	0	0	0	0	8	1	386.044082975766	0	2	6	5	4	9.18535303822542	6.77650699237218	0	4	-0.808876718542242
9	104	2	2	1021.5762146363	0	0	0	0	9	0.5	396.676409382939	0	10	3	4	3	8.71816214672688	6.69332366826995	2	0	-1.86607762139101
9	105	3	2	922.811732820264	0	0	0	0	8	0.5	502.634390565204	2	10	3	4	4	9.57039792826936	6.65157187358973	3	2	0.464083551300338
9	106	3	3	898.071787496519	0	0	0	0	9	0.2	502.751219455634	0	12	2	4	3	9.09886244171501	6.6682282484174	4	3	0.131332626221256
9	107	3	2	991.387202782789	0	0	0	0	9	0.4	654.486773935315	2	14	2	3	3	7.10359417403429	6.63463335786169	3	4	0.431017580346728
9	108	2	2	1095.80299324443	0	0	0	0	6	1	460.135674460333	1	10	3	4	6	9.20711750834468	6.7719355558396	1	3	-0.396856150356147
10	1	2	2	1090.83156795987	0	0	0	0	10	0.8	514.1568686131	0	4	4	6	2	9.35755570173745	6.49677499018586	2	1	-1.32378318744866
10	2	2	2	980.163317940423	0	0	0	0	9	0.8	365.141972405903	0	2	5	6	3	9.89862791202509	6.59714570188665	2	2	-1.30699833028459
10	3	3	3	798.793891092828	0	0	0	0	10	0.4	410.322012443055	2	8	2	6	2	8.55898056355953	6.46458830368996	3	2	-0.179398496691247
10	4	3	3	967.384407519603	0	0	0	0	9	0.75	459.243978833548	2	6	3	6	3	10.1314454338437	6.43294009273918	3	3	0.81052431917778
10	5	1	2	1249.11721255921	0	0	0	0	9	0.75	373.089422418138	0	2	5	6	3	9.66771336096555	6.51767127291227	0	3	1.42704820664413
10	6	1	1	1095.87563639434	0	0	0	0	10	0.5	440.993376324481	0	8	3	5	2	9.6355952141193	6.57646956904822	0	0	-0.525685164198844
10	7	2	3	1001.76466930407	0	0	0	0	11	0.4	419.196627668525	0	6	3	6	1	9.59303470610199	6.69208374250663	2	0	1.94917646998225
10	8	1	1	898.820092477763	0	0	0	0	9	1	458.248130365664	0	2	5	6	3	9.99261646948333	6.53087762772588	0	2	0.389725483640372
10	9	3	3	905.000057352481	0	0	0	0	11	0.333333333333333	515.225730950614	2	8	2	6	1	8.76006277395597	6.41345895716736	3	0	-0.897956284821149
10	10	1	3	1281.46807445773	0	0	0	0	9	0.333333333333333	453.458630651072	0	8	2	6	3	9.58060445838551	6.48920493132532	0	3	-1.02313494878115
10	11	2	1	1017.07708459526	0	0	0	0	10	0.8	430.379441077343	1	4	4	6	2	9.64186669331509	6.56526497003536	1	0	0.879222386110532
10	12	3	1	874.833751006008	0	0	0	0	8	0.75	349.584923840408	2	6	3	6	4	8.32244738952458	6.45362499889269	3	1	0.944027562149051
10	13	2	1	822.14542251586	0	0	0	0	10	0.6	292.020651634693	0	6	3	6	2	9.8647394152013	6.36475075685191	2	3	0.663216630407933
10	14	3	3	974.368223636702	0	0	0	0	10	0.4	458.628438717042	0	8	2	6	2	9.16797605098638	6.45990445437753	4	2	0.607093320746964
10	15	1	3	1096.22488757213	0	0	0	0	10	0.4	458.559938354814	0	8	2	6	2	9.57954190071459	6.51323011091231	0	4	1.0754635308259
10	16	1	1	1000.78936199588	0	0	0	0	10	0.6	343.658893745158	0	6	3	6	2	8.71235561561725	6.45204895443723	0	0	0.122279350773412
10	17	2	2	887.301444517107	0	0	0	0	8	0.5	332.790981600486	1	4	4	6	4	9.52299421964943	6.49375383985169	1	0	-0.152852528192439
10	18	2	3	1112.07612166436	0	0	0	0	8	0.4	418.338396292105	0	8	2	6	4	8.83791607900533	6.40191719672719	2	1	-1.06949788362391
10	19	2	1	924.415947587477	0	0	0	0	9	0.4	336.405448167523	0	8	3	5	3	9.19197729006842	6.38012253689976	2	2	0.424830572956941
10	20	3	3	988.070823430462	0	0	0	0	8	0.4	394.859624919693	0	8	2	6	4	7.59586495126759	6.54534966033442	4	2	0.106729406255208
10	21	3	2	1043.82724956122	0	0	0	0	10	0.8	477.293340769772	0	4	4	6	2	8.99938349109095	6.5410299991899	4	4	0.562573847488232
10	22	3	3	1052.53588955748	0	0	0	0	11	0.666666666666667	347.268183781374	0	4	4	6	1	9.4325619358906	6.55535689181067	4	4	0.392472098315065
10	23	1	1	1064.95256885228	0	0	0	0	9	0.2	399.020819783084	0	8	2	6	3	7.74102386091145	6.43454651878745	0	4	1.76206345205661
10	24	3	2	1072.64152822881	0	0	0	0	10	0.5	377.934981764549	0	6	3	6	2	9.22946453693844	6.4085287910595	4	0	-0.448364121012051
10	25	2	1	1070.43855926258	0	0	0	0	8	0.333333333333333	545.143563524831	0	12	1	5	4	8.4603612523107	6.48920493132532	2	4	1.34298798354758
10	26	2	2	815.788266247182	0	0	0	0	10	0.5	418.385231320361	1	6	3	6	2	7.95639741068807	6.53524127101366	1	2	0.327632446076253
10	27	1	2	913.007478261534	0	0	0	0	9	0.25	470.04358726314	0	10	1	6	3	9.0514808691165	6.50128967054039	0	1	0.431259266005112
10	28	1	1	974.425878756847	0	0	0	0	9	0.2	503.688305390685	0	14	1	4	3	9.25025251520726	6.4723462945009	0	0	0.308064291315158
10	29	3	2	858.680959501726	0	0	0	0	7	0.333333333333333	392.793367721319	0	10	2	5	5	9.76204447616707	6.4377516497364	4	0	-1.02332244000929
10	30	3	2	804.711238401978	0	0	0	0	8	0.25	386.444841737168	2	10	1	6	4	9.39967576703771	6.40357419793482	3	4	-0.0727213392861182
10	31	3	3	1081.086645082	0	0	0	0	9	0	425.841155981188	2	12	0	6	3	7.50122542858472	6.4377516497364	3	3	1.74485121147785
10	32	2	3	921.531682242858	0	0	0	0	12	0.666666666666667	400.802912052514	0	4	4	6	0	7.86183409522193	6.44888939414686	2	3	-1.05242343405675
10	33	3	1	979.610613613659	0	0	0	0	9	0.2	357.218787758287	0	10	1	6	3	8.22466417010887	6.37672694789863	4	2	0.548646966006616
10	34	3	1	1089.80011482799	0	0	0	0	11	0.6	451.67317357184	0	6	3	6	1	7.10311725254288	6.45676965557216	4	4	-1.91610248821727
10	35	3	1	976.873353734845	0	0	0	0	9	0.8	411.176680743721	0	4	4	6	3	7.52580783230969	6.49526555593701	4	4	-0.0412667766412933
10	36	2	1	844.132550028917	0	0	0	0	12	0.333333333333333	475.754515924319	1	8	2	6	0	8.76630377156589	6.52795791762255	1	4	-1.84119755557943
10	37	1	2	1143.06439080883	0	0	0	0	10	0	510.12543760778	0	12	1	5	2	8.95638795274584	6.40687998606931	0	1	-0.973395927447922
10	38	1	1	1059.63833636906	0	0	0	0	8	0.4	475.570903288969	0	8	2	6	4	5.70471069362999	6.53958595561767	0	0	-1.9655169605993
10	39	1	2	937.000460637137	0	0	0	0	10	0.4	484.487744172311	0	8	2	6	2	7.80341093169944	6.46925031679577	0	0	4.31625058653667
10	40	1	1	948.653737832501	0	0	0	0	10	0.4	449.073442015794	0	6	3	6	2	8.92895678175018	6.47850964220857	0	0	-0.0900539817901298
10	41	2	3	949.078151968934	0	0	0	0	9	0.2	596.034111830538	1	10	1	6	3	8.00527492992337	6.57228254269401	1	0	0.313275147085533
10	42	3	2	904.035616978945	0	0	0	0	10	0.2	521.120002286358	0	10	1	6	2	8.5663702784892	6.43454651878745	4	1	-1.66514506985289
10	43	3	1	1009.90792688481	0	0	0	0	10	0.6	444.189420562699	2	4	4	6	2	7.74012321864937	6.55535689181067	3	4	-1.0752866926022
10	44	2	3	1003.57854166941	0	0	0	0	11	0	609.458541157081	1	12	0	6	1	7.93706415339073	6.49375383985169	1	3	-0.373059013414568
10	45	2	1	1246.1819329983	0	0	0	0	5	0.75	339.644737277309	0	6	3	6	7	8.76740724236859	6.41017488196617	2	1	1.1673026604914
10	46	1	2	1108.49607069849	0	0	0	0	8	0	454.988495183948	0	8	2	6	4	8.6970566514392	6.50727771238501	0	2	1.02410704251279
10	47	3	2	889.584406190806	0	0	0	0	8	0.4	400.580200004243	2	8	2	6	4	8.9143583904808	6.43454651878745	3	0	-0.0544205753150421
10	48	3	1	909.542133818832	0	0	0	0	7	0.75	351.777171634261	0	6	3	6	5	6.90198739493607	6.47850964220857	4	3	1.05665974018004
10	49	2	2	950.358337142461	0	0	0	0	8	0	439.595885492681	0	10	1	6	4	8.77073992442699	6.41999492814714	2	4	-0.297767542907806
10	50	3	2	973.933848144043	0	0	0	0	11	0.6	500.402927704137	2	6	3	6	1	7.10931822098274	6.44888939414686	3	2	0.634797129601283
10	51	3	3	1027.32701803507	0	0	0	0	8	0	343.181627018625	0	12	0	6	4	7.12058537981229	6.40357419793482	4	3	-0.633471348532498
10	52	3	3	1035.37820853762	0	0	0	0	10	0.2	407.324906330576	2	8	2	6	2	9.29697130551263	6.41673228251233	3	4	0.477627605405942
10	53	1	1	1055.66798136442	0	0	0	0	9	1	456.249001793073	0	4	4	6	3	6.62105774775222	6.60123011872888	0	3	1.14021515321168
10	54	2	3	803.433769962794	0	0	0	0	10	0.166666666666667	464.507076434377	1	14	1	4	2	8.55101332376183	6.47543271670409	1	0	0.585908176442243
10	55	3	2	924.918845134016	0	0	0	0	10	0.4	537.824475522672	2	8	2	6	2	8.16443064544166	6.4707995037826	3	1	0.725306359900816
10	56	1	3	1153.55339679172	0	0	0	0	8	0.5	437.443319771284	0	8	2	6	4	7.61436495988915	6.52941883826223	0	3	-0.506518173414614
10	57	1	1	998.975791490011	0	0	0	0	11	0.666666666666667	433.437076488429	0	4	4	6	1	5.91884044708529	6.51471269087253	0	0	-1.52422287830975
10	58	1	1	1037.98265033674	0	0	0	0	10	0.666666666666667	487.795288438178	0	6	4	5	2	5.75147912433486	6.52356230614951	0	0	2.63940649799671
10	59	3	2	864.303390301757	0	0	0	0	8	0.4	401.564830160622	2	8	2	6	4	7.77523267747314	6.49978704065585	3	0	-0.742927450282229
10	60	2	1	1169.97303189237	0	0	0	0	7	1	482.690290403688	0	6	3	6	5	6.54655735671388	6.45833828334479	2	3	1.79364124373437
10	61	3	2	1214.3566080922	0	0	0	0	8	0.666666666666667	506.508408165318	2	8	2	6	4	8.65893711876851	6.44094654063292	3	2	0.474559732536505
10	62	1	2	1100.85752182022	0	0	0	0	11	0.333333333333333	400.674814399206	0	8	2	6	1	6.3816967283871	6.4831073514572	0	3	-1.5389797568783
10	63	2	1	1099.38414671342	0	0	0	0	10	0.666666666666667	567.563117153221	1	4	4	6	2	6.96698244043052	6.51323011091231	1	0	0.796701971351978
10	64	3	1	995.423511577428	0	0	0	0	10	0.666666666666667	423.875355472173	2	4	4	6	2	5.98030448213592	6.55961523749324	3	1	-0.0212867913314929
10	65	2	1	984.301506699921	0	0	0	0	8	0.5	485.65593295117	1	6	3	6	4	8.94551290541731	6.37331978957701	1	3	1.10798548860234
10	66	2	1	847.390517151325	0	0	0	0	8	0.666666666666667	512.491637212365	1	8	2	6	4	8.08115950994462	6.48157712927643	1	1	2.30724909027374
10	67	1	2	940.531610401194	0	0	0	0	10	0.4	480.832316134703	0	6	3	6	2	6.68976558374015	6.47543271670409	0	1	2.86191985003294
10	68	2	2	992.035744967325	0	0	0	0	10	0.6	335.030937293518	1	6	3	6	2	9.6156130787639	6.43294009273918	1	0	0.453013908284468
10	69	1	1	1175.49222682101	0	0	0	0	10	0.6	534.690452325442	0	4	4	6	2	9.4856338389544	6.54391184556479	0	1	2.3261627180359
10	70	2	2	992.875215602908	0	0	0	0	9	0.4	499.215410154993	0	8	2	6	3	8.21223454460218	6.51323011091231	2	0	1.88785708041582
10	71	2	2	952.575191635333	0	0	0	0	9	0.8	373.292624173665	0	4	4	6	3	7.43356603633018	6.5191472879404	2	2	0.397543173429542
10	72	1	3	1094.88131195303	0	0	0	0	10	0.2	491.345455307011	0	10	1	6	2	7.2416082086081	6.53958595561767	0	2	1.56603802184175
10	73	1	1	1122.60859538219	0	0	0	0	11	0.5	510.338817508043	0	6	3	6	1	8.7198564139715	6.46925031679577	0	0	0.678115991621424
10	74	3	3	802.674292033771	0	0	0	0	4	0.666666666666667	267.861799171888	0	8	2	6	8	8.37182855686464	6.36990098282823	4	0	1.50660439553601
10	75	1	3	1060.79989084719	0	0	0	0	10	0.6	454.607431340607	0	6	3	6	2	7.55157596688185	6.46302945692067	0	4	-0.702134645985417
10	76	1	3	1038.61685666652	0	0	0	0	9	0.4	506.735956024829	0	8	2	6	3	6.68367745347906	6.59850902861452	0	0	1.06274069628317
10	77	2	1	976.557910795236	0	0	0	0	6	0.75	430.71977793658	1	6	3	6	6	8.84802931827157	6.49828214947643	1	0	-1.52570174819103
10	78	2	2	971.513842360764	0	0	0	0	8	0.5	492.765849744978	1	6	3	6	4	6.83768429445306	6.43454651878745	1	1	0.996600805952269
10	79	3	3	841.906337897854	0	0	0	0	10	0.2	355.036033613252	0	10	1	6	2	7.83349304366535	6.4393503711001	4	1	0.0567971266361737
10	80	3	1	981.197487806639	0	0	0	0	5	1	233.868362243684	0	6	3	6	7	6.92081103787163	6.49677499018586	4	4	1.46312268003322
10	81	1	2	1108.93980382752	0	0	0	0	10	0.6	305.086168832523	0	6	3	6	2	6.93958934657746	6.5206211275587	0	4	-0.402329600309273
10	82	3	2	848.242062157624	0	0	0	0	6	1	370.653415018503	0	6	3	6	6	8.31927469476142	6.40357419793482	4	0	0.0637958558740989
10	83	2	2	855.383146955319	0	0	0	0	9	0.6	416.364961473399	1	6	3	6	3	8.99663916166547	6.62140565176413	1	4	1.3215246457393
10	84	1	3	1115.34646501696	0	0	0	0	11	0.166666666666667	491.228405287019	0	10	1	6	1	7.25139407001651	6.47389069635227	0	1	0.437593522072422
10	85	2	3	968.286664883635	0	0	0	0	11	0	425.672944817569	1	12	0	6	1	7.79285774015024	6.41017488196617	1	0	-0.132084089746854
10	86	1	3	1038.82272469036	0	0	0	0	10	0.666666666666667	415.424049128266	0	4	4	6	2	7.29713219063723	6.39024066706535	0	1	0.954971544499967
10	87	1	2	1092.63427153201	0	0	0	0	8	0.5	486.039465803587	0	8	2	6	4	8.19920982695288	6.46302945692067	0	0	0.696525310565251
10	88	1	2	1088.62739155575	0	0	0	0	10	0.4	480.382657448759	0	8	2	6	2	7.41750576444714	6.60123011872888	0	0	0.732209340865659
10	89	3	1	1030.01205625969	0	0	0	0	6	0.666666666666667	209.656306900874	2	8	2	6	6	7.04167627465661	6.48768401848461	3	0	0.191689429010494
10	90	2	3	1015.03681777558	0	0	0	0	9	0.5	276.372404749254	0	10	2	5	3	7.1245782136236	6.46146817635372	2	3	-0.0956190457558515
10	91	1	3	1024.98308078793	0	0	0	0	7	0.25	417.500571076447	0	10	1	6	5	8.11547819615709	6.35437004079735	0	2	-0.297426478455473
10	92	2	2	1036.39970031418	0	0	0	0	7	1	324.311716084054	1	6	3	6	5	7.49988822512277	6.51025834052315	1	0	-1.62687977007672
10	93	3	1	1010.47632789414	0	0	0	0	10	0.666666666666667	442.738449693996	2	4	4	6	2	7.23512906875962	6.38856140554563	3	1	0.374100187193311
10	94	1	2	1228.52588231945	0	0	0	0	6	0.666666666666667	353.918357651903	0	8	2	6	6	7.84023505897486	6.35088571671474	0	3	1.02037978839508
10	95	2	3	908.080833083659	0	0	0	0	7	0.5	268.669657243962	1	8	2	6	5	8.11019326349638	6.4831073514572	1	0	-0.141882048943636
10	96	2	3	1251.12246370281	0	0	0	0	5	1	239.704689736638	0	8	2	6	7	6.79933269335931	6.3919171133926	2	1	1.53445881994174
10	97	1	2	1023.47318070952	0	0	0	0	9	0.8	475.271086645167	0	4	4	6	3	8.22678383559749	6.54821910276237	0	2	0.561261612015446
10	98	2	2	1078.24765862824	0	0	0	0	8	0.25	441.364515908962	0	10	1	6	4	6.3677658189106	6.49828214947643	2	0	-0.164613609560603
10	99	1	3	1103.3744244296	0	0	0	0	11	0.5	499.579408123484	0	6	3	6	1	8.12306052732945	6.4723462945009	0	2	-1.54877845034893
10	100	3	3	946.32489354899	0	0	0	0	7	0.25	251.899225904196	2	10	1	6	5	9.44095291393097	6.50876913697168	3	0	0.877931933515712
10	101	2	3	977.858924258726	0	0	0	0	7	0.333333333333333	342.359292229998	1	10	1	6	5	8.78413911650488	6.35088571671474	1	3	1.81756797760349
10	102	3	1	882.613871882313	0	0	0	0	8	0.6	289.607185709124	2	4	4	6	4	6.20649876841974	6.29526600143965	3	1	0.19646263738693
10	103	1	3	1159.92987205391	0	0	0	0	9	0.25	495.062089616573	0	10	1	6	3	8.48802131138095	6.58340922215876	0	3	-0.374977880994773
10	104	3	1	870.590213359719	0	0	0	0	5	1	279.692960202239	0	4	4	6	7	7.47933527258075	6.50578406012823	4	0	-0.329443408636769
10	105	2	3	1035.67493620176	0	0	0	0	6	0	278.642158412521	0	12	0	6	6	8.63723426606042	6.48768401848461	2	4	0.449858019599226
10	106	2	1	1045.22606542741	0	0	0	0	6	1	284.075128715463	0	4	4	6	6	7.62364337842037	6.40522845803084	2	2	0.750692767195855
10	107	1	3	1133.37893420703	0	0	0	0	11	0.5	296.269730717138	0	6	3	6	1	8.425391167238	6.42486902390539	0	2	0.728607545390405
10	108	3	2	936.372895211207	0	0	0	0	8	0.75	317.438621206456	0	6	3	6	4	8.71409085998721	6.32793678372919	4	0	0.930488142260964
11	1	2	3	840.642207761448	0	0	0	0	9	0.833333333333333	555.719872958177	1	2	5	6	3	11.7685185392765	6.51025834052315	1	4	-0.0492033201443148
11	2	2	1	983.133111286861	0	0	0	0	12	1	471.351852519433	1	2	6	5	0	10.9005425586151	6.46614472423762	1	1	1.49018227801746
11	3	1	2	896.965185573208	0	0	0	0	10	0.6	463.979849320623	0	10	3	4	2	10.8422433416208	6.53958595561767	0	1	-0.0744164269427002
11	4	2	1	921.553587847029	0	0	0	0	11	0.6	323.952994313852	0	8	3	5	1	11.193854414443	6.48463523563525	2	0	1.62380628363444
11	5	3	1	941.118780302531	0	0	0	0	9	0.75	354.938401073597	2	4	4	6	3	11.367394868986	6.51174532964473	3	2	0.903038247507735
11	6	2	2	1052.73872245471	0	0	0	0	9	0.4	336.689674615919	0	10	2	5	3	9.66708943198034	6.58063913728495	2	3	0.141798258610502
11	7	3	3	1182.39102493226	0	0	0	0	7	0	427.170474914825	2	12	0	6	5	10.0755123830397	6.55819780281227	3	2	1.5364283363905
11	8	3	2	1043.34793719681	0	0	0	0	11	0.5	453.635619087	2	6	3	6	1	9.16763580819404	6.62406522779989	3	3	-0.398176772580519
11	9	3	1	890.223803150548	0	0	0	0	5	0	297.693985767809	2	14	1	4	7	9.65504797785611	6.50578406012823	3	3	-0.456361764845037
11	10	1	3	958.463207501154	0	0	0	0	9	0.75	363.922159749317	0	6	3	6	3	11.5900262532857	6.74875954749168	0	3	-0.735432473567617
11	11	2	1	953.511236039958	0	0	0	0	11	0.8	455.285571277027	0	4	5	5	1	10.4667098870924	6.51025834052315	2	0	2.18765307963105
11	12	3	3	896.866780044547	0	0	0	0	7	0.5	266.126134235313	0	8	2	6	5	10.9215248792783	6.57646956904822	4	2	-0.0838619278096739
11	13	1	3	983.307283035174	0	0	0	0	11	0.6	525.402272540223	0	8	3	5	1	9.42984065401231	6.57368016696065	0	4	NaN
11	14	1	1	1014.11213762731	0	0	0	0	10	1	509.499452049491	0	4	4	6	2	10.6052918782068	6.61472560020376	0	0	-1.36954755191754
11	15	1	2	1161.68360388838	0	0	0	0	10	0.2	523.816826509004	0	12	1	5	2	8.36257187676924	6.64118216974059	0	0	NaN
11	16	2	3	943.665551604681	0	0	0	0	7	0	332.694794982632	1	14	0	5	5	12.0801850892105	6.4831073514572	1	0	-0.177029443940964
11	17	1	1	980.916572034403	0	0	0	0	12	0.833333333333333	499.505184187926	0	6	5	4	0	10.3874791352826	6.65929391968364	0	1	0.0231158390877536
11	18	3	1	906.838037177295	0	0	0	0	6	0.5	322.957043255514	2	8	2	6	6	10.9852406161278	6.66695679242921	3	0	NaN
11	19	3	1	578.635374916303	0	0	0	0	8	0.6	320.027558414588	2	8	4	4	4	8.605549472536	6.60123011872888	3	3	NaN
11	20	1	2	1020.74062536394	0	0	0	0	11	0.666666666666667	467.194714601591	0	6	4	5	1	11.1148385785306	6.63725803128446	0	3	NaN
11	21	1	1	1235.90642660565	0	0	0	1	NaN	NaN	NaN	0	6	4	5	NaN	10.1284604452097	6.49978704065585	0	0	0.954561553147473
11	22	2	2	602.650851750695	0	0	0	0	9	0.2	333.132400647833	0	14	1	4	3	8.13997005353209	6.60934924316738	2	0	NaN
11	23	3	1	701.721976006411	0	0	0	0	6	0.25	441.398068604029	0	22	1	0	6	10.6073465893545	6.55961523749324	4	2	-1.03611102951123
11	24	2	2	788.694351825143	0	0	0	0	9	0.75	417.975905071896	0	8	3	5	3	9.0668757677716	6.59167373200866	2	4	NaN
11	25	2	3	559.817883364303	0	0	0	0	12	0.666666666666667	415.53269916488	1	8	4	4	0	10.6003651687046	6.52649485957079	1	2	1.04032501308653
11	26	1	1	962.558809377697	0	0	0	0	11	0.666666666666667	464.312879589232	0	4	4	6	1	8.70007188464753	6.65672652417839	0	1	-1.69310437024926
11	27	2	2	590.862412770548	0	0	0	0	11	0.333333333333333	404.274388548266	0	12	2	4	1	11.3689023512173	6.5792512120101	2	0	-1.20816015344332
11	28	3	2	448.31204332786	0	0	0	0	7	0.5	344.480427165732	0	10	2	5	5	10.4306812588033	6.55961523749324	4	2	-2.79072546543857
11	29	3	2	641.403009276473	0	0	0	0	11	0	555.056690518893	0	14	0	5	1	9.71147508865762	6.64898455002478	4	4	-0.807603741765593
11	30	1	3	571.404077853003	0	0	0	0	12	0.833333333333333	481.357262270991	0	6	5	4	0	9.93687576609613	6.66568371778241	0	4	-1.51030990575041
11	31	3	1	711.763565926958	0	0	0	0	10	0.8	358.805145256246	2	4	4	6	2	8.78109120997079	6.60123011872888	3	0	-1.75609797226509
11	32	2	3	549.967671066952	0	0	0	0	5	1	244.39333173858	1	12	4	2	7	10.7607522084571	6.63068338564237	1	3	-0.944994748554104
11	33	3	2	493.246543279383	0	0	0	0	5	0.5	306.328805433854	0	12	1	5	7	9.33794154465501	6.59714570188665	4	1	NaN
11	34	1	2	968.870950507153	0	0	0	0	9	0.5	377.134345390843	0	6	3	6	3	8.77415836673283	6.66695679242921	0	4	1.31757390448385
11	35	3	3	486.951909882009	0	0	0	0	6	0.666666666666667	276.302840673004	0	10	2	5	6	9.62562778603476	6.56103066589657	4	0	1.54935014923497
11	36	3	2	501.828350572396	0	0	0	0	11	0.6	441.832430910814	2	6	4	5	1	8.6287331685632	6.61740297797448	3	4	0.274047397975637
11	37	1	2	952.421832504115	0	0	0	0	10	0	477.144214714327	0	12	0	6	2	9.74107592426667	6.73221070646721	0	3	-2.03773566750594
11	38	3	2	590.578968625778	0	0	0	0	10	0.833333333333333	480.513640456464	2	2	5	6	2	9.38188095924962	6.66057514983969	3	0	0.828413667499022
11	39	2	3	848.18200313839	0	0	0	0	12	0.5	407.652732860977	0	6	3	6	0	9.10907022067979	6.61740297797448	2	3	-0.327967016296081
11	40	1	1	765.734470491225	0	0	0	0	10	0.2	484.744694680146	0	8	2	6	2	7.64685983912159	6.61069604471776	0	2	0.374950353266481
11	41	1	3	513.767114562143	0	0	0	0	10	0.5	440.355163364315	0	12	2	4	2	7.58773311532958	6.8001700683022	0	0	1.19356081876069
11	42	3	2	601.597369251976	0	0	0	0	10	0.5	437.207339312226	2	6	3	6	2	9.7956629575198	6.71901315438526	3	0	-1.54769901957414
11	43	3	2	476.958315297452	0	0	0	0	10	0.25	558.549175282699	2	6	3	6	2	8.0556441121535	6.58617165485467	3	3	-1.71375988775555
11	44	2	1	424.174012367075	0	0	0	0	12	0.333333333333333	528.29621713352	0	12	2	4	0	6.75022610590643	6.64768837356333	2	3	0.961482779027974
11	45	2	1	743.275672523851	0	0	0	0	10	0.8	514.228338288377	1	8	4	4	2	10.3659370250503	6.59167373200866	1	2	-0.0802773220590266
11	46	1	2	556.707242344601	0	0	0	0	11	0.333333333333333	499.601670074668	0	10	2	5	1	6.85824583153229	6.58617165485467	0	1	1.92747895415014
11	47	1	1	582.397424311239	0	0	0	0	10	0.6	492.25771946038	0	4	4	6	2	7.85448977486238	6.67203294546107	0	0	1.49876981439131
11	48	2	1	456.001559999095	0	0	0	0	9	0.4	326.057263457739	0	8	2	6	3	10.9166171247629	6.71417052990947	2	0	0.341460022745595
11	49	1	3	353.014137191167	0	0	0	0	8	0	348.561250893981	0	12	0	6	4	7.55207739791316	6.60665018619822	0	2	-0.372891243016499
11	50	2	1	565.962795465566	0	0	0	0	11	0.4	360.559332279154	1	12	2	4	1	8.22469465559216	6.73340189183736	1	0	0.385086521491552
11	51	1	1	620.79037147214	0	0	0	0	8	1	457.188523715195	0	6	4	5	4	7.98233790867878	6.63987583382654	0	1	0.336386075329689
11	52	3	2	477.04072238048	0	0	0	0	9	0.4	399.924961643332	2	12	2	4	3	9.71639419912059	6.64639051484773	3	0	0.503721974846514
11	53	2	2	440.653316115458	0	0	0	0	11	0	459.445889436185	1	12	0	6	1	6.60001473107814	6.59850902861452	1	3	0.348236833587274
11	54	2	1	538.012003059521	0	0	0	0	12	0.166666666666667	431.296885263981	0	14	1	4	0	7.50515434206017	6.67456139181443	2	1	0.0711650557539655
11	55	3	1	433.642073132432	0	0	0	0	9	0.75	426.594497751179	0	8	3	5	3	7.91495857365393	6.62671774924902	4	2	0.669927750667184
11	56	2	1	565.568871494179	0	0	0	0	9	1	399.569387474918	0	2	5	6	3	9.15669542481689	6.58617165485467	2	4	1.17202586851454
11	57	2	1	723.229017436097	0	0	0	0	11	0.5	504.839249550469	0	8	3	5	1	7.50748758943666	6.62007320653036	2	2	-0.506287655677133
11	58	2	1	692.026012868155	0	0	0	0	9	0.666666666666667	421.515401680558	1	4	4	6	3	9.13953108478452	6.59578051396131	1	2	-1.59497200541261
11	59	3	3	515.305681983591	0	0	0	0	9	0.25	421.640051118467	2	12	1	5	3	10.9879589217746	6.74875954749168	3	1	0.137020284604634
11	60	1	1	779.786840343149	0	0	0	0	10	0.4	362.24540810893	0	8	3	5	2	8.20528866438717	6.65544035036765	0	3	-0.624610744887518
11	61	3	3	457.723053034897	0	0	0	0	12	0.5	473.222174517573	2	8	3	5	0	9.46208944970694	6.62273632394984	3	0	-0.811046320578474
11	62	3	1	436.146282534537	0	0	0	0	9	0.75	432.476975661647	2	6	3	6	3	11.8597353778552	6.70073110954781	3	3	0.70957125909158
11	63	3	2	529.719375203968	0	0	0	0	7	0	375.942014389822	2	12	0	6	5	8.30703858674563	6.71659477352098	3	3	1.0929730009503
11	64	2	2	780.730446730558	0	0	0	0	11	0.6	434.649205381926	0	12	3	3	1	10.3511480865757	6.77078942390898	2	3	-0.0541415240144139
11	65	3	1	470.917242158066	0	0	0	0	10	0.5	341.873530629604	2	10	2	5	2	8.87590907855651	6.63068338564237	3	2	-0.381350497614863
11	66	3	1	797.883194448332	0	0	0	0	10	0.6	469.363653891741	0	8	3	5	2	9.45806052305397	6.5694814204143	4	3	0.277337213317533
11	67	1	2	553.138985433179	0	0	0	0	8	0	397.580854136667	0	12	0	6	4	7.41922659268301	6.54534966033442	0	4	-2.05075381590252
11	68	2	2	834.818170128528	0	0	0	0	11	0.5	361.223183782476	1	10	3	4	1	9.75195901781709	6.55819780281227	1	0	-1.65650236637935
11	69	3	1	724.922135870656	0	0	0	0	10	0.6	520.899842009816	2	8	3	5	2	9.75400710253238	6.53233429222235	3	1	1.12248793546781
11	70	1	1	931.451795478097	0	0	0	0	11	0.6	504.776005258596	0	4	4	6	1	9.43343681280571	6.45833828334479	0	3	-0.86959482937807
11	71	2	3	936.970353372089	0	0	0	0	10	0.4	483.104717842782	0	10	3	4	2	8.48297299388137	6.56526497003536	2	0	0.367019171613323
11	72	1	2	699.163432263958	0	0	0	0	11	0.333333333333333	375.752002643743	0	10	2	5	1	10.3741861306786	6.61472560020376	0	2	0.431561913008056
11	73	2	2	647.879964573804	0	0	0	0	11	0	361.53296576924	0	12	0	6	1	9.52499271081341	6.55819780281227	2	0	0.473387657546048
11	74	3	3	541.959091070567	0	0	0	0	11	0.2	396.358474601413	2	14	1	4	1	9.86022014693137	6.66949808985788	3	2	0.363834345366403
11	75	3	1	566.322005830443	0	0	0	0	10	0.666666666666667	470.31635118707	0	4	4	6	2	9.3436877632985	6.55393340402581	4	3	-0.997841250174319
11	76	1	3	598.843221880998	0	0	0	0	10	0.2	327.43197868371	0	16	1	3	2	8.48250327680121	6.73340189183736	0	4	-0.788113195669581
11	77	1	2	795.815772776223	0	0	0	0	12	0.5	543.756085620555	0	8	3	5	0	8.71792208830965	6.59578051396131	0	0	0.292878145863715
11	78	3	3	706.629876281113	0	0	0	0	11	0.6	484.138233650018	0	10	3	4	1	8.64046288391643	6.69950034016168	4	0	0.840746146353839
11	79	1	1	866.299789122422	0	0	0	0	10	0.4	410.078429402233	0	12	2	4	2	7.23077182678959	6.59987049921284	0	4	-0.354748581001106
11	80	3	2	724.173227538813	0	0	0	0	10	0.166666666666667	486.569746891295	2	10	1	6	2	11.4969851848241	6.76272950693188	3	0	-1.01747613618273
11	81	2	2	657.802320801238	0	0	0	0	10	0.4	432.725913791905	0	10	2	5	2	10.2251480682386	6.65157187358973	2	3	-1.92300550204352
11	82	2	2	767.648246721365	0	0	0	0	9	0.8	387.145796214034	1	6	4	5	3	7.25509821624676	6.64639051484773	1	2	-1.29534334131491
11	83	2	3	883.134982803313	0	0	0	0	10	0.8	392.1604160024	0	4	4	6	2	9.77784527137624	6.74405918631135	2	1	-0.452675885643944
11	84	1	3	904.433742591209	0	0	0	0	10	0.8	435.433354936943	0	4	4	6	2	11.3911239362877	6.7202201551353	0	2	-2.07075243832052
11	85	1	1	751.709267809019	0	0	0	0	11	0.8	414.985547314375	0	4	4	6	1	9.81036017423316	6.57507584059962	0	0	-1.69782139464807
11	86	1	2	951.897204256056	0	0	0	0	11	0.666666666666667	412.425016281094	0	4	4	6	1	9.24982922826242	6.58340922215876	0	0	1.17449988640413
11	87	2	1	771.629746482176	0	0	0	0	10	0.8	502.823630770567	0	4	4	6	2	8.17018123153427	6.62007320653036	2	0	-0.241766829396291
11	88	2	3	883.377978049793	0	0	0	0	9	0.6	379.010422353845	0	10	3	4	3	11.2100704255373	6.72982407048948	2	2	-0.595731038911314
11	89	1	3	861.569984744165	0	0	0	0	8	0.4	340.181480590429	0	8	2	6	4	8.94433754772913	6.61740297797448	0	2	0.473740906974176
11	90	3	3	574.553356625074	0	0	0	0	10	0.4	466.024114315162	2	10	2	5	2	7.8043110472865	6.60665018619822	3	0	-1.35833704195086
11	91	1	3	818.191559945262	0	0	0	0	12	0.333333333333333	440.016233593895	0	10	2	5	0	8.5432218965556	6.73815249459596	0	3	-0.786737639202482
11	92	2	3	470.750918703743	0	0	0	0	8	0	413.426253642819	1	18	0	3	4	9.59069912143111	6.78558764500793	1	0	-0.738660125389108
11	93	3	3	484.74653935591	0	0	0	0	10	0.2	447.623093843747	2	12	2	4	2	9.2096237089846	6.67456139181443	3	1	0.966498654866116
11	94	3	2	279.583388421997	0	0	0	0	7	0.333333333333333	410.424553822089	0	10	1	6	5	10.1712867654693	6.59304453414244	4	3	0.0670349253259404
11	95	2	2	508.262743968771	0	0	0	0	10	0.6	391.279454755853	1	6	3	6	2	8.3428193427526	6.59167373200866	1	4	1.33200506465733
11	96	2	3	495.477571689662	0	0	0	0	10	0.4	389.654117169153	0	10	2	5	2	9.59116065606563	6.60394382460047	2	1	1.39898120714901
11	97	2	3	594.046707006783	0	0	0	0	10	0.333333333333333	374.396823085236	0	14	2	3	2	9.16530766121319	6.59304453414244	2	2	1.32446753866271
11	98	1	3	839.467378567861	0	0	0	0	10	0.6	415.685077982801	0	6	4	5	2	8.71912292173116	6.65027904858742	0	2	-0.281060871096065
11	99	2	3	772.330055765451	0	0	0	0	11	0	403.273405739426	0	12	0	6	1	8.73368191402138	6.58340922215876	2	0	2.57154730017814
11	100	1	1	872.372255435948	0	0	0	0	9	0.25	478.879660875059	0	10	2	5	3	8.68984025252064	6.75693238924755	0	2	0.0641494107742497
11	101	1	3	814.748272016914	0	0	0	0	12	0.666666666666667	493.097370454464	0	4	4	6	0	10.7345161720194	6.60665018619822	0	0	1.46957462541847
11	102	2	2	491.070754782413	0	0	0	0	11	0.8	361.722778452652	0	6	4	5	1	10.7869091198982	6.57088296233958	2	0	0.832569658269808
11	103	3	3	454.151173833452	0	0	0	0	6	0	302.067238270517	2	12	0	6	6	10.2945212271569	6.65027904858742	3	2	0.115774905372498
11	104	3	3	562.248137690403	0	0	0	0	10	0.2	445.867602521644	0	14	1	4	2	8.69898425270462	6.65672652417839	4	3	-0.90406601808562
11	105	3	3	658.429278723816	0	0	0	0	11	0.5	543.876261818106	0	6	3	6	1	9.31715733626323	6.73459165997295	4	4	-0.415337249940335
11	106	1	3	800.746312358569	0	0	0	0	10	0.6	457.416609105436	0	6	3	6	2	11.7299506496942	6.74405918631135	0	4	0.102667888953796
11	107	1	2	827.279280323637	0	0	0	0	6	0.666666666666667	280.129334154541	0	10	2	5	6	10.9820321162728	6.74993119378857	0	0	1.86554276969021
11	108	1	2	766.194199386518	0	0	0	0	11	0.166666666666667	376.005339251701	0	14	1	4	1	9.21213222268367	6.63594655568665	0	0	-1.58321188113048
12	1	3	3	1022.95934692347	1	0	0	0	11	0.4	446.230585364654	2	16	2	2	1	11.0846796522267	7.20711885620776	3	0	NaN
12	2	2	1	551.477113702731	1	0	0	0	11	0.833333333333333	451.662206828304	0	8	5	3	1	10.258889010154	7.35179986905778	2	3	NaN
12	3	2	2	517.042923051577	1	0	0	0	12	0.833333333333333	474.695541354977	1	6	5	4	0	8.81214099192238	7.39572160860205	1	2	NaN
12	4	3	2	944.84262916194	1	0	0	0	7	0.666666666666667	405.93489120471	2	6	4	5	5	9.83670641444525	7.12205988162914	3	1	NaN
12	5	1	1	1247.67267203833	1	0	0	0	12	0.5	517.880001900389	0	6	3	6	0	9.18826459858682	7.37211802833779	0	3	NaN
12	6	2	1	1041.96616047011	1	0	0	0	8	0.75	433.421752103131	0	12	3	3	4	10.3752534829969	7.39878627541995	2	0	NaN
12	7	3	3	828.078985465709	1	0	0	0	11	0.4	462.172581524529	2	10	3	4	1	9.60571864577438	7.3790081276283	3	2	NaN
12	8	1	2	995.364964870078	1	0	0	0	10	0.6	475.029420964764	0	8	4	4	2	10.6967092909438	7.38956395367764	0	3	NaN
12	9	2	1	1218.2161257565	1	0	0	0	10	0.25	503.671095902192	0	10	2	5	2	11.3504086494408	7.19443685110033	2	0	NaN
12	10	2	1	732.003808244826	1	0	0	0	9	0.8	409.022782241782	1	6	4	5	3	10.7901133812277	7.0647590277918	1	2	NaN
12	11	2	2	927.872152117288	1	0	0	0	11	0.666666666666667	321.836609185077	0	8	4	4	1	10.4100898173386	7.05617528410041	2	1	NaN
12	12	2	1	744.996697669649	1	0	0	0	11	0.8	307.176098618279	0	6	4	5	1	10.2400256352037	7.30114780585603	2	2	NaN
12	13	2	2	910.534011588879	1	0	0	0	10	0.4	448.345372515387	1	12	3	3	2	10.4105279745814	7.35883089834235	1	2	NaN
12	14	1	1	1195.93113041128	1	0	0	0	11	0.666666666666667	517.79021739608	0	6	4	5	1	9.53882782943528	7.05617528410041	0	1	NaN
12	15	3	3	848.940416781716	1	0	0	0	10	0.5	303.312367318953	0	12	3	3	2	11.3771513808206	7.32909373624659	4	0	NaN
12	16	1	1	1185.30149009393	1	0	0	0	9	0.666666666666667	523.751472234134	0	10	2	5	3	10.1364835029281	7.42952084278646	0	4	NaN
12	17	3	1	895.355063915304	1	0	0	0	10	0.6	381.974835469849	2	8	4	4	2	10.9305266345855	7.3038432252777	3	0	NaN
12	18	1	1	1136.72131107978	1	0	0	0	11	0.833333333333333	483.206083910425	0	4	5	5	1	9.86901478440687	6.96602418710611	0	3	NaN
12	19	1	3	1116.69451813168	1	0	0	0	11	0.6	581.552219879028	0	8	3	5	1	10.1908036156318	7.33302301438648	0	0	NaN
12	20	1	2	971.962489872567	1	0	0	0	9	0.2	491.004397878731	0	14	2	3	3	10.1863181539308	7.08757370555797	0	0	NaN
12	21	2	3	898.398701767746	1	0	0	0	11	0	453.102758249614	0	16	1	3	1	11.1059685806545	7.08673793451058	2	0	NaN
12	22	3	1	962.467535133328	1	0	0	0	11	0.833333333333333	503.309373437448	0	6	5	4	1	9.77031167706503	7.36581283720947	4	2	NaN
12	23	1	2	976.076819330501	1	0	0	0	9	0.833333333333333	544.614429414591	0	6	5	4	3	10.6256944158043	7.34923082461333	0	4	NaN
12	24	1	3	1424.90428071324	1	0	0	0	11	0.8	473.867176633861	0	8	4	4	1	10.4598924992693	7.18841273649695	0	0	NaN
12	25	2	3	1042.71839150533	1	0	0	0	9	0.8	421.806573193456	0	6	4	5	3	11.168070897697	7.20191631753163	2	0	NaN
12	26	2	2	836.265384211401	1	0	0	0	9	0.25	382.221827491241	1	14	2	3	3	8.74869615837757	7.35500192110526	1	2	NaN
12	27	3	2	1022.43018921672	1	0	0	0	11	0.6	394.60402793742	2	6	3	6	1	9.91660899875353	7.23273313617761	3	1	NaN
12	28	3	2	875.179756653779	1	0	0	0	12	0.833333333333333	486.135951794064	0	4	5	5	0	11.0157915528662	7.44249272279444	4	3	NaN
12	29	2	2	1040.78015896994	1	0	0	0	11	0.6	496.381188117081	0	8	4	4	1	10.7247540090439	7.44366368311559	2	4	NaN
12	30	3	2	1011.24965739109	1	0	0	0	10	0.2	423.05537344476	0	12	2	4	2	10.8208686272704	7.23921497377981	4	2	NaN
12	31	3	2	910.236379245362	1	0	0	0	10	0.8	398.111052148205	0	8	4	4	2	10.8642611198679	7.08840877867539	4	4	NaN
12	32	3	1	1060.92648782942	1	0	0	0	10	0.833333333333333	574.696664119751	0	2	5	6	2	10.5998175531711	7.28069719538474	4	4	NaN
12	33	3	3	936.265323839507	1	0	0	0	11	1	455.313714920964	0	6	5	4	1	10.3876936199687	7.34665516317654	4	4	NaN
12	34	2	1	944.857722080087	1	0	0	0	11	0.6	460.869629295793	1	10	3	4	1	10.3349732148087	7.09506437728713	1	4	NaN
12	35	2	1	861.648653772136	1	0	0	0	10	0.8	493.771749214647	1	8	4	4	2	10.9271436327973	7.40123126441302	1	1	NaN
12	36	3	2	873.246655711228	1	0	0	0	10	1	601.400752803214	2	2	5	6	2	10.6327089748537	7.14519613499717	3	1	NaN
12	37	3	2	1053.66769982811	1	0	0	0	12	0.5	491.768983817015	0	10	3	4	0	9.45546592952882	7.21964204013074	4	3	NaN
12	38	3	2	919.882263165164	1	0	0	0	11	0.8	478.018761081134	0	4	4	6	1	10.3124438250568	7.25134498337221	4	4	NaN
12	39	3	1	991.995923704962	1	0	0	0	9	1	417.416339459717	0	0	6	6	3	9.61536058946852	7.23056315340929	4	4	NaN
12	40	3	3	1078.56135512702	1	0	0	0	9	0.8	388.422725431297	2	4	5	5	3	8.93656306664514	7.02286808608264	3	4	NaN
12	41	2	2	1134.66957980108	1	0	0	0	10	0.666666666666667	366.884740117726	1	6	4	5	2	10.7008494851956	7.16006920759613	1	3	NaN
12	42	3	2	950.804029929714	1	0	0	0	11	0.5	540.166646418388	2	10	3	4	1	10.2013530950451	7.1770187659099	3	1	NaN
12	43	1	1	1189.34156239447	1	0	0	0	11	0.666666666666667	552.336495181332	0	6	4	5	1	9.52214198411629	6.97728134163075	0	3	NaN
12	44	2	3	939.321036025831	1	0	0	0	10	0.25	417.722846675218	0	12	2	4	2	10.4317858855637	7.36264527041782	2	0	NaN
12	45	2	2	947.83464923421	1	0	0	0	9	0.2	356.808192710522	0	12	2	4	3	9.27517102573183	7.23561914106675	2	2	NaN
12	46	2	3	1080.0833249823	1	0	0	0	8	0.75	547.740789315816	0	10	3	4	4	10.0205096216476	7.1770187659099	2	2	NaN
12	47	2	2	975.724852481108	1	0	0	0	9	0.25	419.21102348957	0	10	3	4	3	9.291135831117	7.18690102041163	2	2	NaN
12	48	1	2	1007.13381864171	1	0	0	0	12	0.666666666666667	471.916210425997	0	10	4	3	0	8.48892763362817	7.29844510150815	0	2	NaN
12	49	3	1	951.849063574628	1	0	0	0	10	0.75	376.256599174051	0	8	4	4	2	10.550898850053	6.98656645940643	4	0	NaN
12	50	2	3	1045.51359992729	1	0	0	0	10	0.75	403.6628898673	1	4	4	6	2	10.6407596419843	7.1693500166706	1	4	NaN
12	51	3	1	992.570963881917	1	0	0	0	11	0.666666666666667	473.213074963811	0	6	4	5	1	9.12523289874057	7.37274636640433	4	1	NaN
12	52	3	1	1064.87992678103	1	0	0	0	10	0.5	419.184253628661	2	10	3	4	2	11.0138922115685	6.87005341179813	3	4	NaN
12	53	2	3	996.121421921998	1	0	0	0	11	0.6	445.5618879576	1	8	4	4	1	9.93337017976788	7.21450441415114	1	3	NaN
12	54	3	1	1071.85587349977	1	0	0	0	10	1	614.982241649857	2	4	4	6	2	9.15344868496956	7.27100853828099	3	1	NaN
12	55	2	3	981.575169373173	1	0	0	0	11	0.5	387.190177930028	0	8	3	5	1	10.0066032164142	6.99025650049388	2	3	NaN
12	56	2	2	895.540103090752	1	0	0	0	10	0.25	385.586820247476	1	12	2	4	2	10.4595905931712	7.30586003268401	1	2	NaN
12	57	3	1	1182.42266690686	1	0	0	0	10	0.6	451.5742099036	2	4	4	6	2	8.02595347671391	7.3125534981026	3	1	NaN
12	58	1	1	1062.72526180146	1	0	0	0	9	1	564.066582711694	0	2	5	6	3	8.65641193261587	7.01301578963963	0	3	NaN
12	59	2	1	927.821741771368	1	0	0	0	12	0.833333333333333	417.586504321022	0	2	5	6	0	10.6392317450903	7.05961762829138	2	0	NaN
12	60	1	2	975.317947410986	1	0	0	0	7	0.75	510.774370540546	0	6	4	5	5	9.52143355789532	7.14913159855741	0	2	NaN
12	61	3	1	895.581155827131	1	0	0	0	11	0.666666666666667	430.093127067323	2	4	4	6	1	10.0562867615022	7.13169851046691	3	0	NaN
12	62	1	2	1018.15768597771	1	0	0	0	11	0.4	457.598621881575	0	12	2	4	1	9.49461363811411	7.19818357710194	0	3	NaN
12	63	2	3	1043.32965468529	1	0	0	0	11	0.333333333333333	406.141745118949	1	14	2	3	1	10.3618090751707	7.25629723969068	1	0	NaN
12	64	2	2	950.822745147889	1	0	0	0	12	0.833333333333333	517.985924517607	1	2	5	6	0	10.6035544862852	7.05012252026906	1	1	NaN
12	65	2	1	875.058409592384	1	0	0	0	9	0.75	456.394369774305	1	2	5	6	3	9.3355640599723	7.28344822875663	1	1	NaN
12	66	2	1	930.147560441583	1	0	0	0	10	1	423.459081418029	1	2	6	5	2	10.0713840331856	7.25347038268453	1	1	NaN
12	67	2	3	928.513299275437	1	0	0	0	10	0.4	464.896599453495	0	12	2	4	2	9.90815972638247	7.32184971378836	2	1	NaN
12	68	1	2	1133.61911270567	1	0	0	0	8	0.666666666666667	538.229211239806	0	8	2	6	4	8.87158311457294	NaN	0	2	NaN
12	69	1	2	1223.89287408987	1	0	0	0	7	1	511.892398050494	0	2	5	6	5	10.5664228572968	7.08002649992259	0	0	NaN
12	70	1	3	1004.70959414542	1	0	0	0	8	1	393.933428239147	0	2	5	6	4	10.5023725586298	7.40123126441302	0	0	NaN
12	71	3	3	1107.58684766824	1	0	0	0	9	0.5	420.49517752328	2	10	3	4	3	11.2138289111532	7.11151211649616	3	0	NaN
12	72	1	3	1043.77006603409	1	0	0	0	8	0.6	489.375370491195	0	10	3	4	4	8.27441477217096	7.36454701425564	0	3	NaN
12	73	1	3	1180.9963861524	1	0	0	0	12	0.5	491.178862938405	0	8	3	5	0	10.5441903858763	6.98378996525813	0	0	NaN
12	74	3	3	947.916754708785	1	0	0	0	11	0.2	484.203431435692	0	14	1	4	1	9.95809437942665	7.1608459066643	4	0	NaN
12	75	2	3	955.161355368546	1	0	0	0	11	0.5	434.185321243836	0	12	3	3	1	11.0113889850809	7.16239749735572	2	4	NaN
12	76	3	3	930.618459484322	1	0	0	0	12	0.5	342.461464557563	0	10	3	4	0	8.15740479801901	7.09257371597468	4	2	NaN
12	77	1	1	1173.76718026844	1	0	0	0	11	0.8	527.241310282966	0	2	5	6	1	7.90189921393808	7.36770857237437	0	4	NaN
12	78	1	3	1136.3765888309	1	0	0	0	10	0.6	500.066344152932	0	6	3	6	2	8.6559803891811	7.17625453201714	0	0	NaN
12	79	1	1	1321.40550082477	1	0	0	0	10	0.8	430.415139675376	0	4	4	6	2	6.88849076493369	7.2283884515736	0	0	NaN
12	80	1	3	1030.38264773295	1	0	0	0	10	0.6	441.069049839973	0	6	4	5	2	9.47563431010679	7.23777819192344	0	0	NaN
12	81	1	2	1298.0163075963	1	0	0	0	7	0.75	448.419139587222	0	4	4	6	5	8.43583717055247	7.21229446850034	0	0	NaN
12	82	3	3	1011.78122996407	1	0	0	0	9	0.4	490.146132885562	0	8	3	5	3	9.07136494638747	7.36833968631138	4	0	NaN
12	83	3	3	1073.04670473331	1	0	0	0	11	0.333333333333333	502.838648750386	2	14	2	3	1	10.0637106895382	7.14282740116162	3	4	NaN
12	84	2	3	1038.63002186699	1	0	0	0	10	0.333333333333333	530.553055568841	1	14	2	3	2	10.3248682369069	7.17625453201714	1	3	NaN
12	85	1	1	1263.08163578233	1	0	0	0	9	1	458.268440254052	0	2	5	6	3	10.006054276612	7.35883089834235	0	1	NaN
12	86	3	2	1043.58321570908	1	0	0	0	11	0.5	552.603312021075	2	8	3	5	1	10.4165058877398	7.21376830811864	3	0	NaN
12	87	3	2	880.05024130598	1	0	0	0	8	0.333333333333333	516.177962373763	0	8	3	5	4	8.75153196669936	7.32448997934853	4	3	NaN
12	88	3	2	1025.25980949122	1	0	0	0	6	0.75	548.493015606425	2	4	4	6	6	9.89963365141506	7.33693691370762	3	4	NaN
12	89	1	3	1031.83368087321	1	0	0	0	10	0.5	456.383323619676	0	8	3	5	2	10.4417329737532	7.24279792279376	0	3	NaN
12	90	2	1	981.791903675912	1	0	0	0	8	1	506.656238067238	0	0	6	6	4	10.3549850574124	7.25559127425367	2	0	NaN
12	91	1	1	1170.61034553171	1	0	0	0	9	1	550.937587227475	0	0	6	6	3	8.88961790711703	7.24921505711439	0	2	NaN
12	92	2	1	1079.94628128654	1	0	0	0	12	0.833333333333333	531.140282928804	1	2	5	6	0	9.64341754389834	7.10906213568717	1	0	NaN
12	93	1	3	972.217258328783	1	0	0	0	8	0.666666666666667	434.094421805143	0	8	3	5	4	8.94786697557746	7.12044437239249	0	1	NaN
12	94	1	3	1282.48146891565	1	0	0	0	7	1	460.398842444835	0	12	2	4	5	9.27137979745556	7.32712329225929	0	0	NaN
12	95	1	3	1089.93628373719	1	0	0	0	8	0.333333333333333	361.458033693947	0	12	2	4	4	10.3004440387271	7.36581283720947	0	0	NaN
12	96	1	1	926.440136053316	1	0	0	0	10	0.8	500.156658920585	0	2	5	6	2	11.5502670097459	7.04838640872188	0	0	NaN
12	97	1	2	982.576735414114	1	0	0	0	9	0.6	564.40620321579	0	8	4	4	3	10.9251184639238	7.17242457712485	0	0	NaN
12	98	3	3	977.554416006569	1	0	0	0	5	0.666666666666667	474.635262855265	0	8	3	5	7	11.3608147732641	7.28961052145117	4	0	NaN
12	99	3	1	967.49830657518	1	0	0	0	10	1	466.268460297953	0	0	6	6	2	9.51135080402992	7.21229446850034	4	4	NaN
12	100	1	2	1094.42914357987	1	0	0	0	8	0.75	436.510760271276	0	6	3	6	4	10.3864530166828	7.35946763825562	0	4	NaN
12	101	1	2	1242.60537573537	1	0	0	0	8	0.75	478.592032315854	0	4	4	6	4	11.3433676662428	6.90475076996184	0	0	NaN
12	102	3	3	950.69143676119	1	0	0	0	10	0.4	391.238460484422	2	10	2	5	2	10.0392488910642	7.30249642372733	3	0	NaN
12	103	3	1	952.36735438084	1	0	0	0	9	1	502.170696384306	2	2	5	6	3	8.29554991793082	7.14361760270412	3	3	NaN
12	104	2	3	1020.00958702138	1	0	0	0	10	0.25	497.918002308018	1	8	3	5	2	10.6612581505322	7.15305163493748	1	3	NaN
12	105	1	3	1378.95992890572	1	0	0	0	6	1	546.922776802228	0	6	3	6	6	9.64103548636262	7.38087903556412	0	1	NaN
12	106	2	2	1002.85678752698	1	0	0	0	9	0	472.201237206898	0	14	1	4	3	10.8987436812236	7.35755620091035	2	0	NaN
12	107	1	1	1028.36140414911	1	0	0	0	7	0.8	461.023529394106	0	2	5	6	5	9.35725618197422	7.18235211188526	0	2	NaN
12	108	2	2	994.710535943341	1	0	0	0	7	0.75	531.37560515142	0	4	4	6	5	10.8864549965031	7.40245152081824	2	0	NaN
13	1	1	3	1076.9625504704	0	0	0	0	12	0.5	403.338589179089	0	8	3	5	0	10.2260531309121	6.50876913697168	0	2	NaN
13	2	2	1	956.321358885816	0	0	0	0	10	0.75	368.446486038428	0	8	3	5	2	11.2684991230991	6.62007320653036	2	0	NaN
13	3	1	2	1101.06458763994	0	0	0	0	9	1	434.698293783229	0	10	3	4	3	9.97637582189133	6.55250788703459	0	2	NaN
13	4	1	1	1025.20079496935	0	0	0	0	12	0.5	453.539846398015	0	10	3	4	0	9.1333387792366	6.68710860786651	0	0	NaN
13	5	2	2	1011.87201765742	0	0	0	0	11	0.833333333333333	367.979982820829	0	2	5	6	1	10.3085783067284	6.5694814204143	2	0	NaN
13	6	3	1	1046.01531257867	0	0	0	0	11	0.4	585.230420508406	2	10	2	5	1	9.129471525618	6.62007320653036	3	2	NaN
13	7	1	1	1248.73431553397	0	0	0	0	12	0.666666666666667	451.448639991392	0	4	4	6	0	9.16833186246465	6.57786135772105	0	3	NaN
13	8	1	3	1088.45815302448	0	0	0	0	9	0.25	398.456111798497	0	10	2	5	3	10.0371375294379	6.60800062529609	0	0	NaN
13	9	3	1	1005.63988756448	0	0	0	0	10	0.4	544.868141428595	2	10	2	5	2	9.65051552211791	6.57786135772105	3	0	NaN
13	10	3	3	1104.72248517317	0	0	0	0	11	0.333333333333333	547.827008681994	0	10	2	5	1	8.91511363393472	6.57786135772105	4	3	NaN
13	11	2	2	762.393323899232	0	0	0	0	12	0.666666666666667	470.28466021114	1	6	4	5	0	9.61378592914264	6.57228254269401	1	4	NaN
13	12	3	1	1038.21050992019	0	0	0	0	12	0.5	425.735075724361	2	6	3	6	0	9.04973814762348	6.54391184556479	3	1	NaN
13	13	3	3	845.494730792325	0	0	0	0	12	0.333333333333333	488.933310827673	0	10	2	5	0	8.62899858750331	6.49828214947643	4	3	NaN
13	14	1	3	1134.44116695337	0	0	0	0	7	0	599.962794510188	0	14	1	4	5	10.0534511864974	6.46614472423762	0	4	NaN
13	15	3	1	924.205634333703	0	0	0	0	12	0.666666666666667	417.126504132551	2	4	4	6	0	9.92971233678838	6.49223983502047	3	0	NaN
13	16	3	3	835.234023336852	0	0	0	0	9	0	365.770919332574	0	10	2	5	3	10.0961056892771	6.55250788703459	4	3	NaN
13	17	2	1	927.474740644357	0	0	0	0	12	0.666666666666667	411.745493411256	1	6	4	5	0	10.2789005733462	6.46302945692067	1	4	NaN
13	18	2	1	980.356987616688	0	0	0	0	10	0.5	482.218072293119	0	10	3	4	2	10.0734489378517	6.75227037614174	2	1	NaN
13	19	3	3	865.483670768299	0	0	0	0	11	0.4	510.534392057762	2	10	2	5	1	8.83338314052181	6.63463335786169	3	2	NaN
13	20	1	3	759.119086026658	0	0	0	0	9	0.5	424.748616150208	0	12	2	4	3	8.15468443908297	6.72623340235875	0	3	NaN
13	21	3	3	1010.6820991823	0	0	0	0	11	0.666666666666667	494.101016682326	2	10	4	3	1	9.96292378467366	6.69332366826995	3	0	NaN
13	22	3	3	867.971270502494	0	0	0	0	12	0.5	423.977145832899	2	8	3	5	0	9.387197890696	6.64509096950564	3	3	NaN
13	23	1	2	868.603961806912	0	0	0	0	12	0.5	400.285636272491	0	6	3	6	0	9.27639041498371	6.49526555593701	0	3	NaN
13	24	1	1	906.06707493771	0	0	0	0	12	0.833333333333333	416.218586530455	0	2	5	6	0	10.1477028397032	6.68336094576627	0	0	NaN
13	25	1	2	1393.49112783293	0	0	0	0	11	0.833333333333333	451.71351974398	0	2	5	6	1	9.36314184404078	6.71174039505618	0	0	NaN
13	26	2	2	987.879252554194	0	0	0	0	10	0.4	351.355672543308	0	12	2	4	2	9.76709033861574	6.65544035036765	2	0	NaN
13	27	1	1	876.453741088881	0	0	0	0	12	0.833333333333333	403.71850372658	0	2	5	6	0	10.0506949592033	6.64639051484773	0	2	NaN
13	28	1	1	1091.74899300706	0	0	0	0	12	1	448.368191176335	0	0	6	6	0	9.53266578877851	6.56103066589657	0	0	NaN
13	29	3	3	1051.32527094611	0	0	0	0	9	0.5	409.020114685517	2	14	2	3	3	9.28132647700682	6.7719355558396	3	0	NaN
13	30	1	3	607.627250642508	0	0	0	0	10	0.4	429.816290383862	0	8	3	5	2	9.23513435137999	6.64768837356333	0	3	NaN
13	31	3	2	943.375637521058	0	0	0	0	8	0	340.861461362238	0	14	1	4	4	9.93156230129325	6.76388490856244	4	0	NaN
13	32	1	2	1041.96862382378	0	0	0	0	12	0.166666666666667	489.744561272411	0	16	1	3	0	9.80049175175574	6.53378883793334	0	4	NaN
13	33	2	1	884.904214883136	0	0	0	0	9	0.6	388.024850951423	0	6	4	5	3	10.3411705583566	6.69579891705849	2	0	NaN
13	34	1	1	777.819098583677	0	0	0	0	10	0.5	416.333339031122	0	4	4	6	2	10.6280734987429	6.63594655568665	0	2	NaN
13	35	2	2	979.938312598279	0	0	0	0	11	0.6	431.917132264456	1	6	4	5	1	9.69496817325483	6.56667242980324	1	0	NaN
13	36	1	2	891.612674593489	0	0	0	0	10	0.8	348.491671830614	0	6	4	5	2	10.0993549693393	6.65157187358973	0	1	NaN
13	37	3	2	756.485387728389	0	0	0	0	11	0.5	487.140554651694	2	8	3	5	1	10.596595572173	6.64509096950564	3	0	NaN
13	38	3	2	1482.10624625699	0	0	0	0	11	0.6	391.958825735853	2	6	4	5	1	10.4242047182985	6.63987583382654	3	3	NaN
13	39	2	3	979.883374708152	0	0	0	0	11	0.5	396.190750761691	1	8	3	5	1	10.2524318422104	6.50578406012823	1	3	NaN
13	40	3	2	932.341875470229	0	0	0	0	11	0.5	322.279262332794	0	8	3	5	1	10.4663269337501	6.60123011872888	4	1	NaN
13	41	2	1	1018.68703272612	0	0	0	0	10	0.4	404.033461914321	0	8	3	5	2	10.3661872904744	6.5792512120101	2	4	NaN
13	42	1	2	938.362404130203	0	0	0	0	12	0.5	485.754775866075	0	6	3	6	0	7.91968630307093	6.67959918584438	0	2	NaN
13	43	1	1	750.505609701577	0	0	0	0	10	0.8	493.551602303252	0	2	5	6	2	9.97368559594907	6.56244409369372	0	0	NaN
13	44	3	2	874.628112745086	0	0	0	0	12	0.5	458.785310369499	0	8	3	5	0	10.7769661924695	6.69456205852109	4	0	NaN
13	45	3	2	1081.7394301921	0	0	0	0	11	0.8	573.374328836488	2	4	4	6	1	9.39886894369414	6.63987583382654	3	4	NaN
13	46	1	1	1146.26217085606	0	0	0	0	11	0.5	489.488365711712	0	8	3	5	1	9.77271685461339	6.62007320653036	0	3	NaN
13	47	2	3	1063.19759045982	0	0	0	0	4	1	266.009979678137	1	12	2	4	8	9.44066898629238	6.57507584059962	1	0	NaN
13	48	2	1	1066.69912630605	0	0	0	0	11	0.4	433.042925715135	1	6	3	6	1	10.5568288643977	6.58617165485467	1	1	NaN
13	49	2	3	881.191379459779	0	0	0	0	8	0.333333333333333	343.11901635339	1	14	1	4	4	10.2765125271069	6.57646956904822	1	1	NaN
13	50	2	2	940.87264310383	0	0	0	0	9	0.4	392.625991014947	1	14	2	3	3	9.65744033164678	6.5424719605068	1	1	NaN
13	51	3	1	1171.40531122641	0	0	0	0	12	0.666666666666667	398.523296634633	0	6	4	5	0	10.1940221931689	6.62671774924902	4	1	NaN
13	52	1	3	968.248012576623	0	0	0	0	11	0.666666666666667	485.351037833248	0	4	4	6	1	9.50016626297002	6.60123011872888	0	4	NaN
13	53	3	3	958.263201997397	0	0	0	0	9	0.666666666666667	308.729630625707	0	6	3	6	3	8.81123480859813	6.61069604471776	4	0	NaN
13	54	2	2	1150.88932973413	0	0	0	0	7	0.4	340.263756586718	0	8	3	5	5	9.78030278334082	6.64248680136726	2	4	NaN
13	55	3	1	1037.14435262555	0	0	0	0	7	0.8	340.052581500887	0	4	5	5	5	10.5087544417779	6.66057514983969	4	2	NaN
13	56	3	1	876.799668681997	0	0	0	0	10	0.6	454.906092025961	0	8	3	5	2	10.1296261454821	6.49828214947643	4	4	NaN
13	57	1	1	872.751168788454	0	0	0	0	10	0.8	499.302834265525	0	4	4	6	2	10.1303058281481	6.66949808985788	0	4	NaN
13	58	3	1	1042.45672584602	0	0	0	0	8	1	394.857496350942	0	2	5	6	4	10.4302747966608	6.63856778916652	4	0	NaN
13	59	3	2	1131.68582047001	0	0	0	0	9	0.5	407.262399591296	0	12	2	4	3	9.59007479307382	6.64378973314767	4	4	NaN
13	60	1	3	1053.0377030891	0	0	0	0	8	0.5	392.345986625639	0	12	2	4	4	10.1473896925747	6.74875954749168	0	4	NaN
13	61	2	1	897.762397851693	0	0	0	0	9	0.333333333333333	301.96870183891	1	8	3	5	3	10.16121782439	6.61472560020376	1	0	NaN
13	62	3	2	967.140199080859	0	0	0	0	10	0.25	358.81068489306	0	14	1	4	2	9.77357771914226	6.6631326959908	4	1	NaN
13	63	3	2	1141.43518294986	0	0	0	0	10	0.666666666666667	431.801057774199	0	4	4	6	2	10.5333848604609	6.72383244082121	4	4	NaN
13	64	1	3	1041.52519656964	0	0	0	0	11	0.166666666666667	396.634413777759	0	16	1	3	1	10.4552096555483	6.68085467879022	0	4	NaN
13	65	1	2	863.894999806689	0	0	0	0	12	0.666666666666667	580.146735486543	0	6	4	5	0	10.4675491352288	6.61338421837956	0	0	NaN
13	66	1	1	1052.69207735273	0	0	0	0	12	0.666666666666667	483.496694328499	0	4	4	6	0	9.86500758059132	6.66695679242921	0	0	NaN
13	67	1	1	936.259067770152	0	0	0	0	11	0.8	413.174527238614	0	2	5	6	1	10.2723935533153	6.7286286130847	0	0	NaN
13	68	2	1	935.826205494777	0	0	0	0	11	0.5	333.026445479897	1	6	3	6	1	10.4852057110357	6.60123011872888	1	0	NaN
13	69	2	2	1079.77766454769	0	0	0	0	10	0.4	335.729441014113	0	14	2	3	2	8.30483912410494	6.6052979209482	2	1	NaN
13	70	2	2	938.653997545771	0	0	0	0	10	0.6	346.678121048008	0	8	3	5	2	9.95272162857877	6.51174532964473	2	2	NaN
13	71	1	2	1139.33486515543	0	0	0	0	12	0.333333333333333	366.280423645215	0	12	2	4	0	10.0860616815977	6.63331843328038	0	2	NaN
13	72	3	2	1148.38452417735	0	0	0	0	9	1	463.924776519335	2	2	5	6	3	10.2910924191324	6.45833828334479	3	0	NaN
13	73	3	3	940.992480149362	0	0	0	0	11	0.166666666666667	405.992071378976	2	16	1	3	1	10.1612871780939	6.71417052990947	3	3	NaN
13	74	3	1	810.524952668857	0	0	0	0	12	0.333333333333333	390.526025528499	2	14	2	3	0	10.7990054209622	6.63331843328038	3	3	NaN
13	75	1	2	1037.50024148485	0	0	0	0	11	0.4	493.373299128741	0	10	2	5	1	9.77385757964525	6.58063913728495	0	3	NaN
13	76	2	3	795.728247010629	0	0	0	0	12	0.5	368.801072769458	1	8	3	5	0	10.2999712372018	6.54391184556479	1	0	NaN
13	77	3	1	944.196687305521	0	0	0	0	10	0.4	433.493302168677	0	10	2	5	2	9.9702177619662	6.69208374250663	4	1	NaN
13	78	2	3	997.055691324022	0	0	0	0	12	0.333333333333333	434.311060738415	1	10	2	5	0	10.2916539623061	6.61204103483309	1	4	NaN
13	79	3	3	1090.25993470277	0	0	0	0	10	0	398.509434469093	2	12	0	6	2	10.767131113419	6.70196036600254	3	1	NaN
13	80	1	3	947.931558255732	0	0	0	0	12	0.166666666666667	485.815321449029	0	10	1	6	0	9.51990564078795	6.60800062529609	0	3	NaN
13	81	2	2	939.01682910564	0	0	0	0	12	0.166666666666667	337.991109713038	1	14	1	4	0	10.0425275971775	6.56807791141198	1	0	NaN
13	82	2	3	827.299724223849	0	0	0	0	11	0.333333333333333	333.992705253934	0	8	2	6	1	10.7657424168151	6.54965074223381	2	1	NaN
13	83	3	2	1029.54209570544	0	0	0	0	6	0.333333333333333	493.498754822185	2	10	2	5	6	9.75126140307526	6.82437367004309	3	2	NaN
13	84	3	3	922.36491316271	0	0	0	0	10	0.4	275.774932282971	2	6	3	6	2	9.82370054947207	6.56667242980324	3	3	NaN
13	85	2	2	952.87898692095	0	0	0	0	11	0.6	417.097709606614	0	10	3	4	1	9.40477037231708	6.76272950693188	2	3	NaN
13	86	2	3	1082.17349989445	0	0	0	0	11	0.166666666666667	553.582902448386	0	14	1	4	1	9.51390108007988	6.63331843328038	2	2	NaN
13	87	2	1	833.889856171481	0	0	0	0	10	0.75	421.502436325487	1	2	5	6	2	10.0936447851608	6.64118216974059	1	2	NaN
13	88	2	3	956.466853736856	0	0	0	0	12	0.5	328.005656954416	0	8	3	5	0	9.50617421131719	6.52941883826223	2	1	NaN
13	89	2	1	1019.7963555047	0	0	0	0	12	0.5	414.499365277317	0	6	3	6	0	10.3157965703879	6.67708346124714	2	2	NaN
13	90	3	2	935.778210304306	0	0	0	0	11	0.4	476.113072774029	2	14	2	3	1	9.50854305567099	6.71174039505618	3	2	NaN
13	91	2	3	855.502482468182	0	0	0	0	11	0.333333333333333	386.225487447942	0	10	2	5	1	8.91924473253251	6.6682282484174	2	3	NaN
13	92	1	2	1048.24542868391	0	0	0	0	12	0.666666666666667	449.589653495261	0	6	4	5	0	10.023887993131	6.66185474054531	0	2	NaN
13	93	2	1	1055.07764957565	0	0	0	0	10	0.25	371.904690090221	0	12	2	4	2	9.72852223154623	6.65415252018322	2	0	NaN
13	94	2	2	789.046954388141	0	0	0	0	12	0.5	526.1427493739	1	8	3	5	0	9.88341487901512	6.58340922215876	1	2	NaN
13	95	3	1	942.682574908758	0	0	0	0	12	0.5	410.876299004702	0	8	3	5	0	10.0116960790706	6.64509096950564	4	1	NaN
13	96	2	3	874.883785232669	0	0	0	0	10	0.6	377.979103962852	0	4	4	6	2	9.6910177901491	6.5206211275587	2	4	NaN
13	97	1	3	1131.33204460792	0	0	0	0	10	0.4	547.023049666996	0	8	2	6	2	8.22320770034801	6.63463335786169	0	2	NaN
13	98	1	1	1058.96254322579	0	0	0	0	12	0.666666666666667	511.822951168297	0	4	4	6	0	10.2387777291925	6.61472560020376	0	0	NaN
13	99	1	3	950.148996386815	0	0	0	0	12	0.333333333333333	392.216033963252	0	10	2	5	0	10.3593783913072	6.66949808985788	0	0	NaN
13	100	2	3	1021.13176883086	0	0	0	0	10	0.5	368.766438514377	0	6	3	6	2	9.50428337027004	6.71295620067707	2	0	NaN
13	101	3	1	874.371232830526	0	0	0	0	11	0.5	337.000455293525	2	8	3	5	1	9.51014616400308	6.4393503711001	3	2	NaN
13	102	1	2	895.039350019033	0	0	0	0	12	0.666666666666667	499.864265759214	0	6	4	5	0	9.80523183772789	6.7719355558396	0	3	NaN
13	103	1	2	1035.50104563055	0	0	0	0	12	0.333333333333333	409.500828390641	0	8	2	6	0	8.22181051664095	6.72383244082121	0	0	NaN
13	104	3	3	813.624415605773	0	0	0	0	12	0.5	489.398105460363	2	6	3	6	0	10.5109020481744	6.61472560020376	3	0	NaN
13	105	1	3	1022.77869810496	0	0	0	0	11	0.5	511.112172825234	0	6	3	6	1	5.76913586450373	6.71780469502369	0	3	NaN
13	106	2	3	816.85096014462	0	0	0	0	12	0	360.801508835393	1	12	0	6	0	9.80271912465503	6.67076632084587	1	0	NaN
13	107	2	1	821.326587040858	0	0	0	0	8	0.5	401.093315544048	0	8	2	6	4	10.4966881381169	6.67959918584438	2	1	NaN
13	108	2	2	905.975008693531	0	0	0	0	10	0.4	428.01497425173	1	8	2	6	2	9.15998074931177	6.67582322163485	1	2	NaN
14	1	1	2	997.937920260938	0	1	0	0	NaN	NaN	NaN	0	6	3	6	NaN	9.32323020542144	6.58617165485467	0	1	0.0168159128065501
14	2	2	3	969.490517481972	0	1	0	0	NaN	NaN	NaN	0	8	3	5	NaN	10.8038400681502	6.64509096950564	2	0	-0.439053336483932
14	3	1	1	897.838453817258	0	1	0	0	NaN	NaN	NaN	0	6	3	6	NaN	10.2141943077222	6.51025834052315	0	2	0.885721714273915
14	4	3	2	1026.46501694244	0	1	0	0	NaN	NaN	NaN	2	12	1	5	NaN	10.4016398484867	6.60800062529609	3	0	1.17000040433417
14	5	3	3	1011.2440852181	0	1	0	0	NaN	NaN	NaN	2	16	1	3	NaN	11.4495230482216	6.5694814204143	3	3	-0.135071538614688
14	6	2	2	1501.32687329688	0	1	0	0	NaN	NaN	NaN	0	8	4	4	NaN	11.2151828503839	6.51174532964473	2	3	-0.567408564843074
14	7	2	2	1198.17881319477	0	1	0	0	NaN	NaN	NaN	0	10	3	4	NaN	9.74831245494295	6.5191472879404	2	2	1.32010633306626
14	8	1	1	874.953926962462	0	1	0	0	NaN	NaN	NaN	0	2	6	5	NaN	11.5950490110049	6.50876913697168	0	2	-1.34191294168403
14	9	1	3	1277.15909348217	0	1	0	0	NaN	NaN	NaN	0	8	3	5	NaN	11.7022119032765	6.52795791762255	0	0	0.065003198549998
14	10	2	1	921.009154233161	0	1	0	0	NaN	NaN	NaN	1	4	5	5	NaN	11.4962140253392	6.57088296233958	1	0	1.36456254627955
14	11	3	2	1168.75395262196	0	1	0	0	NaN	NaN	NaN	2	12	2	4	NaN	10.8840998874916	6.56103066589657	3	1	0.307710985958655
14	12	3	1	1094.54021297006	0	1	0	0	NaN	NaN	NaN	2	0	6	6	NaN	11.3957138382943	6.58340922215876	3	3	0.314317106898844
14	13	2	3	824.433728030272	0	1	0	0	NaN	NaN	NaN	1	8	3	5	NaN	10.4934475268327	6.49072353450251	1	3	3.41440266848368
14	14	3	1	806.348343860918	0	1	0	0	NaN	NaN	NaN	0	2	6	5	NaN	11.1765056019775	6.5875500148248	4	1	-0.734092512176421
14	15	2	1	889.403880549253	0	1	0	0	NaN	NaN	NaN	0	8	4	4	NaN	10.6119326483596	6.55961523749324	2	4	1.76055722313046
14	16	1	1	1041.59568928389	0	1	0	0	NaN	NaN	NaN	0	2	5	6	NaN	10.0375642066348	6.54821910276237	0	2	0.299336257129622
14	17	3	2	1084.37712724663	0	1	0	0	NaN	NaN	NaN	0	12	4	2	NaN	11.5022591724089	6.5792512120101	4	0	0.326859516106788
14	18	2	2	984.636283365944	0	1	0	0	NaN	NaN	NaN	0	10	2	5	NaN	10.8912097426262	6.5366915975913	2	4	0.524639354746629
14	19	2	1	803.868776743911	0	1	0	0	NaN	NaN	NaN	1	6	4	5	NaN	11.2688486102771	6.53813982376767	1	2	1.34993759742505
14	20	1	2	1229.40071090579	0	1	0	0	NaN	NaN	NaN	0	8	3	5	NaN	10.1564182629048	6.57786135772105	0	1	-0.211151631697545
14	21	3	1	892.973201415771	0	1	0	0	NaN	NaN	NaN	0	0	6	6	NaN	11.2502330138429	6.54965074223381	4	0	1.33410289465355
14	22	3	3	1395.61291101563	0	1	0	0	NaN	NaN	NaN	2	10	1	6	NaN	9.0505673244225	6.59030104819669	3	4	1.16089120125094
14	23	3	1	1061.61455621168	0	1	0	0	NaN	NaN	NaN	0	4	5	5	NaN	10.0403895157245	6.51174532964473	4	3	0.408396074824497
14	24	2	3	882.201845939562	0	1	0	0	NaN	NaN	NaN	1	10	2	5	NaN	10.6742722670029	6.50727771238501	1	4	0.202436000056988
14	25	3	1	968.495551178421	0	1	0	0	NaN	NaN	NaN	2	4	4	6	NaN	10.1661210866367	6.46925031679577	3	1	0.218810559930803
14	26	2	3	919.382070381289	0	1	0	0	NaN	NaN	NaN	0	14	1	4	NaN	9.98385685951454	6.48768401848461	2	3	1.16198778067744
14	27	3	3	1277.50715056482	0	1	0	0	NaN	NaN	NaN	2	12	3	3	NaN	11.3607150760397	6.58892647753352	3	2	0.742143934680498
14	28	3	3	819.293773159188	0	1	0	0	NaN	NaN	NaN	0	2	5	6	NaN	12.0993187115992	6.53378883793334	4	3	3.69332034063261
14	29	3	3	1011.8577886451	0	1	0	0	NaN	NaN	NaN	0	10	3	4	NaN	9.82809629037078	6.55393340402581	4	4	0.354731713287335
14	30	2	1	1015.17444361434	0	1	0	0	NaN	NaN	NaN	1	6	3	6	NaN	10.7928705914335	6.57088296233958	1	4	0.958001668165979
14	31	2	1	763.281336080581	0	1	0	0	NaN	NaN	NaN	0	6	3	6	NaN	11.0907285402655	6.61606518513282	2	1	-1.11626130193451
14	32	1	1	932.16811187358	0	1	0	0	NaN	NaN	NaN	0	6	3	6	NaN	8.57162551872456	6.58617165485467	0	2	1.70577228760252
14	33	3	2	1268.07610163996	0	1	0	0	NaN	NaN	NaN	2	4	4	6	NaN	11.1822232372844	6.56244409369372	3	0	-0.713494003915119
14	34	2	2	928.764819971548	0	1	0	0	NaN	NaN	NaN	0	6	3	6	NaN	11.5720563982598	6.52795791762255	2	3	0.00554434156035011
14	35	1	1	1042.34493272088	0	1	0	0	NaN	NaN	NaN	0	4	4	6	NaN	11.4854761401222	6.64768837356333	0	2	-0.54592392422112
14	36	2	1	999.41044624029	0	1	0	0	NaN	NaN	NaN	0	4	4	6	NaN	10.7425685717329	6.62406522779989	2	0	-1.43569661509605
14	37	2	3	930.52684009217	0	1	0	0	NaN	NaN	NaN	1	8	3	5	NaN	10.2407490284073	6.44888939414686	1	2	0.160534040091779
14	38	2	2	1252.97531451179	0	1	0	0	NaN	NaN	NaN	0	10	1	6	NaN	10.8020940866569	6.59304453414244	2	1	0.402865794492612
14	39	3	3	1137.51394266001	0	1	0	0	NaN	NaN	NaN	2	12	1	5	NaN	10.2446561935426	6.58892647753352	3	2	-1.25606424880443
14	40	3	3	1008.7950070556	0	1	0	0	NaN	NaN	NaN	0	6	3	6	NaN	9.26405894078017	6.60934924316738	4	3	-1.28361609042634
14	41	3	1	1029.19030692738	0	1	0	0	NaN	NaN	NaN	0	8	3	5	NaN	11.8435043654857	6.41999492814714	4	4	0.50649924228735
14	42	2	1	969.224569267681	0	1	0	0	NaN	NaN	NaN	0	12	2	4	NaN	10.3278952240535	6.49072353450251	2	4	0.102238065675565
14	43	2	3	913.6250915044	0	1	0	0	NaN	NaN	NaN	0	14	0	5	NaN	8.80108562153255	6.60934924316738	2	2	1.4340022225616
14	44	3	1	817.066268196868	0	1	0	0	NaN	NaN	NaN	2	6	3	6	NaN	10.1929512400938	6.4085287910595	3	2	2.23233531991444
14	45	3	1	877.781551163935	0	1	0	0	NaN	NaN	NaN	2	6	3	6	NaN	7.68761096474295	6.56385552653213	3	3	0.144912585496803
14	46	1	2	944.738013840833	0	1	0	0	NaN	NaN	NaN	0	12	0	6	NaN	10.2150973919953	6.39526159811545	0	3	0.102029206092745
14	47	3	3	1021.63598904281	0	1	0	0	NaN	NaN	NaN	0	8	3	5	NaN	10.1008259175011	6.64768837356333	4	0	0.702530559226125
14	48	3	3	1151.97717856427	0	1	0	0	NaN	NaN	NaN	0	6	3	6	NaN	9.78875524198294	6.41345895716736	4	4	1.41834859758339
14	49	1	2	846.343815798718	0	1	0	0	NaN	NaN	NaN	0	6	3	6	NaN	10.5931105617427	6.64118216974059	0	4	-0.825264761272805
14	50	3	1	867.487151622299	0	1	0	0	NaN	NaN	NaN	2	2	5	6	NaN	10.5774550991992	6.58479139238572	3	0	1.56172322450085
14	51	2	2	888.028255110839	0	1	0	0	NaN	NaN	NaN	1	8	2	6	NaN	10.1683274909779	6.55819780281227	1	3	1.80374434962102
14	52	1	3	1222.20863803432	0	1	0	0	NaN	NaN	NaN	0	12	2	4	NaN	10.656716100759	6.58617165485467	0	1	NaN
14	53	3	2	939.691940802732	0	1	0	0	NaN	NaN	NaN	0	16	1	3	NaN	10.4263418687608	6.77764659363512	4	0	1.15711876149877
14	54	3	2	1190.40835578471	0	1	0	0	NaN	NaN	NaN	2	4	4	6	NaN	11.4498371417871	6.53524127101366	3	4	1.02849176125088
14	55	1	1	974.330714603639	0	1	0	0	NaN	NaN	NaN	0	6	3	6	NaN	11.2453335601703	6.53378883793334	0	3	0.258433984347426
14	56	3	3	891.287554619339	0	1	0	0	NaN	NaN	NaN	2	6	3	6	NaN	9.81207552676602	6.75343791859778	3	0	-0.248945301496473
14	57	1	3	772.04343921494	0	1	0	0	NaN	NaN	NaN	0	6	3	6	NaN	8.86680700437807	6.59167373200866	0	3	1.57644465416032
14	58	3	1	706.789829971058	0	1	0	0	NaN	NaN	NaN	2	6	3	6	NaN	9.5342476712314	6.51025834052315	3	0	1.75087176977275
14	59	1	2	1076.27793248685	0	1	0	0	NaN	NaN	NaN	0	12	0	6	NaN	9.94722441968446	6.55393340402581	0	3	0.298113230689205
14	60	2	1	908.075196027312	0	1	0	0	NaN	NaN	NaN	0	2	5	6	NaN	9.88211338046322	6.73578001424233	2	0	0.126998709136487
14	61	2	2	1265.38039499792	0	1	0	0	NaN	NaN	NaN	0	16	0	4	NaN	9.35099525794982	6.74051935960622	2	2	0.302072724445307
14	62	1	2	1157.13645316919	0	1	0	0	NaN	NaN	NaN	0	8	2	6	NaN	9.98020614168477	6.72262979485545	0	2	-0.0982155226183169
14	63	2	2	963.044367467774	0	1	0	0	NaN	NaN	NaN	0	8	3	5	NaN	10.5974113845492	6.70073110954781	2	0	2.09318112854199
14	64	1	1	1175.70241572139	0	1	0	0	NaN	NaN	NaN	0	6	4	5	NaN	11.0466225421556	6.56103066589657	0	2	2.452061967906
14	65	1	1	904.434935513564	0	1	0	0	NaN	NaN	NaN	0	4	4	6	NaN	11.2731488400447	6.37842618365159	0	0	0.882244269874392
14	66	2	2	1103.24858309377	0	1	0	0	NaN	NaN	NaN	1	8	3	5	NaN	10.8106064293724	6.46769872610435	1	0	-0.483984079473666
14	67	2	2	1135.76369550265	0	1	0	0	NaN	NaN	NaN	1	6	3	6	NaN	11.0117114441098	6.63987583382654	1	1	0.84570904749374
14	68	2	1	1021.8669202377	0	1	0	0	NaN	NaN	NaN	1	4	4	6	NaN	10.618941594269	6.43615036836943	1	1	-1.23946819029147
14	69	2	1	1030.67430399915	0	1	0	0	NaN	NaN	NaN	0	2	5	6	NaN	10.1145326651208	6.57786135772105	2	1	-0.826181926660665
14	70	1	1	948.78942244577	0	1	0	0	NaN	NaN	NaN	0	6	3	6	NaN	11.8440506188907	6.73459165997295	0	2	0.982014825553792
14	71	1	3	903.581848506292	0	1	0	0	NaN	NaN	NaN	0	10	3	4	NaN	10.368090761469	6.51174532964473	0	0	-0.56009124521126
14	72	3	2	827.014723750835	0	1	0	0	NaN	NaN	NaN	2	4	4	6	NaN	10.3771672171699	6.5410299991899	3	0	0.58336614547314
14	73	3	2	928.612677066667	0	1	0	0	NaN	NaN	NaN	0	8	2	6	NaN	11.1752141015734	6.52941883826223	4	3	-0.749852017969245
14	74	3	1	1123.87239919371	0	1	0	0	NaN	NaN	NaN	2	4	5	5	NaN	9.74474457339184	6.37842618365159	3	4	2.16867329190821
14	75	2	1	1017.03094930872	0	1	0	0	NaN	NaN	NaN	1	4	5	5	NaN	10.167679772678	6.69084227741856	1	3	1.8363469378137
14	76	1	2	893.672636162592	0	1	0	0	NaN	NaN	NaN	0	10	3	4	NaN	10.6408538259384	6.59714570188665	0	1	0.575615063114687
14	77	1	2	1246.75949195171	0	1	0	0	NaN	NaN	NaN	0	12	3	3	NaN	9.136123604842	6.72383244082121	0	0	1.69039956449277
14	78	1	1	1101.52791927976	0	1	0	0	NaN	NaN	NaN	0	4	5	5	NaN	11.2464520978169	6.5206211275587	0	0	-1.43003675410367
14	79	1	2	1113.33680484859	0	1	0	0	NaN	NaN	NaN	0	10	1	6	NaN	11.3222081686321	6.69208374250663	0	0	-0.59576910753045
14	80	3	3	769.455198593278	0	1	0	0	NaN	NaN	NaN	0	8	4	4	NaN	10.5864502342027	6.70196036600254	4	0	1.07963102540248
14	81	3	2	1059.75020187634	0	1	0	0	NaN	NaN	NaN	0	6	4	5	NaN	11.4202089811266	6.5510803350434	4	4	0.857674818607565
14	82	1	2	970.19176345384	0	1	0	0	NaN	NaN	NaN	0	10	4	3	NaN	11.2939950960379	6.67203294546107	0	4	1.57549658218517
14	83	1	2	778.785120786779	0	1	0	0	NaN	NaN	NaN	0	10	2	5	NaN	10.7114667172914	6.8134445995109	0	0	0.725258229368035
14	84	2	3	920.024451537756	0	1	0	0	NaN	NaN	NaN	0	8	3	5	NaN	9.56467596066214	6.69456205852109	2	0	-0.633548469630504
14	85	2	3	1281.99597002367	0	1	0	0	NaN	NaN	NaN	0	10	2	5	NaN	10.7452698113937	6.4831073514572	2	2	0.986201479472215
14	86	1	3	1031.01571992374	0	1	0	0	NaN	NaN	NaN	0	8	2	6	NaN	10.7463413731026	6.58479139238572	0	2	0.541115393765882
14	87	2	1	1148.65025998552	0	1	0	0	NaN	NaN	NaN	1	2	5	6	NaN	10.5875212609633	6.64378973314767	1	0	-0.00248393348063325
14	88	3	1	912.996294535333	0	1	0	0	NaN	NaN	NaN	0	4	4	6	NaN	11.4935080837697	6.58202513889283	4	1	2.74689316039737
14	89	2	2	850.455598571898	0	1	0	0	NaN	NaN	NaN	0	8	2	6	NaN	11.0999556654153	6.65286302935335	2	4	1.23303611944709
14	90	1	3	1152.10094561007	0	1	0	0	NaN	NaN	NaN	0	10	1	6	NaN	10.2493586314455	6.63463335786169	0	2	0.960936534447248
14	91	1	3	1083.86787113068	0	1	0	0	NaN	NaN	NaN	0	12	2	4	NaN	12.0187820447104	6.42971947803914	0	0	2.10787705177087
14	92	1	3	1000.88267034971	0	1	0	0	NaN	NaN	NaN	0	8	2	6	NaN	10.9560507897971	6.66695679242921	0	0	-1.07885260573381
14	93	1	1	950.184971359704	0	1	0	0	NaN	NaN	NaN	0	2	5	6	NaN	10.5879998052756	6.62406522779989	0	0	-1.19018038040439
14	94	1	3	967.934071407399	0	1	0	0	NaN	NaN	NaN	0	10	1	6	NaN	11.230717341419	6.53813982376767	0	0	0.294324176781722
14	95	3	2	910.970137426375	0	1	0	0	NaN	NaN	NaN	0	2	5	6	NaN	10.6221129554594	6.63068338564237	4	0	-1.21076677549061
14	96	3	3	912.350290927861	0	1	0	0	NaN	NaN	NaN	2	16	0	4	NaN	11.4417025697652	6.53087762772588	3	4	-0.462216275370166
14	97	2	3	1137.3141041604	0	1	0	0	NaN	NaN	NaN	1	10	2	5	NaN	9.8355027874155	6.63594655568665	1	3	1.43756786990468
14	98	1	2	811.069000128555	0	1	0	0	NaN	NaN	NaN	0	6	3	6	NaN	11.1273447822833	6.57507584059962	0	1	1.52702852639675
14	99	1	3	950.662229165573	0	1	0	0	NaN	NaN	NaN	0	8	2	6	NaN	11.1755353541063	6.53813982376767	0	0	0.240139769973505
14	100	3	2	927.046872994651	0	1	0	0	NaN	NaN	NaN	0	10	2	5	NaN	11.8247144221048	6.49978704065585	4	0	2.44330741476274
14	101	3	2	1081.6325175274	0	1	0	0	NaN	NaN	NaN	2	6	3	6	NaN	11.0170255912473	6.70686233660275	3	4	0.00293472943397188
14	102	1	3	1048.83696710385	0	1	0	0	NaN	NaN	NaN	0	8	2	6	NaN	10.0750022268454	6.50279004591562	0	3	0.149917152978025
14	103	2	3	929.548174813135	0	1	0	0	NaN	NaN	NaN	1	8	3	5	NaN	10.5250837654604	6.59441345974978	1	0	-0.760148635698415
14	104	1	1	796.559879855522	0	1	0	0	NaN	NaN	NaN	0	4	6	4	NaN	10.5027309076617	6.56103066589657	0	1	-0.14859420623785
14	105	2	3	954.694619906149	0	1	0	0	NaN	NaN	NaN	1	12	0	6	NaN	11.0099831393204	6.62273632394984	1	0	-0.503814919504312
14	106	2	3	1094.89853366267	0	1	0	0	NaN	NaN	NaN	0	14	0	5	NaN	11.4292792999795	6.73221070646721	2	1	0.134222984028816
14	107	1	3	1019.68167719406	0	1	0	0	NaN	NaN	NaN	0	6	3	6	NaN	9.50107481245925	6.57507584059962	0	2	-0.377453810272466
14	108	2	2	1055.87719894083	0	1	0	0	NaN	NaN	NaN	0	4	4	6	NaN	11.954290272959	6.70686233660275	2	0	0.455328685190689
15	1	1	3	2032.69049936989	0	1	0	0	NaN	NaN	NaN	0	10	3	4	NaN	10.2943307192964	6.54821910276237	0	2	NaN
15	2	2	2	1717.35500765999	0	1	0	0	NaN	NaN	NaN	0	8	2	6	NaN	9.34109618773289	6.51619307604296	2	0	NaN
15	3	1	2	1240.80931573371	0	1	0	0	NaN	NaN	NaN	0	8	2	6	NaN	10.383252890171	6.54821910276237	0	2	NaN
15	4	2	2	1757.43077724201	0	1	0	0	NaN	NaN	NaN	0	4	4	6	NaN	10.0146911787693	6.61204103483309	2	0	NaN
15	5	2	3	1822.74868497461	0	1	0	0	NaN	NaN	NaN	0	4	5	5	NaN	8.6017576317843	6.53233429222235	2	2	-0.0124432658909234
15	6	3	1	1627.85603779412	0	1	0	0	NaN	NaN	NaN	2	6	4	5	NaN	9.98607644501474	6.65929391968364	3	2	NaN
15	7	3	2	1142.89931852727	0	1	0	0	NaN	NaN	NaN	2	4	4	6	NaN	9.4516616864792	6.68210859744981	3	3	NaN
15	8	2	2	1202.71713947204	0	1	0	0	NaN	NaN	NaN	0	6	3	6	NaN	10.674367322577	6.52941883826223	2	3	0.683842050531098
15	9	2	1	2679.72680688581	0	1	0	0	NaN	NaN	NaN	0	10	3	4	NaN	8.89469590528796	6.67959918584438	2	2	NaN
15	10	1	3	1177.20090259354	0	1	0	0	NaN	NaN	NaN	0	10	2	5	NaN	8.97967113708577	6.75809450442773	0	2	1.06374097817663
15	11	3	3	1471.83861984649	0	1	0	0	NaN	NaN	NaN	2	6	3	6	NaN	9.94927078225126	6.52795791762255	3	0	NaN
15	12	2	1	1282.56167598738	0	1	0	0	NaN	NaN	NaN	1	2	5	6	NaN	10.0496036698853	6.60394382460047	1	3	NaN
15	13	3	2	1253.09938342889	0	1	0	0	NaN	NaN	NaN	0	4	4	6	NaN	8.5098937637343	6.66057514983969	4	1	1.71731651882175
15	14	3	1	1175.5949497001	0	1	0	0	NaN	NaN	NaN	0	8	4	4	NaN	6.59892180383451	6.67708346124714	4	4	NaN
15	15	3	1	1105.8241451392	0	1	0	0	NaN	NaN	NaN	0	4	4	6	NaN	7.28266410592395	6.63725803128446	4	4	NaN
15	16	2	3	1147.23418385438	0	1	0	0	NaN	NaN	NaN	0	10	3	4	NaN	8.77712963129354	6.64639051484773	2	4	NaN
15	17	3	1	1306.62772532742	0	1	0	0	NaN	NaN	NaN	0	10	2	5	NaN	9.48473608401946	6.55250788703459	4	2	NaN
15	18	3	1	1197.89052653778	0	1	0	0	NaN	NaN	NaN	0	2	6	5	NaN	5.84465808632837	6.66949808985788	4	4	0.823120834707643
15	19	2	3	1139.30735734721	0	1	0	0	NaN	NaN	NaN	1	4	5	5	NaN	9.58815228159902	6.64898455002478	1	4	NaN
15	20	1	1	1233.73316126708	0	1	0	0	NaN	NaN	NaN	0	6	3	6	NaN	9.51065935116626	6.57786135772105	0	1	NaN
15	21	2	2	1100.03788479116	0	1	0	0	NaN	NaN	NaN	1	2	5	6	NaN	9.95163567656451	6.67708346124714	1	0	NaN
15	22	2	1	1454.11517882076	0	1	0	0	NaN	NaN	NaN	0	10	1	6	NaN	7.56957976674443	6.69332366826995	2	1	NaN
15	23	1	2	1424.817405873	0	1	0	0	NaN	NaN	NaN	0	6	4	5	NaN	7.78022309881297	6.66440902035041	0	2	NaN
15	24	2	1	1306.21446414079	0	1	0	0	NaN	NaN	NaN	1	12	1	5	NaN	7.10441497816341	6.66440902035041	1	0	NaN
15	25	3	3	1369.14789407365	0	1	0	0	NaN	NaN	NaN	0	8	3	5	NaN	6.31697230834697	6.69703424766648	4	1	-0.713923412876056
15	26	1	1	1169.94362562036	0	1	0	0	NaN	NaN	NaN	0	4	5	5	NaN	6.38432862197059	6.69579891705849	0	4	-0.356859209588583
15	27	3	3	1161.07496207769	0	1	0	0	NaN	NaN	NaN	0	8	2	6	NaN	6.77602527627297	6.76503897678054	4	0	-4.56251056300151
15	28	3	2	1282.90369565366	0	1	0	0	NaN	NaN	NaN	0	12	3	3	NaN	7.01545685105589	6.71295620067707	4	4	0.548410144118509
15	29	3	3	1502.04442029462	0	1	0	0	NaN	NaN	NaN	2	10	3	4	NaN	9.65608107535572	6.65672652417839	3	4	NaN
15	30	1	1	1278.57094342107	0	1	0	0	NaN	NaN	NaN	0	12	0	6	NaN	7.19487069311068	6.72503364216684	0	3	NaN
15	31	3	1	1167.57454323124	0	1	0	0	NaN	NaN	NaN	0	4	5	5	NaN	7.93061141557804	6.66695679242921	4	0	0.874776941903466
15	32	2	2	1279.80257646777	0	1	0	0	NaN	NaN	NaN	1	6	4	5	NaN	7.22865620857886	6.71174039505618	1	4	1.391104514681
15	33	2	1	1335.54242417358	0	1	0	0	NaN	NaN	NaN	1	0	6	6	NaN	6.12014602688993	6.62273632394984	1	1	NaN
15	34	1	2	1243.16873825501	0	1	0	0	NaN	NaN	NaN	0	6	4	5	NaN	10.6799761107571	6.72623340235875	0	1	-1.43241586148337
15	35	3	3	1139.95456843804	0	1	0	0	NaN	NaN	NaN	0	12	3	3	NaN	10.3232115208011	6.71659477352098	4	0	-0.329858039833291
15	36	3	3	1379.38010822108	0	1	0	0	NaN	NaN	NaN	2	4	5	5	NaN	7.0344670842717	6.76041469108343	3	4	-0.363279291412573
15	37	3	2	1028.44015787832	0	1	0	0	NaN	NaN	NaN	0	10	3	4	NaN	8.21494110187265	6.68835471394676	4	3	-0.0575084155511146
15	38	2	1	1316.90431448897	0	1	0	0	NaN	NaN	NaN	0	10	1	6	NaN	7.52652467560181	6.78332520060396	2	4	0.16320108500957
15	39	2	3	1156.99457387109	0	1	0	0	NaN	NaN	NaN	1	12	2	4	NaN	9.92063327562882	6.58892647753352	1	2	NaN
15	40	1	1	1114.32995992709	0	1	0	0	NaN	NaN	NaN	0	10	1	6	NaN	7.53489045753123	6.78219205600679	0	1	NaN
15	41	3	2	1536.61497128451	0	1	0	0	NaN	NaN	NaN	0	8	2	6	NaN	8.99441672701417	6.61069604471776	4	0	NaN
15	42	1	2	1126.60885839978	0	1	0	0	NaN	NaN	NaN	0	8	2	6	NaN	9.68008078298929	6.62804137617953	0	4	NaN
15	43	1	3	1207.00098862744	0	1	0	0	NaN	NaN	NaN	0	14	1	4	NaN	7.31324260364039	6.78671695060508	0	0	NaN
15	44	3	2	1007.89784690642	0	1	0	0	NaN	NaN	NaN	0	10	2	5	NaN	9.50597157674005	6.67834211465433	4	0	NaN
15	45	3	1	1070.04611077173	0	1	0	0	NaN	NaN	NaN	2	2	6	5	NaN	9.5382809208267	6.64898455002478	3	4	0.153742153776008
15	46	2	1	1199.20940025804	0	1	0	0	NaN	NaN	NaN	0	0	6	6	NaN	7.96257290078654	6.68210859744981	2	3	-1.09730975002852
15	47	1	3	1283.79330903226	0	1	0	0	NaN	NaN	NaN	0	6	3	6	NaN	6.70700394604578	6.75693238924755	0	2	-1.12230574554358
15	48	2	2	1397.90109201749	0	1	0	0	NaN	NaN	NaN	1	8	2	6	NaN	7.90830188595079	6.6052979209482	1	0	0.763277888114486
15	49	3	2	1233.75942402981	0	1	0	0	NaN	NaN	NaN	2	12	2	4	NaN	6.8134011361694	6.72503364216684	3	1	0.26523109659138
15	50	2	2	1348.70187990145	0	1	0	0	NaN	NaN	NaN	1	8	3	5	NaN	8.86170314213007	6.63856778916652	1	3	NaN
15	51	1	3	1238.30559894941	0	1	0	0	NaN	NaN	NaN	0	4	4	6	NaN	6.35422067926983	6.68710860786651	0	1	-0.202924641710321
15	52	2	1	1327.1295856066	0	1	0	0	NaN	NaN	NaN	0	10	2	5	NaN	9.51853247024097	6.82979373751242	2	0	NaN
15	53	2	3	1626.36902201393	0	1	0	0	NaN	NaN	NaN	1	6	4	5	NaN	7.0999315806035	6.75576892198426	1	2	0.729484524422961
15	54	1	3	1417.49462292501	0	1	0	0	NaN	NaN	NaN	0	10	3	4	NaN	9.38802317530243	6.81892406527552	0	1	1.82806782550521
15	55	3	1	1323.54034126456	0	1	0	0	NaN	NaN	NaN	2	10	3	4	NaN	5.29098487006	6.7202201551353	3	0	0.125981067960912
15	56	3	2	1670.64804123493	0	1	0	0	NaN	NaN	NaN	0	12	2	4	NaN	10.0372327894818	6.75925527066369	4	3	NaN
15	57	2	3	1345.49752088606	0	1	0	0	NaN	NaN	NaN	0	12	1	5	NaN	8.82528583190522	6.8001700683022	2	4	NaN
15	58	2	2	1377.88645128148	0	1	0	0	NaN	NaN	NaN	0	12	1	5	NaN	7.78272279211135	6.61069604471776	2	2	NaN
15	59	1	3	1274.9696242463	0	1	0	0	NaN	NaN	NaN	0	8	3	5	NaN	5.96754299947529	6.79234442747081	0	2	NaN
15	60	3	3	1183.98182737565	0	1	0	0	NaN	NaN	NaN	0	8	2	6	NaN	8.38318087959719	6.7428806357919	4	0	NaN
15	61	3	3	1008.41766850044	0	1	0	0	NaN	NaN	NaN	0	10	3	4	NaN	5.82397841361424	6.74405918631135	4	4	NaN
15	62	1	2	1236.92635105999	0	1	0	0	NaN	NaN	NaN	0	12	2	4	NaN	8.39863364585797	6.68710860786651	0	4	NaN
15	63	1	1	1178.13790969558	0	1	0	0	NaN	NaN	NaN	0	4	5	5	NaN	7.60082683412396	6.73221070646721	0	0	1.33628669520417
15	64	3	3	1168.60180971526	0	1	0	0	NaN	NaN	NaN	2	10	2	5	NaN	8.14113567285087	6.81124437860129	3	0	0.0935130130773589
15	65	2	1	1143.70652116486	0	1	0	0	NaN	NaN	NaN	1	6	4	5	NaN	7.56031110045143	6.73815249459596	1	3	-0.0826131531213334
15	66	1	2	1123.76221633531	0	1	0	0	NaN	NaN	NaN	0	8	3	5	NaN	8.89068477755178	6.56103066589657	0	1	0.425618943155698
15	67	2	2	1073.61875221704	0	1	0	0	NaN	NaN	NaN	1	10	2	5	NaN	9.20336728831468	6.72503364216684	1	0	NaN
15	68	1	2	1050.1905559704	0	1	0	0	NaN	NaN	NaN	0	14	1	4	NaN	7.78978579438317	6.72982407048948	0	1	NaN
15	69	3	1	1089.3927113284	0	1	0	0	NaN	NaN	NaN	2	8	3	5	NaN	6.90953165439425	6.73815249459596	3	0	-0.929261458245721
15	70	3	3	1008.82126981924	0	1	0	0	NaN	NaN	NaN	0	12	1	5	NaN	7.04435591600411	6.71538338633468	4	3	-0.672454933792064
15	71	1	2	1362.57858075351	0	1	0	0	NaN	NaN	NaN	0	4	4	6	NaN	7.82755381615099	6.73696695800186	0	4	NaN
15	72	2	1	1052.41474035302	0	1	0	0	NaN	NaN	NaN	1	8	4	4	NaN	7.62145015617207	6.73221070646721	1	0	1.26684019032609
15	73	2	2	996.717456436272	0	1	0	0	NaN	NaN	NaN	0	12	0	6	NaN	9.55158558873447	6.63463335786169	2	1	NaN
15	74	3	1	1214.31592293266	0	1	0	0	NaN	NaN	NaN	0	10	3	4	NaN	7.19399126851804	6.77878489768518	4	2	NaN
15	75	1	1	1077.01298799293	0	1	0	0	NaN	NaN	NaN	0	8	2	6	NaN	8.62969703887015	6.69950034016168	0	4	NaN
15	76	2	3	1076.14510931489	0	1	0	0	NaN	NaN	NaN	0	8	5	3	NaN	8.68173920561388	6.71659477352098	2	0	-1.31964718686241
15	77	1	1	1133.20805693274	0	1	0	0	NaN	NaN	NaN	0	12	1	5	NaN	9.05525958851265	6.74170069465205	0	2	NaN
15	78	3	2	1230.66494600243	0	1	0	0	NaN	NaN	NaN	2	12	1	5	NaN	8.85166433399165	6.72743172485086	3	0	-2.28302774727194
15	79	2	3	1290.95459107793	0	1	0	0	NaN	NaN	NaN	0	8	3	5	NaN	6.84591591132934	6.81234509417748	2	3	NaN
15	80	3	1	1111.02447417852	0	1	0	0	NaN	NaN	NaN	2	8	2	6	NaN	8.37007516257764	6.68835471394676	3	2	NaN
15	81	2	2	953.669768389773	0	1	0	0	NaN	NaN	NaN	0	6	3	6	NaN	8.91342340604425	6.67203294546107	2	3	-1.0848057158089
15	82	2	1	1012.66318005855	0	1	0	0	NaN	NaN	NaN	1	8	3	5	NaN	8.78376665866553	6.76849321164863	1	2	0.0407047173159134
15	83	2	3	1074.64239625097	0	1	0	0	NaN	NaN	NaN	0	6	3	6	NaN	9.63583262772134	6.63463335786169	2	1	NaN
15	84	1	1	1047.57092078125	0	1	0	0	NaN	NaN	NaN	0	4	4	6	NaN	7.22242611824046	6.63463335786169	0	2	NaN
15	85	1	1	1001.53712633983	0	1	0	0	NaN	NaN	NaN	0	6	4	5	NaN	5.46689464359181	6.67834211465433	0	0	NaN
15	86	2	2	1101.12522357304	0	1	0	0	NaN	NaN	NaN	1	8	3	5	NaN	8.77704664417283	6.63725803128446	1	0	0.40301419290388
15	87	1	3	1089.96053038754	0	1	0	0	NaN	NaN	NaN	0	12	2	4	NaN	8.6042180774292	6.71659477352098	0	1	NaN
15	88	1	3	1022.93041122357	0	1	0	0	NaN	NaN	NaN	0	8	3	5	NaN	8.65868029226789	6.61069604471776	0	0	-1.25030764140128
15	89	1	2	1030.42103436019	0	1	0	0	NaN	NaN	NaN	0	14	1	4	NaN	9.20454558725153	6.49526555593701	0	0	-1.60195104535479
15	90	2	3	1125.46778660817	0	1	0	0	NaN	NaN	NaN	1	4	4	6	NaN	9.33698171298743	6.54965074223381	1	0	NaN
15	91	1	2	1181.26348042006	0	1	0	0	NaN	NaN	NaN	0	6	3	6	NaN	9.42593432477809	6.58063913728495	0	1	NaN
15	92	3	1	1026.11001682908	0	1	0	0	NaN	NaN	NaN	2	6	3	6	NaN	8.18408612609308	6.63594655568665	3	0	NaN
15	93	3	3	1094.77506848725	0	1	0	0	NaN	NaN	NaN	2	8	4	4	NaN	8.63552607587806	6.64378973314767	3	3	NaN
15	94	3	3	1337.73400650534	0	1	0	0	NaN	NaN	NaN	2	10	2	5	NaN	8.80429946336109	6.68586094706836	3	3	NaN
15	95	1	1	1212.17324367717	0	1	0	0	NaN	NaN	NaN	0	10	3	4	NaN	6.43530950998289	6.68085467879022	0	3	-0.315969010917029
15	96	2	1	915.507256220735	0	1	0	0	NaN	NaN	NaN	0	10	1	6	NaN	9.73966331377217	6.68085467879022	2	0	NaN
15	97	1	2	957.128906396974	0	1	0	0	NaN	NaN	NaN	0	18	1	2	NaN	6.05394865224851	6.74405918631135	0	2	NaN
15	98	1	3	1097.61386190985	0	1	0	0	NaN	NaN	NaN	0	8	3	5	NaN	8.5959579795329	6.63856778916652	0	0	NaN
15	99	1	3	1181.88563623062	0	1	0	0	NaN	NaN	NaN	0	8	2	6	NaN	9.1078730195132	6.63068338564237	0	0	NaN
15	100	2	3	1011.80677247248	0	1	0	0	NaN	NaN	NaN	1	10	2	5	NaN	9.45218599114903	6.59578051396131	1	0	NaN
15	101	2	3	1732.6906503049	0	1	0	0	NaN	NaN	NaN	0	4	4	6	NaN	8.4232224266949	6.60934924316738	2	1	NaN
15	102	1	1	1132.99553985871	0	1	0	0	NaN	NaN	NaN	0	4	4	6	NaN	8.22086151406601	6.67582322163485	0	2	NaN
15	103	1	2	1187.66706664519	0	1	0	0	NaN	NaN	NaN	0	8	2	6	NaN	9.26126840923578	6.70196036600254	0	0	NaN
15	104	3	2	1122.35489445811	0	1	0	0	NaN	NaN	NaN	2	10	1	6	NaN	7.51751189431717	6.74993119378857	3	0	0.309605693911984
15	105	1	3	962.800153954959	0	1	0	0	NaN	NaN	NaN	0	14	0	5	NaN	8.67609509418851	6.7202201551353	0	3	NaN
15	106	1	1	1175.50469031903	0	1	0	0	NaN	NaN	NaN	0	6	3	6	NaN	8.32916848849451	6.60394382460047	0	0	NaN
15	107	3	2	1090.50993532401	0	1	0	0	NaN	NaN	NaN	2	6	3	6	NaN	6.08918582765919	6.65929391968364	3	0	NaN
15	108	3	2	952.088870776606	0	1	0	0	NaN	NaN	NaN	2	8	4	4	NaN	8.92273192962614	6.50279004591562	3	3	NaN
16	1	3	3	1045.02721380231	1	0	0	0	11	0.5	383.914266697401	2	8	3	5	1	9.42735022871242	6.53524127101366	3	3	NaN
16	2	3	3	1308.50348688637	1	0	0	0	9	0.75	283.833957887231	2	4	4	6	3	9.83007193379949	6.36990098282823	3	3	NaN
16	3	3	2	1297.90382333431	1	0	0	0	8	0.6	392.029568878707	2	6	4	5	4	9.16762571836552	6.43133108193348	3	3	NaN
16	4	3	3	1182.24538998402	1	0	0	0	9	0.4	388.126532210872	2	10	3	4	3	9.22869501133948	6.46769872610435	3	3	NaN
16	5	3	1	1057.08514232902	1	0	0	0	10	0.4	456.460605689215	2	10	3	4	2	8.24823524413461	6.57088296233958	3	3	NaN
16	6	1	2	1092.92658476443	1	0	0	0	9	0.25	504.453105759965	0	14	1	4	3	7.20281070557261	6.6631326959908	0	3	NaN
16	7	1	3	993.1521011722	1	0	0	0	12	0.5	504.501215137505	0	8	3	5	0	7.40098038516042	6.71174039505618	0	0	NaN
16	8	2	3	872.995715762045	1	0	0	0	11	0.6	386.952015016943	0	6	3	6	1	8.95818762504946	6.62539236800796	2	0	NaN
16	9	3	3	1070.67257378185	1	0	0	0	10	0.25	442.041292733971	0	10	2	5	2	8.84233071512283	6.5424719605068	4	2	NaN
16	10	3	1	911.680035353129	1	0	0	0	12	0.666666666666667	474.613066673666	2	6	4	5	0	7.25781726775669	6.63594655568665	3	4	NaN
16	11	3	3	1375.80372858247	1	0	0	0	11	0.5	483.410480215118	2	8	3	5	1	7.89760019549042	6.62273632394984	3	3	NaN
16	12	2	3	1019.69065222238	1	0	0	0	10	0.666666666666667	459.985151077228	1	4	4	6	2	8.038819237918	6.70441435496411	1	3	NaN
16	13	1	3	1184.33392969928	1	0	0	0	9	0.8	468.431879377183	0	6	4	5	3	7.19734736092071	6.62140565176413	0	1	NaN
16	14	3	1	1008.23975554522	1	0	0	0	11	1	502.442997309014	0	2	5	6	1	9.48220645124398	6.57646956904822	4	0	NaN
16	15	1	2	1300.82880524606	1	0	0	0	10	0.4	428.255225335518	0	8	2	6	2	7.26040052032617	6.63594655568665	0	4	NaN
16	16	2	2	957.671980031591	1	0	0	0	12	0.333333333333333	432.027402110535	1	8	2	6	0	8.0751699804629	6.69456205852109	1	0	NaN
16	17	2	2	896.980869290019	1	0	0	0	9	0	490.720379443746	0	8	2	6	3	7.85484740392946	6.63463335786169	2	1	NaN
16	18	2	1	1014.57751820908	1	0	0	0	12	0.5	441.087312896664	1	12	3	3	0	5.99993920146176	6.67708346124714	1	2	NaN
16	19	1	3	1143.86443538933	1	0	0	0	10	0.4	428.830949878159	0	8	2	6	2	9.22856268797204	6.60665018619822	0	1	NaN
16	20	3	1	1231.92601154096	1	0	0	0	10	0.4	455.380406529689	2	12	3	3	2	6.97515012952181	6.65672652417839	3	0	NaN
16	21	1	3	1076.74651454727	1	0	0	0	11	0.333333333333333	456.500355652599	0	12	2	4	1	8.15665434690641	6.66185474054531	0	3	NaN
16	22	2	2	1089.14976601682	1	0	0	0	10	0.5	582.103396435234	0	8	2	6	2	9.2437471919173	6.7990558620588	2	0	NaN
16	23	3	1	1001.32001505699	1	0	0	0	11	0.6	501.580518133906	0	6	3	6	1	6.11407882967191	6.73815249459596	4	2	NaN
16	24	3	1	1139.0543645166	1	0	0	0	11	0.6	534.96107378607	2	4	4	6	1	6.45410633987623	6.7202201551353	3	4	NaN
16	25	3	1	984.580606193049	1	0	0	0	12	0.5	444.701274150556	0	8	3	5	0	9.84782070728022	6.71417052990947	4	3	NaN
16	26	3	3	1096.77766002005	1	0	0	0	9	0.75	359.854002265961	0	8	3	5	3	7.17737372328681	6.73578001424233	4	4	NaN
16	27	1	2	1002.99923841794	1	0	0	0	12	0.5	364.70043660011	0	6	3	6	0	6.22515428117193	6.66949808985788	0	4	NaN
16	28	1	2	1156.30511696781	1	0	0	0	11	0.4	409.812248380134	0	10	2	5	1	8.45669306746486	6.8351845861473	0	0	NaN
16	29	2	3	933.139863941506	1	0	0	0	11	0.166666666666667	474.158283235265	0	16	1	3	1	8.48471630464969	6.52649485957079	2	0	NaN
16	30	1	2	1011.58522247169	1	0	0	0	11	0.2	524.558624728609	0	10	2	5	1	9.05140485811868	6.65929391968364	0	2	NaN
16	31	1	1	955.333805637565	1	0	0	0	10	0.75	412.640466588129	0	6	3	6	2	7.83586553272999	6.72982407048948	0	0	NaN
16	32	1	3	901.932510494589	1	0	0	0	12	0.166666666666667	463.749468930681	0	14	1	4	0	8.85925788050285	6.73696695800186	0	0	NaN
16	33	3	2	983.688018834073	1	0	0	0	8	0.75	567.42467491156	0	2	5	6	4	8.44478188608015	6.7286286130847	4	0	NaN
16	34	2	1	1030.77026636583	1	0	0	0	10	0.5	409.430191135065	1	12	2	4	2	9.3599196254344	6.73221070646721	1	4	NaN
16	35	1	2	1076.67497474267	1	0	0	0	11	0.6	388.315735963419	0	8	4	4	1	8.7805078004373	6.62406522779989	0	1	NaN
16	36	3	3	872.715895510737	1	0	0	0	11	0.166666666666667	481.533684462726	2	14	1	4	1	9.31746393216662	6.69826805411541	3	0	NaN
16	37	2	1	915.049348882349	1	0	0	0	11	0.666666666666667	562.279470485503	0	6	4	5	1	6.45471064291244	6.68835471394676	2	3	NaN
16	38	1	1	1135.38591197084	1	0	0	0	12	0.333333333333333	440.17753411579	0	10	2	5	0	7.16977562163501	6.74170069465205	0	2	NaN
16	39	2	1	905.318426088343	1	0	0	0	11	0.4	352.136332211577	0	10	2	5	1	8.78525939305754	6.70563909486	2	0	NaN
16	40	1	3	957.23036511572	1	0	0	0	9	0.75	547.027432303399	0	8	3	5	3	6.51531354837127	6.69703424766648	0	2	NaN
16	41	1	1	1179.28810951162	1	0	0	0	11	0.666666666666667	379.574982427737	0	8	4	4	1	9.14626018328824	6.7093043402583	0	0	NaN
16	42	2	3	955.606079494828	1	0	0	0	10	0.2	512.998481515101	1	10	2	5	2	7.49026402920501	6.65027904858742	1	0	NaN
16	43	3	2	970.234611319938	1	0	0	0	10	0.6	499.242924630436	0	4	4	6	2	5.75419156884639	6.72383244082121	4	1	NaN
16	44	2	2	1018.53665781164	1	0	0	0	12	0.333333333333333	461.893994071973	0	10	2	5	0	6.37495068068053	6.68210859744981	2	4	NaN
16	45	3	2	958.053525659125	1	0	0	0	12	0.833333333333333	487.194964258194	2	2	5	6	0	6.3044721227125	6.71417052990947	3	2	NaN
16	46	1	3	822.144799583839	1	0	0	0	10	0.4	418.040458786751	0	8	3	5	2	7.49583270022165	6.65286302935335	0	3	NaN
16	47	2	1	896.841713803951	1	0	0	0	12	0.666666666666667	417.882188074459	1	4	4	6	0	6.07176669096428	6.67834211465433	1	0	NaN
16	48	1	3	1088.70060470781	1	0	0	0	10	0.666666666666667	408.161138395343	0	8	4	4	2	7.79645348223894	6.70318811324086	0	1	NaN
16	49	1	1	964.823545711624	1	0	0	0	12	0.666666666666667	347.260844071217	0	4	4	6	0	6.77219546331037	6.67203294546107	0	0	NaN
16	50	2	3	862.202864550454	1	0	0	0	10	0.5	408.449998958208	1	8	3	5	2	7.02269867469541	6.65801104587075	1	0	NaN
16	51	3	1	770.408540584867	1	0	0	0	10	0.5	405.430030931036	2	10	3	4	2	7.63672102023752	6.67329796776765	3	1	NaN
16	52	2	3	873.093215158406	1	0	0	0	11	0.166666666666667	510.525462829102	0	12	1	5	1	7.20550394447949	6.70808408385307	2	3	NaN
16	53	1	2	1006.7836035596	1	0	0	0	11	0.5	467.621568840804	0	10	3	4	1	6.47372792268869	6.75693238924755	0	2	NaN
16	54	2	1	1178.44653576776	1	0	0	0	9	0.833333333333333	391.881597304894	0	4	5	5	3	6.60805959949753	6.68336094576627	2	0	NaN
16	55	1	3	1071.14920396089	1	0	0	0	10	0.6	499.794313684269	0	8	3	5	2	5.39783731186907	6.65415252018322	0	2	NaN
16	56	2	2	940.260036626569	1	0	0	0	10	0.833333333333333	523.605454164961	0	2	5	6	2	9.74060745948106	6.59167373200866	2	0	NaN
16	57	3	2	925.228829273692	1	0	0	0	12	0.666666666666667	481.218709413118	2	8	4	4	0	8.42943732571592	6.71780469502369	3	2	NaN
16	58	1	1	889.970270230151	1	0	0	0	11	0.5	454.016754499325	0	8	3	5	1	9.38168630767532	6.71174039505618	0	3	NaN
16	59	3	1	929.417982933046	1	0	0	0	11	0.4	532.024578131145	0	12	2	4	1	8.68791600380557	6.64509096950564	4	0	NaN
16	60	2	2	870.231924804102	1	0	0	0	12	0.5	429.840552371592	0	8	3	5	0	7.30271997495714	6.69208374250663	2	4	NaN
16	61	3	2	935.163806532728	1	0	0	0	10	0.5	409.582599642936	2	6	3	6	2	6.86020113041576	6.71901315438526	3	2	NaN
16	62	1	3	1027.91984281794	1	0	0	0	9	0.75	503.842938397905	0	6	4	5	3	7.54527309210728	6.67076632084587	0	3	NaN
16	63	2	2	1045.42385221612	1	0	0	0	11	0.5	429.822724896282	1	10	3	4	1	8.19183886258296	6.67329796776765	1	0	NaN
16	64	3	2	817.337445413614	1	0	0	0	10	0.6	454.812006196775	2	6	4	5	2	6.95085124856022	6.66695679242921	3	1	NaN
16	65	3	1	1052.93855032596	1	0	0	0	11	0.333333333333333	458.73509875022	0	12	2	4	1	8.73929064889003	6.67708346124714	4	3	NaN
16	66	3	1	1009.46136563743	1	0	0	0	11	0.8	426.026112159723	2	6	4	5	1	6.46657918497079	6.65544035036765	3	4	NaN
16	67	2	1	946.687148582896	1	0	0	0	10	1	568.759149906831	1	2	5	6	2	6.55008374486234	6.68085467879022	1	3	NaN
16	68	1	1	1060.33039315844	1	0	0	0	12	0.833333333333333	487.840578227336	0	4	5	5	0	6.21808599128932	6.66185474054531	0	1	NaN
16	69	1	1	936.750963900522	1	0	0	0	11	0.6	421.82461701152	0	6	3	6	1	5.65967582945349	6.66695679242921	0	0	NaN
16	70	2	1	1091.87491944249	1	0	0	0	12	0.666666666666667	501.600150242443	1	6	4	5	0	7.82563605466012	6.66695679242921	1	0	NaN
16	71	3	3	957.214366761946	1	0	0	0	10	0.8	374.204101520293	0	6	4	5	2	8.45302772568484	6.6631326959908	4	1	NaN
16	72	2	3	798.661933971744	1	0	0	0	12	0.333333333333333	454.545920349155	1	10	2	5	0	6.69973746219131	6.59987049921284	1	4	NaN
16	73	1	1	963.437726109078	1	0	0	0	11	0.833333333333333	420.773647884738	0	2	5	6	1	6.69746735276821	6.64898455002478	0	1	NaN
16	74	2	1	957.377670706592	1	0	0	0	11	1	521.271436972122	0	0	6	6	1	9.21405348934693	6.58202513889283	2	0	NaN
16	75	1	2	1074.8408993968	1	0	0	0	11	0.4	493.919310474281	0	12	2	4	1	5.76020672782627	6.64509096950564	0	2	NaN
16	76	3	3	838.62521624178	1	0	0	0	10	0.5	405.673595951796	0	8	3	5	2	6.07865587896393	6.62539236800796	4	0	NaN
16	77	3	3	897.368150177499	1	0	0	0	10	0.833333333333333	488.263924520139	0	2	5	6	2	9.04224560927667	6.69703424766648	4	4	NaN
16	78	3	2	936.487142002989	1	0	0	0	12	0.833333333333333	365.99399445908	0	2	5	6	0	6.37570367045647	6.67959918584438	4	4	NaN
16	79	3	2	968.035290556145	1	0	0	0	9	0.5	453.45918132973	0	8	2	6	3	7.10669058280413	6.60665018619822	4	4	NaN
16	80	3	2	935.703524557539	1	0	0	0	12	0.166666666666667	483.590132586141	0	10	1	6	0	9.35212497866318	6.68959926917897	4	4	NaN
16	81	3	2	1055.68483365187	1	0	0	0	11	0.333333333333333	481.856324262429	0	12	2	4	1	7.77028050187878	6.72262979485545	4	4	NaN
16	82	1	2	894.78577450609	1	0	0	0	8	0.25	497.080660977206	0	12	1	5	4	6.04354671101175	6.74641212857337	0	4	NaN
16	83	1	2	1003.96155444741	1	0	0	0	12	0.833333333333333	442.732437982667	0	4	5	5	0	8.77193048763412	6.71052310945243	0	0	NaN
16	84	1	1	985.99419652146	1	0	0	0	9	0.833333333333333	520.847902809553	0	2	5	6	3	8.68384905978259	6.70563909486	0	0	NaN
16	85	2	3	888.129252203726	1	0	0	0	9	0.75	515.619648283396	0	8	3	5	3	7.87580720357484	6.63594655568665	2	0	NaN
16	86	2	2	963.470024670642	1	0	0	0	9	0.6	426.67004065142	1	14	3	2	3	5.60043037101808	6.74641212857337	1	2	NaN
16	87	2	2	895.334246346465	1	0	0	0	8	0.5	594.440842357896	1	8	3	5	4	7.56834004819638	6.66695679242921	1	1	NaN
16	88	3	1	958.381039114101	1	0	0	0	11	0.833333333333333	403.800394795372	0	6	5	4	1	8.0498140838485	6.60258789218934	4	1	NaN
16	89	3	3	1106.20461410599	1	0	0	0	11	0.2	505.288745759385	0	12	2	4	1	9.40904129312369	6.68336094576627	4	4	NaN
16	90	1	1	996.729997002149	1	0	0	0	11	0.6	423.688757130511	0	6	3	6	1	6.83695670977474	6.69826805411541	0	4	NaN
16	91	1	1	969.501101923925	1	0	0	0	11	0.4	506.038941082381	0	8	3	5	1	9.38423943327435	6.69703424766648	0	0	NaN
16	92	1	2	1004.05965755726	1	0	0	0	9	0.6	517.641004143225	0	6	3	6	3	8.39212919719267	6.59030104819669	0	0	NaN
16	93	2	3	1009.20599570054	1	0	0	0	11	0.4	418.537515835086	0	6	3	6	1	6.87870762964902	6.62007320653036	2	0	NaN
16	94	2	1	1111.94470244664	1	0	0	0	11	0.6	425.478256596459	0	4	4	6	1	7.04068944740535	6.63331843328038	2	2	NaN
16	95	2	3	920.064681642543	1	0	0	0	12	0.333333333333333	478.494205556989	0	8	2	6	0	7.81094088366687	6.71780469502369	2	2	NaN
16	96	1	2	951.287429731565	1	0	0	0	9	0.666666666666667	534.542854756095	0	6	4	5	3	7.6319323708436	6.66949808985788	0	2	NaN
16	97	2	1	1155.39985166834	1	0	0	0	12	0.666666666666667	439.225763184338	0	6	4	5	0	8.82371810166947	6.61606518513282	2	0	NaN
16	98	1	1	1054.59483265349	1	0	0	0	11	0.833333333333333	437.324535537029	0	2	5	6	1	9.42385963303021	6.64248680136726	0	2	NaN
16	99	2	1	848.887706955793	1	0	0	0	12	0.666666666666667	434.08844828665	1	4	4	6	0	9.56588158755022	6.56667242980324	1	0	NaN
16	100	2	2	814.765936547701	1	0	0	0	11	0.2	472.694638864851	0	16	1	3	1	8.67052643343759	6.58892647753352	2	1	NaN
16	101	2	3	863.487864343369	1	0	0	0	12	0.166666666666667	358.802884422883	1	16	1	3	0	7.70971142918013	6.60800062529609	1	2	NaN
16	102	2	3	932.057711190282	1	0	0	0	11	0.666666666666667	404.152497566315	0	6	4	5	1	9.11628506854755	6.59987049921284	2	1	NaN
16	103	3	2	947.502762734075	1	0	0	0	12	0.666666666666667	440.905007775702	2	6	4	5	0	7.93834320371042	6.53233429222235	3	2	NaN
16	104	1	3	1127.88479736901	1	0	0	0	12	0.5	458.284634936182	0	10	3	4	0	6.5642381928049	6.7428806357919	0	3	NaN
16	105	2	2	1016.50758367214	1	0	0	0	10	0.25	433.322429869838	1	10	2	5	2	7.69034004942409	6.51323011091231	1	0	NaN
16	106	3	3	924.496527301017	1	0	0	0	11	0.333333333333333	449.224988897679	2	10	2	5	1	8.13463738036415	6.69703424766648	3	1	NaN
16	107	2	2	959.343053288649	1	0	0	0	10	0.6	360.940143376006	1	10	3	4	2	7.91299696885812	6.67959918584438	1	3	NaN
16	108	1	3	948.594574868366	1	0	0	0	12	0.5	539.680241688854	0	8	3	5	0	8.25911315449473	6.62804137617953	0	1	NaN
17	1	1	2	1529.69513697008	0	0	0	0	9	0.333333333333333	420.899736874257	0	8	2	6	3	9.01514893048257	6.96224346426621	0	0	0.336657238106354
17	2	2	3	1241.01222156787	0	0	0	0	7	0	391.000630411472	0	14	0	5	5	9.32941727508606	6.94312242281943	2	0	1.38967608825366
17	3	2	3	1003.13296901277	0	0	0	0	11	0.6	525.119126090512	0	6	3	6	1	8.57643146666879	6.96885037834195	2	2	0.403923697307742
17	4	1	1	1015.49761654042	0	0	0	0	12	0.666666666666667	500.688780555218	0	4	4	6	0	8.87058633033778	7.04228617193974	0	2	-1.28871071432334
17	5	3	2	1180.76769362324	0	0	0	0	11	0.4	412.342314879042	2	8	2	6	1	9.16525648049913	7.00850518208228	3	0	0.510701249012039
17	6	2	3	1015.8000767924	0	0	0	0	8	0.2	363.389782085455	0	10	1	6	4	8.1468863425545	6.92264389147589	2	3	0.298014323130084
17	7	2	3	1061.40546819188	0	0	0	0	12	0.333333333333333	423.264572509106	1	8	2	6	0	7.17298240369122	7.11882624906208	1	2	1.366505817275
17	8	1	2	915.518505013097	0	0	0	0	12	0	457.496061817663	0	14	0	5	0	8.25635962494977	7.02375895473844	0	1	0.271916556673578
17	9	2	2	1136.29366052919	0	0	0	0	10	0.166666666666667	410.01554417759	1	10	1	6	2	7.28703606797635	7.02019070831193	1	0	-0.66105256381828
17	10	3	3	891.96041332616	0	0	0	0	8	0.5	415.257854783116	2	10	2	5	4	7.20634124929131	6.96129604591017	3	1	0.0530107548372139
17	11	1	2	1127.97238133408	0	0	0	0	7	0.666666666666667	412.210229747556	0	8	2	6	5	8.71580892710718	7.03702761468628	0	3	0.906637990696817
17	12	3	1	1114.54248208156	0	0	0	0	8	0.6	342.347323201039	2	6	3	6	4	7.14134302510067	7.0475172213573	3	0	-0.258582892047145
17	13	2	1	1115.33757220423	0	0	0	0	10	0.8	359.425192303491	1	2	5	6	2	7.52195872663193	6.99301512293296	1	3	2.02012851875913
17	14	3	2	1041.00087176175	0	0	0	0	10	0.5	372.570966881218	0	8	2	6	2	9.11805299195261	6.95463886488099	4	1	0.392123993583108
17	15	2	2	876.113548771173	0	0	0	0	11	0.6	367.698635383826	1	6	3	6	1	8.18071600361089	6.99576615630485	1	4	0.288005646826727
17	16	1	1	1121.4655617905	0	0	0	0	9	0.8	431.991040670038	0	4	4	6	3	7.06898093481778	6.87005341179813	0	1	0.688019515872297
17	17	2	3	858.598323126898	0	0	0	0	10	0.2	337.867454739424	0	10	1	6	2	8.23075955808993	7.04664727784876	2	0	0.163725968805385
17	18	2	1	1091.26511697559	0	0	0	0	11	0.666666666666667	354.570072351656	0	4	4	6	1	6.84853132143776	7.05961762829138	2	2	-1.9087955834724
17	19	2	1	1135.31081564088	0	0	0	0	9	0.75	284.434508328178	1	6	3	6	3	9.78798199957106	6.92165818415113	1	2	-1.15538549599549
17	20	2	3	1171.69690464289	0	0	0	0	10	0.333333333333333	358.706792374358	1	8	2	6	2	8.82822505931488	6.99209642741589	1	1	-0.270327543634202
17	21	3	1	1026.92379209111	0	0	0	0	10	0.5	338.262580270734	0	6	3	6	2	9.26522788788056	6.99759598298193	4	1	0.82183815218355
17	22	3	2	1149.33990012196	0	0	0	0	10	0.5	340.783301863473	2	6	3	6	2	7.80708978184719	6.97728134163075	3	4	1.46941543122511
17	23	1	1	980.399549388494	0	0	0	0	5	0.5	143.408378912508	0	10	2	5	7	9.28459529901231	6.88653164253051	0	3	-0.971366752900142
17	24	3	3	810.001231574461	0	0	0	0	10	0.25	343.008755151224	0	8	2	6	2	8.85724529891887	6.94793706861497	4	0	-1.31682766456827
17	25	2	1	1053.86479000481	0	0	0	0	10	0.4	425.133233061156	1	10	2	5	2	7.97534617534903	7.08506429395255	1	4	1.47684184643672
17	26	1	3	1027.39166972515	0	0	0	0	10	0.6	387.345616594297	0	10	3	4	2	8.93984203636425	6.8501261661455	0	1	-1.25924326007614
17	27	1	1	991.332793210859	0	0	0	0	10	0.5	442.731653695945	0	6	3	6	2	9.10874889473465	7.05617528410041	0	0	1.13449037621542
17	28	2	2	896.720992794144	0	0	0	0	11	0.333333333333333	312.991948523536	0	12	2	4	1	9.0904120191936	7.03174125876313	2	0	-0.2801933824599
17	29	3	1	935.137067016512	0	0	0	0	7	1	316.517727051535	2	4	4	6	5	9.14601411997459	7.02019070831193	3	2	-0.123623629656181
17	30	2	2	922.243566833458	0	0	0	0	8	0.75	358.094422955965	0	6	3	6	4	9.12194600785055	7.01571242048723	2	3	1.31204722602196
17	31	2	1	876.205011300954	0	0	0	0	9	0.6	353.498700841702	0	6	3	6	3	10.0031272137829	6.93537044601511	2	2	-1.07942017653514
17	32	1	2	1194.00863068222	0	0	0	0	10	0.25	425.740570516344	0	6	3	6	2	8.45032174278493	7.00124562206948	0	2	1.48811555372734
17	33	3	2	989.326050944328	0	0	0	0	10	0.6	298.955809983839	0	6	3	6	2	8.73762298569547	6.94601399109923	4	0	1.52544025535278
17	34	3	2	966.286246933123	0	0	0	0	7	1	306.700304595231	2	6	3	6	5	9.10778040161412	7.04925484125584	3	4	1.43973119376506
17	35	2	1	829.023325058188	0	0	0	0	7	0.666666666666667	335.779411968674	1	8	3	5	5	8.91071077900042	7.00306545878646	1	3	-0.512708510110818
17	36	1	3	863.849117612517	0	0	0	0	11	0.333333333333333	398.410193542419	0	8	2	6	1	9.44909587325044	7.00215595440362	0	1	-0.705848411377458
17	37	1	1	1116.66845768286	0	0	0	0	9	1	383.111633063688	0	2	5	6	3	6.89364960728572	7.15929190479756	0	0	-0.145896381013549
17	38	1	2	930.895680795402	0	0	0	0	8	0.6	547.802590996028	0	8	4	4	4	9.39596927897369	7.13089883029635	0	0	0.29445983502334
17	39	3	2	912.844056082577	0	0	0	0	11	0.4	333.523311182889	2	6	3	6	1	8.00647547198461	6.91075078796194	3	0	0.361538081945859
17	40	3	1	1019.46099289034	0	0	0	0	6	1	174.074665027427	0	6	3	6	6	9.35172735195787	6.84374994900622	4	3	-0.964440123903572
17	41	3	3	900.991357243583	0	0	0	0	6	0.666666666666667	339.327061095869	2	14	2	3	6	9.25276152466116	6.84694313958538	3	4	0.782585524087952
17	42	2	1	961.406132276352	0	0	0	0	8	1	265.351483991924	0	4	4	6	4	8.22599720499799	6.84374994900622	2	3	-0.304553739695554
17	43	1	1	1142.94567306752	0	0	0	0	12	0.666666666666667	419.624731038063	0	6	4	5	0	7.9344545256192	7.13966033596492	0	2	0.14387503108868
17	44	1	1	1025.46944728783	0	0	0	0	12	1	408.335825581397	0	2	6	5	0	7.95482444765098	6.95844839329766	0	0	2.9824545869828
17	45	1	1	920.61505080801	0	0	0	0	11	0.166666666666667	437.412726826708	0	18	1	2	1	8.32330476114912	6.95939851213398	0	0	0.378263311005546
17	46	2	3	1035.98492166202	0	0	0	0	6	0.25	191.825496484352	1	14	2	3	6	6.99634883871886	7.02908756414966	1	0	-1.27107590871726
17	47	2	1	937.780726580968	0	0	0	0	8	0.75	390.198272949113	0	4	4	6	4	8.45321492997056	7.04838640872188	2	1	1.43000338754243
17	48	2	3	883.789156830062	0	0	0	0	12	0.5	377.869581248046	1	8	3	5	0	8.5992107806595	7.00850518208228	1	2	0.667768263208786
17	49	2	1	1023.86085379567	0	0	0	0	11	0.5	334.776596342757	0	12	3	3	1	8.47185223302426	7.01031186730723	2	1	1.28178799668224
17	50	1	2	906.847374089921	0	0	0	0	10	0.4	409.559714111708	0	12	2	4	2	9.6172033307607	7.15305163493748	0	2	1.59779247303306
17	51	2	2	884.302011088948	0	0	0	0	9	0.6	364.1245253087	0	8	3	5	3	5.98497088310258	7.07749805356923	2	0	2.28248257365638
17	52	3	1	982.448249715162	0	0	0	0	5	0.666666666666667	241.958627071151	2	8	3	5	7	7.39368000003426	6.93537044601511	3	2	0.71538021769245
17	53	3	1	1021.89305102092	0	0	0	0	12	0.5	436.453794562954	2	12	3	3	0	6.28378246385479	7.0352685992811	3	3	-3.03185513689462
17	54	2	2	1038.87821658282	0	0	0	0	9	0.4	312.262506811673	0	8	3	5	3	8.55835284767235	7.01121398735037	2	3	1.0712552040383
17	55	3	1	943.654251105727	0	0	0	0	10	0.75	385.270582088171	0	2	5	6	2	6.68417263591993	7.07411681619736	4	2	-1.40897812439509
17	56	2	2	1030.05283696803	0	0	0	0	5	0.333333333333333	261.679017592567	1	14	1	4	7	9.55065538308349	6.97541392745595	1	4	-0.0814433167260022
17	57	1	3	1295.66485713713	0	0	0	0	10	0.4	465.896962348269	0	10	3	4	2	8.47516349770596	7.03702761468628	0	1	-0.918381597790576
17	58	1	3	1079.08882792708	0	0	0	0	9	0.6	494.073579992797	0	4	4	6	3	9.53843920060025	7.14440718032114	0	0	0.540138298301133
17	59	3	1	874.178346502049	0	0	0	0	10	0.6	350.412518555281	2	8	3	5	2	9.28145609278989	6.93828448401696	3	0	1.11243926299169
17	60	2	2	873.485887603238	0	0	0	0	10	0.6	413.347396645682	1	12	3	3	2	7.5811691145138	7.01301578963963	1	3	-0.226655531218044
17	61	1	2	1138.65206566516	0	0	0	0	11	0.2	390.223904055109	0	14	2	3	1	9.17639672620335	7.08086789669078	0	1	2.93320370046332
17	62	2	2	974.282728493563	0	0	0	0	11	0.6	388.942309836057	0	12	3	3	1	9.16097470043727	6.96129604591017	2	0	2.82696415275396
17	63	3	2	1011.13790255658	0	0	0	0	11	0.4	354.913006469131	0	14	2	3	1	6.08012577948016	7.0604763659998	4	2	-0.29483224137224
17	64	2	1	1006.68491490069	0	0	0	0	8	0.5	303.825691257065	1	14	2	3	4	6.73145253562675	6.89568269774787	1	4	1.40133430828632
17	65	2	3	948.64484525624	0	0	0	0	11	0.666666666666667	431.376591545835	0	10	4	3	1	7.66514369528379	6.92264389147589	2	1	-0.859059142529928
17	66	2	1	949.848347275292	0	0	0	0	11	0.6	450.126294237179	0	8	3	5	1	6.04281092159921	7.07834157955767	2	2	0.292383417594303
17	67	3	2	931.39193294428	0	0	0	0	7	0.25	328.82604597638	2	16	1	3	5	9.92594510445164	6.99301512293296	3	2	0.598256903593429
17	68	1	3	1152.80068533502	0	0	0	0	10	0.333333333333333	429.292012897538	0	14	2	3	2	8.02644365887937	6.99301512293296	0	3	-0.0326648883967834
17	69	3	1	866.86707928493	0	0	0	0	9	0.25	277.327530479467	0	16	2	2	3	9.15022559331217	7.01481435127554	4	0	-1.05193820381173
17	70	2	3	1126.56150387375	0	0	0	0	8	0.5	315.144904436416	0	12	3	3	4	8.40851522162216	6.99942246750796	2	4	0.58489737990089
17	71	1	3	1161.45581786168	0	0	0	0	11	0.5	453.741797780698	0	12	3	3	1	8.06984442923529	7.16780918431644	0	2	-0.323418123395134
17	72	3	1	1027.63949394375	0	0	0	0	10	0.5	401.610992062188	2	10	3	4	2	9.01221926642762	7.00033446027523	3	0	-0.304212521992943
17	73	3	1	1061.48244160886	0	0	0	0	9	0.5	475.890069960924	0	12	2	4	3	9.41138504757007	6.91572344863131	4	3	-0.385832821394471
17	74	2	2	1177.27370419016	0	0	0	0	10	0.6	381.261572408618	0	8	3	5	2	9.43896100602622	7.12447826249342	2	4	3.48042001693004
17	75	2	3	893.652621080037	0	0	0	0	9	0.8	314.643697600847	1	4	5	5	3	9.11107388018661	7.13009851012558	1	2	0.53579797616851
17	76	3	2	970.196798389225	0	0	0	0	10	0.8	417.938613655328	0	6	5	4	2	9.35516818058531	7.12689080889881	4	1	0.48644688287291
17	77	3	3	1017.55325956765	0	0	0	0	9	0.6	326.991785930937	0	10	3	4	3	7.45309498163446	6.99117688712121	4	4	0.0059251248181838
17	78	3	3	890.289033673071	0	0	0	0	9	0.5	332.424427218927	2	18	2	1	3	8.13525574073422	7.00306545878646	3	4	1.50674244410221
17	79	2	3	1007.68224890362	0	0	0	0	10	0.666666666666667	379.785887176989	0	12	4	2	2	9.86812284853961	7.08757370555797	2	3	0.0940496097188092
17	80	1	1	594.4337050596	0	0	0	0	10	0.4	407.005626292746	0	14	3	2	2	9.31807815734414	7.14913159855741	0	2	0.617337005266353
17	81	3	3	1031.21317350178	0	0	0	0	10	0	387.493910814029	0	22	0	1	2	9.70996075555393	6.97447891102505	4	0	-0.18757596073154
17	82	2	1	1050.79973871307	0	0	0	0	12	0.5	357.8135902177	1	10	3	4	0	9.85140097483255	7.03085747611612	1	4	0.895223159219144
17	83	1	3	1086.01160578019	0	0	0	0	10	0.8	360.303355365714	0	10	4	3	2	9.72309054885121	6.96508034560141	0	1	0.557815695388407
17	84	1	3	984.223769874916	0	0	0	0	10	0.5	381.813820843166	0	14	2	3	2	8.87807135973042	7.07665381544395	0	0	0.132486972295401
17	85	3	2	825.403461449241	0	0	0	0	8	0.5	417.567803330823	0	12	3	3	4	10.8737529767288	7.08086789669078	4	0	1.280969691751
17	86	1	3	905.557842957933	0	0	0	0	10	0.8	501.732941608398	0	6	4	5	2	9.56365635082459	7.0343879299155	0	4	0.227662970694853
17	87	3	3	979.328562389128	0	0	0	0	9	0.333333333333333	424.685950518696	2	16	2	2	3	8.76617656288018	6.91869521902047	3	0	0.100996051850602
17	88	1	2	1022.24893987841	0	0	0	0	11	0.333333333333333	547.878458524568	0	14	2	3	1	7.91834671469184	7.09672137849476	0	3	-2.10787885172032
17	89	3	3	814.140590286115	0	0	0	0	9	0.4	361.649186509651	0	12	3	3	3	9.10208591596501	7.03878354138854	4	0	-0.283752828501401
17	90	1	3	1053.1499937224	0	0	0	0	9	0.4	405.286002436956	0	16	2	2	3	9.60575014632273	7.07665381544395	0	4	-0.699739145561871
17	91	3	3	952.411411142748	0	0	0	0	11	0.666666666666667	409.107659468431	0	4	4	6	1	8.68825209912447	7.0352685992811	4	0	-0.0912377391918626
17	92	3	3	847.012767324486	0	0	0	0	10	0.4	381.061945849177	2	14	2	3	2	8.74704450778829	7.11069612297883	3	4	-1.48061734858525
17	93	1	1	1006.62393988023	0	0	0	0	10	1	430.993946844189	0	2	5	6	2	7.00889603972624	6.97914527506881	0	3	0.184466013448264
17	94	1	2	1185.43952726759	0	0	0	0	9	0.5	474.630183545611	0	8	4	4	3	7.71683384705982	7.00124562206948	0	0	-0.168979644607232
17	95	1	1	1109.33304194077	0	0	0	0	11	1	561.524790153613	0	4	6	4	1	8.95137753775998	7.02197642307216	0	0	1.64375719654871
17	96	3	3	933.325324072939	0	0	0	0	10	0.6	442.811332148415	2	12	3	3	2	8.81665492681529	7.04141166379481	3	0	0.986628308663276
17	97	2	2	996.653618414712	0	0	0	0	10	0.5	462.931253636576	1	14	3	2	2	10.0741974390929	7.08422642209792	1	3	0.535608745292988
17	98	1	3	1062.30922666691	0	0	0	0	12	0.5	399.469526802465	0	12	3	3	0	7.23464500649976	6.9782137426307	0	1	0.679606121174015
17	99	3	1	1077.49713839985	0	0	0	0	11	0.833333333333333	456.258706688067	0	4	5	5	1	8.63992014892034	6.9555926083963	4	0	1.10989432086795
17	100	1	3	1174.57842715885	0	0	0	0	12	0.5	334.167320403563	0	10	3	4	0	8.11609531527942	7.07157336421153	0	4	1.34007377296218
17	101	3	3	1068.75386376305	0	0	0	0	9	0.6	367.556827106365	2	10	3	4	3	9.02266906198671	7.13489085156588	3	0	0.101926945170291
17	102	2	2	1015.40705957996	0	0	0	0	9	0.2	384.953833900675	1	18	1	2	3	9.70054202224916	6.96602418710611	1	3	0.856579984001897
17	103	1	2	1167.138870911	0	0	0	0	10	0.6	479.010128292301	0	8	4	4	2	6.50571736627611	7.13648320859025	0	1	-1.51551448861829
17	104	1	2	1025.85642736994	0	0	0	0	10	0.75	474.153577250136	0	4	4	6	2	5.84359165181931	7.09340462586877	0	0	0.241316104212359
17	105	1	2	997.019770395127	0	0	0	0	12	0.833333333333333	466.222639737984	0	6	5	4	0	9.40903785061906	7.02197642307216	0	0	0.247858520231743
17	106	3	2	886.881073352924	0	0	0	0	9	0.6	450.727943135939	0	10	4	3	3	8.63772124079498	7.01750614294126	4	0	-0.946280868673522
17	107	3	2	857.293095454224	0	0	0	0	9	0.6	531.445973637811	2	8	4	4	3	8.40800918629354	6.88550967003482	3	4	-0.853962849210652
17	108	1	1	1309.8653961315	0	0	0	0	10	0.833333333333333	472.687870544161	0	2	5	6	2	7.58292772971476	7.0825485693553	0	3	0.504525956284389
18	1	2	2	1136.02037012151	0	0	0	0	11	0.166666666666667	481.466707417072	1	12	1	5	1	9.73008481550085	6.57786135772105	1	0	-0.0338512967983375
18	2	2	1	1264.39771847345	0	0	0	0	12	1	408.50811257239	0	0	6	6	0	9.18938034272682	6.66057514983969	2	1	0.571542144382185
18	3	2	3	1115.77099612259	0	0	0	0	10	0.75	498.902041010247	1	8	3	5	2	9.49450552512336	6.68336094576627	1	2	-1.3438674464341
18	4	2	2	1109.48427186941	0	0	0	0	12	0.333333333333333	433.644705607265	0	10	2	5	0	8.55453084140231	6.60123011872888	2	1	1.88516727517727
18	5	3	2	1324.18770819459	0	0	0	0	9	0.833333333333333	381.239408709426	2	4	5	5	3	7.67687933327608	6.74405918631135	3	2	-0.887462873367514
18	6	3	3	1441.02218888293	0	0	0	0	12	0.5	422.81415717458	2	6	3	6	0	7.96492019112311	6.54391184556479	3	3	-1.76685472463078
18	7	3	1	1327.25016942459	0	0	0	0	11	1	437.649936480521	2	0	6	6	1	8.27872616805592	6.72503364216684	3	3	-0.12851102291249
18	8	1	2	1186.43400614928	0	0	0	0	11	0.8	530.284848782521	0	4	5	5	1	8.20791560806881	6.71052310945243	0	3	0.195218532977661
18	9	2	3	1222.09017129626	0	0	0	0	10	0.2	459.166978925084	0	10	2	5	2	8.31315526635394	6.69579891705849	2	0	0.791540112220008
18	10	2	3	1408.23710000404	0	0	0	0	11	0.4	487.511551380967	0	6	3	6	1	8.41010146888279	6.70563909486	2	2	-0.342547549600272
18	11	2	2	1004.59414464694	0	0	0	0	11	0.8	520.24939087992	0	8	5	3	1	8.80941049636302	6.56385552653213	2	2	1.22376147743849
18	12	2	2	1288.87567373386	0	0	0	0	11	1	438.267060355016	0	0	6	6	1	8.47199262672357	6.70686233660275	2	2	-0.156447738487345
18	13	1	1	1298.30636385122	0	0	0	0	12	1	498.617984426744	0	0	6	6	0	8.60992770262883	6.72383244082121	0	2	0.250022579856303
18	14	2	1	1030.79486641582	0	0	0	0	12	1	422.988116061988	1	2	6	5	0	9.49268400151448	6.66695679242921	1	0	-2.35880177913717
18	15	2	2	1283.91264514266	0	0	0	0	11	1	437.548317384741	1	0	6	6	1	9.49597907398814	6.65544035036765	1	1	1.89756164312394
18	16	2	1	1227.07493445705	0	0	0	0	12	0.833333333333333	486.043170501308	0	2	5	6	0	10.2030970137487	6.63725803128446	2	1	0.0223160449499857
18	17	3	1	1267.60900113095	0	0	0	0	11	0.833333333333333	404.51881084854	0	2	5	6	1	9.860753330483	6.53958595561767	4	2	-0.331793210465185
18	18	1	1	1284.34099728474	0	0	0	0	11	1	470.175315018987	0	0	6	6	1	9.0319564820737	6.68710860786651	0	4	0.0893073741958382
18	19	1	2	1217.52047803966	0	0	0	0	11	1	404.036366352694	0	2	5	6	1	10.161641644537	6.58202513889283	0	0	1.29362197148185
18	20	3	1	1084.26251133915	0	0	0	0	11	1	494.559118492757	0	0	6	6	1	9.87006931615686	6.59578051396131	4	0	0.0520370213716742
18	21	2	2	1246.8446385792	0	0	0	0	12	0.5	462.007066641221	1	10	3	4	0	10.083789656242	6.54534966033442	1	4	-0.657212082396955
18	22	3	1	1438.78081139337	0	0	0	0	11	0.8	536.070838794782	2	2	5	6	1	9.63283280093389	6.5792512120101	3	1	1.80065907838653
18	23	3	3	1172.86710669032	0	0	0	0	12	0.833333333333333	468.874691036322	0	4	5	5	0	9.07160584596397	6.5366915975913	4	3	0.366200984229029
18	24	1	3	1112.76528626968	0	0	0	0	11	0.6	500.861840870306	0	10	3	4	1	8.91788939426696	6.67582322163485	0	4	1.19376897739603
18	25	1	1	1123.9299120507	0	0	0	0	11	1	411.210098667654	0	0	6	6	1	8.97860853299811	6.67203294546107	0	0	0.162599935660167
18	26	3	1	1073.06679304929	0	0	0	0	9	0.75	546.722064911895	0	4	5	5	3	7.30198489727792	6.80793494369993	4	0	-2.07122203097358
18	27	2	1	921.535788836081	0	0	0	0	10	1	507.695760421811	1	0	6	6	2	9.04173979736933	6.69332366826995	1	4	-0.437978472607188
18	28	2	1	1243.49449617239	0	0	0	0	12	1	476.762464345057	0	0	6	6	0	8.93954607973509	6.5191472879404	2	1	1.37730172658135
18	29	1	3	1165.47795676888	0	0	0	0	11	0.6	552.813376431942	0	8	4	4	1	9.81475836572842	6.86066367144829	0	2	-1.17626878727254
18	30	2	1	1219.42768652116	0	0	0	0	12	0.666666666666667	441.398179327515	0	4	4	6	0	8.88799352563425	6.74170069465205	2	0	-0.399086043186574
18	31	3	1	1092.62609446432	0	0	0	0	11	0.6	499.795074534416	2	4	4	6	1	8.91035644363236	6.82001636467413	3	2	0.878280659849728
18	32	2	1	1354.13854882518	0	0	0	0	10	1	531.937487855637	0	0	6	6	2	8.66507838557987	6.6631326959908	2	3	1.45185749417481
18	33	1	2	1328.71634726416	0	0	0	0	10	0.833333333333333	451.47397112126	0	2	5	6	2	8.04175057893123	6.64248680136726	0	2	0.278992298970834
18	34	2	1	1191.56879821367	0	0	0	0	10	0.833333333333333	534.026468923814	1	2	5	6	2	8.62989484912783	6.81234509417748	1	0	2.91119799244072
18	35	1	3	1447.01096841072	0	0	0	0	8	0.75	689.887247311683	0	6	4	5	4	8.1910806715939	6.66949808985788	0	1	-0.580569164193663
18	36	2	1	1185.17521232752	0	0	0	0	10	1	620.273540237096	0	0	6	6	2	8.75835231156587	6.67329796776765	2	0	0.751023995218608
18	37	2	1	1187.70668594607	0	0	0	0	10	0.5	551.991991032872	1	4	4	6	2	7.79064726244136	6.76734312526539	1	2	-0.591270661302064
18	38	1	2	1284.14719737248	0	0	0	0	10	0.25	557.298483043258	0	14	2	3	2	7.7197633646093	6.64768837356333	0	1	0.797213978341754
18	39	1	3	1267.59994505937	0	0	0	0	12	0.5	581.32091079987	0	6	3	6	0	7.89445277815464	6.71538338633468	0	0	-0.692682802887629
18	40	1	2	1191.40397772753	0	0	0	0	9	1	481.843191338819	0	2	5	6	3	8.12851008290078	6.68210859744981	0	0	1.77318349456811
18	41	3	3	1358.39218521505	0	0	0	0	12	0.5	535.078751003052	0	6	3	6	0	6.92183699996659	6.72743172485086	4	0	-0.135572638849584
18	42	1	1	1239.96534543585	0	0	0	0	12	1	491.560901044468	0	2	6	5	0	8.48839356772259	6.69332366826995	0	4	-0.0203172841716189
18	43	3	2	1327.16172180062	0	0	0	0	12	0.833333333333333	439.692517506182	0	2	5	6	0	6.90256844973131	6.74993119378857	4	0	-2.46963034559214
18	44	1	1	1724.40294080843	0	0	0	0	12	0.666666666666667	498.424603503424	0	4	4	6	0	6.4432868879382	6.75110146893676	0	4	-0.647346312784779
18	45	2	3	1251.32588421275	0	0	0	0	12	0.666666666666667	476.816163380669	1	10	4	3	0	5.62676680556315	6.6052979209482	1	0	0.727300253957914
18	46	2	1	1368.02361823175	0	0	0	0	12	1	512.294967682319	1	2	6	5	0	6.76919087366769	6.62007320653036	1	1	-0.409999215425948
18	47	3	2	1210.43742330585	0	0	0	0	11	0.6	448.088022926932	0	8	3	5	1	6.99699649834662	6.80793494369993	4	1	-0.866801593710465
18	48	2	3	1089.87123776933	0	0	0	0	12	0.5	507.494873552979	1	8	3	5	0	7.54219087410526	6.7286286130847	1	4	0.120025078708768
18	49	2	3	1067.03756307252	0	0	0	0	12	0.666666666666667	438.689089532739	1	6	4	5	0	7.41209701265148	6.5875500148248	1	1	-1.27019109779213
18	50	2	3	1046.4522088505	0	0	0	0	12	0.5	479.703632151867	1	8	3	5	0	6.16761782714516	6.72142570079064	1	1	-0.464550197115509
18	51	3	3	1228.54231977271	0	0	0	0	12	0.666666666666667	444.032518599868	2	4	4	6	0	7.40284943551831	6.62804137617953	3	1	0.0517658018096118
18	52	3	1	1119.4320636223	0	0	0	0	11	1	566.703657223092	0	2	6	5	1	7.64899088015125	6.74523634948436	4	3	0.0687821993015586
18	53	2	3	1285.91614984089	0	0	0	0	11	0.5	501.909481766843	0	8	3	5	1	8.11609298174008	6.75925527066369	2	4	-1.55394979629065
18	54	3	1	1209.78900864702	0	0	0	0	12	1	432.552508340746	0	0	6	6	0	7.18874044711491	6.76272950693188	4	2	-0.679328229177185
18	55	2	3	1248.05241653667	0	0	0	0	10	0.8	484.554472370485	1	4	4	6	2	8.31985384405884	6.67456139181443	1	4	0.28921438904914
18	56	2	2	1016.14335156137	0	0	0	0	11	0.8	448.564941908983	1	2	5	6	1	11.0136805718123	6.69332366826995	1	1	-0.720258980065889
18	57	1	3	1067.81185711407	0	0	0	0	12	0.666666666666667	466.91549444002	0	4	4	6	0	9.42903019201169	6.67203294546107	0	1	0.178588265963018
18	58	1	1	1265.42014885126	0	0	0	0	12	1	472.999765980608	0	0	6	6	0	10.2276111172271	6.78671695060508	0	0	-0.772257668025527
18	59	1	2	1052.36220056486	0	0	0	0	12	0.666666666666667	500.587818957643	0	4	4	6	0	8.52643889211424	6.67834211465433	0	0	-0.685778043856065
18	60	1	1	1278.66918022937	0	0	0	0	12	1	490.228891854524	0	0	6	6	0	9.03345634871525	6.76388490856244	0	0	0.0335663777404153
18	61	3	2	999.368791874986	0	0	0	0	12	0.666666666666667	468.695926643932	0	4	4	6	0	9.90707028702763	6.57088296233958	4	0	-2.00299251203432
18	62	2	3	1033.5823249643	0	0	0	0	12	0.666666666666667	502.161247251343	0	6	4	5	0	9.05471673287684	6.79122146272619	2	4	-0.217350573338433
18	63	2	2	1221.16796143291	0	0	0	0	11	1	442.491792085933	1	0	6	6	1	8.64640047804735	6.80239476332431	1	2	-1.56813502110045
18	64	1	2	1051.28120759673	0	0	0	0	12	0.5	502.155903251157	0	10	3	4	0	8.05277067748175	6.63068338564237	0	1	1.25690283338183
18	65	3	2	1111.57712979912	0	0	0	0	11	0.4	451.364914244937	2	8	3	5	1	7.9433069469352	6.74993119378857	3	0	-2.25927340644894
18	66	3	2	1201.01427991358	0	0	0	0	10	1	543.32556576513	2	0	6	6	2	8.44659038209643	6.63987583382654	3	3	-1.90675983046687
18	67	1	1	976.317469612695	0	0	0	0	11	1	492.951918295857	0	0	6	6	1	10.3600361999619	6.53524127101366	0	3	1.0435636423246
18	68	1	1	1157.93757046777	0	0	0	0	12	1	521.966283869201	0	0	6	6	0	9.92252021819992	6.70808408385307	0	0	-0.348572111028544
18	69	1	2	1145.26782574285	0	0	0	0	12	0.833333333333333	502.678068496153	0	2	5	6	0	9.53199501164839	6.59714570188665	0	0	-0.0885014995727668
18	70	3	2	1227.8926976378	0	0	0	0	12	1	392.594497957694	0	4	6	4	0	8.55422786683904	6.73221070646721	4	0	1.00405138317684
18	71	1	2	1447.84865494694	0	0	0	0	12	0.666666666666667	448.263845445466	0	4	4	6	0	8.98694300427363	6.7900972355139	0	4	-1.50686602878089
18	72	3	3	1105.26293546536	0	0	0	0	12	0.666666666666667	473.627202909178	0	4	4	6	0	8.51359345842597	6.67329796776765	4	0	0.596695394232016
18	73	3	3	1000.75588003165	0	0	0	0	12	1	471.098210226585	0	0	6	6	0	9.02626610821336	6.77992190747225	4	4	-0.579657497685913
18	74	2	2	1085.91101806815	0	0	0	0	11	0.4	520.858773772639	1	12	2	4	1	9.05479477439086	6.76503897678054	1	4	0.317991233062729
18	75	3	2	1142.88879598007	0	0	0	0	8	1	417.574703566503	2	6	5	4	4	8.43514921496141	6.75227037614174	3	1	-0.045006262861516
18	76	3	3	1293.94254526869	0	0	0	0	12	0.5	483.026856736447	2	8	3	5	0	8.53976417613406	6.71052310945243	3	3	1.27371082467533
18	77	3	2	1125.71456170826	0	0	0	0	12	0.5	447.575650425599	0	6	3	6	0	10.0361859689377	6.5694814204143	4	3	1.01673275784316
18	78	2	2	1275.02199870469	0	0	0	0	9	0.5	401.298113623944	0	4	4	6	3	8.16281979610012	6.78105762593618	2	4	-1.39023277283945
18	79	1	3	1069.72963101089	0	0	0	0	12	0.5	514.46183384466	0	8	3	5	0	8.19081590312994	6.68336094576627	0	2	1.21149284898135
18	80	3	1	1156.90849897146	0	0	0	0	12	1	451.63286941486	0	0	6	6	0	8.49112580368903	6.73459165997295	4	0	1.21020137997873
18	81	1	1	1003.13309857938	0	0	0	0	11	1	537.22576911591	0	0	6	6	1	8.68344896322161	6.76503897678054	0	4	-0.574620608433431
18	82	1	2	1055.07419185869	0	0	0	0	11	0.6	525.648397545154	0	6	3	6	1	9.640753331948	6.71052310945243	0	0	-0.982535037759862
18	83	1	3	1133.39531710608	0	0	0	0	12	0.5	471.110712642439	0	8	3	5	0	8.91536628248252	6.81014245011514	0	0	-0.197948202896473
18	84	3	3	1172.00376128767	0	0	0	0	12	0.666666666666667	522.670322860078	0	4	4	6	0	8.78876754174072	6.7093043402583	4	0	0.329662581688795
18	85	2	2	1385.82453259278	0	0	0	0	11	0.833333333333333	447.716492677085	0	2	5	6	1	8.37992457853978	6.7719355558396	2	4	1.41614781023567
18	86	3	3	1109.94220717566	0	0	0	0	12	0.5	524.911330853871	2	8	3	5	0	9.22128514168881	6.76041469108343	3	2	-0.94526113825737
18	87	1	3	1126.61443326306	0	0	0	0	12	0.666666666666667	412.358714311785	0	4	4	6	0	7.96923013218505	6.74051935960622	0	3	1.87347857520548
18	88	3	2	1334.07089997763	0	0	0	0	10	0.6	446.396816981282	2	6	3	6	2	9.37099455121209	6.69084227741856	3	0	-0.427226030484441
18	89	2	2	1122.07945494538	0	0	0	0	9	1	407.183798619073	0	4	4	6	3	9.73908829474774	6.69208374250663	2	3	1.35863846884165
18	90	3	3	1264.07471862058	0	0	0	0	12	0.666666666666667	452.795372204187	2	6	4	5	0	8.06895258281582	6.66568371778241	3	2	-1.2331224016445
18	91	3	3	1038.88193751573	0	0	0	0	12	0.666666666666667	373.257892384437	2	8	4	4	0	8.35820913739277	6.74170069465205	3	3	-0.0423095467401666
18	92	3	1	1190.84159574049	0	0	0	0	12	1	558.179615103429	2	0	6	6	0	8.45623118358998	6.72982407048948	3	3	-2.33346757060221
18	93	3	2	1461.53056650201	0	0	0	0	10	0.8	450.485270518716	2	2	5	6	2	9.23023471534818	6.75576892198426	3	3	2.61731482691654
18	94	1	1	1112.62340782923	0	0	0	0	11	1	436.483144341604	0	2	6	5	1	8.70802845238958	6.9555926083963	0	3	0.260519795960408
18	95	3	1	1085.54786963487	0	0	0	0	12	0.833333333333333	454.049709130103	2	2	5	6	0	7.36952795258864	6.86171134048073	3	0	0.86792802769499
18	96	3	2	1055.52337296376	0	0	0	0	12	0.666666666666667	515.740997092335	0	8	4	4	0	8.65380598885938	6.73696695800186	4	3	0.263418000403114
18	97	1	3	1012.05483752619	0	0	0	0	11	0.4	453.039293709872	0	10	3	4	1	8.66727811165268	6.65672652417839	0	4	0.410616968904444
18	98	1	3	1100.46231240722	0	0	0	0	12	0.666666666666667	442.346297310133	0	6	4	5	0	9.36268593583827	6.72262979485545	0	0	-0.113682131310631
18	99	1	3	1029.51192307137	0	0	0	0	12	0.666666666666667	490.974854078717	0	6	4	5	0	8.94129060122316	6.71780469502369	0	0	-0.736332704256913
18	100	2	1	887.432136070856	0	0	0	0	12	0.666666666666667	442.574787371443	1	4	4	6	0	10.2904291602289	6.72743172485086	1	0	0.228037729348972
18	101	3	1	1146.78562318568	0	0	0	0	12	0.833333333333333	518.702875407212	2	2	5	6	0	10.4394546972644	6.72503364216684	3	1	-0.849113010988985
18	102	1	2	1145.38495092347	0	0	0	0	12	0.666666666666667	459.987423466842	0	8	4	4	0	8.00164975050251	6.81014245011514	0	3	-0.721928914054489
18	103	1	2	1132.72667722231	0	0	0	0	11	0.4	421.445419491796	0	10	2	5	1	10.1280784153646	6.75460409948796	0	0	-0.0324679457687399
18	104	3	3	1217.84227041735	0	0	0	0	12	0.333333333333333	363.906326785935	0	14	2	3	0	7.85177364724528	6.8330317327862	4	0	0.425073410996347
18	105	1	1	1099.66115202315	0	0	0	0	12	1	428.118771577331	0	0	6	6	0	9.2521626785175	6.74875954749168	0	4	0.820934423957188
18	106	2	3	951.042278265959	0	0	0	0	12	0.666666666666667	424.078259296372	0	4	4	6	0	9.62318553711772	6.71538338633468	2	0	-0.296009365037435
18	107	1	3	948.806636288282	0	0	0	0	12	0.666666666666667	443.520781895401	0	10	4	3	0	8.79372983880307	6.81563999007433	0	2	-1.22078273262241
18	108	2	3	1059.02958165461	0	0	0	0	11	0.5	505.353032042506	0	8	3	5	1	9.5356751329369	6.73815249459596	2	0	1.56233058055041
19	1	3	3	1334.2793545803	0	0	0	0	12	0.833333333333333	430.468163113664	2	2	5	6	0	10.29175629815	6.55250788703459	3	2	-0.551826754825703
19	2	3	3	1069.15131570622	0	0	0	0	11	0.666666666666667	439.727385181258	2	4	4	6	1	10.2008115901159	6.42971947803914	3	3	-1.69068876536953
19	3	2	2	1061.40625726312	0	0	0	0	12	0.333333333333333	464.0790930718	0	10	2	5	0	9.42725220264063	6.44413125670044	2	3	0.533585913769235
19	4	2	2	1217.80312977853	0	0	0	0	11	0.4	408.048654852446	0	10	2	5	1	9.2140052302031	6.54391184556479	2	2	0.50560385695514
19	5	1	3	972.932744348782	0	0	0	0	12	0.166666666666667	506.100784903915	0	16	1	3	0	8.28537528561615	6.97728134163075	0	2	1.71194471659116
19	6	1	2	1278.00557953333	0	0	0	0	12	0.666666666666667	520.160205112786	0	4	4	6	0	6.68837660427379	6.84694313958538	0	0	1.79741611188817
19	7	2	1	1279.14237468849	0	0	0	0	11	0.8	413.564875916162	0	4	4	6	1	7.02176852258049	6.81014245011514	2	0	-0.0261207309050741
19	8	2	1	608.228573705674	0	0	0	0	11	0.666666666666667	546.164254075405	1	6	4	5	1	9.21406808338742	6.56244409369372	1	2	-0.498493126681605
19	9	1	2	696.175949085045	0	0	0	0	12	0.666666666666667	371.977698864402	0	6	4	5	0	6.38229168930678	6.49526555593701	0	1	-1.46920315457748
19	10	1	3	947.77322778009	0	0	0	0	12	0.333333333333333	463.361988554722	0	10	2	5	0	6.27353562381567	6.48463523563525	0	0	0.474661866104833
19	11	2	3	468.751716814495	0	0	0	0	12	0.333333333333333	442.814263623601	0	10	2	5	0	9.18550882395348	6.61873898351722	2	0	-0.107584388887318
19	12	3	2	735.82733995363	0	0	0	0	11	0.5	416.05200152708	0	8	3	5	1	7.31169831461192	6.61338421837956	4	2	0.479140920749898
19	13	3	2	674.360711200279	0	0	0	0	12	0.333333333333333	452.560062010325	2	14	2	3	0	6.5799931919917	6.70196036600254	3	4	-0.219628146740417
19	14	3	2	844.810255425728	0	0	0	0	12	0.5	554.872561688392	0	6	3	6	0	8.10738762243426	6.66695679242921	4	3	-0.99837876750411
19	15	1	1	819.353409268842	0	0	0	0	12	0.833333333333333	493.109280339572	0	2	5	6	0	6.13474897273271	6.7093043402583	0	4	0.15058577563071
19	16	2	2	845.78676427509	0	0	0	0	10	0.2	508.549108696251	0	16	1	3	2	8.45853443387335	6.72623340235875	2	0	-0.390624216069795
19	17	1	3	812.900602567879	0	0	0	0	12	0.5	462.145783584853	0	8	3	5	0	6.72535825547345	6.83195356556585	0	2	-0.488244493704026
19	18	1	1	1192.66202651397	0	0	0	0	11	0.833333333333333	422.798822571287	0	2	5	6	1	7.10272046446232	6.91373735065968	0	0	1.60367835510061
19	19	2	1	953.49735059699	0	0	0	0	12	0.833333333333333	447.338354699047	0	8	5	3	0	6.80104158038997	6.5510803350434	2	0	1.45657350758555
19	20	1	3	1166.0544997585	0	0	0	0	9	0.8	456.709036948864	0	6	4	5	3	6.061970535138	6.41673228251233	0	2	0.072799013147639
19	21	3	1	873.819661907874	0	0	0	0	11	0.666666666666667	422.186678992235	0	4	4	6	1	6.80426076485814	6.63463335786169	4	0	-0.636671285070605
19	22	1	2	1582.71286534546	0	0	0	0	12	0.333333333333333	408.385830156024	0	12	2	4	0	5.93126361024364	6.77422388635761	0	4	1.12281624396662
19	23	1	2	1337.65230972267	0	0	0	0	12	0.5	442.308138255921	0	8	3	5	0	6.16216089532252	6.65929391968364	0	0	0.167971144104995
19	24	2	3	905.06432280381	0	0	0	0	12	0.5	399.739658512056	0	10	3	4	0	6.36601604158901	6.4723462945009	2	0	0.522033974854262
19	25	3	1	1091.61645267977	0	0	0	0	12	0.5	432.38763373368	0	6	3	6	0	6.12652136983417	6.59304453414244	4	2	1.12907499657039
19	26	1	1	1522.10502103662	0	0	0	0	12	0.833333333333333	503.129594025358	0	2	5	6	0	6.42774560346397	6.78445706263764	0	4	-0.465479980049704
19	27	1	1	1313.66762234666	0	0	0	0	11	0.8	464.306305611947	0	2	5	6	1	6.24629754128858	6.73101810048208	0	0	-0.670220471463791
19	28	3	1	976.983671323069	0	0	0	0	11	0.6	497.966312344431	2	6	4	5	1	5.9968502561429	6.79570577517351	3	0	-1.25324501918703
19	29	2	1	753.032309009541	0	0	0	0	8	0.6	296.522009723883	1	8	3	5	4	6.05755087528241	6.57088296233958	1	3	0.127740898352273
19	30	1	2	1354.38607930064	0	0	0	0	12	0.5	555.139700469246	0	6	3	6	0	6.04870259594023	6.7945865808765	0	1	1.19737402385802
19	31	1	1	1394.0217735817	0	0	0	0	11	0.833333333333333	495.484791482449	0	2	5	6	1	5.98714538798411	6.81234509417748	0	0	-1.69625855951421
19	32	1	2	1383.51230461467	0	0	0	0	12	0.666666666666667	474.301007746079	0	4	4	6	0	4.63671857594655	6.82001636467413	0	0	1.20434206577404
19	33	3	2	645.122798629018	0	0	0	0	12	0.333333333333333	525.857888671948	0	10	2	5	0	5.4765771883388	6.80350525760834	4	0	1.8928747773702
19	34	2	2	1025.1815521633	0	0	0	0	9	1	525.750441007025	1	0	6	6	3	5.3887484560054	6.61338421837956	1	4	1.46967040110168
19	35	2	3	851.855004585559	0	0	0	0	10	0.5	490.116654460566	0	12	2	4	2	6.0405639809012	6.74051935960622	2	1	-1.31059769987002
19	36	1	1	1362.09249998956	0	0	0	0	10	0.8	463.143770052708	0	2	5	6	2	6.29494534654856	6.93049476595163	0	2	-1.82268701770869
19	37	2	2	639.653141642157	0	0	0	0	11	0.5	505.731418186878	0	6	3	6	1	4.96010625323401	6.7286286130847	2	0	-0.0647929870144015
19	38	1	3	1386.35912222344	0	0	0	0	12	0.666666666666667	491.67096463391	0	4	4	6	0	7.0351438347793	6.65286302935335	0	2	-0.299249888546363
19	39	1	3	1368.9383250894	0	0	0	0	10	0	512.593627285591	0	14	0	5	2	4.86572476483328	6.80903930604298	0	0	2.35296036004108
19	40	2	1	1038.16112063942	0	0	0	0	12	0.666666666666667	456.655512377062	1	6	4	5	0	4.8570676182529	6.60258789218934	1	0	2.20202412799453
19	41	2	1	1077.28697768835	0	0	0	0	11	0.666666666666667	393.388405252075	0	4	4	6	1	8.4725320496828	6.62273632394984	2	1	2.15821623039204
19	42	1	3	1244.9328699222	0	0	0	0	12	0.333333333333333	518.287087181687	0	8	2	6	0	6.29742737154572	6.70563909486	0	2	-0.153323549014781
19	43	1	1	1081.23527313001	0	0	0	0	10	1	550.165334158652	0	2	5	6	2	5.51283569255552	6.77764659363512	0	0	NaN
19	44	3	2	780.749161893254	0	0	0	0	10	0.4	513.96620773002	2	10	2	5	2	6.18905851778743	6.7202201551353	3	0	-1.19381117681624
19	45	2	1	872.651171720463	0	0	0	0	11	0.8	483.971666508315	1	6	4	5	1	6.02112511881245	6.73696695800186	1	3	-0.920030053749632
19	46	2	1	861.097879692352	0	0	0	0	10	1	456.825677932863	1	2	5	6	2	5.79529034279323	6.79682371827486	1	1	-1.15486353510377
19	47	1	2	1214.30520565264	0	0	0	0	11	0.6	568.259626550428	0	6	3	6	1	10.4015085774614	6.68336094576627	0	1	-0.182276218509932
19	48	1	2	1463.6310070382	0	0	0	0	9	0.75	456.216325087263	0	4	4	6	3	7.54566669215376	6.71174039505618	0	0	0.887235001391915
19	49	1	1	1297.2118634807	0	0	0	0	12	1	479.578998215424	0	0	6	6	0	6.30169575627515	6.75693238924755	0	0	1.28080193314079
19	50	2	3	1155.76508487356	0	0	0	0	9	0.6	360.896131002288	1	6	3	6	3	8.74184810005437	6.71417052990947	1	0	2.01294537939415
19	51	3	2	969.559185491562	0	0	0	0	11	0.666666666666667	580.469148256823	2	4	4	6	1	6.70714531165646	6.6052979209482	3	1	-1.05826497629834
19	52	2	3	1007.71577826981	0	0	0	0	12	0.333333333333333	516.379618753609	0	8	2	6	0	6.00266788163822	6.78332520060396	2	3	0.800818176795784
19	53	3	1	1002.53560257624	0	0	0	0	7	0.8	346.281296626598	0	4	4	6	5	6.69961285800484	6.7428806357919	4	2	1.4185610636901
19	54	3	3	974.599299328474	0	0	0	0	11	0.4	508.59275519343	2	8	3	5	1	5.12074701707874	6.79122146272619	3	4	-0.841630391067427
19	55	3	1	990.079153060833	0	0	0	0	4	1	358.668508913073	0	6	3	6	8	6.93678749956688	6.77650699237218	4	3	-0.717985836002803
19	56	3	3	1123.97617499482	0	0	0	0	12	0.5	413.243960875133	0	6	3	6	0	10.2934127475587	6.79794041297493	4	4	2.03089238095201
19	57	2	1	843.938189254004	0	0	0	0	11	0.6	428.40356647794	0	8	3	5	1	8.14652854724729	6.60394382460047	2	4	-1.01292340169424
[truncated: 159 more rows]
