# Supplementary material for: Motivational intensity and visual word search: Layout matters
Source: PLoS One. 2019 Jul 23;14(7):e0218926. doi: 10.1371/journal.pone.0218926 (PMC6650057; doi:10.1371/journal.pone.0218926)
Supplement: S1 File — For each study, one table contains trial-level data while the other contains word-level data. These tables were used to compute our statistics, as outlined in the “Statistical analysis” section. The ‘README’ file contained within the zip file explains the contents of the table files, which are in csv format. (ZIP) [file pone.0218926.s001.zip › README.txt]

# Motivational Intensity and Visual Word Search: Layout Matters

The .csv files contain averaged data for all three studies, encoded in UTF-8.

The files ending with _trials contain trial-level data, while the files ending with _eye contain eye tracking word-level data.

## Trial-level data:

Each row represents an individual trial, in chronologial order.

The columns represent variable names, as follows:

partNumbers - Participant number
trialNumbers - Number of trial
cue - Motivational cue: 1) neutral, 2) approach, 3) withdrawal
cond - Study 1: 1) random, 2) clusters, 3) clusters + outlier, 4) list, 5) colours - Study 2: diversity (1, 2 or 3 target categories)
RT - Flanker task reaction time
out_hit - Whether the outlier in Study 1, condition 3, was correctly reported as seen
out_seen - Whether the outlier in Study 1, condition 3, was reported seen (even if it was not actually shown)
reject_all_EEG - Flag indicating that we should reject all EEG data because of bad impedance
reject_all_EYE - Flag indicating that we should reject all eye tracking data because of bad calibration
reject_all_ECG_EDA - Flag indicating that we should reject all sensor data because of sensor misplacement
EYE_rejected - Indicates that we should reject the eye tracking data for this trial because of less than 80% tracking rate
EYE_words_seen - Number of words that were seen according to eye tracking
EYE_seen_hitrate - Number of words that were seen according to eye tracking and correctly reported as seen by participant
EYE_radius - Average distance of eyes from centre of screen
reward - 0) No reward, 1) Positive reward, 3) Negative reward
errors - Total number of errors for trial (misses + false alarms)
hits - Correct words seen by participant
crs - Correct number of words reported as not present by participant
EYE_words_missed - Number of words not seen according to eye tracking
EDA_iscr_log - Log transform of ISCR data
ECG_ibi_log - Log transform of ECG data
deepreward - More structured coding of rewards according to expectation (cue): 0) No gain but no gain was possible, 1) Gain, 2) Nongain, 3) Loss, 4) Nonloss
prevdeepreward - Value of deepreward for the preceding trial
EEG_faa - EEG Asymmetry

## Eye-level data

partNumbers - Participant number
trialNumbers - Number of trial
wordNo - Word number chronologically ordered depending on when the first fixation hit
word - Word as displayed
wordLen - Length of word
avgdistance - Average distance of eye from screen
target - Whether the words was a target
remembered - Whether the word was reported as seen
gazes - Number of times the word was fixated (i.e. 2 means the words was looked at another time after reading another word)
gazeduration - Total gaze duration
x - Horizontal position of word on screen (Studies 2 and 3 only)
y - Vertical position of word on screen (Studies 2 and 3 only)
reward - 0) No reward, 1) Positive reward, 3) Negative reward
cue - Motivational cue: 1) neutral, 2) approach, 3) withdrawal
cond - Study 1: 1) random, 2) clusters, 3) clusters + outlier, 4) list, 5) colours - Study 2: diversity (1, 2 or 3 target categories)
                       
