# Supplementary material for: Motivational intensity and visual word search: Layout matters
Source: PLoS One. 2019 Jul 23;14(7):e0218926. doi: 10.1371/journal.pone.0218926 (PMC6650057; doi:10.1371/journal.pone.0218926)
Supplement: S1 File — For each study, one table contains trial-level data while the other contains word-level data. These tables were used to compute our statistics, as outlined in the “Statistical analysis” section. The ‘README’ file contained within the zip file explains the contents of the table files, which are in csv format. (ZIP) [file pone.0218926.s001.zip › study2_trials.csv]

partNumbers	trialNumbers	cue	cond	RT	reject_all_EEG	reject_all_EYE	reject_all_ECG_EDA	EYE_rejected	EYE_words_seen	EYE_seen_hitrate	EYE_radius	reward	errors	hits	crs	EYE_words_missed	EDA_iscr_log	ECG_ibi_log	deepreward	prevdeepreward	EEG_faa
1	1	3	2	1202.31939896985	0	0	0	0	12	0.666666666666667	243.858399057041	2	6	4	5	0	8.86322049757264	6.06378520868761	3	<undefined>	-0.267846839263785
1	2	2	3	1005.74552174385	0	0	0	0	8	1	304.243637441395	0	10	2	5	4	9.39122934386543	5.96100533962327	2	3	1.89202847644631
1	3	3	1	1061.44635374858	0	0	0	0	12	0.833333333333333	280.99454736836	2	2	5	6	0	7.77573418441356	6.09582456243222	3	2	-0.577351308781234
1	4	1	3	975.768230349786	0	0	0	0	12	0.666666666666667	290.710793067094	0	4	4	6	0	9.21460616288268	6.06145691892802	0	3	0.863198253887555
1	5	3	1	917.529395464044	0	0	0	0	11	0.833333333333333	267.373796488633	0	2	5	6	1	9.60436812162742	6.05208916892442	4	0	2.51042216259467
1	6	3	3	1139.95238527878	0	0	0	0	9	0.8	179.872975353252	0	4	4	6	3	8.13822485058767	6.02344759296103	4	4	0.222900598175272
1	7	3	3	1284.17240670478	0	0	0	0	12	0.333333333333333	336.447357157411	2	8	2	6	0	7.75966831011976	6.0330862217988	3	4	-0.798538424800737
1	8	2	3	948.747615717366	0	0	0	0	9	0.6	281.977826214115	0	6	3	6	3	7.94563568096656	6.06378520868761	2	3	-0.468391850848752
1	9	1	1	1047.99415365778	0	0	0	0	12	0.666666666666667	272.550944417919	0	6	4	5	0	8.89466350080502	5.96357934361845	0	2	-0.103469154638443
1	10	3	3	938.476974898549	0	0	0	0	12	0.5	261.040682607041	0	6	3	6	0	8.52776910006965	5.96357934361845	4	0	0.554215214595468
1	11	1	1	960.158063728159	0	0	0	0	12	0.833333333333333	279.186760945558	0	2	5	6	0	7.57377273960201	5.9427993751267	0	4	0.907144296929155
1	12	3	1	1028.79431883412	0	0	0	0	12	0.833333333333333	211.063062936838	0	2	5	6	0	7.88003139538643	6.04737217904628	4	0	-1.09798496932197
1	13	3	2	1104.33461793036	0	0	0	0	12	1	248.728378677959	0	0	6	6	0	10.4903295439442	6.13122648948314	4	4	-0.245334979379683
1	14	1	3	1395.42495398928	0	0	0	0	11	0.6	282.076091375904	0	8	3	5	1	8.20981768883105	6.10255859461357	0	4	-1.08620931416965
1	15	1	3	1230.37326572558	0	0	0	0	12	0.5	355.732462261521	0	6	3	6	0	8.87587687819824	6.06145691892802	0	0	-0.483185710026283
1	16	3	2	1125.2299763255	0	0	0	0	12	0.833333333333333	268.606197212691	0	2	5	6	0	8.39586868707782	6.00635315960173	4	0	-1.83490445338483
1	17	3	2	927.584511299756	0	0	0	0	12	0.833333333333333	278.929545610477	0	2	5	6	0	9.08396046693191	6.07534603108868	4	4	-0.252656199497599
1	18	1	3	1151.27197471884	0	0	0	0	8	0.25	284.066643482675	0	10	2	5	4	7.76061427284159	6.10924758276437	0	4	-1.36824560588074
1	19	2	2	1027.41000850983	0	0	0	0	12	0.833333333333333	262.27474557923	0	2	5	6	0	6.79704028438278	6.01859321449623	2	0	-0.725998371357563
1	20	2	3	986.112222108204	0	0	0	0	12	0.5	320.95216445586	1	6	3	6	0	7.04046124253282	6.04263283368238	1	2	-0.24962619152863
1	21	3	1	1018.49862399104	0	0	0	0	12	0.833333333333333	238.161124621307	0	2	5	6	0	7.72987354298723	5.99645208861902	4	1	0.0688936856506423
1	22	2	1	922.352144277284	0	0	0	0	12	0.833333333333333	293.452738866059	0	2	5	6	0	8.16452194074068	6.00881318544259	2	4	-2.33771665180271
1	23	2	3	1456.16405979035	0	0	0	0	12	0.5	282.174566658424	0	6	3	6	0	8.36005818008577	6.01615715969835	2	2	0.193109435267893
1	24	3	1	1145.52192513929	0	0	0	0	12	0.666666666666667	305.151316833763	2	4	4	6	0	7.67311035586133	6.05208916892442	3	2	-0.0547163946490742
1	25	1	1	964.024835480814	0	0	0	0	10	0.8	229.213992488782	0	4	4	6	2	8.99145920814322	6.12468339089421	0	3	-1.47095273482543
1	26	3	1	1026.67529169048	0	0	0	0	12	0.5	260.168341846808	2	10	3	4	0	8.16262150283445	5.96357934361845	3	0	NaN
1	27	3	1	937.127076125762	0	0	0	0	12	0.666666666666667	261.134284248866	2	4	4	6	0	8.25706953989972	6.0282785202307	3	3	0.771056755099406
1	28	3	1	1000.40146810534	0	0	0	0	12	0.833333333333333	275.008238262226	0	2	5	6	0	7.13407629633137	6.10924758276437	4	3	0.108049139648303
1	29	1	3	932.297384631966	0	0	0	0	10	0.5	217.671297509973	0	6	3	6	2	6.1583750949528	6.06145691892802	0	4	0.659033658810255
1	30	2	1	948.237177696683	0	0	0	0	12	0.833333333333333	272.778156925763	1	2	5	6	0	6.9170320020758	5.93224518744801	1	0	-1.87766113902461
1	31	3	2	1035.43031494701	0	0	0	0	10	0.333333333333333	221.177347790652	2	8	2	6	2	7.73103138760414	6.33327962813969	3	1	1.88719377344846
1	32	3	2	1125.0787466106	0	0	0	0	8	0.75	203.131467241864	2	6	3	6	4	6.74379329936724	5.97380961186926	3	3	-0.845371455464767
1	33	2	2	948.800742324238	0	0	0	0	8	1	170.153131140275	0	4	4	6	4	6.58221034061637	6.04737217904628	2	3	0.109295342504286
1	34	1	1	1003.34184465919	0	0	0	0	11	0.833333333333333	261.121219910275	0	2	5	6	1	4.61231493523391	6.09356977004514	0	2	-1.05638384781503
1	35	1	3	1058.60498587208	0	0	0	0	11	0.333333333333333	180.864996977334	0	8	2	6	1	6.96479478248647	6.05443934626937	0	0	1.5695330477838
1	36	1	2	997.701670559763	0	0	0	0	12	0.833333333333333	324.587582958911	0	2	5	6	0	7.01798577735225	6.09582456243222	0	0	-0.694753293861776
1	37	3	2	1050.35858950032	0	0	0	0	9	0.8	251.151163593953	2	4	4	6	3	7.37142296046701	6.12905021006055	3	0	-0.428775314999507
1	38	3	2	908.065614980842	0	0	0	0	12	0.666666666666667	279.361792492052	0	4	4	6	0	4.98810993275981	6.07993319509559	4	3	-0.221030399433409
1	39	2	1	958.575434196973	0	0	0	0	12	0.833333333333333	230.289714921534	0	2	5	6	0	6.40501213814778	6.06145691892802	2	4	-0.853754031567457
1	40	3	3	970.138923057675	0	0	0	0	12	0.333333333333333	272.15086619513	2	8	2	6	0	7.45308472175489	6.11368217983223	3	2	-1.44568793950471
1	41	2	2	889.473717574219	0	0	0	0	12	0.5	209.284389641462	1	6	3	6	0	7.76980450139524	6.32076829425058	1	3	0.576644097410797
1	42	2	2	1062.19103180592	0	0	0	0	12	0.666666666666667	249.710154460248	0	4	4	6	0	6.40166755911042	5.95064255258773	2	1	-1.0047596338688
1	43	2	1	885.650111188625	0	0	0	0	12	0.833333333333333	264.101503286096	1	4	5	5	0	6.40311986787608	6.03548143252476	1	2	-0.114598649660682
1	44	2	3	976.084575142522	0	0	0	0	11	0.6	277.527875788491	1	6	3	6	1	5.4494592651473	6.0137151560428	1	1	0.619109901449586
1	45	2	1	837.153065903294	0	0	0	0	12	0.666666666666667	227.170046214374	1	4	4	6	0	7.29941565923067	6.02344759296103	1	1	1.02640743445286
1	46	1	1	1015.81663593242	0	0	0	0	11	0.8	225.819796860488	0	4	4	6	1	7.30036137047377	6.10255859461357	0	1	1.58166346330839
1	47	2	3	965.894227944773	0	0	0	0	10	0.5	229.056275401031	1	6	3	6	2	7.54706925697562	6.19847871649231	1	0	-1.94642624726809
1	48	3	1	959.783158926257	0	0	0	0	12	0.666666666666667	219.469159928175	0	4	4	6	0	7.51023771078839	6.0330862217988	4	1	1.42234171157896
1	49	2	1	1204.11845905073	0	0	0	0	9	0.8	165.803946915254	0	4	4	6	3	6.1660098225793	6.18001665365257	2	4	0.440713438532547
1	50	2	2	917.400503072713	0	0	0	0	9	0.8	213.182982728792	1	4	4	6	3	6.47298144325716	6.12029741895095	1	2	0.893240402846568
1	51	3	2	913.821399820336	0	0	0	0	10	0.6	229.522146813331	0	6	3	6	2	7.14965963137903	6.11589212548303	4	1	2.11493225623664
1	52	1	2	934.333703307857	0	0	0	0	9	0.75	257.255721232579	0	6	3	6	3	5.5897890176562	6.11809719804135	0	4	1.21834886599151
1	53	1	1	834.914202040636	0	0	0	0	12	0.666666666666667	248.24110741058	0	4	4	6	0	6.12853453616331	5.91889385427315	0	0	-0.0755218496039214
1	54	1	2	820.500893341887	0	0	0	0	10	0.8	209.585014969715	0	4	4	6	2	6.28086355146552	6.10702288774225	0	0	-0.383939887903375
1	55	1	3	901.306461734748	0	0	0	0	9	0.25	145.376160257309	0	10	1	6	3	5.75154885569989	6.11809719804135	0	0	2.18412497859498
1	56	3	2	848.930570467928	0	0	0	0	9	0.8	223.478865328738	2	4	4	6	3	7.2287389215209	6.05208916892442	3	0	-2.20161517148655
1	57	3	3	911.421345002964	0	0	0	0	10	0.25	360.332003146573	2	10	1	6	2	6.92593994434196	5.99645208861902	3	3	-0.880471992054987
1	58	2	1	1014.31128146578	0	0	0	0	8	1	144.569043970414	1	6	3	6	4	6.84700287571709	6.05443934626937	1	3	-1.20019806657066
1	59	1	2	997.977264831206	0	0	0	0	11	0.666666666666667	188.766668841958	0	4	4	6	1	6.1302938754072	6.11146733950268	0	1	0.351630643958354
1	60	2	1	870.58569970668	0	0	0	0	12	0.666666666666667	204.766162148107	0	4	4	6	0	6.77476608030373	6.13339804299665	2	0	1.81932378765225
1	61	1	2	991.94135788548	0	0	0	0	10	0.8	263.105940458123	0	4	4	6	2	6.37436704591343	6.06842558824411	0	2	-0.378146833655532
1	62	1	1	876.070418109521	0	0	0	0	12	0.5	236.635272479646	0	6	3	6	0	4.21192457886295	6.2803958389602	0	0	0.882241221788832
1	63	3	1	863.548235486633	0	0	0	0	10	0.833333333333333	167.372027468366	2	2	5	6	2	6.78231847798171	6.03787091992214	3	0	1.98487386693302
1	64	2	1	864.670836903315	0	0	0	0	12	0.5	262.864084949359	0	6	3	6	0	7.02596866907138	6.00388706710654	2	3	0.529815161911313
1	65	1	3	1207.3398632765	0	0	0	0	8	0.5	366.204048823281	0	8	2	6	4	5.56791973000848	6.09356977004514	0	2	1.62826385953201
1	66	2	2	799.326016551277	0	0	0	0	9	0.666666666666667	250.233321661806	0	4	4	6	3	4.58268032857938	6.25190388316589	2	0	-0.228896573463965
1	67	1	1	897.245294900131	0	0	0	0	12	0.833333333333333	295.406060802477	0	2	5	6	0	5.43656402518752	6.21860011969173	0	2	-1.51420143216997
1	68	1	3	939.867322336795	0	0	0	0	7	0.75	297.80964938499	0	6	3	6	5	6.12214018901432	6.10702288774225	0	0	-1.46686999189531
1	69	1	1	892.794734187191	0	0	0	0	9	0.833333333333333	210.23883456022	0	2	5	6	3	5.51601631329564	6.26909628370626	0	0	1.90246168517586
1	70	2	3	965.84110133881	0	0	0	0	7	0.75	274.318481093163	1	6	3	6	5	6.91072352562621	6.06378520868761	1	0	2.03011993820156
1	71	2	1	960.766303001947	0	0	0	0	12	0.666666666666667	280.727003110236	0	4	4	6	0	5.66194451299672	6.21860011969173	2	1	1.90491235295861
1	72	1	2	1090.6400276981	0	0	0	0	11	0.8	244.032690375979	0	4	4	6	1	6.5440152926083	6.25190388316589	0	2	0.84890046034008
1	73	3	3	843.262021931878	0	0	0	0	12	0.333333333333333	235.824843528795	0	8	2	6	0	5.43139984021673	6.07534603108868	4	0	-0.996667780838858
1	74	3	3	835.859010438071	0	0	0	0	9	0.333333333333333	211.819532309408	0	8	2	6	3	6.39683850522878	6.12249280951439	4	4	-2.25045014790424
1	75	2	2	735.775728446242	0	0	0	0	12	0.833333333333333	251.074356649603	0	2	5	6	0	7.73580557632796	6.12468339089421	2	4	0.845035684459143
1	76	1	1	817.164783942644	0	0	0	0	10	0.5	264.254201057308	0	6	3	6	2	7.1864403343433	6.06145691892802	0	2	0.565439684300798
1	77	3	2	746.487078613427	0	0	0	0	11	0.666666666666667	362.696325469034	0	4	4	6	1	7.53798631954888	6.13556489108174	4	0	-1.23421954240515
1	78	2	2	900.179332482367	0	0	0	0	9	0.5	219.185721825531	1	6	3	6	3	5.28682009853234	6.52356230614951	1	4	0.836890527834441
1	79	2	3	822.17558886623	0	0	0	0	9	0.6	397.469866858667	1	6	3	6	3	5.16263697283548	6.06145691892802	1	1	0.042286476000486
1	80	2	1	972.875547000513	0	0	0	0	10	0.8	196.789762438512	1	4	4	6	2	6.74237797709701	6.18001665365257	1	1	-0.289657239272482
1	81	1	3	1092.59092120737	0	0	0	0	9	0.5	213.441007543958	0	8	2	6	3	6.57428113148757	6.289715570909	0	1	-0.439944667544607
1	82	3	3	956.060976062872	0	0	0	0	9	0.8	235.493178545372	0	4	4	6	3	7.21829639572645	6.05208916892442	4	0	-0.58902242888316
1	83	1	2	976.897170736265	0	0	0	0	12	0.666666666666667	269.459407919032	0	4	4	6	0	6.54976512203652	6.14418563412565	0	4	-0.706838352685456
1	84	2	2	1108.389445797	0	0	0	0	12	0.666666666666667	268.935863268676	0	6	4	5	0	7.41080802301301	6.00388706710654	2	0	0.579984146634911
1	85	3	1	1024.93026378215	0	0	0	0	12	0.833333333333333	288.544966285893	0	2	5	6	0	6.24515234013318	6.11146733950268	4	2	2.56269903907735
1	86	2	1	1147.02909074185	0	0	0	0	11	0.8	259.512314851305	1	4	4	6	1	6.44731485817354	5.97126183979046	1	4	0.038589588154903
1	87	1	2	1051.78998931842	0	0	0	0	12	0.5	286.024284981995	0	6	3	6	0	7.03152966221462	6.30809844150953	0	1	0.752988105577195
1	88	3	3	916.844182982459	0	0	0	0	9	0.6	330.80754338848	2	6	3	6	3	7.52030799445381	6.06378520868761	3	0	1.21198061142693
1	89	1	2	978.670573082127	0	0	0	0	12	0.666666666666667	320.666123589436	0	4	4	6	0	6.12183586352231	6.15697898558556	0	3	1.79163439937991
1	90	1	2	1035.30927080283	0	0	0	0	7	0.5	304.222029552335	0	8	2	6	5	7.36245657033003	6.28226674689601	0	0	0.230368274164377
1	91	3	3	1022.11968518895	0	0	0	0	11	0.2	235.977857374857	0	10	1	6	1	8.23777880042712	6.25382881157547	4	0	-1.52513853270742
1	92	2	2	885.822772659594	0	0	0	0	6	1	280.766943327466	1	6	3	6	6	8.30480307650072	6.07993319509559	1	4	-0.928319178123325
1	93	2	3	772.526662160089	0	0	0	0	6	0.4	355.881002399616	1	8	2	6	6	7.3797570327172	6.16961073249146	1	1	0.70302873002082
1	94	1	2	903.989959071623	0	0	0	0	9	0.8	265.350084286417	0	4	4	6	3	5.31977158989208	6.09356977004514	0	1	-0.227058158836366
1	95	3	2	1001.85369596693	0	0	0	0	11	0.6	230.597652683167	2	6	3	6	1	5.59420697495854	6.17378610390194	3	0	-2.67533441416693
1	96	1	1	920.468262738723	0	0	0	0	12	1	282.33912527812	0	0	6	6	0	4.88041662819455	6.18826412308259	0	3	-1.48441944608464
1	97	3	3	944.551519376546	0	0	0	0	10	0.75	196.556064284113	2	6	3	6	2	5.90767451631225	6.04500531403601	3	0	-0.559773526503201
1	98	3	1	937.462437828799	0	0	0	0	11	1	234.681398748894	2	2	5	6	1	4.96622795211049	6.03787091992214	3	3	-0.119721533383086
1	99	2	3	944.428664099178	0	0	0	0	7	0.666666666666667	235.133997719981	0	8	2	6	5	5.04733277888326	6.07764224334903	2	3	-1.0112164032638
1	100	1	1	950.669531075619	0	0	0	0	12	0.833333333333333	233.331719337223	0	2	5	6	0	5.73471234366057	6.29341927884648	0	2	0.187733567796118
1	101	3	3	874.517672293223	0	0	0	0	12	0.166666666666667	283.150900003924	2	14	1	4	0	7.55118135070349	6.06378520868761	3	0	-0.831622139427957
1	102	1	2	955.824623035369	0	0	0	0	11	0.8	267.807841927299	0	4	4	6	1	6.81601476403753	6.27852142416584	0	3	0.325590730623148
1	103	2	2	931.759175886327	0	0	0	0	12	0.666666666666667	266.457329278856	1	4	4	6	0	6.35800906791903	6.18001665365257	1	0	0.293564632135273
1	104	1	3	1085.30684086509	0	0	0	0	7	0.333333333333333	289.080324596468	0	14	1	4	5	5.7918351963296	6.08221891037645	0	1	-2.16818714330963
1	105	2	3	891.429440773209	0	0	0	0	12	0.5	326.666128482125	0	6	3	6	0	5.13565939288844	6.06610809010375	2	0	-0.511056627333421
1	106	2	2	884.630442571506	0	0	0	0	10	0.666666666666667	212.723311808294	1	4	4	6	2	6.93578715567459	6.10031895202006	1	2	-1.27586400060721
1	107	1	3	841.208799334709	0	0	0	0	9	0.4	273.96822527159	0	8	3	5	3	7.00410905911008	6.18414889093748	0	1	-1.08807494998359
1	108	2	3	788.595649473791	0	0	0	0	12	0.5	244.492869287834	0	6	3	6	0	8.0931085698215	6.39526159811545	2	0	0.748858069502889
2	1	3	3	1466.93708832663	0	0	0	0	10	0.5	244.875679363711	2	6	3	6	2	8.56694764125681	6.63068338564237	3	2	0.853898822941412
2	2	2	3	1296.8210764684	0	0	0	0	12	0.333333333333333	278.102329845226	0	8	2	6	0	8.70031122455847	6.5510803350434	2	3	-0.897781764170873
2	3	3	2	1431.40545711231	0	0	0	0	11	0.4	236.521484125059	2	8	2	6	1	8.10664158499667	6.67708346124714	3	2	-1.36837258343786
2	4	2	3	1191.6726710615	0	0	0	0	10	0.5	213.23529870815	0	6	3	6	2	8.27982380901878	6.65544035036765	2	3	1.44616693623199
2	5	3	3	1150.41636342812	0	0	0	0	12	0	273.257125234196	2	12	0	6	0	8.53832229761877	6.64639051484773	3	2	-0.0672151472134042
2	6	2	1	1143.27749723725	0	0	0	0	12	0.833333333333333	245.113144993636	0	2	5	6	0	8.1971112005876	6.55961523749324	2	3	1.1160042448023
2	7	2	2	1250.53103807022	0	0	0	0	12	0.666666666666667	275.253045192524	0	4	4	6	0	8.61698885744885	6.56807791141198	2	2	-0.143603946636141
2	8	3	3	1456.25716339237	0	0	0	0	8	0.2	227.513308556295	2	10	1	6	4	8.50941566140667	6.62406522779989	3	2	0.913815405143685
2	9	1	2	1126.79713032685	0	0	0	0	12	0.666666666666667	255.78466003208	0	6	4	5	0	8.5498297766925	6.5792512120101	0	3	-0.105613585148278
2	10	2	1	959.508592448401	0	0	0	0	12	0.666666666666667	283.511200535356	0	4	4	6	0	8.11522379722901	6.63068338564237	2	0	-1.42107305963127
2	11	2	1	1243.55547532923	0	0	0	0	12	0.666666666666667	255.510606439017	0	6	4	5	0	8.81895526365439	6.60394382460047	2	2	-0.274134873052336
2	12	2	2	1283.83316967756	0	0	0	0	12	0.333333333333333	229.34389496551	0	10	2	5	0	8.4080425160579	6.59304453414244	2	2	2.90661062807035
2	13	3	1	1733.8008863062	0	0	0	0	12	0.666666666666667	256.187677983765	2	4	4	6	0	7.61456962324589	6.63987583382654	3	2	0.742408720292654
2	14	2	3	1155.08243503791	0	0	0	0	11	0.6	226.974926765895	1	10	3	4	1	8.96900630995532	6.5792512120101	1	3	-0.231526533623347
2	15	3	3	1328.30483471844	0	0	0	0	12	0.5	238.9591964191	0	6	3	6	0	8.06265897887123	6.60934924316738	4	1	-0.377266040467743
2	16	2	3	952.672184773292	0	0	0	0	12	0.333333333333333	282.029864999421	1	10	2	5	0	7.98689966948227	6.59714570188665	1	4	-1.07874332642887
2	17	3	1	1158.67873321258	0	0	0	0	12	0.166666666666667	269.967474376875	0	14	1	4	0	8.58855290815134	6.58202513889283	4	1	0.747402123183515
2	18	3	1	1178.63375080833	0	0	0	0	12	1	264.767636195682	2	6	6	3	0	8.70796898186844	6.61873898351722	3	4	-0.54133354831699
2	19	2	1	1262.61307858385	0	0	0	0	12	0.666666666666667	270.194190414374	1	6	4	5	0	8.61507020901513	6.5792512120101	1	3	-0.32092453173595
2	20	2	2	1219.20726286862	0	0	0	0	12	0.5	232.572307202235	1	8	3	5	0	7.05391548422396	6.64118216974059	1	1	NaN
2	21	1	1	1006.0395109831	0	0	0	0	12	0.666666666666667	257.399009261309	0	8	4	4	0	8.1894555000827	6.64248680136726	0	1	-0.794514623229728
2	22	2	3	1020.09688935595	0	0	0	0	12	0.333333333333333	264.265069547495	0	10	2	5	0	6.68983647346082	6.61204103483309	2	0	1.07135557218718
2	23	3	3	1177.15556781786	0	0	0	0	12	0.5	241.166662546887	0	8	3	5	0	6.11360142651992	6.63200177739563	4	2	2.84357392572037
2	24	3	2	900.666827455098	0	0	0	0	12	0.5	257.76127036466	2	8	3	5	0	8.19538937871715	6.65027904858742	3	4	1.01793308841226
2	25	1	1	1113.63143105427	0	0	0	0	12	0.333333333333333	259.075687781501	0	8	2	6	0	8.41563500803464	6.60934924316738	0	3	0.795883571588819
2	26	3	2	1092.7943937113	0	0	0	0	12	0.666666666666667	246.582226743109	0	10	4	3	0	8.28602251363681	6.62671774924902	4	0	0.165235142341422
2	27	1	1	1168.46426235315	0	0	0	0	12	0.5	242.192199512417	0	8	3	5	0	5.09778460102624	6.71417052990947	0	4	1.22752863083556
2	28	1	1	1022.69042585976	0	0	0	0	12	0.666666666666667	267.52764709614	0	4	4	6	0	9.18390134270945	6.59714570188665	0	0	0.739738826154447
2	29	3	1	1340.07324808772	0	0	0	0	12	0.5	242.601662897132	0	10	3	4	0	7.65625204850282	6.69332366826995	4	0	-0.364333351271882
2	30	1	1	865.478103301029	0	0	0	0	12	0.333333333333333	287.439252866185	0	10	2	5	0	6.6157355246156	6.72982407048948	0	4	-0.88669895493204
2	31	2	1	882.813021171387	0	0	0	0	12	0.166666666666667	272.558586763572	0	14	1	4	0	8.8005842346188	6.57786135772105	2	0	-1.57124071765369
2	32	1	3	1279.97033370957	0	0	0	0	12	0.5	291.305360962952	0	8	3	5	0	8.39963642410455	6.66185474054531	0	2	0.283648194030478
2	33	1	1	1073.55386644304	0	0	0	0	12	0.5	249.604800661467	0	8	3	5	0	7.32813994763759	6.67203294546107	0	0	1.03813804523956
2	34	2	1	1124.77681610198	0	0	0	0	12	0.333333333333333	268.74253488714	1	8	2	6	0	6.01236012346716	6.73696695800186	1	0	-2.04459435139641
2	35	3	1	1283.90259628395	0	0	0	0	12	0.5	243.833655406944	0	8	3	5	0	8.58171773540535	6.68085467879022	4	1	-0.277384070128125
2	36	1	2	1248.51193126415	0	0	0	0	12	0.333333333333333	268.621497340168	0	8	2	6	0	7.42313757077954	6.69456205852109	0	4	-0.641258141373429
2	37	2	1	1046.30694226762	0	0	0	0	12	0.5	251.89071761638	1	6	3	6	0	8.37221314176723	6.67456139181443	1	0	-0.322910623268224
2	38	2	3	1222.25780754979	0	0	0	0	12	0.166666666666667	250.044743363218	0	10	1	6	0	8.37944757426543	6.70441435496411	2	1	-0.0444304337405718
2	39	1	1	1065.11460974252	0	0	0	0	12	0.333333333333333	243.825614987385	0	10	2	5	0	9.3049134193697	6.72982407048948	0	2	-0.53754879814631
2	40	1	3	1214.00811566855	0	0	0	0	12	0.333333333333333	253.653047112913	0	8	2	6	0	7.80924383310351	6.70073110954781	0	0	NaN
2	41	1	2	1040.11922057452	0	0	0	0	12	0.5	261.68713935365	0	8	3	5	0	8.21625766301391	6.65544035036765	0	0	0.679722550017913
2	42	3	2	1200.98066589708	0	0	0	0	12	0.333333333333333	248.795104266124	0	10	2	5	0	8.75411151160848	6.67708346124714	4	0	-0.361742036152927
2	43	1	1	1230.27990090668	0	0	0	0	12	0.833333333333333	254.676694437722	0	2	5	6	0	7.27949981984414	6.67456139181443	0	4	-0.872693726880363
2	44	2	1	1034.75375137623	0	0	0	0	12	0.5	228.599796377231	1	8	3	5	0	8.29897675194597	6.64898455002478	1	0	0.207159079760901
2	45	3	3	1034.82106499814	0	0	0	0	12	0.333333333333333	254.079395573552	0	10	2	5	0	7.64282583950216	6.68461172766793	4	1	-0.0725068127932469
2	46	1	2	1085.01197307123	0	0	0	0	12	0.5	259.416367934257	0	10	3	4	0	7.90369513146922	6.66949808985788	0	4	-0.779800626543143
2	47	1	1	931.901253633441	0	0	0	0	12	0.5	281.702733260798	0	10	3	4	0	8.53960252094499	6.65157187358973	0	0	1.69391423801776
2	48	2	2	940.198638574657	0	0	0	0	12	0.333333333333333	264.69913420149	1	12	2	4	0	9.04949880330421	6.63463335786169	1	0	-0.3679858606409
2	49	2	3	1201.02503855469	0	0	0	0	12	0.333333333333333	248.241057071697	0	10	2	5	0	7.66673957561671	6.67959918584438	2	1	-0.219654245164052
2	50	2	2	1100.80924255271	0	0	0	0	12	0.833333333333333	248.437253656541	1	4	5	5	0	8.26872037622279	6.60123011872888	1	2	-1.49558222420953
2	51	2	3	1242.56629712636	0	0	0	0	12	0.5	257.434718368565	1	6	3	6	0	8.01776984322518	6.7093043402583	1	1	-0.205191045537213
2	52	3	1	1098.02795235828	0	0	0	0	12	0.666666666666667	284.894010567853	2	8	4	4	0	8.34109511913057	6.67834211465433	3	1	NaN
2	53	1	2	1373.47318065349	0	0	0	0	12	0.333333333333333	237.343011908313	0	8	2	6	0	7.53816920896428	6.69456205852109	0	3	-1.63103055168956
2	54	3	2	962.451374964076	0	0	0	0	12	0.333333333333333	259.163208833971	0	10	2	5	0	9.54209656691779	6.61740297797448	4	0	0.626608045885204
2	55	1	3	1004.62743419484	0	0	0	0	12	0.5	256.290078526302	0	8	3	5	0	7.98361257860748	6.72142570079064	0	4	0.559489836550884
2	56	1	1	1060.1288738917	0	0	0	0	12	0.333333333333333	262.790204584237	0	10	2	5	0	7.87276269762395	6.59987049921284	0	0	-0.451375692672247
2	57	3	2	945.322925781511	0	0	0	0	12	0.666666666666667	257.930940219583	2	4	4	6	0	7.31824120890886	6.73578001424233	3	0	1.2426629001729
2	58	1	2	1245.87764436183	0	0	0	0	12	0.5	258.074966750375	0	8	3	5	0	7.52579816039009	6.66440902035041	0	3	2.02839469453979
2	59	3	2	1206.23837293078	0	0	0	0	12	0.166666666666667	272.27607504035	2	10	1	6	0	7.95041783826825	6.73459165997295	3	0	-0.707971356915199
2	60	3	2	1167.09293596341	0	0	0	0	12	0.166666666666667	256.257996184997	2	10	1	6	0	7.93375189592529	6.63463335786169	3	3	0.76217954494558
2	61	2	1	1068.41478835031	0	0	0	0	12	0.5	253.72123296533	0	10	3	4	0	8.18311432862392	6.70318811324086	2	3	-0.346852500400314
2	62	1	3	1002.53527852601	0	0	0	0	12	0.333333333333333	268.972571410565	0	8	2	6	0	6.91636399147906	6.69579891705849	0	2	2.14837770919519
2	63	1	2	1071.49732964081	0	0	0	0	12	0.666666666666667	275.515851867083	0	4	4	6	0	7.60949749623862	6.71174039505618	0	0	-0.0656053623488551
2	64	2	3	1158.43664565637	0	0	0	0	12	0	267.519025882595	0	12	0	6	0	8.6297653650545	6.64378973314767	2	0	-1.67478309877975
2	65	3	1	1023.73454163808	0	0	0	0	12	0.666666666666667	279.827687659801	0	4	4	6	0	6.18001033529346	6.74758652682932	4	2	0.127437500971337
2	66	2	3	1046.52095732672	0	0	0	0	12	0.166666666666667	246.116611848518	1	10	1	6	0	9.03141320397078	6.76388490856244	1	4	-1.32908900563897
2	67	1	3	1096.91350441062	0	0	0	0	12	0	272.232352376452	0	14	0	5	0	7.18425046870682	6.72503364216684	0	1	0.716548844463362
2	68	3	3	998.983956718803	0	0	0	0	12	0.666666666666667	285.786474579638	2	4	4	6	0	6.84847394324303	6.74875954749168	3	0	0.136836208934844
2	69	1	3	1207.71746148512	0	0	0	0	12	0.333333333333333	239.551789029992	0	10	2	5	0	8.14337350785748	6.69208374250663	0	3	0.202912349255361
2	70	2	2	1124.18608624466	0	0	0	0	12	0	248.505127505088	0	14	0	5	0	9.09972518928872	6.6631326959908	2	0	1.47807953989624
2	71	3	2	1336.2608218722	0	0	0	0	12	0.333333333333333	259.858923835342	2	8	2	6	0	7.13022594771163	6.74405918631135	3	2	0.701558138726551
2	72	3	1	911.493151970717	0	0	0	0	12	0.333333333333333	264.733398150331	0	10	2	5	0	8.09169832719275	6.73815249459596	4	3	NaN
2	73	2	2	1107.75914763417	0	0	0	0	12	0.333333333333333	276.045808050912	1	8	2	6	0	9.29533312763354	6.7286286130847	1	4	-0.382819630422135
2	74	1	1	1000.02897806189	0	0	0	0	12	0.5	293.592266729947	0	6	3	6	0	7.86741039576148	6.69084227741856	0	1	-0.471181530739912
2	75	3	2	972.099258312483	0	0	0	0	12	0.5	281.089390484817	0	6	3	6	0	7.19761022097574	6.61069604471776	4	0	2.17813560612515
2	76	1	3	868.62403410305	0	0	0	0	12	0.5	264.846487368276	0	6	3	6	0	8.85069156293615	6.82001636467413	0	4	NaN
2	77	2	1	1312.00829738464	0	0	0	0	12	0.5	269.049180209058	0	6	3	6	0	8.11058431421914	6.67203294546107	2	0	-1.00267231716366
2	78	3	1	1329.95899906018	0	0	0	0	12	0.166666666666667	248.789410935478	2	14	1	4	0	8.52308255331053	6.68710860786651	3	2	2.04816122994522
2	79	1	2	1123.55007816404	0	0	0	0	12	0.5	262.923648078701	0	6	3	6	0	8.40958307699497	6.68210859744981	0	3	0.317337466593688
2	80	3	3	1117.96274568405	0	0	0	0	12	0.333333333333333	270.053873503516	0	10	2	5	0	8.46606168492716	6.72142570079064	4	0	2.30357984121354
2	81	1	3	1263.71364121223	0	0	0	0	12	0.166666666666667	283.083506212647	0	12	1	5	0	8.59278402703295	6.69826805411541	0	4	0.484708104466794
2	82	3	2	1019.47144619589	0	0	0	0	12	0.166666666666667	250.751267776556	0	10	1	6	0	7.23973598099567	6.7719355558396	4	0	1.55151802415407
2	83	2	1	1305.99474591509	0	0	0	0	12	0.666666666666667	253.98020250545	1	8	4	4	0	8.26342732331056	6.75343791859778	1	4	NaN
2	84	3	1	1119.86563838764	0	0	0	0	12	0.333333333333333	254.012607907293	2	8	2	6	0	8.04557270889242	6.68336094576627	3	1	0.997337678677289
2	85	2	2	1072.21725335694	0	0	0	0	12	0.5	262.808815289892	1	6	3	6	0	6.47159443992004	6.73696695800186	1	3	-0.639682816516426
2	86	1	2	1172.49432588505	0	0	0	0	12	0.333333333333333	261.268909238554	0	8	2	6	0	8.49557057104633	6.73933662735717	0	1	-0.183156792762021
2	87	1	3	1042.78791892466	0	0	0	0	12	0.333333333333333	282.883397541237	0	8	2	6	0	8.50105477822733	6.74641212857337	0	0	0.563693021452798
2	88	1	3	1224.11240348447	0	0	0	0	12	0	226.800256327338	0	12	0	6	0	7.43995205168351	6.7900972355139	0	0	-0.780545921096769
2	89	3	3	1062.25242246001	0	0	0	0	12	0.333333333333333	279.782214170591	2	10	2	5	0	7.48538268414317	6.79682371827486	3	0	-0.68506230693792
2	90	2	2	1242.57263607615	0	0	0	0	12	0.166666666666667	254.339366786075	0	12	1	5	0	7.62414817746659	6.72503364216684	2	3	1.01430733149606
2	91	3	1	1174.86811208983	0	0	0	0	12	0.5	282.148976747932	2	6	3	6	0	7.99110487315228	6.74051935960622	3	2	-1.70550799857812
2	92	1	2	1238.31799256914	0	0	0	0	12	0.5	250.618067125103	0	6	3	6	0	6.62713423755229	6.68210859744981	0	3	0.896220396071573
2	93	1	3	1103.20355488329	0	0	0	0	12	0.666666666666667	280.504526578623	0	4	4	6	0	7.51558801729904	6.81234509417748	0	0	-0.45689487212957
2	94	2	2	1222.25086489016	0	0	0	0	12	0.5	237.759351684868	0	6	3	6	0	8.48543925115243	6.75110146893676	2	0	NaN
2	95	1	1	1064.13026121481	0	0	0	0	12	0.666666666666667	241.51584594236	0	4	4	6	0	9.09131574555238	6.74405918631135	0	2	0.0726112702871819
2	96	3	3	1077.03696906356	0	0	0	0	12	0.333333333333333	252.987758562968	2	10	2	5	0	6.99452534471336	6.74641212857337	3	0	-1.0099963741275
2	97	3	2	1092.35398754754	0	0	0	0	12	0.333333333333333	284.196134736118	0	8	2	6	0	7.85967743263106	6.80682936039218	4	3	1.12089076704882
2	98	2	2	1405.56849674249	0	0	0	0	12	0.666666666666667	253.084170546005	0	4	4	6	0	5.81405455383387	6.76849321164863	2	4	NaN
2	99	3	3	1043.42603998884	0	0	0	0	12	0.166666666666667	252.444143629816	2	12	1	5	0	8.39106136329238	6.71417052990947	3	2	1.07077789022913
2	100	3	3	1122.50626424066	0	0	0	0	12	0.5	258.674729567619	0	6	3	6	0	8.26261855767283	6.75460409948796	4	3	1.70899160441007
2	101	3	1	1062.68830080262	0	0	0	0	12	0.166666666666667	274.453988883429	0	12	1	5	0	8.72627276005792	6.74170069465205	4	4	-0.00818299438987865
2	102	1	2	1043.6131899678	0	0	0	0	12	0.333333333333333	228.817905194631	0	8	2	6	0	7.94284719122185	6.78784498230958	0	4	0.276032334108851
2	103	2	2	1053.8044119694	0	0	0	0	12	0.166666666666667	249.197149473077	1	10	1	6	0	6.39280627725655	6.80128303447162	1	0	-0.414128499853893
2	104	1	3	1172.76176924315	0	0	0	0	12	0.333333333333333	265.16516571018	0	10	2	5	0	7.67978200602989	6.78105762593618	0	1	0.672630767043735
2	105	2	3	1248.69666640734	0	0	0	0	12	0.166666666666667	239.117962777637	1	10	1	6	0	7.3300178075515	6.82871207164168	1	0	0.890095166548235
2	106	1	2	1247.14784938988	0	0	0	0	12	1	235.542262831924	0	2	6	5	0	9.51114777006281	6.73696695800186	0	1	-0.262677906831289
2	107	2	3	1248.33685547674	0	0	0	0	12	0.333333333333333	266.647256344969	1	8	2	6	0	8.54489898086282	6.77308037565554	1	0	0.446626393002688
2	108	2	1	1156.24246306288	0	0	0	0	12	0.833333333333333	266.10325736566	1	4	5	5	0	7.63839908740423	6.73815249459596	1	1	-0.282945951438879
3	1	2	3	1201.47294805747	0	0	0	0	12	0.5	275.854804452342	0	6	3	6	0	10.2452024398275	6.75576892198426	2	1	-1.83819300186726
3	2	3	1	868.309460361615	0	0	0	0	12	0.833333333333333	259.311740294818	0	6	5	4	0	9.5768880022006	6.73101810048208	4	2	1.36484903448653
3	3	2	3	874.960909342008	0	0	0	0	12	0.333333333333333	192.500959127226	1	10	2	5	0	8.0219937018785	6.74405918631135	1	4	-1.03235870639809
3	4	3	2	1028.80966381417	0	0	0	0	12	0.666666666666667	293.333858092231	0	4	4	6	0	8.49532705177652	6.74170069465205	4	1	0.81677463007269
3	5	3	2	857.771283127477	0	0	0	0	12	0.333333333333333	272.519426023625	2	8	2	6	0	8.73285633410652	6.72743172485086	3	4	-0.602376692350956
3	6	2	2	929.036721673583	0	0	0	0	12	0.5	229.911333898229	1	8	3	5	0	9.07324135060416	6.7093043402583	1	3	0.455781350300341
3	7	2	2	918.609930174171	0	0	0	0	12	0.666666666666667	213.104164474788	1	6	4	5	0	9.73965238493427	6.74405918631135	1	1	-0.142777861118858
3	8	3	3	895.817812782298	0	0	0	0	12	0.5	226.034536056204	0	6	3	6	0	9.27150427849953	6.71659477352098	4	1	1.51678945222613
3	9	1	1	1139.18175857907	0	0	0	0	12	0.833333333333333	246.974612085674	0	4	5	5	0	8.24956385540149	6.7428806357919	0	4	-0.444475514156499
3	10	3	2	960.92232218416	0	0	0	0	11	0.333333333333333	207.40999585399	0	10	2	5	1	8.20470980417715	6.71295620067707	4	0	0.544603552189218
3	11	3	1	928.71222393569	0	0	0	0	12	0.5	244.695204051265	2	6	3	6	0	8.60086191928895	6.66440902035041	3	4	1.14275662942593
3	12	2	3	913.428833268881	0	0	0	0	12	0.5	277.887594648023	0	8	3	5	0	7.96362026578231	6.74993119378857	2	3	-1.18290863453678
3	13	1	1	1280.26613040583	0	0	0	0	12	0.833333333333333	276.9807605101	0	2	5	6	0	7.09750644315544	6.75460409948796	0	2	-0.804469203874159
3	14	1	1	1109.7602278669	0	0	0	0	12	0.833333333333333	312.343900051265	0	2	5	6	0	9.03497736074916	6.77878489768518	0	0	0.519820726097246
3	15	1	1	908.709579656716	0	0	0	0	12	0.5	220.572025172907	0	8	3	5	0	10.5026299606423	6.8001700683022	0	0	1.7739404576271
3	16	3	1	916.246379209042	0	0	0	0	12	0.666666666666667	221.084156683222	0	6	4	5	0	8.30636057256706	6.74758652682932	4	0	-0.0416501067106438
3	17	2	1	875.688387991431	0	0	0	0	12	0.666666666666667	223.661778470534	1	4	4	6	0	9.1464495576979	6.7093043402583	1	4	-0.731077816402059
3	18	1	1	779.808513129865	0	0	0	0	12	0.333333333333333	214.305085768239	0	10	2	5	0	9.12215337523911	6.60258789218934	0	1	1.45384138894749
3	19	2	1	1125.49972651595	0	0	0	0	10	0.5	207.574517092337	0	6	3	6	2	9.07830038896867	6.72623340235875	2	0	-1.46399458445955
3	20	1	2	944.464098777644	0	0	0	0	12	0.166666666666667	223.954325239746	0	12	1	5	0	8.34033947122093	6.61873898351722	0	2	-1.07061524332713
3	21	1	2	1165.03170116539	0	0	0	0	8	0.75	196.046080728633	0	6	3	6	4	7.34856592880499	6.71659477352098	0	0	0.0868108696140668
3	22	3	1	811.867380340118	0	0	0	0	12	0.166666666666667	231.758394772667	0	12	1	5	0	8.25355444815337	6.7900972355139	4	0	-1.08296383085197
3	23	1	3	1112.16181298551	0	0	0	0	11	0.5	180.245499923867	0	10	3	4	1	7.60662524987289	6.77992190747225	0	4	-0.26642615192512
3	24	3	1	768.261525254275	0	0	0	0	12	0.666666666666667	236.610427087859	2	6	4	5	0	9.14896746000658	6.7093043402583	3	0	-0.555036859682288
3	25	2	1	971.283912277613	0	0	0	0	12	0.333333333333333	212.090255827558	1	14	2	3	0	7.45438879294362	6.68710860786651	1	3	0.0744425938371828
3	26	1	3	1230.68468720794	0	0	0	0	12	0.5	227.854646462397	0	6	3	6	0	10.2746476736124	6.69332366826995	0	1	-0.268993247165356
3	27	2	2	875.033355348933	0	0	0	0	11	0.6	228.778285651165	0	4	4	6	1	8.66063187511795	6.74641212857337	2	0	0.667538594709871
3	28	3	1	1050.45139899266	0	0	0	0	12	0.666666666666667	197.470943216819	2	4	4	6	0	7.68874284868181	6.67456139181443	3	2	NaN
3	29	3	1	832.687758919747	0	0	0	0	12	0.333333333333333	223.690196834234	2	8	2	6	0	10.4806208834599	6.7696419768525	3	3	-0.410845741960522
3	30	3	2	1242.15470120271	0	0	0	0	12	0.333333333333333	220.756588335354	2	10	2	5	0	7.49731317435073	6.76503897678054	3	3	-0.674904953532842
3	31	1	3	1176.89443288691	0	0	0	0	12	0.666666666666667	259.53023625934	0	4	4	6	0	7.82615423620545	6.73815249459596	0	3	-0.234005008751478
3	32	3	3	1085.05040430919	0	0	0	0	12	0.333333333333333	242.437288727095	2	8	2	6	0	7.4536995625682	6.74758652682932	3	0	2.25515962405941
3	33	3	3	879.777965064022	0	0	0	0	12	0.333333333333333	236.555819040056	0	10	2	5	0	6.85911048388478	6.73101810048208	4	3	0.692128062107921
3	34	1	1	1139.59138037353	0	0	0	0	12	0.833333333333333	292.567797472704	0	2	5	6	0	6.81790549364228	6.71052310945243	0	4	-0.27095876422386
3	35	1	2	1139.98832411835	0	0	0	0	12	0.666666666666667	253.656027972034	0	4	4	6	0	7.4260492584998	6.69208374250663	0	0	-0.304405370306428
3	36	1	1	1142.8568841211	0	0	0	0	12	0.666666666666667	245.262565336878	0	6	4	5	0	8.56996351945233	6.78445706263764	0	0	-0.274120134150026
3	37	3	3	800.806384425414	0	0	0	0	12	0.5	246.057000748664	0	8	3	5	0	9.29269374934129	6.61606518513282	4	0	NaN
3	38	1	3	886.508199076161	0	0	0	0	11	0.4	209.008369355897	0	8	3	5	1	7.10655260546072	6.76849321164863	0	4	-0.781232834646146
3	39	3	1	938.784935577132	0	0	0	0	11	0.8	227.602401727469	2	2	5	6	1	8.22369370977096	6.78105762593618	3	0	0.588040034082122
3	40	1	1	1059.07247377763	0	0	0	0	12	0.5	256.330805792838	0	6	3	6	0	7.17944352163145	6.7202201551353	0	3	-0.0247175858645056
3	41	1	3	925.756426866428	0	0	0	0	12	0	270.115201397913	0	18	0	3	0	8.43781214630616	6.70073110954781	0	0	-0.985253981030162
3	42	1	2	1069.05674091922	0	0	0	0	12	0.166666666666667	263.272802378176	0	10	1	6	0	6.23607948183093	6.76388490856244	0	0	-0.197775989268353
3	43	3	3	1008.58726664774	0	0	0	0	12	0.166666666666667	223.654864872777	2	12	1	5	0	7.31452211109445	6.77878489768518	3	0	-0.208195187483203
3	44	2	2	1248.83784531085	0	0	0	0	12	0.333333333333333	205.166343570985	0	10	2	5	0	8.99634660587777	6.63331843328038	2	3	0.664641673575986
3	45	1	2	989.661351142786	0	0	0	0	12	0.333333333333333	254.436074252074	0	10	2	5	0	9.08435399312105	6.69703424766648	0	2	0.194330893833825
3	46	3	1	752.262730272378	0	0	0	0	12	0.5	232.866171394238	2	8	3	5	0	8.29433011834245	6.70318811324086	3	0	-0.180879751767369
3	47	1	2	937.713036538298	0	0	0	0	12	0.5	243.710336335788	0	8	3	5	0	8.73081656934629	6.65544035036765	0	3	1.43330424175205
3	48	2	2	1053.34440952265	0	0	0	0	12	0.166666666666667	242.393848999082	1	14	1	4	0	7.17657029709503	6.69332366826995	1	0	1.15175739659576
3	49	2	1	1102.02722037957	0	0	0	0	12	0.666666666666667	233.839485912742	0	6	4	5	0	7.96710143679893	6.74170069465205	2	1	0.164355419242831
3	50	1	3	978.107420523884	0	0	0	0	11	0.6	269.087023278935	0	6	4	5	1	6.49954525714051	6.73578001424233	0	2	0.410506284220544
3	51	2	3	963.738660690979	0	0	0	0	12	0.333333333333333	231.824413775106	0	14	2	3	0	9.04010979874717	6.69950034016168	2	0	-1.29928029130081
3	52	3	1	726.790714353228	0	0	0	0	12	0.5	222.854539534292	0	12	3	3	0	8.17500165220394	6.70686233660275	4	2	0.159750037226039
3	53	1	1	1132.53242260635	0	0	0	0	12	0.333333333333333	211.53322789941	0	8	2	6	0	7.33063524712656	6.75343791859778	0	4	0.396758951191357
3	54	3	3	948.788823513496	0	0	0	0	11	0.4	206.890097888278	2	8	3	5	1	8.98178492490421	6.75343791859778	3	0	-1.80755439789742
3	55	1	3	976.187299490448	0	0	0	0	11	0	202.614674109116	0	18	0	3	1	6.66631975837474	6.76272950693188	0	3	-1.01390905379318
3	56	2	2	1045.69954467661	0	0	0	0	12	0.5	196.654141037207	1	8	3	5	0	10.5062772100214	6.46614472423762	1	0	-0.437943650331193
3	57	2	1	996.309177821786	0	0	0	0	12	0.833333333333333	230.316544193248	1	2	5	6	0	6.98496393395451	6.73578001424233	1	1	-0.0326422663639039
3	58	3	1	1047.63838092822	0	0	0	0	12	0.666666666666667	206.479919369297	0	6	4	5	0	7.71754552276006	6.72743172485086	4	1	-0.295562605087033
3	59	1	2	1191.91309377038	0	0	0	0	12	0.666666666666667	195.313691187677	0	4	4	6	0	9.3948378637421	6.6631326959908	0	4	0.100943761998548
3	60	2	2	923.979386696374	0	0	0	0	10	0.4	231.575810942508	1	14	2	3	2	6.9573281306334	6.71417052990947	1	0	0.925452846657498
3	61	2	1	818.463287381746	0	0	0	0	12	0.5	240.419169689175	1	6	3	6	0	8.22785486532081	6.69826805411541	1	1	-0.146694219475634
3	62	3	2	1207.69968232435	0	0	0	0	12	0.5	228.734014916528	2	6	3	6	0	8.02632895353438	6.7286286130847	3	1	1.01567845969049
3	63	1	1	1061.19031203616	0	0	0	0	7	1	213.989337249656	0	4	4	6	5	8.76945142330631	6.74170069465205	0	3	-0.320759980506409
3	64	2	2	1299.84043767035	0	0	0	0	12	0.5	257.734510056508	0	8	3	5	0	8.83076028644397	6.66057514983969	2	0	-0.181208816297063
3	65	2	2	956.744300611717	0	0	0	0	12	0.333333333333333	226.581862459081	0	12	2	4	0	9.33221796486911	6.82219739062049	2	2	-0.0167384932625789
3	66	2	2	1258.74483671305	0	0	0	0	9	0.6	242.05007420946	0	8	3	5	3	7.57483736469617	6.76041469108343	2	2	0.134222516968536
3	67	3	1	1112.43227807699	0	0	0	0	12	0.833333333333333	217.931489971572	0	4	5	5	0	8.64818436089238	6.72262979485545	4	2	1.88838756571119
3	68	1	3	1035.38896864575	0	0	0	0	12	0.833333333333333	232.441664703232	0	4	5	5	0	8.86216263667756	6.78671695060508	0	4	-0.372634449051558
3	69	1	1	1358.97237754489	0	0	0	0	12	0.833333333333333	222.81449697983	0	2	5	6	0	9.67751952052366	6.70441435496411	0	0	-0.554580714133475
3	70	2	3	1043.59378075151	0	0	0	0	12	0.5	244.159439750918	0	8	3	5	0	8.18844753167795	6.75110146893676	2	0	1.90646105558255
3	71	1	2	1124.78613335134	0	0	0	0	12	0.5	209.709364660918	0	8	3	5	0	8.48983333592912	6.76272950693188	0	2	1.14487292546241
3	72	2	1	1199.33579086228	0	0	0	0	11	0.6	234.862781336987	0	8	3	5	1	8.87888612960506	6.83195356556585	2	0	-0.724094235568154
3	73	1	2	1115.21873260517	0	0	0	0	12	0.5	257.22450192073	0	8	3	5	0	7.53721318706576	6.76619171466035	0	2	1.04696738228128
3	74	2	1	1040.68205500334	0	0	0	0	12	0.666666666666667	213.449191872775	1	4	4	6	0	9.75264762958962	6.69703424766648	1	0	-1.12818601495621
3	75	3	2	1215.68806198502	0	0	0	0	12	0.5	248.206288226085	0	6	3	6	0	9.40800897154941	6.76734312526539	4	1	-1.63430371853648
3	76	3	2	969.588675723571	0	0	0	0	12	0.5	232.844107529436	0	8	3	5	0	8.8485317374543	6.68210859744981	4	4	0.188157147255858
3	77	1	3	1128.29161449554	0	0	0	0	12	0.666666666666667	257.665913755422	0	8	4	4	0	7.39004480563685	6.82871207164168	0	4	0.701412542193114
3	78	3	2	981.47133009661	0	0	0	0	7	1	191.730175087832	0	4	4	6	5	7.17201378190048	6.72623340235875	4	0	-1.59741814864065
3	79	3	3	1197.06792899888	0	0	0	0	11	0.6	237.17719499725	2	6	3	6	1	8.145591406714	6.7428806357919	3	4	-1.38373353909369
3	80	2	2	1108.12355183407	0	0	0	0	12	0.5	270.88168502984	1	8	3	5	0	9.00823620057642	6.74523634948436	1	3	-0.827104385695563
3	81	2	2	1038.60376018929	0	0	0	0	12	0.666666666666667	226.923233777852	0	4	4	6	0	7.90485561189193	6.79122146272619	2	1	-0.0763337165542061
3	82	3	3	1020.78777787574	0	0	0	0	12	0.5	290.098273860458	2	6	3	6	0	8.73098676131898	6.62007320653036	3	2	-0.921898213994407
3	83	2	3	894.092088533398	0	0	0	0	12	0.833333333333333	229.983118861192	1	4	5	5	0	7.88352641212553	6.83625927727707	1	3	0.151579738857298
3	84	1	2	1042.58074409336	0	0	0	0	12	0.5	254.206956660444	0	6	3	6	0	6.19781393188899	6.7900972355139	0	1	0.27049895068224
3	85	2	3	949.814840081672	0	0	0	0	11	0.833333333333333	233.631791230254	1	2	5	6	1	8.15420441178799	6.70686233660275	1	0	-0.967706790278793
3	86	1	2	1031.1276341663	0	0	0	0	12	0.5	204.372543837019	0	8	3	5	0	8.428718279493	6.82654522355659	0	1	0.546765772305343
3	87	2	1	867.622732591371	0	0	0	0	12	0.666666666666667	257.294503759102	1	6	4	5	0	7.77631052469343	6.73221070646721	1	0	1.25387245847794
3	88	3	2	880.07318254131	0	0	0	0	12	0.5	273.885610364485	2	6	3	6	0	7.23942623037486	6.72142570079064	3	1	0.121173152600865
3	89	1	3	1095.90191052212	0	0	0	0	12	0.333333333333333	279.68203044051	0	12	2	4	0	8.7926571266684	6.75227037614174	0	3	0.0662954941287865
3	90	1	3	1147.53568871402	0	0	0	0	10	0.6	262.749413978566	0	8	3	5	2	8.18563650988426	6.71901315438526	0	0	0.0417517468825593
3	91	3	2	902.111861463709	0	0	0	0	12	0.5	195.207129235089	2	10	3	4	0	7.29708860675709	6.77764659363512	3	0	0.910517616841217
3	92	2	3	1036.63594553473	0	0	0	0	12	0.666666666666667	261.063891703879	0	6	4	5	0	7.20754949340909	6.79794041297493	2	3	1.50018424982051
3	93	2	3	977.629578738743	0	0	0	0	12	0.5	237.625307162331	0	10	3	4	0	9.33572155182018	6.6682282484174	2	2	-0.388937231202984
3	94	3	3	954.794295601459	0	0	0	0	12	0.5	261.843320009724	0	10	3	4	0	8.10676760710459	6.82979373751242	4	2	-0.07151271526815
3	95	2	1	920.006326951807	0	0	0	0	11	0.666666666666667	199.561726921842	0	4	4	6	1	7.27059504360922	6.83410873881384	2	4	-0.394450902192039
3	96	1	1	971.680554163868	0	0	0	0	12	0.666666666666667	233.742374224861	0	6	4	5	0	7.40111201890306	6.7719355558396	0	2	0.159805798257951
3	97	3	3	1031.72531372184	0	0	0	0	12	0.333333333333333	254.04436675866	0	12	2	4	0	6.8130120953875	6.75110146893676	4	0	-0.826357639227127
3	98	2	1	924.495262634991	0	0	0	0	12	0.833333333333333	251.923655243098	0	4	5	5	0	6.33925101474447	6.74641212857337	2	4	-0.152739091460558
3	99	3	2	1148.51974697103	0	0	0	0	12	0.5	242.500299401788	2	12	3	3	0	7.65803039602958	6.90875477931522	3	2	-0.385696504073678
3	100	3	3	967.693307075024	0	0	0	0	12	0.5	216.614290724848	0	12	3	3	0	7.86110543578096	6.83410873881384	4	3	0.33431139326059
3	101	1	3	943.712471459548	0	0	0	0	12	0.166666666666667	243.589512320518	0	16	1	3	0	8.38334243976633	6.7286286130847	0	4	-0.291798827980972
3	102	2	3	974.338115172031	0	0	0	0	11	0.2	240.03918118292	0	10	2	5	1	6.58308204384168	6.80350525760834	2	0	0.448525138387207
3	103	1	2	1133.2426953295	0	0	0	0	12	0.666666666666667	233.120816655587	0	8	4	4	0	7.14472487877673	6.84694313958538	0	2	1.38116419297502
3	104	2	3	1045.82994748944	0	0	0	0	12	0.666666666666667	232.985922880279	1	4	4	6	0	8.29610575239273	6.80793494369993	1	0	-0.451861322429256
3	105	2	1	1115.6434473196	0	0	0	0	12	0.833333333333333	222.541466445691	0	4	5	5	0	7.97754276598389	6.73101810048208	2	1	-0.374418760651293
3	106	3	3	1160.50533504495	0	0	0	0	12	0.5	252.601428124972	2	6	3	6	0	6.92566726156466	6.83195356556585	3	2	0.53556734967193
3	107	3	2	1338.04242438146	0	0	0	0	11	0.333333333333333	217.313126827726	2	14	2	3	1	6.84877769939969	6.76619171466035	3	3	1.14937336766735
3	108	2	3	1037.67464015527	0	0	0	0	12	0.166666666666667	234.610741417792	1	12	1	5	0	8.68737898823951	6.76272950693188	1	3	-0.531001178396282
4	1	3	3	1409.72922783021	0	0	0	0	12	0.833333333333333	337.842895349536	2	8	5	3	0	8.62178931343717	6.7900972355139	3	1	NaN
4	2	3	3	1703.8256205733	0	0	0	0	12	0.5	267.442685488182	2	10	3	4	0	8.75850391882173	6.89365635460264	3	3	2.67694765112901
4	3	2	2	1086.06167189191	0	0	0	0	11	0.4	253.167737808484	1	10	3	4	1	9.36121703174951	7.05617528410041	1	3	-0.119232995164648
4	4	1	3	1093.14324766001	0	0	0	0	10	0.6	261.639066329053	0	12	3	3	2	8.30329540127348	6.91174730025167	0	1	-0.932524754273888
4	5	2	1	1225.47664800641	0	0	0	0	12	0.833333333333333	266.78766697613	0	4	5	5	0	8.997264440912	6.81454289725996	2	0	-0.00605942802971584
4	6	1	1	1128.88618827128	0	0	0	0	12	0.833333333333333	303.552523564062	0	4	5	5	0	8.61458970538495	6.85646198459459	0	2	NaN
4	7	3	2	984.040494780857	0	0	0	0	11	0.6	270.389070991257	0	6	3	6	1	9.04534019577435	6.86171134048073	4	0	-1.61158376277757
4	8	3	2	1027.25440727045	0	0	0	0	5	0.5	319.822566017582	0	10	1	6	7	8.69928026434079	6.86484777797086	4	4	-1.496390009099
4	9	1	2	1124.44526147192	0	0	0	0	12	0.833333333333333	254.568329846264	0	4	5	5	0	8.10139827836411	6.86589107488344	0	4	0.217311425112979
4	10	3	2	845.30047192402	0	0	0	0	12	0.666666666666667	250.20122132119	2	6	4	5	0	7.96093264482279	6.95939851213398	3	0	0.452830711991046
4	11	1	3	1070.32614489981	0	0	0	0	12	0.833333333333333	289.200842652127	0	4	5	5	0	8.35358393887197	6.85435450225502	0	3	0.963723948559449
4	12	2	2	989.159091554029	0	0	0	0	10	0.4	277.478455730827	0	8	2	6	2	8.87321389795084	6.84054652928869	2	0	1.19493466172216
4	13	1	1	948.31445818636	0	0	0	0	12	0.833333333333333	289.20429676495	0	2	5	6	0	9.2325849639308	6.94312242281943	0	2	0.40520780144152
4	14	3	3	978.687958483533	0	0	0	0	12	0.5	258.400060644025	2	10	3	4	0	8.58427586724474	6.9177056098353	3	0	-1.07009012680765
4	15	2	1	1178.18162279764	0	0	0	0	12	0.5	284.390773047447	1	6	3	6	0	8.69686304218393	6.90675477864855	1	3	0.274660026928221
4	16	1	3	968.764998541701	0	0	0	0	12	0.333333333333333	305.417332275797	0	8	2	6	0	8.22260523176843	6.75460409948796	0	1	1.11462697293845
4	17	1	2	966.147290739173	0	0	0	0	6	0.5	297.361850010678	0	10	2	5	6	8.74505038168385	6.92559519711047	0	0	0.614058089870151
4	18	1	3	927.805055628596	0	0	0	0	10	0.6	306.106189116278	0	12	3	3	2	8.58963693771714	6.9985096422506	0	0	2.15977025183142
4	19	3	3	972.226397917439	0	0	0	0	11	0.4	327.213612512473	2	8	3	5	1	8.38972518727799	6.93828448401696	3	0	-0.7286100331864
4	20	1	3	1273.29720703437	0	0	0	0	11	0.333333333333333	293.620560771467	0	12	2	4	1	8.36124419963132	6.88959130835447	0	3	0.505941680499626
4	21	3	1	1113.26838568493	0	0	0	0	12	1	271.977063017975	0	2	6	5	0	8.75008013695093	6.87212810133899	4	0	1.87090515929924
4	22	1	3	997.744219279411	0	0	0	0	12	0.666666666666667	258.637028404554	0	6	4	5	0	7.69015752323094	6.85540879860993	0	4	0.0686477822364349
4	23	3	2	1020.0668795369	0	0	0	0	12	0.833333333333333	270.761206290769	0	8	5	3	0	7.96153235310874	6.83410873881384	4	0	-0.479884692932535
4	24	3	2	999.197361041297	0	0	0	0	11	0.6	257.24613864529	2	8	4	4	1	8.63889242029575	6.92362862813843	3	4	NaN
4	25	2	2	913.658204394778	0	0	0	0	12	0.833333333333333	302.416870031858	0	6	5	4	0	8.6664347709918	6.82110747225646	2	3	NaN
4	26	1	1	963.886680297946	0	0	0	0	12	0.5	245.580235437284	0	10	3	4	0	7.84204429607921	6.98378996525813	0	2	0.911170407355529
4	27	2	3	882.001508080066	0	0	0	0	12	0.666666666666667	289.728618246624	0	4	4	6	0	8.27471649242679	6.85329909318608	2	0	0.881444862521062
4	28	3	1	1030.90326012079	0	0	0	0	12	0.666666666666667	262.276290110152	0	6	4	5	0	8.75804081543378	6.89162589705225	4	2	-0.747742580791398
4	29	2	1	1047.39071402037	0	0	0	0	12	0.666666666666667	307.97476078973	1	6	4	5	0	7.85450853083551	6.79234442747081	1	4	-0.961235443042008
4	30	3	3	926.439754383864	0	0	0	0	12	0.333333333333333	301.025631190369	0	8	2	6	0	10.5460900276893	6.78105762593618	4	1	0.152523665813593
4	31	2	2	951.376198298021	0	0	0	0	12	0.5	274.017325618273	0	8	3	5	0	11.4596328047612	6.92559519711047	2	4	0.787772842474332
4	32	1	1	1022.78178543838	0	0	0	0	12	0.666666666666667	279.842058021664	0	4	4	6	0	10.2332241955117	6.95939851213398	0	2	-1.28608123108242
4	33	1	1	1210.0299985932	0	0	0	0	12	0.666666666666667	304.729143806257	0	6	4	5	0	11.7450408983156	6.88550967003482	0	0	0.290787099655945
4	34	1	2	1049.00293465835	0	0	0	0	11	1	280.806505640279	0	2	5	6	1	12.2464063958786	6.89871453432999	0	0	-0.719495863807336
4	35	2	1	840.842942965537	0	0	0	0	12	0.833333333333333	239.752450793028	0	6	5	4	0	11.2614432212698	6.64639051484773	2	0	NaN
4	36	3	1	859.924559786123	0	0	0	0	12	0.833333333333333	245.871453435147	0	6	5	4	0	11.144481989145	6.86066367144829	4	2	0.195597157010045
4	37	3	1	833.186630612545	0	0	0	0	12	0.833333333333333	328.290075896052	2	2	5	6	0	9.41280119006458	6.96790920180188	3	4	-0.416011923479686
4	38	2	2	983.971067566927	0	0	0	0	9	0.666666666666667	294.442162245305	0	4	4	6	3	11.7624568984101	7.02997291170639	2	3	1.40753678587733
4	39	1	3	786.913996586009	0	0	0	0	8	0.75	334.22547192862	0	6	3	6	4	11.3210360316781	6.94022246911964	0	2	-0.676065969557731
4	40	2	1	883.133473515954	0	0	0	0	12	1	282.930898581005	0	0	6	6	0	11.5293649063267	6.90575327631146	2	0	NaN
4	41	2	2	876.207656192491	0	0	0	0	10	0.6	321.734966976363	1	6	3	6	2	11.9404369027959	6.88959130835447	1	2	-0.122923245764357
4	42	2	2	831.667985783497	0	0	0	0	12	0.5	289.569919082193	1	10	3	4	0	10.2680918063195	6.81783057145415	1	1	-0.838437567163705
4	43	3	3	927.577153254788	0	0	0	0	12	0.5	260.689127034303	0	6	3	6	0	11.5731474322028	6.81014245011514	4	1	NaN
4	44	1	2	1006.56539952979	0	0	0	0	11	0.833333333333333	258.170909722801	0	4	5	5	1	9.85419174785677	6.79570577517351	0	4	-0.554991737616383
4	45	3	2	870.015956184943	0	0	0	0	12	0.5	317.431654235628	2	6	3	6	0	11.4399081838544	6.78897174299217	3	0	0.452237968481169
4	46	1	2	1095.44792928773	0	0	0	0	12	0.833333333333333	329.207376631517	0	2	5	6	0	10.8306255674607	6.97728134163075	0	3	-1.13378796815785
4	47	2	1	805.533469651891	0	0	0	0	12	0.666666666666667	249.421022936412	1	6	4	5	0	11.3546155877649	6.92264389147589	1	0	0.17793763733045
4	48	3	1	886.845414574054	0	0	0	0	12	0.833333333333333	257.146940475943	2	2	5	6	0	10.3531158795524	6.94985645500077	3	1	-1.3880197583994
4	49	3	1	832.47394517457	0	0	0	0	12	0.166666666666667	316.572494688293	2	14	1	4	0	9.35948319298221	7.01211529430638	3	3	-2.23109115157277
4	50	3	1	1030.65634072755	0	0	0	0	12	1	303.097978805638	0	2	6	5	0	9.19995045037653	7.00397413672268	4	3	1.09016535575492
4	51	1	3	1063.64754882634	0	0	0	0	5	0	444.888684975945	0	12	0	6	7	8.61540407842253	7.07496319796604	0	4	0.92934887691737
4	52	2	1	1162.15027550516	0	0	0	0	12	0.5	259.085123304316	0	6	3	6	0	11.18710291237	6.98749024700099	2	0	0.49417479194622
4	53	3	3	916.315455523545	0	0	0	0	7	0.25	391.733127775045	2	8	2	6	5	11.2261277929877	6.94697599213542	3	2	NaN
4	54	2	3	921.398433118156	0	0	0	0	12	0.5	313.467790371083	0	6	3	6	0	11.1631743752003	6.99393297522319	2	3	-0.910658123447279
4	55	3	2	1030.93223843644	0	0	0	0	12	0.666666666666667	308.882828878599	2	6	4	5	0	10.3350277648152	6.84694313958538	3	2	-0.019426827998857
4	56	2	3	848.80745177361	0	0	0	0	8	0.666666666666667	314.601649877854	0	8	2	6	4	10.4872690285473	6.9782137426307	2	3	0.688275370655389
4	57	1	1	1028.05312208147	0	0	0	0	12	0.333333333333333	293.149512410303	0	12	2	4	0	11.6270402530478	7.02197642307216	0	2	1.17928539964493
4	58	1	1	984.700657023495	0	0	0	0	12	0.833333333333333	267.027572941295	0	4	5	5	0	11.0061552138244	6.81783057145415	0	0	1.06407622808848
4	59	3	2	842.613336907561	0	0	0	0	12	0.666666666666667	379.437812692388	2	4	4	6	0	10.6414755164559	6.87626461189077	3	0	-0.323621170640448
4	60	1	1	782.798773975628	0	0	0	0	12	0.833333333333333	336.976476002234	0	4	5	5	0	7.78917075656837	7.06987412845857	0	3	1.88456387086819
4	61	1	1	874.674522205169	0	0	0	0	12	0.5	274.401386688947	0	6	3	6	0	9.34297054074936	6.93147180559945	0	0	0.509977858795439
4	62	2	3	792.434667482667	0	0	0	0	5	0.666666666666667	396.875521543927	0	10	2	5	7	9.17345552231835	6.84800527457636	2	0	-0.824601242934192
4	63	2	2	956.622782630802	0	0	0	0	10	0.6	293.972062978055	1	6	3	6	2	11.3682437449989	6.96413561241824	1	2	-0.74760677453082
4	64	3	1	865.338071287624	0	0	0	0	12	0.833333333333333	308.74294719004	2	2	5	6	0	10.518248903994	6.67834211465433	3	1	-0.358700549793001
4	65	2	3	888.313045493305	0	0	0	0	11	0.833333333333333	277.187985925542	0	2	5	6	1	8.32218548905725	7.07665381544395	2	3	-1.53550450513315
4	66	2	3	823.813654944388	0	0	0	0	11	0.4	440.516869259867	1	10	2	5	1	10.4392833799337	6.75693238924755	1	2	-0.0254379063424988
4	67	3	2	1089.92906953608	0	0	0	0	12	0.666666666666667	320.991116773976	0	6	4	5	0	10.2795793646329	6.86589107488344	4	1	0.721645621021501
4	68	2	3	888.026884631472	0	0	0	0	12	0.5	277.724681433484	1	6	3	6	0	9.18196310094384	7.03702761468628	1	4	NaN
4	69	1	2	1208.84671739077	0	0	0	0	9	0.75	363.456022428697	0	6	3	6	3	12.1799967778553	7.14440718032114	0	1	1.13808924557936
4	70	2	3	840.692014239721	0	0	0	0	12	0.5	310.564948069077	0	6	3	6	0	9.76886426937318	6.91373735065968	2	0	0.383900570203089
4	71	1	2	833.171839598435	0	0	0	0	9	0.5	249.721816163706	0	6	3	6	3	10.6373043097513	6.69456205852109	0	2	-0.334183797816176
4	72	2	1	752.321434716578	0	0	0	0	12	0.666666666666667	303.910475905285	0	4	4	6	0	10.3230110589422	6.70441435496411	2	0	-0.506608620727926
4	73	2	1	977.978895334672	0	0	0	0	12	0.833333333333333	280.202160888077	0	4	5	5	0	8.85688102533788	6.74993119378857	2	2	-1.05568121952282
4	74	3	3	884.215028758263	0	0	0	0	12	0.333333333333333	255.197302867536	0	8	2	6	0	11.3666431234203	7.09506437728713	4	2	NaN
4	75	3	3	837.953261599978	0	0	0	0	12	0.5	273.208433967734	2	6	3	6	0	10.1797884293831	7.08002649992259	3	4	-0.95623774606684
4	76	2	3	1058.74628941729	0	0	0	0	11	0.333333333333333	285.190709275557	0	8	2	6	1	10.5103664038417	7.05875815251866	2	3	-0.516907968858064
4	77	1	2	1081.84110103048	0	0	0	0	7	1	396.809637246703	0	4	4	6	5	8.38564298227246	7.05617528410041	0	2	-0.0610504325252401
4	78	2	3	906.48818439422	0	0	0	0	11	0.4	310.179063219255	1	8	2	6	1	11.0253859137596	6.99025650049388	1	0	NaN
4	79	2	2	865.050099280779	0	0	0	0	12	1	284.013442914681	0	0	6	6	0	7.77116572595729	6.61338421837956	2	1	-0.229631832023036
4	80	2	1	831.749185437729	0	0	0	0	12	1	322.173852510984	1	0	6	6	0	8.36245868233968	6.92657703322272	1	2	0.336081261703665
4	81	1	3	1136.71003150739	0	0	0	0	6	0.75	364.926785760487	0	6	3	6	6	10.3396349213758	7.01481435127554	0	1	NaN
4	82	1	3	1140.1125686798	0	0	0	0	8	0.25	384.306327010315	0	12	1	5	4	9.65000937320302	6.90975328164481	0	0	0.107426282802668
4	83	3	3	800.033928777339	0	0	0	0	12	0.5	311.065508855676	2	6	3	6	0	9.93273551308548	6.92264389147589	3	0	1.04328015966888
4	84	1	1	987.007753510625	0	0	0	0	12	0.833333333333333	301.34712911693	0	2	5	6	0	7.20030463734701	6.8001700683022	0	3	-0.0591469314729597
4	85	1	1	850.563054700615	0	0	0	0	12	0.833333333333333	311.125512792039	0	2	5	6	0	9.96519825714519	7.05272104923232	0	0	NaN
4	86	1	2	1104.0430183084	0	0	0	0	12	0.5	285.117973002988	0	6	3	6	0	9.99429801083512	6.76734312526539	0	0	-1.55737280179043
4	87	1	1	1087.49821149468	0	0	0	0	12	0.666666666666667	309.419504397736	0	6	4	5	0	8.55443647749144	7.07242190053737	0	0	0.24792612621782
4	88	1	2	1187.41755518386	0	0	0	0	12	0.833333333333333	278.199026819609	0	4	5	5	0	11.3005098080009	6.95749737087695	0	0	NaN
4	89	2	2	934.528930320084	0	0	0	0	12	0.5	304.712707377218	1	8	3	5	0	10.1078001433955	6.88959130835447	1	0	-0.613450272013191
4	90	1	3	988.176545555689	0	0	0	0	7	0.5	340.652686251308	0	10	1	6	5	8.44354023892248	7.01031186730723	0	1	-1.37047600719682
4	91	3	2	900.352026157634	0	0	0	0	12	0.833333333333333	332.085175051331	0	2	5	6	0	9.75111765921383	7.03702761468628	4	0	0.702983924729625
4	92	2	2	921.667689963215	0	0	0	0	11	0.4	280.496891668417	1	6	3	6	1	9.2716810057772	6.95368421087054	1	4	0.0440585512374751
4	93	3	1	903.322303462119	0	0	0	0	12	1	235.463987650896	2	2	6	5	0	11.2795571623405	6.83625927727707	3	1	-0.555726059212901
4	94	2	2	1044.15148172757	0	0	0	0	8	0.75	348.996352467956	0	6	3	6	4	9.82110292012605	6.96318998587024	2	3	NaN
4	95	1	2	1030.62977727132	0	0	0	0	9	0.5	345.375987210174	0	8	2	6	3	10.2519757560658	6.91373735065968	0	2	-0.228327577382526
4	96	3	1	891.106736190522	0	0	0	0	12	0.5	279.538097648213	2	6	3	6	0	10.6853977813935	6.80903930604298	3	0	-0.0674244579081413
4	97	2	3	862.872801496451	0	0	0	0	12	0.333333333333333	321.222054546254	0	8	2	6	0	9.86671982834391	6.93925394604151	2	3	0.45660507044072
4	98	2	1	1000.21552621911	0	0	0	0	12	0.666666666666667	320.852158074951	0	4	4	6	0	11.4980970022299	6.98471632011826	2	2	0.0408327526544103
4	99	3	1	933.687653608104	0	0	0	0	12	0.833333333333333	288.684939036099	0	2	5	6	0	9.28690130414421	6.68085467879022	4	2	-0.80695353055847
4	100	2	3	960.389661744557	0	0	0	0	5	0.75	434.009903551572	0	6	3	6	7	10.24927155923	7.04925484125584	2	4	-1.06305443176052
4	101	3	3	1056.70965720492	0	0	0	0	8	0.75	324.666082459082	0	8	3	5	4	9.39755075647982	7.0825485693553	4	2	-0.206079834844808
4	102	3	2	910.553298667764	0	0	0	0	12	0.833333333333333	306.209332213393	2	2	5	6	0	11.4364936650113	6.88653164253051	3	4	-1.02533268803181
4	103	1	3	1027.80288225586	0	0	0	0	9	0.75	337.474860750135	0	6	3	6	3	8.77460999094341	6.97634807044775	0	3	-1.00356070382893
4	104	1	2	1169.10597671722	0	0	0	0	8	0.6	295.623185845219	0	6	3	6	4	9.6874319812167	6.93731408122368	0	0	0.649206917677502
4	105	2	1	984.349898666551	0	0	0	0	12	0.666666666666667	292.756792858898	1	4	4	6	0	10.8795265664708	6.89770494312864	1	0	-0.479832705728023
4	106	3	3	982.876834312265	0	0	0	0	12	0.5	294.544984732705	0	6	3	6	0	9.71028268995946	7.06902342657826	4	1	0.0257485151682172
4	107	3	1	915.369736133471	0	0	0	0	12	0.666666666666667	284.70159981456	0	4	4	6	0	11.8038985613695	6.70686233660275	4	4	-0.0894665819370503
4	108	3	2	872.418741483671	0	0	0	0	12	0.666666666666667	252.769063302692	2	4	4	6	0	9.12269058101644	6.97728134163075	3	4	-1.2265428077404
5	1	3	2	1188.3254031045	1	0	0	0	6	0.333333333333333	141.622670433304	2	14	1	4	6	9.11204737886342	6.72503364216684	3	3	NaN
5	2	1	2	1187.20220136674	1	0	0	0	10	0.5	170.319099310956	0	6	3	6	2	7.67121893384689	6.56807791141198	0	3	NaN
5	3	1	3	1072.51608961542	1	0	0	0	11	0.333333333333333	151.562282445037	0	12	2	4	1	7.58617788388652	6.80461452006262	0	0	NaN
5	4	3	1	1027.69849896686	1	0	0	0	8	0.5	115.618842441192	0	8	2	6	4	7.98747571687743	6.60258789218934	4	0	NaN
5	5	2	3	978.259813073237	1	0	0	0	3	1	70.969594029072	1	14	1	4	9	7.3501164037851	6.57786135772105	1	4	NaN
5	6	3	2	1052.48198605932	1	0	0	0	3	1	49.1343322991806	0	16	1	3	9	8.23380546577321	6.64118216974059	4	1	NaN
5	7	3	2	982.348134582026	1	0	0	0	6	0.75	94.6887254497122	0	8	3	5	6	7.2207886290119	6.88755257166462	4	4	NaN
5	8	2	2	1322.30516856907	1	0	0	0	5	0.5	79.7747842861636	0	12	2	4	7	7.90993589332055	6.82219739062049	2	4	NaN
5	9	3	1	969.45953802333	1	0	0	0	8	0.8	145.538991966756	0	4	4	6	4	7.85113048246866	6.56667242980324	4	2	NaN
5	10	1	2	939.826451597582	1	0	0	0	6	0.333333333333333	103.224096198299	0	14	1	4	6	7.89764673942838	6.65157187358973	0	4	NaN
5	11	3	3	1061.36134706958	1	0	0	0	9	0.833333333333333	96.1241009350357	2	6	5	4	3	6.2986711840876	6.76041469108343	3	0	NaN
5	12	3	3	981.150374706885	1	0	0	0	8	0.8	185.388887152681	0	2	5	6	4	6.87854141968234	6.82437367004309	4	3	NaN
5	13	3	1	971.387182822582	1	0	0	0	7	0.75	102.599819559542	0	4	4	6	5	7.06289964044646	6.77078942390898	4	4	NaN
5	14	2	3	968.801494543186	1	0	0	0	3	NaN	81.2209290755163	1	12	3	3	9	7.74854227842357	6.89467003943348	1	4	NaN
5	15	2	2	798.899195889135	1	0	0	0	4	1	92.1389866968133	1	10	3	4	8	7.41272055149438	6.5792512120101	1	1	NaN
5	16	2	1	1061.19321394181	1	0	0	0	9	0.4	132.806008675613	1	6	3	6	3	7.88960265976608	6.7093043402583	1	1	NaN
5	17	2	3	1032.50855532042	1	0	0	0	3	0	41.1383632658053	0	14	1	4	9	7.58844357718809	6.69703424766648	2	1	NaN
5	18	1	2	811.953510737112	1	0	0	0	11	0.5	182.687848020712	0	12	3	3	1	7.49617447491411	6.73459165997295	0	2	NaN
5	19	3	1	870.709850820276	1	0	0	0	9	0	136.8581268687	0	22	0	1	3	6.83562066271708	6.68959926917897	4	0	NaN
5	20	3	1	1121.88534890356	1	0	0	0	4	NaN	49.091818536434	2	8	3	5	8	6.26474744968551	6.75227037614174	3	4	NaN
5	21	3	2	887.726010013466	1	0	0	0	3	0	44.7873926659016	2	16	0	4	9	7.01219469184406	6.69332366826995	3	3	NaN
5	22	2	1	957.519972977934	1	0	0	0	4	0.5	90.3474265334676	1	8	3	5	8	5.92308410118323	6.880384082186	1	3	NaN
5	23	3	3	842.170686215468	1	0	0	0	9	0.5	134.781790384624	2	14	3	2	3	6.52254417692452	6.68210859744981	3	1	NaN
5	24	2	2	789.095253604501	1	0	0	0	5	1	77.557656050134	0	14	2	3	7	7.07495596873359	6.69332366826995	2	3	NaN
5	25	2	1	941.187816777528	1	0	0	0	4	0	94.488766913299	0	22	1	0	8	7.27332756009828	6.66568371778241	2	2	NaN
5	26	2	2	730.114635400241	1	0	0	0	5	0.75	104.313444260192	1	8	4	4	7	6.28425178347467	6.52941883826223	1	2	NaN
5	27	1	2	827.87967222157	1	0	0	0	8	0.5	154.222650413028	0	10	2	5	4	6.78210361340007	6.6682282484174	0	1	NaN
5	28	2	2	722.846877206393	1	0	0	0	2	0	137.031159423499	1	10	2	5	10	5.19503640979133	6.69579891705849	1	0	NaN
5	29	2	2	929.73906764928	1	0	0	0	9	0.25	144.973122043239	0	12	2	4	3	7.99332734592693	6.79570577517351	2	1	NaN
5	30	2	2	778.592819297046	1	0	0	0	6	0.5	165.626006131723	0	14	3	2	6	6.3223907759324	6.82001636467413	2	2	NaN
5	31	3	1	908.596855095311	1	0	0	0	3	0	138.387026608781	2	16	1	3	9	7.21803372667537	6.72982407048948	3	2	NaN
5	32	2	2	793.950890033557	1	0	0	0	8	0.75	120.923940080137	1	14	3	2	4	6.81816180259779	6.81234509417748	1	3	NaN
5	33	3	1	822.862543470364	1	0	0	0	7	1	133.58983869629	2	10	4	3	5	6.58781791150335	6.83733281468559	3	1	NaN
5	34	2	1	909.695002884291	1	0	0	0	9	0.333333333333333	166.678428376411	1	14	4	1	3	5.75512587765158	6.74170069465205	1	3	NaN
5	35	3	2	835.107585580772	1	0	0	0	8	0.75	114.543954216403	2	10	5	2	4	7.1650952994171	6.70563909486	3	1	NaN
5	36	2	1	840.025102245818	1	0	0	0	6	0.666666666666667	70.9586824103866	0	16	3	1	6	6.5934230476855	6.66695679242921	2	3	NaN
5	37	2	3	847.620674760037	1	0	0	0	4	1	130.095898189193	1	18	3	0	8	6.47384755637614	6.69950034016168	1	2	NaN
5	38	2	3	1173.64378899038	1	0	0	0	11	0.8	176.071523205344	0	10	4	3	1	6.51249488323854	6.61740297797448	2	1	NaN
5	39	1	3	990.637671298828	1	0	0	0	5	0.75	85.0795185191969	0	6	4	5	7	7.18962173690991	6.75576892198426	0	2	NaN
5	40	2	3	983.739081534623	1	0	0	0	7	0.25	98.6545022292796	0	10	3	4	5	7.14333234560483	6.68085467879022	2	0	NaN
5	41	2	1	1028.72872942407	1	0	0	0	6	0.5	127.716280283789	0	14	2	3	6	6.68680224360523	6.73696695800186	2	2	NaN
5	42	1	1	727.893889583356	1	0	0	0	8	0.25	107.640364705035	0	22	1	0	4	5.06914956031642	6.8001700683022	0	2	NaN
5	43	2	1	950.979383014783	1	0	0	0	8	0.75	139.872116198649	1	10	4	3	4	6.41097604891906	6.75693238924755	1	0	NaN
5	44	2	2	1021.05980619126	1	0	0	0	9	0.75	107.315637817224	0	8	4	4	3	6.07021759577933	6.91968384984741	2	1	NaN
5	45	3	1	1046.61936199409	1	0	0	0	8	0.6	146.890775990792	2	6	3	6	4	6.16605608338324	6.73221070646721	3	2	NaN
5	46	3	1	995.943373245609	1	0	0	0	10	0.333333333333333	146.187452541348	0	14	2	3	2	6.90973573845201	6.67076632084587	4	3	NaN
5	47	1	2	926.240872287963	1	0	0	0	7	0.4	85.5534206201791	0	12	2	4	5	5.81907217014679	6.85540879860993	0	4	NaN
5	48	3	2	903.896673891722	1	0	0	0	7	0.5	154.552022726335	0	10	2	5	5	5.97050281630397	6.69084227741856	4	0	NaN
5	49	3	3	836.455669150382	1	0	0	0	8	0.25	128.802930919446	0	14	1	4	4	6.59594609563485	6.72743172485086	4	4	NaN
5	50	3	2	899.32478098126	1	0	0	0	9	0.333333333333333	116.629476327724	2	10	2	5	3	6.10691705615311	6.68835471394676	3	4	NaN
5	51	1	3	2084.63827681953	1	0	0	0	7	0.333333333333333	149.64900670757	0	14	3	2	5	6.06717860600218	6.72982407048948	0	3	NaN
5	52	2	2	1093.51250629697	1	0	0	0	9	0.4	108.150004398527	0	10	2	5	3	6.0637404958875	6.68710860786651	2	0	NaN
5	53	3	3	1079.48742638928	1	0	0	0	7	0	103.214045910764	2	12	2	4	5	5.45989356436884	6.92264389147589	3	2	NaN
5	54	1	1	892.963190918636	1	0	0	0	6	0.333333333333333	115.83518279167	0	14	2	3	6	4.96022447839102	6.83087423464618	0	3	NaN
5	55	1	3	875.743581585084	1	0	0	0	12	0.5	140.967596219137	0	8	3	5	0	5.16196234139003	6.75809450442773	0	0	NaN
5	56	1	1	973.712370402609	1	0	0	0	9	0.666666666666667	185.702903594362	0	6	4	5	3	7.90868753280277	6.98656645940643	0	0	NaN
5	57	1	2	847.093032556586	1	0	0	0	12	0.5	214.785257535893	0	6	3	6	0	5.90108040109777	6.76734312526539	0	0	NaN
5	58	1	3	839.165117899938	1	0	0	0	12	0.833333333333333	216.720118049574	0	8	5	3	0	4.99204259738057	6.79570577517351	0	0	NaN
5	59	1	3	942.565482117971	1	0	0	0	12	0.5	229.817602865012	0	10	3	4	0	6.04271590183434	6.62539236800796	0	0	NaN
5	60	1	3	1197.69950414229	1	0	0	0	9	0.5	195.167090663968	0	16	2	2	3	6.40752336758381	6.71417052990947	0	0	NaN
5	61	1	3	748.114539410381	1	0	0	0	9	0.4	180.185535136111	0	12	2	4	3	5.26761863031317	6.61069604471776	0	0	NaN
5	62	1	1	1093.43825001451	1	0	0	0	6	0.5	96.8230052730813	0	14	2	3	6	5.7407451762075	6.63331843328038	0	0	NaN
5	63	3	3	831.264973884572	1	0	0	0	7	0.75	161.626275025779	0	12	3	3	5	6.20896930546425	6.82871207164168	4	0	NaN
5	64	3	2	1032.49255701485	1	0	0	0	7	0.333333333333333	116.715200724525	0	12	2	4	5	5.63628145332563	6.73340189183736	4	4	NaN
5	65	3	3	881.862178528536	1	0	0	0	8	0.75	123.926837930406	2	6	3	6	4	5.51030005052821	6.65027904858742	3	4	NaN
5	66	3	3	965.64348955053	1	0	0	0	12	0.5	214.4869010242	2	14	3	2	0	6.01936847619887	6.61338421837956	3	3	NaN
5	67	3	2	1091.34760362031	1	0	0	0	10	0.6	212.73712909436	0	8	4	4	2	6.10886190184522	6.75460409948796	4	3	NaN
5	68	3	1	1026.17805630325	1	0	0	0	4	NaN	73.7483361429845	2	12	4	2	8	5.88165851957904	6.45990445437753	3	4	NaN
5	69	1	3	1038.06177820843	1	0	0	0	8	0.75	122.667642051703	0	8	4	4	4	4.62511574201995	6.75809450442773	0	3	NaN
5	70	3	3	845.784491967606	1	0	0	0	7	1	116.994282568796	0	6	5	4	5	5.23826567208434	6.59030104819669	4	0	NaN
5	71	3	2	1015.66837747851	1	0	0	0	7	0.666666666666667	170.418265992169	2	10	4	3	5	5.6334620796821	6.65672652417839	3	4	NaN
5	72	1	1	1082.51231341274	1	0	0	0	12	0.333333333333333	212.090012987902	0	14	2	3	0	5.79107609940784	6.66568371778241	0	3	NaN
5	73	2	3	975.694047212528	1	0	0	0	11	0.4	154.090468273104	0	10	3	4	1	5.88667048068801	6.71901315438526	2	0	NaN
5	74	1	1	915.510235745387	1	0	0	0	9	0.75	175.233996050408	0	6	5	4	3	5.47202541305905	6.82437367004309	0	2	NaN
5	75	3	3	969.973596759701	1	0	0	0	8	0.5	116.620562993721	0	12	2	4	4	5.53229375387911	6.70441435496411	4	0	NaN
5	76	1	1	878.20369826477	1	0	0	0	7	0.333333333333333	163.327804722725	0	18	1	2	5	5.54461634778227	6.68210859744981	0	4	NaN
5	77	1	2	990.896360868646	1	0	0	0	10	0.5	190.712296918919	0	10	3	4	2	5.61409306536313	6.68085467879022	0	0	NaN
5	78	2	2	1197.04900703346	1	0	0	0	6	1	119.088014658873	1	10	4	3	6	6.08406873748008	6.69456205852109	1	0	NaN
5	79	2	1	761.814521691122	1	0	0	0	11	0.666666666666667	119.659509517134	1	8	4	4	1	6.56282669712812	6.59304453414244	1	1	NaN
5	80	2	1	928.163989265158	1	0	0	0	9	0.6	139.392558916631	0	12	4	2	3	6.47656353158316	6.57368016696065	2	1	NaN
5	81	1	1	1211.44476464542	1	0	0	0	4	1	48.829382745676	0	2	5	6	8	5.28813238978999	6.60665018619822	0	2	NaN
5	82	2	1	1020.89408790198	1	0	0	0	2	NaN	30.5058847422628	0	14	4	1	10	6.38646267277374	6.71659477352098	2	0	NaN
5	83	3	1	1008.96599333919	1	0	0	0	6	0.666666666666667	102.164516776088	0	6	4	5	6	5.86966116115226	6.64378973314767	4	2	NaN
5	84	1	1	1001.87964988527	1	0	0	0	6	0	107.997793496087	0	16	1	3	6	6.61241718347086	6.75576892198426	0	4	NaN
5	85	2	3	1151.30351470634	1	0	0	0	8	0.75	123.990323640004	1	8	3	5	4	5.29686978610573	6.65929391968364	1	0	NaN
5	86	3	2	1358.24460562799	1	0	0	0	6	0.25	124.106740966399	2	18	1	2	6	5.99659919985337	6.67203294546107	3	1	NaN
5	87	1	2	986.355559003641	1	0	0	0	7	0.333333333333333	126.835262061499	0	14	2	3	5	5.58135468903269	6.70318811324086	0	3	NaN
5	88	3	1	923.82633568468	1	0	0	0	9	0.5	129.813582084678	2	18	2	1	3	4.3905665540324	6.62406522779989	3	0	NaN
5	89	3	2	901.374676976957	1	0	0	0	7	0.2	113.597328629433	2	16	2	2	5	4.30749264616646	6.60123011872888	3	3	NaN
5	90	2	2	822.55344414807	1	0	0	0	7	1	137.410738078922	1	8	4	4	5	5.44738717176043	6.72262979485545	1	3	NaN
5	91	2	1	985.892815583611	1	0	0	0	5	0	57.6893672034638	0	12	2	4	7	5.7837666807688	6.62406522779989	2	1	NaN
5	92	1	3	905.18921617695	1	0	0	0	6	0	189.792562543451	0	14	3	2	6	5.36269663523663	6.74875954749168	0	2	NaN
5	93	1	2	1059.7817408634	1	0	0	0	5	0.5	59.2499683439799	0	12	3	3	7	5.60435918247018	6.65027904858742	0	0	NaN
5	94	2	3	864.136358683027	1	0	0	0	6	0.333333333333333	66.1635711140809	0	10	2	5	6	5.81045356302308	6.63725803128446	2	0	NaN
5	95	3	3	895.435079935851	1	0	0	0	4	0	75.9688272089622	0	14	2	3	8	5.53271359153095	6.5366915975913	4	2	NaN
5	96	2	1	981.670772394864	1	0	0	0	5	1	135.895797789496	1	8	4	4	7	4.96456589732604	6.65544035036765	1	4	NaN
5	97	1	1	993.235433769769	1	0	0	0	5	0.666666666666667	55.096300200945	0	10	3	4	7	5.96909461342729	6.69208374250663	0	1	NaN
5	98	2	3	748.322819227724	1	0	0	0	3	NaN	43.588983712113	1	8	4	4	9	5.69885110527353	6.53958595561767	1	0	NaN
5	99	1	3	992.414388694669	1	0	0	0	4	0.5	55.6542120847727	0	8	3	5	8	5.85356834819693	6.66695679242921	0	1	NaN
5	100	1	1	976.667528965663	1	0	0	0	3	NaN	50.1536862323454	0	14	2	3	9	5.27313797358831	6.5875500148248	0	0	NaN
5	101	2	3	878.495290008686	1	0	0	0	4	0.5	77.8980100223006	0	6	5	4	8	5.38980673817494	6.60258789218934	2	0	NaN
5	102	1	2	962.340594249326	1	0	0	0	4	0.5	37.7790155710756	0	14	3	2	8	4.24820735445717	6.73459165997295	0	2	NaN
5	103	1	1	1300.11853838278	1	0	0	0	12	0.666666666666667	174.757717815471	0	6	4	5	0	4.88707552677786	6.69826805411541	0	0	NaN
5	104	1	2	869.864053650417	1	0	0	0	3	1	51.8879724910016	0	8	4	4	9	5.86989467207271	6.73696695800186	0	0	NaN
5	105	2	3	986.773929766969	1	0	0	0	2	1	48.157538725392	0	4	6	4	10	6.01962693633724	6.65415252018322	2	0	NaN
5	106	3	3	1024.06477079694	1	0	0	0	4	0.5	98.5353085650196	2	12	4	2	8	4.81738620673287	6.7286286130847	3	2	NaN
5	107	1	2	980.222473030153	1	0	0	0	3	0	32.9535038658705	0	8	2	6	9	5.03644784509252	6.82001636467413	0	3	NaN
5	108	1	3	1053.84636978852	1	0	0	0	7	0	127.425732562341	0	12	2	4	5	5.65618876851758	6.85646198459459	0	0	NaN
6	1	3	2	1123.37356365697	0	1	0	0	NaN	NaN	NaN	0	8	4	4	NaN	9.03419676261771	6.70441435496411	4	0	-0.472672472214249
6	2	3	3	988.197441410193	0	1	0	0	NaN	NaN	NaN	0	4	5	5	NaN	7.58316117058294	6.69084227741856	4	4	1.36550472303371
6	3	1	1	889.877298669035	0	1	0	0	NaN	NaN	NaN	0	4	6	4	NaN	7.1474420921911	6.81454289725996	0	4	3.01276917883604
6	4	2	3	866.277916748913	0	1	0	0	NaN	NaN	NaN	1	12	1	5	NaN	7.80230163826418	6.79122146272619	1	0	-0.865771971107374
6	5	3	2	1208.48178346023	0	1	0	0	NaN	NaN	NaN	2	10	3	4	NaN	7.52131745147008	6.77764659363512	3	1	NaN
6	6	1	3	814.254894816713	0	1	0	0	NaN	NaN	NaN	0	6	4	5	NaN	8.28125055079706	6.80350525760834	0	3	-0.312326077449089
6	7	2	1	1299.62409907375	0	1	0	0	NaN	NaN	NaN	0	6	3	6	NaN	8.72469139632955	6.72262979485545	2	0	-0.928892991286759
6	8	3	3	940.895141058718	0	1	0	0	NaN	NaN	NaN	2	6	3	6	NaN	8.01075595517598	6.67076632084587	3	2	-0.648470195742324
6	9	1	2	1134.87154982704	0	1	0	0	NaN	NaN	NaN	0	12	2	4	NaN	7.81814346882868	6.84481547920826	0	3	2.2445317050756
6	10	3	2	1016.55829543279	0	1	0	0	NaN	NaN	NaN	2	2	5	6	NaN	8.03935606970195	6.84054652928869	3	0	-0.203255914210932
6	11	3	3	609.268902431268	0	1	0	0	NaN	NaN	NaN	0	10	2	5	NaN	7.35122866118434	6.7990558620588	4	3	1.43043409915518
6	12	2	1	1120.72387416129	0	1	0	0	NaN	NaN	NaN	1	10	1	6	NaN	8.04026895114015	6.76734312526539	1	4	-0.509214868535621
6	13	1	3	963.506549212525	0	1	0	0	NaN	NaN	NaN	0	8	2	6	NaN	7.61045682952934	6.76619171466035	0	1	0.219862204570142
6	14	1	1	793.308220949712	0	1	0	0	NaN	NaN	NaN	0	2	5	6	NaN	8.48096876615571	6.80903930604298	0	0	-0.738781903356621
6	15	1	2	894.318501853832	0	1	0	0	NaN	NaN	NaN	0	10	3	4	NaN	8.71616043042789	6.64768837356333	0	0	0.102934589198833
6	16	1	2	838.691020788701	0	1	0	0	NaN	NaN	NaN	0	2	5	6	NaN	7.83041125650397	6.90675477864855	0	0	0.417539716754401
6	17	2	3	786.50409120155	0	1	0	0	NaN	NaN	NaN	0	8	3	5	NaN	7.45516023802927	6.77992190747225	2	0	-0.242854382008362
6	18	1	1	842.295781777921	0	1	0	0	NaN	NaN	NaN	0	8	4	4	NaN	8.57123618336338	6.76388490856244	0	2	-0.434865422945395
6	19	2	3	914.907476694225	0	1	0	0	NaN	NaN	NaN	0	10	2	5	NaN	8.45947034901498	6.78332520060396	2	0	0.856434973028426
6	20	1	3	988.65414911279	0	1	0	0	NaN	NaN	NaN	0	6	3	6	NaN	6.50327866530663	6.80350525760834	0	2	1.29403107708201
6	21	3	1	1017.59486796982	0	1	0	0	NaN	NaN	NaN	2	2	5	6	NaN	7.16146099732429	6.7900972355139	3	0	-2.48695815506304
6	22	2	3	828.585495048173	0	1	0	0	NaN	NaN	NaN	1	4	4	6	NaN	8.26147632012641	6.76157276880406	1	3	0.50765338438882
6	23	2	2	872.411021235166	0	1	0	0	NaN	NaN	NaN	0	8	4	4	NaN	7.53639375566831	6.82001636467413	2	1	-1.27187237192393
6	24	3	1	959.359655353182	0	1	0	0	NaN	NaN	NaN	0	0	6	6	NaN	8.15943325618549	6.70441435496411	4	2	0.165721826826799
6	25	2	2	860.340716623796	0	1	0	0	NaN	NaN	NaN	0	4	4	6	NaN	7.41881361492636	6.82219739062049	2	4	-2.97280602205387
6	26	3	3	989.358680359146	0	1	0	0	NaN	NaN	NaN	2	12	0	6	NaN	7.59522757432052	6.81783057145415	3	2	0.302300813663484
6	27	2	2	999.77662676838	0	1	0	0	NaN	NaN	NaN	0	4	4	6	NaN	5.53105337363611	6.79346613258001	2	3	1.3697101374326
6	28	2	3	806.818377338459	0	1	0	0	NaN	NaN	NaN	0	6	4	5	NaN	8.17272614182217	6.72503364216684	2	2	1.97616054056942
6	29	1	2	936.221508970903	0	1	0	0	NaN	NaN	NaN	0	6	3	6	NaN	6.35212163356936	6.71417052990947	0	2	-0.473232633249821
6	30	2	3	1006.32810328079	0	1	0	0	NaN	NaN	NaN	1	12	2	4	NaN	6.37640469678914	6.79794041297493	1	0	0.181448125877011
6	31	2	1	741.345268305849	0	1	0	0	NaN	NaN	NaN	1	2	5	6	NaN	8.22719267824824	6.83625927727707	1	1	-1.33188857462764
6	32	2	1	1065.11691928472	0	1	0	0	NaN	NaN	NaN	0	6	4	5	NaN	6.99920681640566	6.73459165997295	2	1	0.0141279830955315
6	33	3	3	1122.53380104858	0	1	0	0	NaN	NaN	NaN	2	10	2	5	NaN	6.71848809948151	6.7696419768525	3	2	-1.00274495251804
6	34	2	1	937.682490647603	0	1	0	0	NaN	NaN	NaN	0	2	5	6	NaN	6.08931105571625	6.81124437860129	2	3	-1.01055712136143
6	35	3	1	1064.06132983784	0	1	0	0	NaN	NaN	NaN	2	6	3	6	NaN	7.43380288600695	6.84054652928869	3	2	1.67376246859212
6	36	3	1	915.573672265054	0	1	0	0	NaN	NaN	NaN	0	0	6	6	NaN	7.54085423255235	6.79346613258001	4	3	0.00687161012195784
6	37	1	1	837.628488659902	0	1	0	0	NaN	NaN	NaN	0	2	5	6	NaN	6.70489765753554	6.78105762593618	0	4	0.00801864095220946
6	38	3	2	1071.97900533083	0	1	0	0	NaN	NaN	NaN	2	6	3	6	NaN	6.65532848560072	6.87109129461055	3	0	0.902711551169219
6	39	1	3	997.074112521659	0	1	0	0	NaN	NaN	NaN	0	14	1	4	NaN	7.22795996208462	6.83947643822884	0	3	0.353351732969804
6	40	2	3	796.594222299973	0	1	0	0	NaN	NaN	NaN	0	12	1	5	NaN	6.6660315965321	6.79234442747081	2	0	1.18463380852426
6	41	2	3	871.12662515392	0	1	0	0	NaN	NaN	NaN	1	8	2	6	NaN	6.43932687326387	6.88857245956536	1	2	0.744334632985574
6	42	1	1	915.312567069122	0	1	0	0	NaN	NaN	NaN	0	4	4	6	NaN	7.47658082846579	6.85856503479136	0	1	1.00506568745106
6	43	2	1	1153.46163610047	0	1	0	0	NaN	NaN	NaN	0	6	4	5	NaN	6.76977854332427	6.7093043402583	2	0	-0.853272929794247
6	44	1	1	978.433918198789	0	1	0	0	NaN	NaN	NaN	0	0	6	6	NaN	7.28802626937272	6.76272950693188	0	2	2.48781397745133
6	45	1	2	992.487716735923	0	1	0	0	NaN	NaN	NaN	0	8	3	5	NaN	6.18489795843572	6.73221070646721	0	0	-0.61774610104471
6	46	3	1	1016.36480591696	0	1	0	0	NaN	NaN	NaN	2	6	3	6	NaN	5.91965535519982	6.83733281468559	3	0	0.403142217600625
6	47	1	3	823.636570545204	0	1	0	0	NaN	NaN	NaN	0	12	1	5	NaN	7.00153430225669	6.93439720992856	0	3	-2.1679390579511
6	48	1	1	1200.97825401263	0	1	0	0	NaN	NaN	NaN	0	4	4	6	NaN	8.41172568218758	6.8001700683022	0	0	-0.734508928760648
6	49	2	2	1022.40614626498	0	1	0	0	NaN	NaN	NaN	0	4	4	6	NaN	5.02462340809661	6.91572344863131	2	0	0.0579886813058607
6	50	3	2	1015.52504330812	0	1	0	0	NaN	NaN	NaN	2	10	3	4	NaN	6.24165336246934	6.81124437860129	3	2	-0.600540164068443
6	51	2	3	2105.59214885325	0	1	0	0	NaN	NaN	NaN	0	6	3	6	NaN	7.904002326577	6.71417052990947	2	3	1.99283928774946
6	52	3	2	944.935177993102	0	1	0	0	NaN	NaN	NaN	2	8	3	5	NaN	8.08724834051537	6.67456139181443	3	2	0.347431046794787
6	53	2	1	934.894551232901	0	1	0	0	NaN	NaN	NaN	1	2	6	5	NaN	6.66860780419128	6.76619171466035	1	3	0.303663010558972
6	54	1	3	862.430463762394	0	1	0	0	NaN	NaN	NaN	0	2	5	6	NaN	6.39393843058996	6.81673588059497	0	1	0.572922121761896
6	55	1	1	816.124287281127	0	1	0	0	NaN	NaN	NaN	0	0	6	6	NaN	7.77971199703462	6.78897174299217	0	0	0.264705858052058
6	56	3	3	985.127266898417	0	1	0	0	NaN	NaN	NaN	0	6	3	6	NaN	6.97475669944511	6.85856503479136	4	0	-0.356523408357311
6	57	3	3	1067.36483882014	0	1	0	0	NaN	NaN	NaN	0	6	4	5	NaN	7.07231079899236	6.92559519711047	4	4	-0.0108270642712589
6	58	3	1	1006.20524800252	0	1	0	0	NaN	NaN	NaN	0	6	3	6	NaN	6.83090679498778	6.63987583382654	4	4	-0.123757516173663
6	59	1	3	1100.73347921025	0	1	0	0	NaN	NaN	NaN	0	6	3	6	NaN	6.62872657586941	6.78897174299217	0	4	0.334644645084392
6	60	1	1	903.622902517782	0	1	0	0	NaN	NaN	NaN	0	2	5	6	NaN	6.19259643020756	6.67708346124714	0	0	-1.01715078177216
6	61	3	1	1096.03962278925	0	1	0	0	NaN	NaN	NaN	2	2	5	6	NaN	5.74308573836343	6.74641212857337	3	0	0.547552092866129
6	62	2	1	1047.54469049385	0	1	0	0	NaN	NaN	NaN	1	0	6	6	NaN	7.61109968035941	6.71659477352098	1	3	-1.711161458448
6	63	1	2	942.905801998677	0	1	0	0	NaN	NaN	NaN	0	10	2	5	NaN	6.15356826743252	6.75809450442773	0	1	-0.145079464027297
6	64	3	2	942.282469940437	0	1	0	0	NaN	NaN	NaN	2	2	5	6	NaN	6.40261445484945	6.7990558620588	3	0	-0.386559919357372
6	65	2	2	1113.35557607526	0	1	0	0	NaN	NaN	NaN	0	4	4	6	NaN	8.25070033301374	6.90875477931522	2	3	0.469760980497786
6	66	3	2	913.873017147125	0	1	0	0	NaN	NaN	NaN	0	8	2	6	NaN	5.64748130902537	6.81673588059497	4	2	0.321521747955872
6	67	3	1	833.637352350706	0	1	0	0	NaN	NaN	NaN	2	4	5	5	NaN	8.29324407890831	6.69579891705849	3	4	0.748792317567498
6	68	3	2	1084.44655206858	0	1	0	0	NaN	NaN	NaN	0	6	3	6	NaN	8.21647429410836	6.89365635460264	4	3	1.05827980901773
6	69	1	2	897.513342777529	0	1	0	0	NaN	NaN	NaN	0	6	3	6	NaN	8.21774694422082	6.86484777797086	0	4	-0.644040592488979
6	70	2	2	846.837804772804	0	1	0	0	NaN	NaN	NaN	0	12	2	4	NaN	8.65423889720749	6.7428806357919	2	0	0.530041515599602
6	71	1	1	982.341440473647	0	1	0	0	NaN	NaN	NaN	0	0	6	6	NaN	7.41041887524723	6.74641212857337	0	2	1.71367596841559
6	72	3	3	948.529977744329	0	1	0	0	NaN	NaN	NaN	0	8	3	5	NaN	6.15926493055716	6.94408720822953	4	0	2.44990865491115
6	73	2	2	983.673529759471	0	1	0	0	NaN	NaN	NaN	1	6	3	6	NaN	8.05622363180037	6.68959926917897	1	4	0.558071270573732
6	74	1	2	986.502521552211	0	1	0	0	NaN	NaN	NaN	0	8	2	6	NaN	7.17491216457045	6.83733281468559	0	1	-1.04564334044469
6	75	1	1	900.384594370735	0	1	0	0	NaN	NaN	NaN	0	8	4	4	NaN	7.64034698234613	6.71052310945243	0	0	0.795149056928676
6	76	1	3	910.845404292559	0	1	0	0	NaN	NaN	NaN	0	8	2	6	NaN	8.6497322705715	6.64248680136726	0	0	-0.946655270107129
6	77	2	2	794.178169130646	0	1	0	0	NaN	NaN	NaN	0	12	0	6	NaN	7.42708364105531	6.85751406254539	2	0	-0.709631313098666
6	78	3	2	1094.53275904252	0	1	0	0	NaN	NaN	NaN	0	6	3	6	NaN	8.22093322284487	6.79794041297493	4	2	0.174057988171632
6	79	3	1	978.108517734654	0	1	0	0	NaN	NaN	NaN	0	2	5	6	NaN	6.58926425468775	6.77992190747225	4	4	-1.41966564571213
6	80	3	3	1139.0444032786	0	1	0	0	NaN	NaN	NaN	2	4	4	6	NaN	6.7693260998168	6.69456205852109	3	4	-0.55333275662809
6	81	1	3	963.257518244973	0	1	0	0	NaN	NaN	NaN	0	8	2	6	NaN	7.27389136729082	6.74405918631135	0	3	-0.965660648530723
6	82	3	1	1073.32497997868	0	1	0	0	NaN	NaN	NaN	0	8	2	6	NaN	7.04929108022322	6.65672652417839	4	0	-0.764767127173745
6	83	1	2	1096.46493749551	0	1	0	0	NaN	NaN	NaN	0	6	3	6	NaN	8.06008797200195	6.67582322163485	0	4	-1.12661539798718
6	84	1	2	1066.40614505795	0	1	0	0	NaN	NaN	NaN	0	4	4	6	NaN	7.3227241551458	6.83840520084734	0	0	0.58391834536985
6	85	1	3	740.079285423235	0	1	0	0	NaN	NaN	NaN	0	14	1	4	NaN	7.45193083991015	6.87212810133899	0	0	-0.16734916254841
6	86	2	3	897.662157645755	0	1	0	0	NaN	NaN	NaN	1	12	2	4	NaN	6.57955379887582	6.75227037614174	1	0	-0.195866053712852
6	87	2	2	1024.31689296282	0	1	0	0	NaN	NaN	NaN	1	4	4	6	NaN	7.33331219144842	6.62273632394984	1	1	0.248993976532346
6	88	2	3	829.568639122954	0	1	0	0	NaN	NaN	NaN	1	4	4	6	NaN	6.88822647161573	6.78671695060508	1	1	0.468187073320764
6	89	1	1	1239.15787084297	0	1	0	0	NaN	NaN	NaN	0	4	4	6	NaN	7.65746415132501	6.84694313958538	0	1	1.52305853805898
6	90	2	1	986.837279542669	0	1	0	0	NaN	NaN	NaN	1	2	5	6	NaN	6.48439283611931	6.89365635460264	1	0	-0.133825109326137
6	91	3	3	989.187830022274	0	1	0	0	NaN	NaN	NaN	2	8	3	5	NaN	7.39129308164335	6.87316383421252	3	1	1.15964182056769
6	92	3	3	1025.8198325846	0	1	0	0	NaN	NaN	NaN	2	6	3	6	NaN	5.79588307107326	6.82979373751242	3	3	0.684940722447918
6	93	2	2	891.56950182587	0	1	0	0	NaN	NaN	NaN	1	8	2	6	NaN	7.48693691132469	6.76849321164863	1	3	1.53744874788707
6	94	3	2	927.82026061559	0	1	0	0	NaN	NaN	NaN	0	10	2	5	NaN	6.70154705609797	6.7093043402583	4	1	-0.652726810937568
6	95	3	1	1001.97987165757	0	1	0	0	NaN	NaN	NaN	0	0	6	6	NaN	6.16265855719339	6.8351845861473	4	4	1.40591129059628
6	96	3	1	1016.08498566657	0	1	0	0	NaN	NaN	NaN	2	8	4	4	NaN	7.247124316797	6.68586094706836	3	4	0.769940734799166
6	97	2	1	870.819034176748	0	1	0	0	NaN	NaN	NaN	0	4	4	6	NaN	6.98491082250498	6.76503897678054	2	3	0.386864069410654
6	98	1	3	982.661709391323	0	1	0	0	NaN	NaN	NaN	0	6	3	6	NaN	6.35591669567232	6.77992190747225	0	2	1.28813558458951
6	99	1	3	1010.75723223676	0	1	0	0	NaN	NaN	NaN	0	8	2	6	NaN	7.7288921274308	6.84481547920826	0	0	1.26142625102163
6	100	1	2	946.7894776717	0	1	0	0	NaN	NaN	NaN	0	4	4	6	NaN	6.45688558690377	6.72503364216684	0	0	0.379172786244477
6	101	2	1	1010.09435707874	0	1	0	0	NaN	NaN	NaN	1	0	6	6	NaN	7.59373652563293	6.69950034016168	1	0	0.424302381996994
6	102	3	2	976.542490267093	0	1	0	0	NaN	NaN	NaN	2	6	3	6	NaN	5.90097274969263	6.84694313958538	3	1	0.138936960988107
6	103	2	2	909.945270539538	0	1	0	0	NaN	NaN	NaN	0	8	3	5	NaN	5.57900139981816	6.72142570079064	2	3	-0.492480777305174
6	104	1	2	1051.116247354	0	1	0	0	NaN	NaN	NaN	0	6	3	6	NaN	5.84974050651591	6.80239476332431	0	2	1.79140413546589
6	105	2	2	1049.61723185625	0	1	0	0	NaN	NaN	NaN	1	4	4	6	NaN	6.19663523285811	6.75576892198426	1	0	0.0967967618766992
6	106	2	3	838.672607589615	0	1	0	0	NaN	NaN	NaN	0	6	3	6	NaN	5.63780194209751	6.8134445995109	2	1	0.159890126303922
6	107	2	1	1077.38433568102	0	1	0	0	NaN	NaN	NaN	0	0	6	6	NaN	7.32327038358828	6.72623340235875	2	2	0.933183733305655
6	108	3	3	1059.23375133352	0	1	0	0	NaN	NaN	NaN	0	6	3	6	NaN	6.35695628258369	6.75343791859778	4	2	1.55705929036043
7	1	2	3	1135.53380134636	0	1	0	0	NaN	NaN	NaN	0	4	4	6	NaN	9.084633865281	6.78219205600679	2	4	0.338174021649568
7	2	3	1	1281.93732868021	0	1	0	0	NaN	NaN	NaN	2	6	3	6	NaN	8.20350851459482	6.7093043402583	3	2	-0.0478228080315952
7	3	2	3	1137.58308126125	0	1	0	0	NaN	NaN	NaN	0	10	2	5	NaN	8.73857511384804	6.87523208727658	2	3	-0.33959167978728
7	4	3	2	1060.62445534371	0	1	0	0	NaN	NaN	NaN	0	12	1	5	NaN	8.87461499505769	6.8330317327862	4	2	-0.634799713448584
7	5	3	3	1216.83367689275	0	1	0	0	NaN	NaN	NaN	2	8	2	6	NaN	7.72521437432301	6.87316383421252	3	4	0.531181034485961
7	6	3	2	1134.31491899337	0	1	0	0	NaN	NaN	NaN	2	8	2	6	NaN	8.78806279927146	6.8501261661455	3	3	-1.66656296313725
7	7	1	3	1730.26960603056	0	1	0	0	NaN	NaN	NaN	0	10	1	6	NaN	8.46762035287305	6.88346258641309	0	3	1.80067394911131
7	8	2	1	1103.21108186781	0	1	0	0	NaN	NaN	NaN	0	8	3	5	NaN	8.81075079136658	6.84694313958538	2	0	NaN
7	9	3	2	1183.61777443261	0	1	0	0	NaN	NaN	NaN	2	6	3	6	NaN	8.12617250175739	6.74051935960622	3	2	-1.48896969811547
7	10	3	2	912.320763471143	0	1	0	0	NaN	NaN	NaN	0	6	4	5	NaN	8.48604824226006	6.84587987526405	4	3	0.605461365370812
7	11	3	1	1048.51773582504	0	1	0	0	NaN	NaN	NaN	0	6	4	5	NaN	8.18973993662248	6.8351845861473	4	4	-0.478604699449802
7	12	2	2	1091.52484355764	0	1	0	0	NaN	NaN	NaN	0	6	3	6	NaN	8.28546516925015	6.88550967003482	2	4	1.26747849678582
7	13	1	2	1115.81646251761	0	1	0	0	NaN	NaN	NaN	0	0	6	6	NaN	7.16055964493154	6.80793494369993	0	2	0.173979626259819
7	14	1	1	1082.70741601518	0	1	0	0	NaN	NaN	NaN	0	12	0	6	NaN	7.93045216128811	6.92461239604856	0	0	0.0899205686683902
7	15	1	1	845.082407373411	0	1	0	0	NaN	NaN	NaN	0	2	5	6	NaN	8.71551248280307	6.73101810048208	0	0	1.23207673708068
7	16	3	3	1018.75623892374	0	1	0	0	NaN	NaN	NaN	0	6	3	6	NaN	7.8488961948731	6.70196036600254	4	0	-2.45735763740146
7	17	1	2	1365.7145116731	0	1	0	0	NaN	NaN	NaN	0	10	1	6	NaN	8.92134102605053	6.88653164253051	0	4	4.37437606722758
7	18	1	3	1176.21271700591	0	1	0	0	NaN	NaN	NaN	0	10	1	6	NaN	8.39431633266119	6.72743172485086	0	0	-2.91958979387412
7	19	3	2	945.038306653259	0	1	0	0	NaN	NaN	NaN	2	8	2	6	NaN	8.75606228937984	6.77764659363512	3	0	0.00130483500488876
7	20	1	1	1095.82624859286	0	1	0	0	NaN	NaN	NaN	0	4	4	6	NaN	8.79644175471521	6.88243747099785	0	3	0.963677201805602
7	21	1	1	935.395914902983	0	1	0	0	NaN	NaN	NaN	0	0	6	6	NaN	8.26309554787939	6.87523208727658	0	0	-3.66944711867361
7	22	2	2	797.502528773293	0	1	0	0	NaN	NaN	NaN	0	10	1	6	NaN	7.38220731237902	6.82110747225646	2	0	-1.3229943960756
7	23	1	2	1608.2017681947	0	1	0	0	NaN	NaN	NaN	0	8	2	6	NaN	8.39744131212029	6.8627579130514	0	2	-0.504666537415875
7	24	1	2	1034.48398685032	0	1	0	0	NaN	NaN	NaN	0	6	3	6	NaN	8.15377879140054	6.8596149036542	0	0	0.871200776122388
7	25	3	1	979.294394499448	0	1	0	0	NaN	NaN	NaN	0	10	3	4	NaN	9.03022509050345	6.88857245956536	4	0	0.655402908431743
7	26	2	3	1091.26102404844	0	1	0	0	NaN	NaN	NaN	1	8	2	6	NaN	7.59381600848667	6.77536609093639	1	4	1.1762695413598
7	27	2	2	1014.82400008899	0	1	0	0	NaN	NaN	NaN	0	6	3	6	NaN	7.88351619818723	6.85540879860993	2	1	1.052329385549
7	28	2	1	963.183896988085	0	1	0	0	NaN	NaN	NaN	0	8	3	5	NaN	7.43860294530925	6.91274282049318	2	2	-0.153689033898351
7	29	3	3	995.432662484745	0	1	0	0	NaN	NaN	NaN	0	10	2	5	NaN	6.86177333238282	6.89770494312864	4	2	-0.248439728909965
7	30	1	2	1090.3165260579	0	1	0	0	NaN	NaN	NaN	0	2	5	6	NaN	8.21685460430613	6.9037472575846	0	4	0.322354367293109
7	31	1	2	908.485721297438	0	1	0	0	NaN	NaN	NaN	0	6	3	6	NaN	6.83281854741144	6.92461239604856	0	0	-2.49806092511783
7	32	3	2	1045.78777742881	0	1	0	0	NaN	NaN	NaN	0	8	2	6	NaN	8.67662079984927	6.76503897678054	4	0	-0.899696120711349
7	33	1	1	1194.17659184364	0	1	0	0	NaN	NaN	NaN	0	4	4	6	NaN	7.24865087588921	6.88653164253051	0	4	-0.52727958354099
7	34	1	1	1086.84944267407	0	1	0	0	NaN	NaN	NaN	0	4	4	6	NaN	8.63787228984826	6.83733281468559	0	0	-0.153525238033036
7	35	3	1	1017.35322624972	0	1	0	0	NaN	NaN	NaN	0	6	4	5	NaN	8.48647440610752	6.86901445066571	4	0	0.204319381121095
7	36	3	3	883.897380852432	0	1	0	0	NaN	NaN	NaN	0	8	2	6	NaN	8.40510818554426	6.88550967003482	4	4	-0.101170670903868
7	37	3	3	926.88607555192	0	1	0	0	NaN	NaN	NaN	2	14	1	4	NaN	8.02664057360353	6.84481547920826	3	4	1.20645504284509
7	38	3	3	836.018969648649	0	1	0	0	NaN	NaN	NaN	2	8	2	6	NaN	7.36718269948612	6.82979373751242	3	3	-0.52684253162424
7	39	1	3	1452.62462679602	0	1	0	0	NaN	NaN	NaN	0	10	2	5	NaN	5.08357954996023	6.8501261661455	0	3	0.972151691299216
7	40	1	1	921.692091240402	0	1	0	0	NaN	NaN	NaN	0	12	2	4	NaN	7.16289369887007	6.7945865808765	0	0	1.30365185347757
7	41	1	3	1055.34927257941	0	1	0	0	NaN	NaN	NaN	0	8	2	6	NaN	8.71756065376299	6.89871453432999	0	0	-1.28556412639487
7	42	2	2	1280.55423830301	0	1	0	0	NaN	NaN	NaN	0	10	1	6	NaN	8.43481227048059	6.7900972355139	2	0	0.135191780950142
7	43	1	1	1087.70972368075	0	1	0	0	NaN	NaN	NaN	0	4	4	6	NaN	7.48406444992518	6.89770494312864	0	2	-0.0390620274862805
7	44	1	1	1140.18807252069	0	1	0	0	NaN	NaN	NaN	0	4	5	5	NaN	8.33177340255415	6.85118492749374	0	0	-0.222765694422454
7	45	2	1	1148.49204813527	0	1	0	0	NaN	NaN	NaN	1	8	3	5	NaN	7.15108722110514	6.85435450225502	1	0	0.987152370610105
7	46	2	1	1002.15583401859	0	1	0	0	NaN	NaN	NaN	1	10	2	5	NaN	6.57769530114495	6.84906628263346	1	1	0.900425985672451
7	47	3	1	934.017050468356	0	1	0	0	NaN	NaN	NaN	2	10	1	6	NaN	7.53469281629494	6.84800527457636	3	1	0.482511485648663
7	48	3	3	847.14496882043	0	1	0	0	NaN	NaN	NaN	2	8	2	6	NaN	8.27342757070955	6.91274282049318	3	3	-1.06712887818463
7	49	1	2	1009.05679695916	0	1	0	0	NaN	NaN	NaN	0	8	4	4	NaN	7.49926459334965	6.81783057145415	0	3	0.370837379538325
7	50	2	1	876.514056841188	0	1	0	0	NaN	NaN	NaN	0	10	1	6	NaN	7.38258238532007	6.89060912014717	2	0	0.586215245805206
7	51	3	2	1082.89094262909	0	1	0	0	NaN	NaN	NaN	0	10	1	6	NaN	7.18723273439967	6.78445706263764	4	2	1.80542920781345
7	52	1	2	983.980662090289	0	1	0	0	NaN	NaN	NaN	0	6	3	6	NaN	8.13927352058751	6.88243747099785	0	4	0.175949137936076
7	53	1	2	1127.42452090697	0	1	0	0	NaN	NaN	NaN	0	8	3	5	NaN	6.0799734886604	6.84268328223842	0	0	0.232253868793134
7	54	2	1	995.257889607274	0	1	0	0	NaN	NaN	NaN	0	2	5	6	NaN	6.73105539095624	6.82762923450285	2	0	-0.316255719066289
7	55	3	2	977.819842668396	0	1	0	0	NaN	NaN	NaN	0	10	2	5	NaN	7.96095989661032	6.81124437860129	4	2	-0.161986609669313
7	56	2	3	1077.03408916313	0	1	0	0	NaN	NaN	NaN	1	8	2	6	NaN	7.50625066280957	6.79682371827486	1	4	0.756933418755605
7	57	1	1	992.129183418001	0	1	0	0	NaN	NaN	NaN	0	8	3	5	NaN	6.45428146398256	6.76041469108343	0	1	-0.0450911150334684
7	58	2	3	1074.1652783945	0	1	0	0	NaN	NaN	NaN	1	6	3	6	NaN	7.67146546816103	6.80128303447162	1	0	1.84450830932168
7	59	3	1	1074.48011105771	0	1	0	0	NaN	NaN	NaN	2	8	2	6	NaN	8.46697199893122	6.84481547920826	3	1	0.361108932703798
7	60	2	1	1064.37407312296	0	1	0	0	NaN	NaN	NaN	1	6	3	6	NaN	5.81594809110826	6.85224256905188	1	3	0.38526215125248
7	61	3	3	986.807213441352	0	1	0	0	NaN	NaN	NaN	0	6	3	6	NaN	7.73324767835948	6.82001636467413	4	1	0.00431370708619609
7	62	3	1	1320.05019211374	0	1	0	0	NaN	NaN	NaN	2	6	3	6	NaN	6.59349600875888	6.91274282049318	3	4	0.16711529576791
7	63	3	3	913.341932118783	0	1	0	0	NaN	NaN	NaN	2	10	1	6	NaN	5.47203984181914	6.89871453432999	3	3	-0.798715877267512
7	64	3	3	998.866240188363	0	1	0	0	NaN	NaN	NaN	0	10	1	6	NaN	5.8400154073988	6.92755790627832	4	3	-1.19398303680285
7	65	1	1	962.734739747248	0	1	0	0	NaN	NaN	NaN	0	4	4	6	NaN	7.85689751272467	6.69208374250663	0	4	-0.420966906332241
7	66	2	3	890.675489627938	0	1	0	0	NaN	NaN	NaN	0	12	1	5	NaN	6.4208966290545	6.84694313958538	2	0	2.2865293895258
7	67	1	3	994.330899089618	0	1	0	0	NaN	NaN	NaN	0	10	1	6	NaN	7.93038710028198	6.77764659363512	0	2	0.130264133106592
7	68	1	1	1098.49010118432	0	1	0	0	NaN	NaN	NaN	0	10	1	6	NaN	7.89052030975443	6.84694313958538	0	0	1.15335491747246
7	69	2	2	880.517834832972	0	1	0	0	NaN	NaN	NaN	0	10	2	5	NaN	8.44173295319929	6.90274273715859	2	0	0.150081475400369
7	70	1	2	1170.63326643256	0	1	0	0	NaN	NaN	NaN	0	10	2	5	NaN	6.15311824568144	6.85435450225502	0	2	0.273660020576788
7	71	2	1	980.572741890683	0	1	0	0	NaN	NaN	NaN	0	6	3	6	NaN	6.6898077083235	6.80793494369993	2	0	-0.631847938816887
7	72	2	2	1125.76855543102	0	1	0	0	NaN	NaN	NaN	1	8	2	6	NaN	6.93635139578957	6.84906628263346	1	2	-0.047283365845912
7	73	2	1	942.829950215128	0	1	0	0	NaN	NaN	NaN	1	6	3	6	NaN	6.55925890506409	6.82762923450285	1	1	0.542011972483026
7	74	3	1	888.380501384745	0	1	0	0	NaN	NaN	NaN	0	6	3	6	NaN	7.47260726432264	6.90073066404517	4	1	-0.231115603282295
7	75	1	3	1038.31570864077	0	1	0	0	NaN	NaN	NaN	0	6	3	6	NaN	6.06944599346992	6.89162589705225	0	4	-0.348052443607293
7	76	3	2	1061.35071362587	0	1	0	0	NaN	NaN	NaN	2	8	2	6	NaN	6.43393274590305	6.77422388635761	3	0	0.0570667115958943
7	77	1	3	910.653025729516	0	1	0	0	NaN	NaN	NaN	0	6	3	6	NaN	7.56348183424246	6.7945865808765	0	3	-0.820125512038863
7	78	1	3	1011.83414627394	0	1	0	0	NaN	NaN	NaN	0	6	3	6	NaN	5.88860469991394	6.82762923450285	0	0	0.655356165738639
7	79	1	3	986.681340747054	0	1	0	0	NaN	NaN	NaN	0	6	3	6	NaN	5.47286635834027	6.81563999007433	0	0	-0.938208721878597
7	80	1	3	1285.9607271148	0	1	0	0	NaN	NaN	NaN	0	8	2	6	NaN	6.84966014726207	6.74523634948436	0	0	0.539994070312915
7	81	2	1	979.836220607467	0	1	0	0	NaN	NaN	NaN	1	4	4	6	NaN	7.49523251559091	6.81783057145415	1	0	-0.263637133680588
7	82	3	1	1046.27496814737	0	1	0	0	NaN	NaN	NaN	0	4	5	5	NaN	6.06626732112234	6.89568269774787	4	1	0.261955264768629
7	83	2	2	960.203098762577	0	1	0	0	NaN	NaN	NaN	1	6	3	6	NaN	7.23980175561201	6.83625927727707	1	4	2.46873606027372
7	84	1	3	997.848090070875	0	1	0	0	NaN	NaN	NaN	0	10	1	6	NaN	6.11261092537254	6.90875477931522	0	1	-1.45062469536275
7	85	2	2	1055.09813089611	0	1	0	0	NaN	NaN	NaN	1	8	2	6	NaN	5.09151411547064	6.92362862813843	1	0	1.86045354509948
7	86	2	3	991.736170832155	0	1	0	0	NaN	NaN	NaN	1	6	3	6	NaN	5.76946398856882	6.90073066404517	1	1	-1.65859729959843
7	87	3	1	1045.55776545476	0	1	0	0	NaN	NaN	NaN	2	6	3	6	NaN	4.7864938924949	6.84161547647759	3	1	0.27025884847747
7	88	3	2	1014.22904785613	0	1	0	0	NaN	NaN	NaN	2	8	2	6	NaN	6.24962051560565	6.87523208727658	3	3	-0.832174897119376
7	89	2	1	995.240382133488	0	1	0	0	NaN	NaN	NaN	0	8	2	6	NaN	7.23906309731424	6.9177056098353	2	3	1.0295292916154
7	90	1	3	1123.61151400091	0	1	0	0	NaN	NaN	NaN	0	6	3	6	NaN	6.46546161863497	6.96318998587024	0	2	0.300433229190758
7	91	2	2	1049.30225173302	0	1	0	0	NaN	NaN	NaN	1	6	3	6	NaN	6.83499233974156	6.90875477931522	1	0	0.277418028977841
7	92	2	2	899.142164002114	0	1	0	0	NaN	NaN	NaN	0	6	3	6	NaN	6.63474355192766	6.81673588059497	2	1	1.4829153672014
7	93	3	2	1139.81951002643	0	1	0	0	NaN	NaN	NaN	0	6	3	6	NaN	7.20163702677549	6.94985645500077	4	2	0.19975521106016
7	94	2	3	1006.91877226745	0	1	0	0	NaN	NaN	NaN	1	8	2	6	NaN	5.41518913914856	6.94119005506837	1	4	1.20861667780561
7	95	3	2	1088.18212360256	0	1	0	0	NaN	NaN	NaN	2	6	3	6	NaN	6.5054478997229	6.92755790627832	3	1	-0.566212215220043
7	96	2	2	917.356274965641	0	1	0	0	NaN	NaN	NaN	1	6	3	6	NaN	5.13902315865635	6.87419849545329	1	3	1.35030716211693
7	97	3	3	957.240713568353	0	1	0	0	NaN	NaN	NaN	2	8	2	6	NaN	7.69306248573041	6.71659477352098	3	1	-1.21860985799696
7	98	1	2	953.949308620395	0	1	0	0	NaN	NaN	NaN	0	6	3	6	NaN	6.39408636314605	6.90975328164481	0	3	-1.02313195505832
7	99	2	3	924.732354505068	0	1	0	0	NaN	NaN	NaN	0	8	2	6	NaN	4.70058765706686	6.89770494312864	2	0	0.0833535694299177
7	100	1	2	1271.59373244467	0	1	0	0	NaN	NaN	NaN	0	4	4	6	NaN	6.29432131221522	6.89060912014717	0	2	0.291054344777422
7	101	2	3	843.198844748258	0	1	0	0	NaN	NaN	NaN	0	8	2	6	NaN	5.0864881405436	6.93049476595163	2	0	-0.0159805537372747
7	102	3	1	898.758508858009	0	1	0	0	NaN	NaN	NaN	2	4	4	6	NaN	7.74826420773937	6.9177056098353	3	2	-0.381927043359475
7	103	2	2	864.922298514102	0	1	0	0	NaN	NaN	NaN	1	6	3	6	NaN	5.44642313594016	6.82762923450285	1	3	-1.33026373356956
7	104	3	3	998.434892273508	0	1	0	0	NaN	NaN	NaN	0	8	2	6	NaN	4.65117873148341	6.90173720665657	4	1	1.42236060047781
7	105	2	1	892.203167584739	0	1	0	0	NaN	NaN	NaN	1	4	4	6	NaN	6.47628101819677	6.91473089271856	1	4	0.200495999944559
7	106	2	3	1147.72866193744	0	1	0	0	NaN	NaN	NaN	1	8	2	6	NaN	4.72175689543746	6.88550967003482	1	1	-1.0327681967967
7	107	3	1	932.070400568591	0	1	0	0	NaN	NaN	NaN	0	10	1	6	NaN	7.77883543329197	6.99576615630485	4	1	1.18883914283057
7	108	2	3	977.136145656914	0	1	0	0	NaN	NaN	NaN	0	12	0	6	NaN	6.43783826707876	6.96413561241824	2	4	-0.741000398615125
8	1	1	2	1229.16465428943	0	0	0	0	10	0.4	209.374729022547	0	12	3	3	2	9.31910464880779	6.29710931993394	0	2	0.506114381402537
8	2	2	2	536.948145876522	0	0	0	0	11	0.666666666666667	213.149759619697	0	6	4	5	1	8.26082328809476	6.22257626807137	2	0	0.464845630196421
8	3	2	3	636.389047195735	0	0	0	0	12	0.5	208.030542578281	1	8	3	5	0	7.96584231254576	6.20859002609663	1	2	-0.936767737443961
8	4	3	1	1240.37288941963	0	0	0	0	11	1	203.183930823549	2	6	5	4	1	8.40562486202318	6.32256523992728	3	1	-0.253222215690281
8	5	1	3	959.199560979869	0	0	0	0	12	0.833333333333333	200.30306041912	0	4	5	5	0	8.01735854006799	6.38519439899773	0	3	0.551891356277154
8	6	1	3	1106.82038811501	0	0	0	0	10	0.75	194.382328027122	0	8	4	4	2	8.14853264373589	6.3261494731551	0	0	0.174318695006987
8	7	1	2	903.771455962669	0	0	0	0	6	0.25	363.923684017119	0	16	1	3	6	7.24389673754853	6.4281052726846	0	0	0.542678919343965
8	8	2	2	528.503105500022	0	0	0	0	8	0.333333333333333	190.303826117328	1	14	2	3	4	7.32021523449437	6.30809844150953	1	0	-1.81101579921829
8	9	2	3	706.861380233022	0	0	0	0	12	0.5	246.754980853194	0	8	3	5	0	6.53470979618156	6.30627528694802	2	1	0.0575354694052916
8	10	2	1	661.12498309576	0	0	0	0	12	0.666666666666667	243.352769890971	0	12	4	2	0	6.88840968590178	6.33682573114644	2	2	0.789735918865628
8	11	1	2	973.55676351799	0	0	0	0	12	0.5	213.745299213323	0	12	3	3	0	7.04446910229796	6.4425401664682	0	2	0.0437279097799148
8	12	1	3	1047.36461130506	0	0	0	0	12	0.833333333333333	231.286613877261	0	4	5	5	0	6.61555544845263	6.4393503711001	0	0	-1.3078822260271
8	13	3	1	1089.35798736547	0	0	0	0	12	0.5	231.8282637483	0	8	3	5	0	8.35530664464294	6.3578422665081	4	0	-0.181897033317295
8	14	2	3	722.23583930554	0	0	0	0	12	1	214.551251114442	0	2	6	5	0	6.93050425230922	6.3578422665081	2	4	-0.279428167882575
8	15	2	1	498.0382343565	0	0	0	0	11	1	241.837818941028	1	4	5	5	1	6.63865550338439	6.38687931936265	1	2	0.192354230477134
8	16	3	1	1002.87850395034	0	0	0	0	9	0	210.94028826381	2	18	1	2	3	6.43611310101711	6.23048144757848	3	1	0.548663282931478
8	17	2	1	560.832242625111	0	0	0	0	12	1	213.785962687299	0	0	6	6	0	6.92503085241631	6.3491389913798	2	3	-0.0425772863154404
8	18	3	2	875.14730599105	0	0	0	0	12	0.5	242.425957700989	0	12	3	3	0	7.33065492084513	6.42324696353352	4	2	1.26086155341965
8	19	3	1	861.059963197476	0	0	0	0	12	0.666666666666667	251.196214273928	0	10	4	3	0	8.0201048897129	6.35610766069589	4	4	-0.0230619870519517
8	20	3	3	922.797171724596	0	0	0	0	11	0.666666666666667	303.549257916891	0	8	4	4	1	7.0688034680474	6.289715570909	4	4	-1.45196123893366
8	21	3	1	1010.85234627044	0	0	0	0	12	0.833333333333333	214.33386095304	0	2	5	6	0	5.90798159477172	6.28599809450886	4	4	-0.706372136480706
8	22	3	1	879.524527655121	0	0	0	0	12	0.666666666666667	222.494228856512	0	6	4	5	0	7.00728782200163	6.28599809450886	4	4	0.21018626331588
8	23	1	1	869.126475475241	0	0	0	0	12	0.5	269.609798032655	0	8	3	5	0	7.16451454685423	6.26720054854136	0	4	0.77078912996086
8	24	1	1	956.551977280469	0	0	0	0	11	0.666666666666667	198.051983602765	0	8	4	4	1	7.60729979953618	6.44413125670044	0	0	-0.138446262327771
8	25	3	1	917.962033692675	0	0	0	0	9	0.75	184.662107032549	2	12	4	2	3	7.54461586512054	6.31716468674728	3	0	-0.277394760840389
8	26	3	3	976.070322913984	0	0	0	0	12	0.666666666666667	245.376718421995	0	10	4	3	0	7.21729707990867	6.32793678372919	4	3	-0.566223243694254
8	27	2	2	557.375985259569	0	0	0	0	12	0.166666666666667	219.277755092201	0	16	1	3	0	6.17473481399215	6.54821910276237	2	4	-0.94763892882012
8	28	1	3	1015.49550354503	0	0	0	0	12	0.333333333333333	233.520045230272	0	14	2	3	0	7.18222159202317	6.63200177739563	0	2	-0.654221265826565
8	29	1	2	1068.98176545019	0	0	0	0	12	0.666666666666667	244.276717908674	0	6	4	5	0	6.76325067483945	6.62273632394984	0	0	-0.438763529616329
8	30	2	2	684.85966085791	0	0	0	0	11	0.2	180.807610518612	1	10	1	6	1	8.7239323769848	6.59578051396131	1	0	0.0597027324695523
8	31	1	2	1000.16270067408	0	0	0	0	10	0.2	222.723487106472	0	12	1	5	2	5.92365677176213	6.80572255341699	0	1	-1.32579078853118
8	32	1	1	1009.3355171648	0	0	0	0	12	0.5	267.015271864507	0	8	3	5	0	5.53390025629576	6.57228254269401	0	0	0.256107061273573
8	33	2	3	534.025269014819	0	0	0	0	12	0.166666666666667	244.724870009039	1	12	1	5	0	5.17380938409227	6.4281052726846	1	0	0.937929201728619
8	34	1	3	1062.0900788208	0	0	0	0	12	0	277.547617612324	0	14	0	5	0	5.61706557667553	6.47389069635227	0	1	-0.969383422670617
8	35	2	1	498.823363212978	0	0	0	0	12	0.333333333333333	230.061438408184	0	10	2	5	0	5.63754644151141	6.4150969591716	2	0	-0.176468791981488
8	36	2	1	572.077606108905	0	0	0	0	12	0.5	247.969474592634	0	6	3	6	0	4.97262099811134	6.4281052726846	2	2	-0.369355572490859
8	37	2	1	540.330448389795	0	0	0	0	12	0.5	232.486930458083	1	6	3	6	0	5.43412311597539	6.48004456192665	1	2	-1.9793942178889
8	38	3	3	1180.83832805314	0	0	0	0	10	0.6	190.159523966956	2	6	3	6	2	6.37671885136553	6.41345895716736	3	1	-1.46220654723666
8	39	3	1	1091.51414861935	0	0	0	0	8	1	291.589758239381	2	8	3	5	4	5.18672553872965	6.46769872610435	3	3	-0.826060112051397
8	40	2	1	729.827531247793	0	0	0	0	12	0.166666666666667	258.753107873219	1	12	1	5	0	5.75266409049698	6.47543271670409	1	3	0.679460571115329
8	41	1	3	890.142935108088	0	0	0	0	12	0.5	235.302839525053	0	6	3	6	0	4.93094204487269	6.62007320653036	0	1	-1.38404233807287
8	42	3	2	1011.8916383326	0	0	0	0	12	0.5	243.087264556568	0	6	3	6	0	5.53823947233481	6.47389069635227	4	0	1.24799978351342
8	43	1	3	1024.10958358269	0	0	0	0	12	0.5	205.06350215912	0	6	3	6	0	5.16304687886861	6.55819780281227	0	4	0.338856710840685
8	44	2	1	966.17063587837	0	0	0	0	12	0.666666666666667	257.448136318245	1	6	4	5	0	6.18686221483837	6.45362499889269	1	0	0.103593340969888
8	45	1	3	1069.16408679899	0	0	0	0	11	0.5	217.166082163786	0	10	3	4	1	6.06912978766587	6.70441435496411	0	1	-1.30372047863954
8	46	2	1	998.009557984915	0	0	0	0	10	0.5	206.184543399053	1	6	3	6	2	5.28336164860758	6.4393503711001	1	0	-0.124489860483486
8	47	2	2	737.946264706807	0	0	0	0	12	0.5	208.781924101589	0	6	3	6	0	4.93421285300627	6.45519856334012	2	1	-2.02296666500603
8	48	1	1	1016.37511349782	0	0	0	0	11	0.5	221.153946199546	0	6	3	6	1	4.78814142894776	6.48768401848461	0	2	-1.14020671195675
8	49	2	2	962.465346869067	0	0	0	0	12	0.333333333333333	238.731947092251	1	10	2	5	0	5.58450471589022	6.44888939414686	1	0	-0.791270776567193
8	50	1	1	1026.04569142113	0	0	0	0	9	0.6	218.654393750948	0	8	3	5	3	7.65708974633756	6.77878489768518	0	1	-0.613164663293793
8	51	1	1	937.722468269385	0	0	0	0	12	0.333333333333333	224.592892806652	0	12	2	4	0	6.00561971715908	6.65027904858742	0	0	-1.84299778001521
8	52	3	2	1123.38959536737	0	0	0	0	10	0.5	205.69951481212	2	6	3	6	2	5.52540783045909	6.45676965557216	3	0	-1.08635048446799
8	53	1	2	1043.41300735996	0	0	0	0	10	0	204.37551017139	0	14	0	5	2	7.68764129776879	6.71052310945243	0	3	-0.229241584727364
8	54	3	2	994.263518343359	0	0	0	0	9	0.4	158.3029006115	0	8	2	6	3	4.94818887551989	6.51025834052315	4	0	0.252302724022709
8	55	1	3	1156.58717375391	0	0	0	0	12	0.166666666666667	254.73549935793	0	10	1	6	0	6.37728565791569	6.58202513889283	0	4	-0.388386061555249
8	56	3	2	1061.1045172227	0	0	0	0	9	0.666666666666667	192.411922166554	0	8	2	6	3	6.71281765684961	6.41836493593621	4	0	-0.0567368733892444
8	57	1	2	1076.70597241304	0	0	0	0	6	1	285.964726679451	0	4	4	6	6	4.88936692076572	6.62273632394984	0	4	-0.17701739257502
8	58	3	3	986.251943956631	0	0	0	0	12	0.166666666666667	260.477567404171	2	14	1	4	0	7.4119402008424	6.49072353450251	3	0	-0.803054264086852
8	59	1	1	1035.83972866727	0	0	0	0	9	0.75	219.750150659492	0	6	3	6	3	5.42986161765696	6.60665018619822	0	3	1.03821871398861
8	60	1	2	1002.5841938259	0	0	0	0	11	0.333333333333333	211.17574382494	0	10	2	5	1	5.87005060287524	6.62406522779989	0	0	0.485652208621639
8	61	2	2	685.453412669631	0	0	0	0	12	0.5	274.074197036151	0	6	3	6	0	7.57003675081372	6.48463523563525	2	0	1.23501165571808
8	62	1	1	1151.44716061695	0	0	0	0	11	0.6	209.928267196686	0	8	3	5	1	4.93577677743378	6.56103066589657	0	2	-0.908909098628808
8	63	3	2	1215.01784575867	0	0	0	0	10	0.25	222.770560438202	2	8	2	6	2	7.0772675871075	6.4723462945009	3	0	-1.09193306883889
8	64	3	2	968.634992658735	0	0	0	0	12	0.166666666666667	248.341044628744	2	10	1	6	0	4.6958468587967	6.4723462945009	3	3	-0.375276976694981
8	65	1	2	1067.77916900137	0	0	0	0	12	0.333333333333333	243.170987944568	0	8	2	6	0	5.03862026499859	6.45833828334479	0	3	-1.89998054457216
8	66	1	2	1124.30180582669	0	0	0	0	11	0.4	219.857347405336	0	6	3	6	1	5.60330447448782	6.58479139238572	0	0	1.33762670574655
8	67	3	3	975.517019879589	0	0	0	0	10	0.25	189.64546696646	2	10	1	6	2	7.53696714185739	6.4281052726846	3	0	0.745056145829346
8	68	2	2	585.384046036779	0	0	0	0	11	0.4	232.149978884945	0	12	2	4	1	6.93748081773955	6.45519856334012	2	3	1.05603219132633
8	69	2	2	1097.99802706584	0	0	0	0	12	0.333333333333333	190.910507848566	1	8	2	6	0	5.67095057059842	6.4723462945009	1	2	-0.442320752905563
8	70	1	3	959.446177771497	0	0	0	0	11	0.166666666666667	216.460754366343	0	10	1	6	1	6.20945268118751	6.58063913728495	0	1	-0.238150478463144
8	71	3	2	894.460389177766	0	0	0	0	8	0.4	223.274020788486	0	10	2	5	4	7.042087147649	6.49526555593701	4	0	1.24962224661774
8	72	2	2	820.111010761138	0	0	0	0	11	0.2	158.775181348315	0	12	1	5	1	5.66057089843584	6.4425401664682	2	4	-1.22425468470541
8	73	3	3	1034.05334167201	0	0	0	0	12	0.333333333333333	206.075920619937	0	8	2	6	0	5.5339600528849	6.42324696353352	4	2	-2.18113947004296
8	74	3	2	901.680797576773	0	0	0	0	11	0.4	210.76916271677	0	10	2	5	1	6.53348867379907	6.45519856334012	4	4	-0.423771460663875
8	75	3	1	921.291813167954	0	0	0	0	8	0.8	168.190290058512	2	4	4	6	4	7.19987816002494	6.48768401848461	3	4	0.739082196124744
8	76	2	3	853.832913953738	0	0	0	0	8	0.6	212.76565290028	1	6	3	6	4	6.84836921631161	6.48463523563525	1	3	2.19992941090973
8	77	3	1	972.715791202063	0	0	0	0	12	0.666666666666667	244.533818653487	0	4	4	6	0	6.20042944136996	6.58340922215876	4	1	0.606182116186031
8	78	3	3	961.668143751922	0	0	0	0	9	0.666666666666667	253.709274102565	0	4	4	6	3	7.00912406140749	6.48463523563525	4	4	0.1527024350504
8	79	2	3	969.343148097323	0	0	0	0	12	0.5	223.190238542968	0	6	3	6	0	5.88623931689502	6.4831073514572	2	4	0.399860391508694
8	80	1	1	1147.48438798051	0	0	0	0	12	0.666666666666667	203.22129303874	0	4	4	6	0	6.39963047249689	6.66949808985788	0	2	-0.404517999784729
8	81	2	1	814.961338214744	0	0	0	0	8	0.5	111.435947092546	0	6	3	6	4	6.31081354053431	6.43294009273918	2	0	1.48838940139233
8	82	3	1	985.743617545268	0	0	0	0	7	1	66.861017189294	0	6	3	6	5	5.6044458074936	6.4377516497364	4	2	-0.00536479895794129
8	83	2	3	577.332022873634	0	0	0	0	11	0.5	224.062181693514	0	8	3	5	1	6.08846085730734	6.41673228251233	2	4	-0.222258411982904
8	84	1	1	1146.59300562107	0	0	0	0	9	1	212.711241367817	0	4	4	6	3	6.14956424129056	6.5366915975913	0	2	1.80017198700514
8	85	2	1	1058.88768280511	0	0	0	0	8	1	179.293690781701	1	6	4	5	4	7.76829986905159	6.37161184723186	1	0	-0.0235851932921195
8	86	1	3	1024.12316712707	0	0	0	0	9	0.5	228.157500403323	0	8	2	6	3	7.0710110402242	6.51767127291227	0	1	-0.106101155294458
8	87	3	3	928.176557096776	0	0	0	0	9	0.333333333333333	131.637564854577	0	8	2	6	3	5.78626595497528	6.42324696353352	4	0	1.50765596219957
8	88	1	1	1254.72526225258	0	0	0	0	10	0.75	172.971045526351	0	6	3	6	2	5.60986967418224	6.57646956904822	0	4	-0.256205934083847
8	89	2	2	858.747138399849	0	0	0	0	9	0.5	188.320603955429	1	6	3	6	3	6.33740653071575	6.41999492814714	1	0	0.758167148806232
8	90	2	3	1065.76186175425	0	0	0	0	7	0.666666666666667	117.639200135764	1	8	2	6	5	5.59513672005358	6.4118182677099	1	1	-2.82918252027453
8	91	1	3	1092.88306802137	0	0	0	0	9	0.75	225.367796441688	0	6	3	6	3	5.08057132418489	6.47850964220857	0	1	-0.138667016594283
8	92	3	2	1118.02379354049	0	0	0	0	9	0.5	167.260583624145	2	8	2	6	3	6.26305826804407	6.45676965557216	3	0	0.863666398482047
8	93	3	3	986.621114502668	0	0	0	0	9	0.5	204.842476203947	2	10	2	5	3	5.23865674031145	6.58892647753352	3	3	-0.085119751883143
8	94	1	1	1100.45755414103	0	0	0	0	6	1	273.050458585628	0	4	4	6	6	7.09223941271223	6.50128967054039	0	3	0.128214970383914
8	95	3	3	1041.22847159215	0	0	0	0	9	0.5	135.548872996787	2	6	3	6	3	6.04233043922859	6.4425401664682	3	0	0.380444677484282
8	96	3	2	1046.06843932925	0	0	0	0	7	1	193.305401621803	2	6	3	6	5	6.67254064451203	6.37672694789863	3	3	1.10920214794664
8	97	2	3	711.910534551862	0	0	0	0	9	0.25	196.135311010008	0	14	2	3	3	6.17212921698761	6.45676965557216	2	3	-1.19377094150068
8	98	3	2	901.430558506945	0	0	0	0	12	0.333333333333333	227.214848983616	2	8	2	6	0	6.16862027234351	6.56667242980324	3	2	-0.278925414260791
8	99	2	3	972.772540231745	0	0	0	0	8	0.25	177.804806062277	1	10	2	5	4	7.38283579696487	6.40687998606931	1	3	-0.316157079369444
8	100	3	3	995.390046944522	0	0	0	0	7	1	104.309617569153	0	6	3	6	5	7.47508219154902	6.41017488196617	4	1	1.14954712842711
8	101	2	2	956.407086142463	0	0	0	0	10	0.4	244.582155470656	1	12	2	4	2	6.98303553737258	6.37161184723186	1	4	2.85042036841704
8	102	2	1	1121.56547630548	0	0	0	0	8	1	280.243300511264	0	4	4	6	4	6.81221959157515	6.39526159811545	2	1	0.404043463381842
8	103	1	2	1039.61746324603	0	0	0	0	11	0.4	174.148083641229	0	8	2	6	1	5.93538994299391	6.63463335786169	0	2	0.12652308681868
8	104	3	3	1091.32729942212	0	0	0	0	9	0.5	150.097589041069	2	6	3	6	3	5.82988906316535	6.52795791762255	3	0	-1.49217851876959
8	105	3	1	1081.65309922151	0	0	0	0	7	0.6	110.392734333983	2	6	3	6	5	6.10257825675248	6.61873898351722	3	3	-0.187587886548149
8	106	2	3	1025.04141471763	0	0	0	0	8	0.75	164.66703405352	1	6	3	6	4	6.27310235058973	6.51323011091231	1	3	-0.183259476822875
8	107	1	2	1192.17213550201	0	0	0	0	7	0.666666666666667	314.389604165773	0	8	2	6	5	6.11332731627152	6.59714570188665	0	1	-0.262748619657878
8	108	2	3	1009.59088779655	0	0	0	0	6	0.666666666666667	334.007213027844	0	10	2	5	6	6.46912558911692	6.50128967054039	2	0	-0.299812515520418
9	1	1	3	1414.13397141696	0	0	0	0	10	0.5	228.561720340555	0	6	3	6	2	6.75944041237959	6.56526497003536	0	2	1.88720886386997
9	2	2	3	1120.7507393201	0	0	0	0	8	0.5	163.038002775956	1	8	2	6	4	7.13908989874385	6.52941883826223	1	0	0.532982849849288
9	3	1	2	1182.8509125553	0	0	0	0	11	0.6	231.827262748531	0	8	3	5	1	6.84399048188041	6.61204103483309	0	1	1.35227809327387
9	4	1	3	1452.49590910043	0	0	0	0	8	1	233.577942093608	0	4	4	6	4	7.03893397637883	6.53087762772588	0	0	0.488016125784328
9	5	1	2	986.520934750843	0	0	0	0	9	1	207.988770253146	0	4	5	5	3	7.39421906796428	6.57228254269401	0	0	0.171121805722643
9	6	3	2	915.755087551588	0	0	0	0	9	0.8	183.378295926562	2	6	4	5	3	7.40032046457301	6.62936325343745	3	0	0.939417756602001
9	7	2	3	1067.55168750988	0	0	0	0	11	0.8	195.227596933249	1	4	4	6	1	7.10369191936863	6.62406522779989	1	3	0.0697428313397233
9	8	2	1	959.927445959693	0	0	0	0	12	1	227.658059731853	0	2	6	5	0	6.99037586599557	6.57646956904822	2	1	0.265376449608529
9	9	3	2	866.364549339778	0	0	0	0	11	0.8	200.274190747696	2	4	4	6	1	7.18506689968852	6.5191472879404	3	2	-0.241534156095684
9	10	3	1	1277.23878085362	0	0	0	0	10	0.833333333333333	162.668987895289	2	4	5	5	2	7.06328704986483	6.58892647753352	3	3	1.82432589314756
9	11	2	1	1035.0146596229	0	0	0	0	11	0.8	202.433914107089	1	4	4	6	1	6.51669784299614	6.54965074223381	1	3	-0.548972982570501
9	12	2	3	1077.12745646404	0	0	0	0	9	0.5	170.221444959691	0	8	2	6	3	6.78367351727045	6.52795791762255	2	1	0.347066873578458
9	13	2	1	919.280158630499	0	0	0	0	12	0.833333333333333	234.825074232904	0	2	5	6	0	6.88628578838737	6.52941883826223	2	2	-1.14890932347018
9	14	3	2	954.839365969747	0	0	0	0	6	0.666666666666667	338.253799863059	0	8	2	6	6	6.92414939393355	6.59850902861452	4	2	-1.17116842294856
9	15	1	2	955.837904686632	0	0	0	0	7	1	306.1491850502	0	6	3	6	5	6.46493696089749	6.64898455002478	0	4	-1.32948369765514
9	16	2	1	830.139146430156	0	0	0	0	12	0.666666666666667	233.032755681406	0	4	4	6	0	6.79732626252216	6.59850902861452	2	0	0.106408689031392
9	17	2	1	718.082455511649	0	0	0	0	8	0.5	183.563114808172	0	8	2	6	4	6.24452866110797	6.48004456192665	2	2	1.88691177604985
9	18	2	1	692.022345775513	0	0	0	0	8	0.8	172.402415913345	0	6	4	5	4	7.07906540239848	6.55677835615804	2	2	-0.114381163261228
9	19	1	1	1147.42572915475	0	0	0	0	12	0.833333333333333	261.142714060675	0	2	5	6	0	6.15416210292407	6.62273632394984	0	2	1.09477738245092
9	20	2	1	733.112455442097	0	0	0	0	12	0.5	226.388070039781	0	6	3	6	0	6.52195375400833	6.65286302935335	2	0	-1.23198288720839
9	21	2	2	493.033622802614	0	0	0	0	10	0.6	232.308912292064	1	8	3	5	2	6.28206274317394	6.64639051484773	1	2	-0.929132600823713
9	22	1	1	1307.73375480385	0	0	0	0	12	0.666666666666667	234.40704674959	0	4	4	6	0	6.62379843696974	6.58063913728495	0	1	0.0613424471076839
9	23	3	2	958.680781843213	0	0	0	0	11	0.4	208.675135621514	0	10	2	5	1	6.09264203256309	6.59304453414244	4	0	1.51654612287924
9	24	1	2	1071.79879746764	0	0	0	0	8	0.75	248.851317209994	0	8	3	5	4	6.37787173956707	6.62539236800796	0	4	0.810702443331523
9	25	3	1	995.834692941571	0	0	0	0	12	1	198.255807246937	0	0	6	6	0	6.33551602083582	6.54391184556479	4	0	-1.29315760624159
9	26	3	1	930.876549765344	0	0	0	0	12	0.666666666666667	208.182195534573	2	6	4	5	0	5.76988998904183	6.56385552653213	3	4	0.137700408165835
9	27	3	1	891.424007370915	0	0	0	0	10	0.8	204.30718882259	0	6	4	5	2	5.44857594303511	6.61204103483309	4	3	0.413542776248084
9	28	2	3	671.520003525984	0	0	0	0	7	0.5	103.903597573773	0	8	2	6	5	5.89448202550543	6.61472560020376	2	4	0.841448269906303
9	29	2	2	907.701878841181	0	0	0	0	8	0.5	178.16195852619	0	10	2	5	4	7.82632339611351	6.48463523563525	2	2	-1.25769963781419
9	30	1	3	1153.11178532284	0	0	0	0	9	0.6	278.310623031382	0	6	3	6	3	5.45602147017887	6.58617165485467	0	2	0.345826131447889
9	31	3	1	913.225536631217	0	0	0	0	12	1	213.810227823192	0	2	6	5	0	6.03462036399652	6.53087762772588	4	0	-0.809231871472207
9	32	2	3	575.624667770171	0	0	0	0	8	0.75	101.15446543147	0	6	3	6	4	5.9180950740754	6.60800062529609	2	4	-0.0120303837518914
9	33	3	1	1003.59661088441	0	0	0	0	9	0.833333333333333	145.310926686676	2	2	5	6	3	5.93791369826573	6.61069604471776	3	2	0.738044413071138
9	34	2	2	803.491927321375	0	0	0	0	12	0.666666666666667	244.08623473823	0	4	4	6	0	5.47319116269015	6.61740297797448	2	3	0.0470017158512902
9	35	1	1	1380.42695076547	0	0	0	0	10	0.833333333333333	248.515497506331	0	4	5	5	2	5.86137101616101	6.64639051484773	0	2	0.042870622473956
9	36	2	3	1030.81011132144	0	0	0	0	11	0	174.69457590409	0	14	0	5	1	5.24115764224652	6.57786135772105	2	0	0.805864848219752
9	37	3	1	1028.51389487114	0	0	0	0	9	0.75	259.106111175163	0	6	3	6	3	5.77191066034414	6.62539236800796	4	2	0.262704204882882
9	38	3	1	926.28381500981	0	0	0	0	9	0.5	228.599594410814	2	8	2	6	3	6.642108343623	6.6052979209482	3	4	-2.6969506774397
9	39	3	2	858.135358744221	0	0	0	0	11	0.333333333333333	210.429964021021	2	8	2	6	1	7.16009026379198	6.56385552653213	3	3	1.02556956507632
9	40	1	3	1064.33239627222	0	0	0	0	8	0.333333333333333	194.861400862532	0	10	1	6	4	6.05604374162797	6.60934924316738	0	3	0.526626335317113
9	41	2	1	880.303944560183	0	0	0	0	9	0.8	209.664710027216	0	4	4	6	3	5.37458276059481	6.59441345974978	2	0	0.83598204971663
9	42	1	1	1071.46041720716	0	0	0	0	8	0.6	260.116832596158	0	6	3	6	4	6.49605510546525	6.42324696353352	0	2	-0.189528072634277
9	43	3	2	906.294023769988	0	0	0	0	7	0.75	222.643564770032	2	6	3	6	5	6.76146489182398	6.50727771238501	3	0	-0.36496494622239
9	44	1	3	1233.45672188861	0	0	0	0	5	1	286.212247258479	0	6	3	6	7	5.92374747712786	6.57786135772105	0	3	0.176893466346999
9	45	2	2	888.535851856432	0	0	0	0	10	0.25	150.668598907507	0	10	1	6	2	5.87578614292329	6.67076632084587	2	0	-2.43897811656848
9	46	2	3	949.588283892808	0	0	0	0	10	0.75	162.957739677809	1	8	3	5	2	5.31649593347421	6.58063913728495	1	2	0.387901948617382
9	47	1	2	1309.98257990632	0	0	0	0	8	1	227.319351520306	0	4	4	6	4	5.49714877640162	6.67708346124714	0	1	-0.753402698434209
9	48	2	2	987.47902480045	0	0	0	0	10	1	192.445098360564	1	2	5	6	2	7.05825021943942	6.57646956904822	1	0	-0.00375187080348982
9	49	1	1	1257.20944651403	0	0	0	0	12	0.833333333333333	250.998847431356	0	2	5	6	0	6.14295467787183	6.4393503711001	0	1	0.727200662409795
9	50	3	3	910.100726235214	0	0	0	0	8	0.666666666666667	220.580511355171	0	10	2	5	4	5.59856368615079	6.59030104819669	4	0	-0.523221957861551
9	51	2	3	892.470239289651	0	0	0	0	8	0.666666666666667	121.852988730825	0	8	2	6	4	5.59019810887927	6.56667242980324	2	4	-0.199506617244968
9	52	2	2	1149.01258466671	0	0	0	0	12	0.5	280.90901889586	1	6	3	6	0	5.43562713647472	6.54534966033442	1	2	-2.50172590162181
9	53	3	1	942.290620044332	0	0	0	0	12	0.666666666666667	235.965189180718	2	4	4	6	0	5.86074135901129	6.58063913728495	3	1	-0.276524174502051
9	54	1	1	1040.54676937449	0	0	0	0	11	0.666666666666667	222.317402169826	0	4	4	6	1	6.24470718247649	6.58617165485467	0	3	0.725061965792141
9	55	2	1	1075.71235685646	0	0	0	0	12	0.833333333333333	213.907364868947	0	2	5	6	0	6.42644263065928	6.48768401848461	2	0	-0.891115394229248
9	56	2	1	964.085508480821	0	0	0	0	9	1	183.223504507212	1	4	4	6	3	5.20765091369146	6.64898455002478	1	2	-1.54372774173833
9	57	1	1	1256.65584312719	0	0	0	0	12	0.833333333333333	264.885188101263	0	2	5	6	0	4.9271759507685	6.56807791141198	0	1	0.401519496626573
9	58	1	2	1159.13773102875	0	0	0	0	8	1	151.354635171058	0	4	4	6	4	6.18716381986312	6.63725803128446	0	0	-2.35684711622563
9	59	3	3	1035.38714957995	0	0	0	0	11	0.4	223.190175437762	2	10	2	5	1	5.65376442987462	6.59850902861452	3	0	0.694440046047596
9	60	3	1	970.557596939216	0	0	0	0	11	0.833333333333333	173.848764382448	0	2	5	6	1	5.38888122066943	6.65801104587075	4	3	1.04854182239444
9	61	2	2	938.255412800572	0	0	0	0	10	0.4	188.470589872352	1	10	2	5	2	6.55340655447213	6.5410299991899	1	4	1.07027813743472
9	62	2	2	893.049802269161	0	0	0	0	8	0.75	186.444831145506	0	6	3	6	4	5.22888947046765	6.70686233660275	2	1	-0.672929056577875
9	63	1	3	1122.37472308516	0	0	0	0	5	1	289.444160594074	0	8	2	6	7	5.76345363195948	6.61606518513282	0	2	1.56671527172185
9	64	1	1	1255.3249612638	0	0	0	0	9	1	236.866338165579	0	6	4	5	3	5.68310497135939	6.65157187358973	0	0	0.0675267921029186
9	65	3	1	824.917948069015	0	0	0	0	9	0.8	184.100230504295	2	4	4	6	3	5.76812175338162	6.63200177739563	3	0	1.11271773029599
9	66	2	3	1060.93863243041	0	0	0	0	12	0.333333333333333	200.866821389351	1	8	2	6	0	5.41960810477847	6.59578051396131	1	3	-1.59190002958128
9	67	1	2	1136.61235175459	0	0	0	0	7	1	680.544659256765	0	0	6	6	5	6.06870585857119	6.56244409369372	0	1	1.6325668026338
9	68	3	3	962.27226118026	0	0	0	1	NaN	NaN	NaN	0	4	4	6	NaN	5.32118850597614	6.61873898351722	4	0	1.58306693765663
9	69	3	1	959.726711906114	0	0	0	1	NaN	NaN	NaN	0	2	5	6	NaN	6.67276185670866	6.69456205852109	4	4	-0.573240297558256
9	70	3	2	874.488392289095	0	0	0	0	9	0.666666666666667	381.249690814917	2	10	2	5	3	5.70154843400692	6.46302945692067	3	4	-0.424429292478498
9	71	3	2	1036.27973693801	0	0	0	0	12	0.833333333333333	239.177573764005	0	2	5	6	0	5.77621252039367	6.62140565176413	4	3	0.599150401326172
9	72	2	1	1065.03330525084	0	0	0	0	12	1	230.133934970865	1	0	6	6	0	5.541966698145	6.62671774924902	1	4	-0.651353787953805
9	73	2	3	1039.1869093628	0	0	0	0	8	0.75	251.04540718629	0	6	3	6	4	6.20057125960187	6.62007320653036	2	1	-0.075059401642608
9	74	3	3	1355.97814685298	0	0	0	0	6	1	269.756451532607	2	6	3	6	6	5.12232622471406	6.65027904858742	3	2	-0.644331454067014
9	75	2	2	945.968731973153	0	0	0	0	7	1	220.30446979913	0	4	4	6	5	6.01565572695643	6.6052979209482	2	3	0.155205861782359
9	76	2	3	989.686193814123	0	0	0	0	12	0.666666666666667	228.503673201264	1	4	4	6	0	5.18132799740717	6.59441345974978	1	2	0.082601872272272
9	77	1	2	1240.57930942035	0	0	0	1	NaN	NaN	NaN	0	8	2	6	NaN	4.69610673235609	6.63200177739563	0	1	0.479630899748001
9	78	1	3	1098.97999934219	0	0	0	0	11	0.666666666666667	258.381374823271	0	4	4	6	1	4.96666982184755	6.58617165485467	0	0	-0.620840312962915
9	79	1	2	1164.17781595919	0	0	0	0	10	1	232.638963381404	0	2	5	6	2	3.93366621220355	6.63068338564237	0	0	-0.0717001441718564
9	80	3	3	1061.55351252892	0	0	0	0	9	0.6	258.677602486363	2	6	3	6	3	6.56672307654063	6.62273632394984	3	0	0.548987683810843
9	81	3	2	833.333987354308	0	0	0	0	9	0.6	239.336821558991	0	6	3	6	3	5.97913566877441	6.57368016696065	4	3	-0.143528403565938
9	82	2	1	962.593133808696	0	0	0	0	11	0.8	232.124481464383	0	4	4	6	1	4.83322335726463	6.62804137617953	2	4	-1.09260415301164
9	83	3	3	965.484609734631	0	0	0	0	12	0.666666666666667	191.889517818207	0	4	4	6	0	7.44053840447389	6.51025834052315	4	2	-0.723250250784464
9	84	1	2	1463.17254586029	0	0	0	0	11	0.8	336.42875137119	0	2	5	6	1	6.33674708452512	6.59987049921284	0	4	0.456801953363247
9	85	1	3	1205.43062585875	0	0	0	0	9	0.6	249.576481518921	0	6	3	6	3	5.84214103947178	6.55393340402581	0	0	-0.277575864969014
9	86	1	3	1063.72626999018	0	0	0	0	7	0.8	225.300212289833	0	4	4	6	5	5.76395547796423	6.60800062529609	0	0	0.0263832010037417
9	87	1	2	1238.17321748902	0	0	0	0	6	1	327.7784767323	0	4	4	6	6	6.02563079865153	6.59441345974978	0	0	-0.521030163095445
9	88	1	1	1120.8096011851	0	0	0	0	10	0.833333333333333	257.413070423297	0	4	5	5	2	5.85704496021149	6.61204103483309	0	0	-0.581763600952409
9	89	3	3	1256.18736305205	0	0	0	0	6	0.75	263.388881911201	2	8	3	5	6	5.92685237416964	6.59578051396131	3	0	-0.246951638268799
9	90	2	2	929.992414366097	0	0	0	0	7	0.75	203.903498653634	1	6	3	6	5	5.18885034383294	6.5410299991899	1	3	-0.171333284173663
9	91	3	3	1369.6697185278	0	0	0	0	7	0.75	283.581236107239	2	4	4	6	5	5.69992188273773	6.49828214947643	3	1	1.2598536666724
9	92	2	3	1108.79725287123	0	0	0	0	10	0.8	246.839859857844	1	4	4	6	2	5.68704942337963	6.55819780281227	1	3	-0.0318741791051877
9	93	1	1	1140.43837298595	0	0	0	0	9	0.333333333333333	138.030867848542	0	10	2	5	3	5.98028372852766	6.38687931936265	0	1	0.652780527343714
9	94	1	2	1265.1736077878	0	0	0	0	9	0.75	284.681783849317	0	6	4	5	3	5.84658711829249	6.53813982376767	0	0	0.585760989455037
9	95	1	3	1030.38570218087	0	0	0	0	7	0.666666666666667	277.495859771448	0	8	2	6	5	6.20416077030705	6.70563909486	0	0	-1.0087974747771
9	96	3	3	896.112430387802	0	0	0	0	9	0.75	190.405699487998	0	6	3	6	3	6.43852234876534	6.62936325343745	4	0	0.821482553799812
9	97	1	3	1113.76006273804	0	0	0	0	6	1	279.780642974965	0	10	2	5	6	5.15222405626138	6.67582322163485	0	4	-1.1898628548725
9	98	1	1	1336.75506913823	0	0	0	0	9	0.8	515.414026266921	0	2	5	6	3	4.8937650421045	6.5792512120101	0	0	-0.678893154012249
9	99	1	3	1134.99108469114	0	0	0	1	NaN	NaN	NaN	0	6	4	5	NaN	5.52364103479659	6.56385552653213	0	0	-1.12916779880801
9	100	3	3	1057.27048174049	0	0	0	0	12	0.5	309.100075030913	0	6	3	6	0	5.21726572849538	6.5792512120101	4	0	-0.466292453656401
9	101	3	2	922.902729107591	0	0	0	0	7	1	129.724857959149	0	4	4	6	5	6.29202103667789	6.51323011091231	4	4	0.287643423234588
9	102	3	3	950.598896838528	0	0	0	0	10	0.666666666666667	224.571130962298	2	4	4	6	2	5.15493545759903	6.70563909486	3	4	0.250255146763763
9	103	1	1	1095.57717982807	0	0	0	0	8	0.75	196.675165552317	0	4	4	6	4	5.49524025852004	6.59167373200866	0	3	-0.854354643046607
9	104	2	2	1287.516364353	0	0	0	0	8	0.8	197.284159619583	0	6	4	5	4	5.44205057347801	6.58617165485467	2	0	1.67964854550241
9	105	3	2	909.650357502869	0	0	0	0	12	0.666666666666667	209.293708898466	2	4	4	6	0	5.55163628135612	6.7093043402583	3	2	-0.989550606739991
9	106	3	3	1501.36514248697	0	0	0	0	8	0.5	243.183141905704	2	6	3	6	4	5.05957968124374	6.63200177739563	3	3	1.60162339889639
9	107	3	2	991.307762732504	0	0	0	0	12	0.333333333333333	249.36255652416	0	8	2	6	0	4.72303412386225	6.63725803128446	4	3	-0.00593765753877928
9	108	2	2	961.270402051014	0	0	0	1	NaN	NaN	NaN	0	4	4	6	NaN	4.75280306720926	6.64509096950564	2	4	0.729642344353686
10	1	2	2	1370.52798329887	0	0	0	0	12	0.333333333333333	254.385637056502	0	8	2	6	0	10.1451223631007	6.5875500148248	2	2	0.868867391955877
10	2	2	2	1178.48554009834	0	0	0	0	10	0.8	221.918895359062	0	2	5	6	2	9.16214845167476	6.48920493132532	2	2	0.314848150575111
10	3	3	3	1400.84386529907	0	0	0	0	12	0.166666666666667	270.922988341337	2	16	1	3	0	8.27566263631447	6.5875500148248	3	2	-0.734040789287604
10	4	3	3	1174.13943458359	0	0	0	0	12	0.333333333333333	207.694633591262	2	10	2	5	0	8.02602808862329	6.61338421837956	3	3	-1.06375105456596
10	5	1	2	1463.98857057011	0	0	0	0	12	0.666666666666667	240.616785660109	0	8	4	4	0	8.30868427801707	6.66949808985788	0	3	-1.08019210374533
10	6	1	1	1159.38054563867	0	0	0	0	12	1	246.276310997455	0	4	6	4	0	6.26852310570308	6.68336094576627	0	0	0.680309094505185
10	7	2	3	984.228388176234	0	0	0	0	12	0.5	250.058617661566	0	8	3	5	0	7.85242712505319	6.64378973314767	2	0	1.82552883012009
10	8	1	1	1124.97724769401	0	0	0	0	12	0.666666666666667	269.741962408812	0	6	4	5	0	8.89137058365077	6.65415252018322	0	2	1.03335596383538
10	9	3	3	1003.19120902168	0	0	0	0	11	0.6	220.29778887436	0	12	3	3	1	7.3570935813377	6.66440902035041	4	0	-0.129406052135473
10	10	1	3	1104.35331984445	0	0	0	0	11	0.4	224.984533503843	0	14	2	3	1	7.33591619985645	6.66057514983969	0	4	-0.0829602942388051
10	11	2	1	1038.21029077335	0	0	0	0	12	0.5	298.20548997539	1	10	3	4	0	7.81023922020878	6.70073110954781	1	0	-0.739533344980729
10	12	3	1	1125.72614947112	0	0	0	0	11	0.666666666666667	267.32737254475	0	6	4	5	1	7.29747161676229	6.72262979485545	4	1	0.312111075181419
10	13	2	1	941.259054511647	0	0	0	0	12	0.333333333333333	266.540855351227	0	14	2	3	0	8.5886755656847	6.65027904858742	2	4	NaN
10	14	3	3	1481.22749861068	0	0	0	0	12	0.5	233.601994657431	2	12	3	3	0	7.42320325981692	6.67329796776765	3	2	1.58360172922117
10	15	1	3	1286.38686134673	0	0	0	0	10	0.666666666666667	249.97388805218	0	4	4	6	2	5.73549188399606	6.67582322163485	0	3	1.37583760879633
10	16	1	1	1144.08163844382	0	0	0	0	12	0.833333333333333	255.870642170795	0	6	5	4	0	6.77319776018178	6.68586094706836	0	0	-0.117369682479981
10	17	2	2	1186.85778503095	0	0	0	0	12	0.5	223.118677629477	0	8	3	5	0	8.07552097312593	6.69703424766648	2	0	0.279801520018142
10	18	2	3	1061.00213984882	0	0	0	0	12	0.666666666666667	274.826507658551	0	10	4	3	0	7.05398699107478	6.65672652417839	2	2	-0.171370653784257
10	19	2	1	1053.60337666843	0	0	0	0	12	0.5	231.630635396334	0	8	3	5	0	6.78371525184218	6.67959918584438	2	2	0.704171243972274
10	20	3	3	1027.88715822135	0	0	0	0	12	0.5	248.878586902596	0	10	3	4	0	6.27517826103516	6.65027904858742	4	2	0.647677609099575
10	21	3	2	1207.05851244202	0	0	0	0	12	0.5	244.148153538144	2	6	3	6	0	6.46550711653901	6.70318811324086	3	4	0.719393928036669
10	22	3	3	1128.23305364418	0	0	0	0	12	0.333333333333333	247.606890690651	0	10	2	5	0	5.95199164761738	6.70073110954781	4	3	-1.04932591203791
10	23	1	1	1180.90520823353	0	0	0	0	12	0.5	255.713563175603	0	8	3	5	0	5.24540903127629	6.67708346124714	0	4	0.696957925019411
10	24	3	2	1242.72537461002	0	0	0	0	12	0.5	260.140276838723	0	8	3	5	0	8.30902658430479	6.74170069465205	4	0	-0.350308001881838
10	25	2	1	1179.16652454369	0	0	0	0	12	0.833333333333333	248.091919963889	0	4	5	5	0	8.27382482286614	6.63987583382654	2	4	0.147426801427664
10	26	2	2	1033.79566421791	0	0	0	0	10	0.5	202.84343926761	0	6	3	6	2	5.87585457512069	6.67203294546107	2	2	1.14714704911039
10	27	1	2	1289.6007094796	0	0	0	0	12	0.666666666666667	237.736608263251	0	4	4	6	0	5.74962708858594	6.73101810048208	0	2	1.13006775477964
10	28	1	1	1206.25708792795	0	0	0	0	9	0.5	241.402095633567	0	10	2	5	3	7.31420533481271	6.69332366826995	0	0	-1.26966275442754
10	29	3	2	969.578770672342	0	0	0	0	11	0.6	235.522469183434	0	8	3	5	1	5.01669781245556	6.67834211465433	4	0	0.221990598762603
10	30	3	2	1109.04263427528	0	0	0	0	10	0.4	276.000772582588	2	8	2	6	2	8.27751184710728	6.71659477352098	3	4	-0.749928242280261
10	31	3	3	973.543331710971	0	0	0	0	11	0.6	207.406861115155	0	8	3	5	1	5.59549250596039	6.75460409948796	4	3	0.658624294026421
10	32	2	3	1128.71783246464	0	0	0	0	11	0.833333333333333	213.990354535743	0	2	5	6	1	6.18689547302703	6.71295620067707	2	4	0.0547313551523579
10	33	3	1	1003.45955794637	0	0	0	0	9	0.4	224.148327190145	2	12	2	4	3	6.36702118552482	6.69703424766648	3	2	-0.474485652438564
10	34	3	1	1190.87003912955	0	0	0	0	12	0.5	240.557908728938	0	8	3	5	0	8.65123329251728	6.72503364216684	4	3	-2.00895352410721
10	35	3	1	1162.46218136621	0	0	0	0	12	0.666666666666667	260.58220826219	0	10	4	3	0	6.33589918806532	6.71538338633468	4	4	-0.0558629245972515
10	36	2	1	1039.82340286348	0	0	0	0	11	0.333333333333333	226.540987690384	1	14	2	3	1	5.87209724362725	6.71174039505618	1	4	0.755073689790274
10	37	1	2	900.993736210694	0	0	0	0	11	0.6	216.607587031479	0	6	3	6	1	6.04146298573979	6.73340189183736	0	1	0.299727793780032
10	38	1	1	1201.51193035872	0	0	0	0	12	0.666666666666667	226.962585977809	0	6	4	5	0	5.0628357645623	6.68461172766793	0	0	1.0889371616081
10	39	1	2	1363.2922217148	0	0	0	0	11	0.5	234.646236197157	0	8	3	5	1	5.39247331603163	6.66568371778241	0	0	1.74171153441965
10	40	1	1	1110.91383222447	0	0	0	0	11	0.6	212.786932974727	0	8	4	4	1	5.10086826078882	6.71417052990947	0	0	-1.33579671146515
10	41	2	3	955.182107495602	0	0	0	0	10	0.5	191.429332310646	0	8	3	5	2	8.34913747780444	6.66057514983969	2	0	-0.609371749451388
10	42	3	2	1195.87056586624	0	0	0	0	10	0.833333333333333	206.582114241785	2	2	5	6	2	5.62384507251369	6.72982407048948	3	2	0.602535838889038
10	43	3	1	1186.55260982177	0	0	0	0	12	0.833333333333333	236.970531207564	0	2	5	6	0	5.17661859333353	6.73578001424233	4	3	0.526826892566909
10	44	2	3	987.827403043411	0	0	0	0	12	0.333333333333333	212.280951485834	1	10	2	5	0	6.6122001729806	6.73101810048208	1	4	0.385581782382915
10	45	2	1	1009.56396771289	0	0	0	0	12	0.666666666666667	262.971343280557	1	6	4	5	0	5.29880240209752	6.65415252018322	1	1	0.0707829918956929
10	46	1	2	1532.89085443339	0	0	0	0	10	0.666666666666667	212.085771575933	0	4	4	6	2	5.49255513782891	6.67582322163485	0	1	0.549025153693761
10	47	3	2	1166.33407297741	0	0	0	0	12	0.5	249.361982751623	0	8	3	5	0	5.12687163365598	6.66568371778241	4	0	-0.0918402876359357
10	48	3	1	993.26441183166	0	0	0	0	12	0.5	230.887362239777	0	6	3	6	0	5.4768375457742	6.71052310945243	4	4	-0.253321945219135
10	49	2	2	909.576977654979	0	0	0	0	11	0.4	200.678207562324	0	10	2	5	1	6.84246595522947	6.70808408385307	2	4	1.2575838286622
10	50	3	2	976.509055191855	0	0	0	0	10	0.5	250.125468232471	2	8	3	5	2	5.47757650474973	6.66440902035041	3	2	NaN
10	51	3	3	1081.30398861886	0	0	0	0	10	0.333333333333333	204.426584785639	2	14	2	3	2	5.43720134422618	6.76734312526539	3	3	0.760224485613828
10	52	3	3	1178.29869197249	0	0	0	0	12	0.5	245.591254864998	0	10	3	4	0	5.51008493257469	6.73340189183736	4	3	1.07303918307544
10	53	1	1	983.747533468886	0	0	0	0	11	0.666666666666667	184.559022828636	0	8	4	4	1	5.66297701035414	6.73459165997295	0	4	1.21631392625353
10	54	2	3	872.955650586846	0	0	0	0	11	0.5	209.25969104923	1	8	3	5	1	5.37322208041415	6.70563909486	1	0	0.17752115306994
10	55	3	2	1082.6919170222	0	0	0	0	11	0.333333333333333	198.992682598243	0	12	2	4	1	4.97050383919515	6.69826805411541	4	1	-0.262766915178561
10	56	1	3	1001.00185610518	0	0	0	0	12	0.5	245.991252944581	0	10	3	4	0	7.08093544887975	6.73933662735717	0	4	-0.60025939627948
10	57	1	1	1250.50688968531	0	0	0	0	11	0.8	302.109049463531	0	6	4	5	1	6.409848069632	6.70073110954781	0	0	-1.70971727467003
10	58	1	1	1184.93315878095	0	0	0	0	12	0.666666666666667	255.963009209762	0	8	4	4	0	4.6869793098306	6.72503364216684	0	0	-1.33725515424245
10	59	3	2	1079.35762882153	0	0	0	0	12	0.333333333333333	239.515919431161	0	10	2	5	0	5.85100860023449	6.69456205852109	4	0	-1.0194651712132
10	60	2	1	1165.10793875113	0	0	0	0	11	0.333333333333333	204.130125106643	1	14	2	3	1	5.70372245495141	6.69950034016168	1	4	0.377428038427939
10	61	3	2	1070.80819511611	0	0	0	0	12	0.5	240.683083662583	2	10	3	4	0	4.93599470316319	6.73815249459596	3	1	0.707139428886422
10	62	1	2	1389.61335719614	0	0	0	0	11	0.5	203.897683004354	0	10	3	4	1	5.5131224775229	6.7696419768525	0	3	-0.0185117647803539
10	63	2	1	1328.78387829714	0	0	0	0	12	0.833333333333333	246.3914538371	0	6	5	4	0	6.26520930767094	6.68710860786651	2	0	-0.508004037742688
10	64	3	1	1076.94369592809	0	0	0	0	8	0.75	228.145980597009	0	8	3	5	4	5.48925577718805	6.76388490856244	4	2	1.41736447908545
10	65	2	1	1155.39153436112	0	0	0	0	12	1	281.166120621958	1	2	6	5	0	5.64833671190051	6.71901315438526	1	4	-0.626237654832587
10	66	2	1	962.72455356484	0	0	0	0	12	0.666666666666667	269.012447260344	1	6	4	5	0	5.5661883621135	6.73459165997295	1	1	0.30983410546334
10	67	1	2	1015.76949883929	0	0	0	0	11	0.2	212.618983501902	0	18	1	2	1	6.66917481463161	6.79122146272619	0	1	-0.731371889127522
10	68	2	2	1082.47186486733	0	0	0	0	12	0.666666666666667	301.232054785764	1	12	4	2	0	6.39254515907058	6.73696695800186	1	0	-0.919242399658549
10	69	1	1	1142.59138125999	0	0	0	0	10	0.5	232.594251104555	0	8	3	5	2	5.89387700343394	6.72262979485545	0	1	-0.82007796428363
10	70	2	2	938.389622714567	0	0	0	0	10	0.4	225.691588260092	1	10	3	4	2	5.62689501479728	6.74993119378857	1	0	-0.939205975599794
10	71	2	2	956.219884323218	0	0	0	0	12	0.666666666666667	243.019528009112	1	6	4	5	0	4.97082654187095	6.76619171466035	1	1	-1.29491733392435
10	72	1	3	1096.82536280707	0	0	0	0	9	0.75	253.173367645713	0	4	4	6	3	5.22582312880875	6.76619171466035	0	1	-0.282785097216093
10	73	1	1	1011.78350610917	0	0	0	0	9	0.4	280.541825865018	0	14	2	3	3	5.07366587344095	6.73101810048208	0	0	-0.865808377954779
10	74	3	3	1000.66981581676	0	0	0	0	12	0.333333333333333	258.220244411852	2	10	2	5	0	5.60816069235378	6.64378973314767	3	0	NaN
10	75	1	3	1125.14085299881	0	0	0	0	9	1	217.633890669317	0	6	3	6	3	5.19361759243199	6.77650699237218	0	3	1.63608453381237
10	76	1	3	1163.32246756701	0	0	0	0	12	0.5	259.929812453332	0	10	3	4	0	5.08344752270038	6.75343791859778	0	0	-1.38373661158954
10	77	2	1	1133.91214998774	0	0	0	0	12	0.833333333333333	275.352183291301	0	2	5	6	0	4.5869399881583	6.7719355558396	2	0	1.90718060532773
10	78	2	2	908.578441953068	0	0	0	0	12	0.5	283.956703223214	0	10	3	4	0	4.44501500905077	6.75110146893676	2	2	0.98093691970632
10	79	3	3	1089.03116982856	0	0	0	0	12	0.5	269.718966294676	0	10	3	4	0	5.4224279295464	6.75460409948796	4	2	-0.621047035050355
10	80	3	1	913.290395493277	0	0	0	0	12	0.5	252.164023980926	2	10	3	4	0	4.72288160449669	6.75460409948796	3	4	0.521647287863503
10	81	1	2	1201.35647513325	0	0	0	0	12	0.666666666666667	251.61217870361	0	6	4	5	0	5.05465354233856	6.77536609093639	0	3	0.682483940197784
10	82	3	2	1129.49571230365	0	0	0	0	12	0.333333333333333	254.306857439087	0	12	2	4	0	4.85887337065237	6.75227037614174	4	0	0.385068335529684
10	83	2	2	981.422044033934	0	0	0	0	12	0.333333333333333	242.36579905418	1	12	2	4	0	8.50238853584722	6.7900972355139	1	4	-1.35778524515795
10	84	1	3	1068.14734499039	0	0	0	0	7	0	222.902783736221	0	12	0	6	5	5.64066102625357	6.78219205600679	0	1	-0.462936795362503
10	85	2	3	1031.2286909375	0	0	0	0	12	0.666666666666667	263.314210616656	1	4	4	6	0	5.35480617860989	6.81234509417748	1	0	-0.216456983534307
10	86	1	3	1076.28414317423	0	0	0	0	12	0.666666666666667	243.772236095668	0	6	4	5	0	5.54308611637723	6.76388490856244	0	1	-0.99000224824394
10	87	1	2	1250.69796377829	0	0	0	0	7	0.25	406.754393869619	0	14	1	4	5	4.65539952575214	6.71780469502369	0	0	1.16759239892576
10	88	1	2	1205.63013549327	0	0	0	0	12	0.5	235.921828322264	0	8	3	5	0	4.89971191684013	6.74875954749168	0	0	-0.233668947686964
10	89	3	1	965.969190887336	0	0	0	0	12	0.333333333333333	252.6674238062	2	12	2	4	0	5.2101651468395	6.71901315438526	3	0	0.387358611906925
10	90	2	3	968.533749329254	0	0	0	0	12	0.333333333333333	246.118237441256	0	14	2	3	0	4.67092195056917	6.80239476332431	2	3	-1.35288034530255
10	91	1	3	1112.00111324069	0	0	0	0	9	0.8	212.636209137387	0	8	4	4	3	4.96068408630341	6.79346613258001	0	2	0.654502565041715
10	92	2	2	1004.32165527582	0	0	0	0	10	0.6	230.123327441337	1	10	3	4	2	5.25126400122283	6.75809450442773	1	0	0.153372370224352
10	93	3	1	825.837926306122	0	0	0	0	12	0.666666666666667	232.304278279121	2	8	4	4	0	5.32645572269175	6.70441435496411	3	1	0.166741695319875
10	94	1	2	1060.75431705176	0	0	0	0	12	0.5	305.099185946894	0	10	3	4	0	5.04281260893602	6.75343791859778	0	3	3.13149676772118
10	95	2	3	907.529798351788	0	0	0	0	11	0.833333333333333	225.342648037623	0	4	5	5	1	5.20315753554819	6.77992190747225	2	0	0.526996512293123
10	96	2	3	1326.41280878579	0	0	0	0	12	0	247.814760953953	0	14	0	5	0	5.20050672585405	6.81892406527552	2	2	0.587639419992435
10	97	1	2	986.182294343962	0	0	0	0	11	0.833333333333333	255.409251586431	0	2	5	6	1	5.48597996090786	6.83947643822884	0	2	0.663913291644123
10	98	2	2	1102.05137508456	0	0	0	0	11	0.6	237.133514801846	1	8	3	5	1	4.70144979985865	6.77764659363512	1	0	1.94747221579305
10	99	1	3	1107.49532653244	0	0	0	0	12	0.166666666666667	240.617645420735	0	16	1	3	0	5.22483778859751	6.77764659363512	0	1	0.243700293154447
10	100	3	3	1214.29849999276	0	0	0	0	12	0.833333333333333	268.514152055643	2	4	5	5	0	5.51794075229231	6.75227037614174	3	0	2.53641169853423
10	101	2	3	1063.62042844648	0	0	0	0	12	0.166666666666667	248.99790293363	1	12	1	5	0	4.44572941778084	6.74170069465205	1	3	0.592209733322043
10	102	3	1	1120.60125855351	0	0	0	0	12	0.333333333333333	260.089131840867	2	12	2	4	0	5.99538773427976	6.78671695060508	3	1	0.941772752193385
10	103	1	3	2167.36792569282	0	0	0	0	10	0.333333333333333	200.663593609984	0	12	2	4	2	5.00062636675909	6.76041469108343	0	3	0.845449503950563
10	104	3	1	1063.01007802631	0	0	0	0	12	0.833333333333333	244.017427928698	2	4	5	5	0	7.52139028127894	6.68835471394676	3	0	0.509226111972535
10	105	2	3	1054.4186865036	0	0	0	0	12	0.5	277.854725397707	1	8	3	5	0	4.83846522221487	6.82979373751242	1	3	0.00968797069889312
10	106	2	1	1118.91147534243	0	0	0	0	12	0.5	266.224718346223	0	8	3	5	0	5.22718046373573	6.74641212857337	2	1	-0.581847727062955
10	107	1	3	1222.447976078	0	0	0	0	12	0.833333333333333	273.649078545365	0	4	5	5	0	4.43054637290628	6.74051935960622	0	2	0.842943629490717
10	108	3	2	1121.91945849645	0	0	0	0	12	0.5	256.383586229251	2	14	3	2	0	5.36852952613932	6.73340189183736	3	0	1.09287355631466
11	1	2	3	1409.69335205682	0	0	0	0	12	0.166666666666667	209.518171352057	0	12	1	5	0	9.32228617841623	6.7696419768525	2	3	0.76345157798644
11	2	2	1	1204.88757892235	0	0	0	0	11	0.833333333333333	174.917421590359	0	2	5	6	1	8.96727222059539	6.85435450225502	2	2	-0.19027147560031
11	3	1	2	1178.80421067366	0	0	0	0	12	0.833333333333333	231.575519206958	0	2	5	6	0	8.33378338644498	6.84587987526405	0	2	-0.981388226964791
11	4	2	1	1159.33564039733	0	0	0	0	12	0.666666666666667	213.397226133953	0	8	4	4	0	9.08609043822178	6.73933662735717	2	0	-0.778065820370626
11	5	3	1	1006.06781609349	0	0	0	0	12	0.5	224.224833596828	0	10	3	4	0	8.79970137992306	6.83840520084734	4	2	-1.23695511324722
11	6	2	2	1171.16095394613	0	0	0	0	12	0.5	225.624098779539	0	10	3	4	0	8.27464150651617	6.70196036600254	2	4	-1.49545672412665
11	7	3	3	1263.10884939448	0	0	0	0	11	0.2	211.807586655546	2	12	1	5	1	7.9877857524768	6.88959130835447	3	2	-0.480323108517089
11	8	3	2	1029.40903015133	0	0	0	0	11	1	215.643827450428	0	0	6	6	1	9.54594309005069	6.7945865808765	4	3	-3.60949104278028
11	9	3	1	1124.08368460456	0	0	0	0	11	0.4	195.359735969878	2	6	3	6	1	9.49365505994503	6.72982407048948	3	4	-0.589653236891311
11	10	1	3	1021.82795789759	0	0	0	0	10	0	202.838046788811	0	10	1	6	2	8.99248870212868	6.68336094576627	0	3	-2.31944570299554
11	11	2	1	1114.04964615213	0	0	0	0	12	0.833333333333333	221.878088945884	1	4	5	5	0	9.30209924268707	6.73578001424233	1	0	-0.690187333965679
11	12	3	3	1232.40058634565	0	0	0	0	12	0.5	217.39321760961	0	8	3	5	0	8.44887440908638	6.7900972355139	4	1	0.998323289282397
11	13	1	3	1039.21274455661	0	0	0	0	12	0.166666666666667	214.723377382989	0	12	1	5	0	8.7831483566447	6.77878489768518	0	4	0.613039328697425
11	14	1	1	1268.316648172	0	0	0	0	12	0.666666666666667	251.249420713382	0	8	4	4	0	9.14119291264829	6.77992190747225	0	0	0.0940975979818386
11	15	1	2	1176.01043733157	0	0	0	0	12	0.666666666666667	218.29563139958	0	4	4	6	0	8.83788822995046	6.80350525760834	0	0	0.553372056473985
11	16	2	3	1251.3756050912	0	0	0	0	12	0.166666666666667	239.034118460516	1	10	1	6	0	7.88083156330839	6.87832646829133	1	0	0.532013615820905
11	17	1	1	1255.82722858871	0	0	0	0	12	0.5	228.129392426758	0	10	3	4	0	8.19240136886837	6.80903930604298	0	1	-0.21416379560481
11	18	3	1	1228.82014921925	0	0	0	0	12	0.666666666666667	238.206047465551	2	8	4	4	0	7.72241940090473	6.73221070646721	3	0	1.26320470395376
11	19	3	1	1130.4298215	0	0	0	0	12	0.666666666666667	216.056679509139	0	6	4	5	0	7.72521631473594	6.78897174299217	4	3	0.97366494361866
11	20	1	2	1208.61019511449	0	0	0	0	11	0.6	205.080108153043	0	10	3	4	1	7.80222638398653	6.89770494312864	0	4	-1.34482231572113
11	21	1	1	985.348613407041	0	0	0	0	12	0.5	223.476909459149	0	8	3	5	0	7.923082902608	6.96318998587024	0	0	0.373039163826709
11	22	2	2	1051.67620363227	0	0	0	0	9	0	168.300180191163	1	12	0	6	3	8.05491363891139	6.89162589705225	1	0	-1.13352002789584
11	23	3	1	1105.82167424764	0	0	0	0	11	0.666666666666667	249.871462555774	2	8	4	4	1	8.86123395208818	6.85329909318608	3	1	-0.81879291096215
11	24	2	2	1166.20551546112	0	0	0	0	12	0.166666666666667	239.378284910211	1	10	1	6	0	7.56065771638963	6.90775527898214	1	3	1.052193677079
11	25	2	3	1161.24585084708	0	0	0	0	10	0.2	244.633337042989	1	10	1	6	2	7.58283009960633	6.91572344863131	1	1	-0.415070383910212
11	26	1	1	1130.49743956981	0	0	0	0	12	0.666666666666667	225.315586128631	0	6	4	5	0	7.64513717877471	6.78219205600679	0	1	-1.21632956482326
11	27	2	2	1075.47534898822	0	0	0	0	10	0.25	243.392718773924	0	8	2	6	2	7.73190020390469	6.81783057145415	2	0	-2.70613085765438
11	28	3	2	1094.46063119049	0	0	0	0	8	0.666666666666667	224.952382131706	0	8	2	6	4	8.73746535862496	6.87626461189077	4	2	-0.862462073825247
11	29	3	2	1261.08634465163	0	0	0	0	12	0.5	202.496003965875	2	6	3	6	0	8.05344487869518	6.74405918631135	3	4	-1.09044008301811
11	30	1	3	1092.32673775387	0	0	0	0	12	0.5	227.834287524187	0	6	3	6	0	8.11631508110939	6.82546003625531	0	3	-1.71285974614852
11	31	3	1	1077.52773850098	0	0	0	0	12	0.666666666666667	223.73795342835	2	6	4	5	0	8.04347674067108	6.81014245011514	3	0	1.57948168697682
11	32	2	3	1025.52793411087	0	0	0	0	10	0.6	204.30189476836	0	6	3	6	2	7.27182093502066	6.9037472575846	2	3	-0.660581297546757
11	33	3	2	1092.08464091807	0	0	0	0	10	0	206.654642638654	2	12	0	6	2	6.73994022370192	6.880384082186	3	2	0.515247618492918
11	34	1	2	979.060434856365	0	0	0	0	10	0.4	182.733254542523	0	6	3	6	2	7.01914814928541	6.92067150424868	0	3	-0.571084526744329
11	35	3	3	974.946599837494	0	0	0	0	12	0.5	256.084909197784	2	6	3	6	0	7.21278128090264	6.77764659363512	3	0	-1.14367992348649
11	36	3	2	999.934494995614	0	0	0	0	12	0.5	247.468602383236	2	6	3	6	0	7.64702339764242	6.91968384984741	3	3	-0.457965480109509
11	37	1	2	1300.8608625405	0	0	0	0	12	0.5	251.833465921309	0	6	3	6	0	7.36197156550476	6.87523208727658	0	3	-0.421038239454908
11	38	3	2	966.874994716818	0	0	0	0	12	0.5	235.750114964217	0	6	3	6	0	8.31086978730489	6.65929391968364	4	0	0.771802389560661
11	39	2	3	1211.3967236628	0	0	0	0	12	0.5	257.938972116244	0	6	3	6	0	7.40339674670776	6.84161547647759	2	4	1.15942251423143
11	40	1	1	1116.57234348513	0	0	0	0	12	0.333333333333333	240.816489421376	0	8	2	6	0	8.15511205877565	6.92657703322272	0	2	1.06583704784678
11	41	1	3	1201.65519373222	0	0	0	0	12	0	233.045777129209	0	14	0	5	0	8.46221032754889	6.84374994900622	0	0	0.860805817992906
11	42	3	2	1062.42174114141	0	0	0	0	12	0.333333333333333	268.49386800368	0	10	2	5	0	8.64576830339363	6.81454289725996	4	0	-1.36469848927864
11	43	3	2	1164.45136993025	0	0	0	0	10	0.6	227.462090650298	0	6	3	6	2	7.38993002220529	6.90575327631146	4	4	-1.63964895097594
11	44	2	1	1018.14186753836	0	0	0	0	10	0.8	237.252678885683	1	4	5	5	2	7.57493471333039	6.87005341179813	1	4	-1.00983496283163
11	45	2	1	1264.37366952359	0	0	0	0	12	0.5	240.74139285466	0	6	3	6	0	7.63079292988703	6.7428806357919	2	1	-0.754773103921241
11	46	1	2	1047.24208838434	0	0	0	0	12	0.666666666666667	222.267412108303	0	4	4	6	0	6.86104714692864	6.91373735065968	0	2	-0.955942755493245
11	47	1	1	987.58000968428	0	0	0	0	12	0.666666666666667	230.755924567161	0	4	4	6	0	7.33428393146355	6.82979373751242	0	0	1.13974560737616
11	48	2	1	1153.31159492871	0	0	0	0	12	0.666666666666667	237.073003381808	1	4	4	6	0	7.69372486166765	6.8627579130514	1	0	-0.770625647663763
11	49	1	3	1113.95697317403	0	0	0	0	12	0.166666666666667	212.292636188646	0	10	1	6	0	7.1656826944428	6.80461452006262	0	1	0.0842591808725472
11	50	2	1	1009.05870818133	0	0	0	0	12	1	218.294760535405	1	2	6	5	0	7.78696152995824	6.880384082186	1	0	-1.74332458109256
11	51	1	1	1050.44549440208	0	0	0	0	12	0.666666666666667	208.852945117319	0	4	4	6	0	7.5505680494392	6.84481547920826	0	1	-0.720289718291525
11	52	3	2	1094.42682215649	0	0	0	0	12	0.333333333333333	199.977956834154	2	8	2	6	0	8.02279272419388	6.91671502035361	3	0	-0.102691561133374
11	53	2	2	1038.47226632843	0	0	0	0	10	0.2	208.977783598091	1	8	2	6	2	7.54074877707875	6.89669433162271	1	3	-2.4907534138494
11	54	2	1	1086.95381806683	0	0	0	0	12	0.333333333333333	224.881297048417	1	8	2	6	0	7.18064213011741	6.880384082186	1	1	-0.0550144784176788
11	55	3	1	1069.50654506636	0	0	0	0	11	0.8	213.408072005415	2	4	4	6	1	6.83351680514938	6.90173720665657	3	1	-0.47285613253226
11	56	2	1	983.196607988248	0	0	0	0	12	0.666666666666667	190.468129391199	0	4	4	6	0	8.42937005037622	7.06390396147207	2	3	0.714553551629577
11	57	2	1	1254.64783664484	0	0	0	0	12	0.5	234.628626054233	0	8	3	5	0	7.13585207006859	6.59578051396131	2	2	0.467772067252229
11	58	2	1	1264.29458053281	0	0	0	0	11	0.8	208.888299439012	0	4	4	6	1	7.99668222528479	6.82871207164168	2	2	-0.486680255327079
11	59	3	3	1136.9528520936	0	0	0	0	9	0.75	241.157028746031	0	6	3	6	3	8.08254810920443	6.8596149036542	4	2	-1.80948226319617
11	60	1	1	1111.22568617247	0	0	0	0	10	0.6	211.421730004998	0	6	3	6	2	7.53966901748348	6.67456139181443	0	4	0.689111036639125
11	61	3	3	1078.23138903223	0	0	0	0	11	0.5	219.103125146182	2	6	3	6	1	7.57076448448538	6.81673588059497	3	0	-0.997333120788876
11	62	3	1	1078.94379368736	0	0	0	0	12	0.833333333333333	213.419549008317	2	2	5	6	0	7.84388272151771	6.59714570188665	3	3	-1.27506242553587
11	63	3	2	1402.80808180887	0	0	0	0	12	0.5	216.058592790411	2	6	3	6	0	7.66068607983791	6.84694313958538	3	3	1.47991642215756
11	64	2	2	1283.49901772708	0	0	0	0	12	0.5	241.240306659883	0	8	3	5	0	8.48894139599716	6.78897174299217	2	3	0.63523646737767
11	65	3	1	1230.91087576267	0	0	0	0	9	0.8	182.658628523517	0	4	4	6	3	7.18715408576048	6.91075078796194	4	2	-1.73653664127364
11	66	3	1	1041.46436588144	0	0	0	0	12	0.833333333333333	216.045102221411	0	2	5	6	0	7.01662249298399	6.53233429222235	4	4	-0.365582658446794
11	67	1	2	1186.50391641495	0	0	0	0	10	0.6	245.955333003884	0	4	4	6	2	7.39774724167784	6.87523208727658	0	4	-0.264954253896699
11	68	2	2	1015.37345097222	0	0	0	0	11	0.333333333333333	198.764572932623	1	8	2	6	1	6.7717347418992	6.74758652682932	1	0	-0.29802215455977
11	69	3	1	1067.09282149677	0	0	0	0	12	0.833333333333333	239.531253945431	0	2	5	6	0	7.36590201173485	6.78558764500793	4	1	0.553382716031416
11	70	1	1	1345.87970503981	0	0	0	0	12	0.833333333333333	228.084314881085	0	4	5	5	0	7.3057736205494	6.5694814204143	0	4	0.312462186231447
11	71	2	3	1239.20042840837	0	0	0	0	12	0.333333333333333	223.051536195459	0	8	2	6	0	6.52742773495417	6.81673588059497	2	0	-0.59488177981397
11	72	1	2	946.336609991704	0	0	0	0	10	0.6	186.739726095416	0	6	3	6	2	7.69117957566999	6.80239476332431	0	2	0.0912189788453911
11	73	2	2	1057.201263975	0	0	0	0	12	0.333333333333333	213.9416284412	1	8	2	6	0	8.03571388966878	6.98749024700099	1	0	-1.28204959581994
11	74	3	3	1024.37359707528	0	0	0	0	12	0.333333333333333	216.998538826906	0	8	2	6	0	7.16724789868085	6.93049476595163	4	1	-0.304942576072987
11	75	3	1	1216.00894007406	0	0	0	0	10	0.833333333333333	190.157071070372	0	2	5	6	2	7.66159463422383	6.81673588059497	4	4	-0.977669364714605
11	76	1	3	1137.47870332645	0	0	0	0	11	0	197.400919191596	0	10	1	6	1	6.31550279777484	6.64248680136726	0	4	-1.13341580346672
11	77	1	2	1069.19954695877	0	0	0	0	11	0.5	211.771768408916	0	6	3	6	1	6.68277280338555	6.85224256905188	0	0	0.75182994389454
11	78	3	3	1259.82243012095	0	0	0	0	10	0	202.647942767113	2	12	1	5	2	8.42972268915837	6.78105762593618	3	0	-0.606516756937041
11	79	1	1	1005.11150340299	0	0	0	0	12	0.833333333333333	196.384881791395	0	2	5	6	0	6.47254249337474	6.80461452006262	0	3	-1.22614620508953
11	80	3	2	1077.16549884663	0	0	0	0	9	1	191.915371514356	0	4	4	6	3	6.54456010100434	6.69208374250663	4	0	-0.529502341684288
11	81	2	2	1153.36774207572	0	0	0	0	9	0.5	241.892881364846	1	6	3	6	3	7.51796637432578	6.90575327631146	1	4	0.752869560212741
11	82	2	2	1026.1253276758	0	0	0	0	10	0.2	267.944904286243	0	10	1	6	2	7.4030587850669	6.8627579130514	2	1	0.536806948482635
11	83	2	3	1218.46039694265	0	0	0	0	10	0.4	197.179301897021	1	8	2	6	2	7.00045819208003	6.89060912014717	1	2	-0.245898119316204
11	84	1	3	995.329523377222	0	0	0	0	10	0.25	199.461410350916	0	14	1	4	2	7.9090784127366	6.8501261661455	0	1	0.237534959157961
11	85	1	1	1000.13734920321	0	0	0	0	11	0.666666666666667	228.531679783394	0	4	4	6	1	7.59835796529492	6.86484777797086	0	0	-0.785374074140884
11	86	1	2	1123.51164781558	0	0	0	0	11	0.333333333333333	238.509855676913	0	8	2	6	1	7.17181703893788	7.01031186730723	0	0	0.794393764455373
11	87	2	1	1053.15866942146	0	0	0	0	9	0.25	215.67481444041	1	12	1	5	3	6.94709864180264	6.91473089271856	1	0	-0.741993363370563
11	88	2	3	1158.23352624648	0	0	0	0	11	0.4	219.776132070559	1	8	2	6	1	7.38449467110259	6.89264164117209	1	1	-0.671025267268918
11	89	1	3	1058.26504109609	0	0	0	0	11	0.4	234.453061864406	0	8	2	6	1	6.56355684870663	6.78558764500793	0	1	1.45542563890913
11	90	3	3	1158.2938995225	0	0	0	0	9	0.5	240.384623532183	0	10	2	5	3	7.35957804712791	6.9177056098353	4	0	-1.81582759937201
11	91	1	3	1030.78554084186	0	0	0	0	10	0.25	210.243857354582	0	10	1	6	2	8.4642484519067	6.84694313958538	0	4	0.0833436235528681
11	92	2	3	1145.32451239484	0	0	0	0	12	0.333333333333333	198.158182993442	0	8	2	6	0	6.9073659820245	6.88448665204278	2	0	-0.634101378045334
11	93	3	3	1175.00280735749	0	0	0	0	11	0.6	200.323268011774	0	8	3	5	1	6.78631814481229	6.85751406254539	4	2	0.182313466520222
11	94	3	2	996.584381916364	0	0	0	0	9	0.8	198.412768335612	2	4	4	6	3	7.22720744615656	6.71174039505618	3	4	-0.428585083460547
11	95	2	2	1101.68610484925	0	0	0	0	6	1	359.646106912124	0	8	2	6	6	6.39956625202159	6.80793494369993	2	3	-0.187317167595881
11	96	2	3	1079.21245476518	0	0	0	0	12	0.666666666666667	205.855456070246	1	4	4	6	0	6.69748731221439	6.75110146893676	1	2	-0.743646017538024
11	97	2	3	839.320450480955	0	0	0	0	9	0.2	187.54938149428	1	8	2	6	3	6.33907922234471	6.9555926083963	1	1	0.56799099590916
11	98	1	3	1134.20043444694	0	0	0	0	11	0.5	204.616213213786	0	6	3	6	1	7.04106493682024	6.81454289725996	0	1	1.15066139382013
11	99	2	3	1024.11399198991	0	0	0	0	12	0.5	241.887491985058	0	6	3	6	0	6.55593156842985	6.86066367144829	2	0	-0.956208661806274
11	100	1	1	999.473846900401	0	0	0	0	12	0.666666666666667	253.947759320931	0	4	4	6	0	6.78037506017634	6.86171134048073	0	2	0.506586897567742
11	101	1	3	1000.55181174139	0	0	0	0	11	0.2	215.742992414291	0	12	1	5	1	8.3573625111453	6.71417052990947	0	0	-0.0784618895419188
11	102	2	2	926.176161972762	0	0	0	0	9	0.6	198.60511617083	0	4	4	6	3	6.56407803474982	6.86589107488344	2	0	0.00413860724397859
11	103	3	3	1077.65663544524	0	0	0	0	8	0.8	257.791390315752	2	6	4	5	4	7.02660718763464	6.80239476332431	3	2	1.34785754105976
11	104	3	3	933.903337554511	0	0	0	0	9	0.6	249.891126708806	2	6	3	6	3	7.69585812871664	6.77764659363512	3	3	1.13563681374338
11	105	3	3	961.525016875385	0	0	0	0	10	0.5	194.869512230352	0	8	2	6	2	7.02456203528149	6.93537044601511	4	3	0.455747445070751
11	106	1	3	1014.93332979226	0	0	0	0	11	0.5	237.355248346921	0	6	3	6	1	6.28171465417332	6.81783057145415	0	4	-0.624851136918325
11	107	1	2	1212.70742748129	0	0	0	0	8	1	237.409709371629	0	4	4	6	4	6.58540509630692	6.76272950693188	0	0	-0.0846051264426293
11	108	1	2	831.129910007803	0	0	0	0	8	0.6	248.18645289545	0	6	3	6	4	7.0613716363971	6.85435450225502	0	0	-2.85845989325379
12	1	3	3	1572.09959669035	0	0	0	0	12	0.333333333333333	285.357950015523	2	10	2	5	0	7.87284789370706	6.31354804627709	3	0	0.458935083813981
12	2	2	1	1586.51803693556	0	0	0	1	NaN	NaN	NaN	0	4	5	5	NaN	6.46117268439705	6.11809719804135	2	3	NaN
12	3	2	2	1100.76638148348	0	0	0	1	NaN	NaN	NaN	1	8	5	3	NaN	7.17945682465931	6.53524127101366	1	2	-0.619888737698594
12	4	3	2	1554.72689452927	0	0	0	0	12	0.666666666666667	404.272927023089	2	8	4	4	0	5.74946675019969	6.24997524225948	3	1	-1.37046395317575
12	5	1	1	1591.10926241283	0	0	0	1	NaN	NaN	NaN	0	4	4	6	NaN	7.82678434803023	6.19847871649231	0	3	-0.423048819980001
12	6	2	1	1041.32193485839	0	0	0	0	11	0.5	372.872125819712	1	12	3	3	1	8.40558184314149	6.44413125670044	1	0	0.348289612737438
12	7	3	3	1016.94467075231	0	0	0	1	NaN	NaN	NaN	0	12	0	6	NaN	7.21935174589476	6.25766758788264	4	1	-1.23009243288532
12	8	1	2	1263.05337322265	0	0	0	1	NaN	NaN	NaN	0	8	3	5	NaN	8.15658298938486	6.3919171133926	0	4	-1.22685277256996
12	9	2	1	1144.0543026356	0	0	0	0	12	0.666666666666667	381.288472191186	1	4	4	6	0	7.65324077655089	6.16120732169508	1	0	-0.470765114845559
12	10	2	1	1272.29830830947	0	0	0	1	NaN	NaN	NaN	0	2	5	6	NaN	7.14046348963435	6.36818718635049	2	1	2.26403935797855
12	11	2	2	1330.91355727629	0	0	0	0	8	0.333333333333333	346.609325697266	1	10	2	5	4	7.26444302801467	5.96357934361845	1	2	NaN
12	12	2	1	1354.65933922023	0	0	0	1	NaN	NaN	NaN	1	10	2	5	NaN	8.08623778448656	6.59030104819669	1	1	NaN
12	13	2	2	1435.41630884192	0	0	0	0	12	0.5	338.693409469898	0	8	3	5	0	8.15219119312442	6.29156913955832	2	1	-0.0512459214841932
12	14	1	1	1077.19990183614	0	0	0	1	NaN	NaN	NaN	0	6	4	5	NaN	8.35806945678941	6.32256523992728	0	2	0.0263292079180258
12	15	3	3	1277.04559319318	0	0	0	1	NaN	NaN	NaN	0	4	4	6	NaN	7.8034031556675	6.22257626807137	4	0	0.273272571734466
12	16	1	1	921.426050933405	0	0	0	0	12	1	340.696277087616	0	0	6	6	0	7.1498913485992	6.19847871649231	0	4	-0.866005735272641
12	17	3	1	1287.96522380617	0	0	0	1	NaN	NaN	NaN	0	4	5	5	NaN	7.34572420946765	6.34738920965601	4	0	1.98619715941677
12	18	1	1	1169.11496808916	0	0	0	1	NaN	NaN	NaN	0	2	6	5	NaN	7.76710118863418	6.77992190747225	0	4	-0.576480753966859
12	19	1	3	1141.18093805246	0	0	0	0	12	0.5	428.995921343054	0	8	3	5	0	7.75844505053003	6.37161184723186	0	0	0.299064777110106
12	20	1	2	1190.98441488768	0	0	0	1	NaN	NaN	NaN	0	6	4	5	NaN	7.58857680985145	6.23441072571837	0	0	NaN
12	21	2	3	1105.14660981244	0	0	0	1	NaN	NaN	NaN	1	10	1	6	NaN	8.15388096524215	6.74993119378857	1	0	NaN
12	22	3	1	952.18846905118	0	0	0	1	NaN	NaN	NaN	2	6	5	4	NaN	7.80873674398192	6.21260609575152	3	1	NaN
12	23	1	2	1196.82230448143	0	0	0	0	12	0.666666666666667	262.631042612127	0	4	4	6	0	8.14391216732781	6.11368217983223	0	3	NaN
12	24	1	3	1099.5994072764	0	0	0	1	NaN	NaN	NaN	0	6	3	6	NaN	8.34160822867115	6.33150184989369	0	0	NaN
12	25	2	3	1162.38901897214	0	0	0	1	NaN	NaN	NaN	0	6	3	6	NaN	6.63807195533908	6.26720054854136	2	0	-0.782893084292978
12	26	2	2	1210.07316680789	0	0	0	0	11	0.6	427.961972159469	1	6	4	5	1	7.34590876827633	6.26530121273771	1	2	0.577966957873696
12	27	3	2	1093.88135440167	0	0	0	0	11	0.833333333333333	309.250184669474	0	2	5	6	1	6.05392456994207	6.29526600143965	4	1	NaN
12	28	3	2	1193.01590387204	0	0	0	0	12	0.333333333333333	315.446138979198	0	10	2	5	0	7.208333482496	6.34388043412633	4	4	NaN
12	29	2	2	952.651213867284	0	0	0	0	12	0.833333333333333	284.557857050844	0	4	5	5	0	6.92348996779656	6.12686918411419	2	4	-1.87952472065366
12	30	3	2	1071.06649549496	0	0	0	0	12	0.666666666666667	334.137592201799	2	4	4	6	0	7.18743191302386	6.25958146406492	3	2	0.654571413607112
12	31	3	2	1321.95357398723	0	0	0	1	NaN	NaN	NaN	0	4	4	6	NaN	6.02674543677303	6.03068526026126	4	3	NaN
12	32	3	1	1351.76605215838	0	0	0	1	NaN	NaN	NaN	2	10	3	4	NaN	6.29338407865441	6.16120732169508	3	4	0.0152629649767038
12	33	3	3	1148.65820605337	0	0	0	1	NaN	NaN	NaN	2	6	3	6	NaN	7.65893664267042	6.13122648948314	3	3	-0.126817112416017
12	34	2	1	1346.53579812584	0	0	0	0	9	0.5	387.125424290524	1	4	4	6	3	7.24298633689848	6.54391184556479	1	3	0.287951044071187
12	35	2	1	1290.67588815815	0	0	0	0	11	0.8	422.366813495863	0	6	4	5	1	5.90801750567735	6.19440539110467	2	1	0.056632897876045
12	36	3	2	1077.54854519135	0	0	0	0	8	0.5	464.604909856339	0	6	4	5	4	6.32981762144076	6.20253551718792	4	2	0.0935215987611228
12	37	3	2	1072.26244785033	0	0	0	0	11	0.666666666666667	352.791139255945	2	6	4	5	1	5.89397322600018	6.23048144757848	3	4	-0.997312981768642
12	38	3	2	1068.76424192978	0	0	0	0	10	0.8	383.822161246191	2	4	5	5	2	8.52192825236271	6.42971947803914	3	3	0.0729298304316784
12	39	3	1	1089.92312036662	0	0	0	0	11	0.5	425.528707145805	2	6	3	6	1	7.85927193906434	6.24610676548156	3	3	0.0527093401497856
12	40	3	3	1358.86539679996	0	0	0	0	12	0.5	403.136686072115	0	6	3	6	0	6.13640958050162	6.2803958389602	4	3	-1.05966606536986
12	41	2	2	1031.07966847801	0	0	0	1	NaN	NaN	NaN	1	4	5	5	NaN	6.09753318601079	6.48768401848461	1	4	NaN
12	42	3	2	1158.05829498004	0	0	0	1	NaN	NaN	NaN	2	6	3	6	NaN	6.12080817287325	6.23244801655052	3	1	0.704865406752508
12	43	1	1	1419.87073934433	0	0	0	0	12	0.666666666666667	318.24854633877	0	4	4	6	0	6.67221325332449	6.32793678372919	0	3	0.307276361366151
12	44	2	3	1053.68805807393	0	0	0	1	NaN	NaN	NaN	0	6	4	5	NaN	5.66599575887871	6.35610766069589	2	0	-0.244520185835938
12	45	2	2	1359.63754372733	0	0	0	1	NaN	NaN	NaN	0	10	1	6	NaN	7.53680101735076	5.89440283426485	2	2	0.0472003654402774
12	46	2	3	1279.99623283995	0	0	0	1	NaN	NaN	NaN	0	10	3	4	NaN	4.43785930455041	6.13988455222626	2	2	-1.00170219890159
12	47	2	2	1030.77147378917	0	0	0	0	11	0	418.971849948815	0	14	0	5	1	7.53516139271953	5.98645200528444	2	2	-0.379000654278064
12	48	1	2	1167.69081281018	0	0	0	0	12	0.666666666666667	361.102216110688	0	6	4	5	0	7.47313941470517	5.92157841964382	0	2	1.26055096611924
12	49	3	1	1193.53268086252	0	0	0	1	NaN	NaN	NaN	0	4	4	6	NaN	6.20775188453974	6.52209279817015	4	0	-0.0500462906759786
12	50	2	3	1328.21134488495	0	0	0	0	12	0.666666666666667	373.636019368336	0	4	4	6	0	6.60701055859792	6.26530121273771	2	4	NaN
12	51	3	1	1147.73241456533	0	0	0	0	12	0.666666666666667	355.537673669846	0	6	4	5	0	7.75117463858133	6.10479323241498	4	2	-0.760648028024559
12	52	3	1	1180.90816915173	0	0	0	1	NaN	NaN	NaN	2	4	4	6	NaN	6.7859195935704	6.29156913955832	3	4	NaN
12	53	2	3	916.058150693061	0	0	0	0	11	0.833333333333333	365.990138839021	1	6	5	4	1	6.90137670268163	6.19031540585315	1	3	-0.235692127555985
12	54	3	1	1165.26721324681	0	0	0	0	12	0.666666666666667	359.038188417909	0	6	4	5	0	5.05549784503166	6.39024066706535	4	1	NaN
12	55	2	3	1192.48343038453	0	0	0	0	9	0.6	575.213305464527	0	4	4	6	3	7.15682905325536	6.24222326545517	2	4	0.0640724564977537
12	56	2	2	1259.35835737346	0	0	0	0	11	0.2	325.892322486459	1	12	1	5	1	7.08531423081796	6.18208490671663	1	2	-0.563994182596624
12	57	3	1	1182.60610756806	0	0	0	0	12	0.5	319.483992510972	0	8	3	5	0	6.3319248795655	6.7202201551353	4	1	-0.869327297518211
12	58	1	1	1282.74342173336	0	0	0	0	12	0.666666666666667	329.139072111989	0	4	4	6	0	6.46683931552516	6.12029741895095	0	4	NaN
12	59	2	1	1018.95412426984	0	0	0	0	11	1	301.083878008045	1	4	6	4	1	7.39905690020668	6.5191472879404	1	0	NaN
12	60	1	2	1145.40812553332	0	0	0	0	12	0.333333333333333	324.557518536286	0	12	2	4	0	5.32193443787003	6.12249280951439	0	1	NaN
12	61	3	1	1401.60273312267	0	0	0	1	NaN	NaN	NaN	2	6	4	5	NaN	7.86377018424138	6.13988455222626	3	0	NaN
12	62	1	2	1186.72311771115	0	0	0	0	10	0.8	415.785461227972	0	2	5	6	2	7.04707045037435	6.62406522779989	0	3	-1.2112657632152
12	63	2	3	1269.63563901791	0	0	0	0	10	0.4	302.204202327082	1	12	2	4	2	6.58582104113394	6.65929391968364	1	0	-0.0191450787548075
12	64	2	2	1301.28128696833	0	0	0	0	10	0.8	299.469924971994	1	4	4	6	2	7.05971211296121	6.1779441140506	1	1	NaN
12	65	2	1	1185.3110366601	0	0	0	0	12	0.833333333333333	414.398591006175	0	2	5	6	0	7.61242861197031	5.89440283426485	2	1	-0.418660044213316
12	66	2	1	1063.08965627977	0	0	0	0	10	0.6	317.473823483693	0	6	4	5	2	7.95353577541447	6.34035930372775	2	2	NaN
12	67	2	3	1152.59048049666	0	0	0	1	NaN	NaN	NaN	1	8	2	6	NaN	6.154100310143	6.62273632394984	1	2	NaN
12	68	1	2	1153.3170472112	0	0	0	1	NaN	NaN	NaN	0	4	5	5	NaN	7.06405243974236	6.20455776256869	0	1	-0.186481871681893
12	69	1	2	1324.37204200232	0	0	0	0	11	0.6	311.655461527605	0	8	3	5	1	7.5863710577161	6.49375383985169	0	0	-0.601351466974501
12	70	1	3	1133.15851862535	0	0	0	0	12	0.666666666666667	280.750278891353	0	4	4	6	0	7.78480652408929	6.26339826259162	0	0	-0.548567972250213
12	71	3	3	1118.54175917233	0	0	0	1	NaN	NaN	NaN	2	14	0	5	NaN	7.68876062552839	6.39859493453521	3	0	-0.322519498784569
12	72	1	3	1229.83294399	0	0	0	0	12	0.166666666666667	437.184909893396	0	14	1	4	0	7.99538585794074	6.08449941307517	0	3	-0.0803475950321343
12	73	1	3	1111.14538850507	0	0	0	0	11	0.666666666666667	350.524505282119	0	6	4	5	1	6.52285266636524	5.92157841964382	0	0	-0.494346437849117
12	74	3	3	1226.56324284799	0	0	0	0	11	0.166666666666667	393.928379981784	0	12	1	5	1	7.3419308161903	6.44888939414686	4	0	0.674866047959011
12	75	2	3	1246.26928971247	0	0	0	1	NaN	NaN	NaN	1	8	3	5	NaN	8.31062098538687	5.98393628068719	1	4	-1.62719774260803
12	76	3	3	1374.09431964898	0	0	0	1	NaN	NaN	NaN	2	14	2	3	NaN	7.26869501711117	5.82304589548302	3	1	0.548474847952661
12	77	1	1	1130.33556394657	0	0	0	1	NaN	NaN	NaN	0	2	6	5	NaN	7.31123591607436	6.15060276844628	0	3	NaN
12	78	1	3	1050.96531949494	0	0	0	1	NaN	NaN	NaN	0	6	3	6	NaN	6.2131075835642	6.3261494731551	0	0	-0.662760288152363
12	79	1	1	972.542600143242	0	0	0	1	NaN	NaN	NaN	0	0	6	6	NaN	7.38938954153678	6.17586727010576	0	0	-0.370032253523726
12	80	1	3	1043.39779663496	0	0	0	1	NaN	NaN	NaN	0	14	1	4	NaN	7.14281234731807	6.59441345974978	0	0	0.130354414137753
12	81	1	2	1058.57812071281	0	0	0	1	NaN	NaN	NaN	0	6	3	6	NaN	6.9796603609429	6.4085287910595	0	0	NaN
12	82	3	3	1169.75490221284	0	0	0	0	12	0.166666666666667	328.104691935507	2	10	1	6	0	7.87763268905266	6.25766758788264	3	0	-0.702159291616834
12	83	3	3	1039.8452566842	0	0	0	1	NaN	NaN	NaN	0	10	1	6	NaN	7.31330884346438	6.14846829591765	4	3	0.744570572423865
12	84	2	3	1204.61742655334	0	0	0	1	NaN	NaN	NaN	1	10	3	4	NaN	6.96177206466724	6.21260609575152	1	4	-0.0196782899742511
12	85	1	1	1231.34916526305	0	0	0	1	NaN	NaN	NaN	0	2	5	6	NaN	7.50748886265519	6.40191719672719	0	1	-0.126403362178802
12	86	3	2	1094.53396646586	0	0	0	1	NaN	NaN	NaN	2	0	6	6	NaN	7.85279659443512	6.31716468674728	3	0	0.409550570839334
12	87	3	2	1232.42316790947	0	0	0	1	NaN	NaN	NaN	0	4	4	6	NaN	7.02607419533436	5.91620206260743	4	3	NaN
12	88	3	2	1211.19456080123	0	0	0	1	NaN	NaN	NaN	0	0	6	6	NaN	7.45238977678953	6.04973345523196	4	4	-0.197700275886677
12	89	1	3	1023.52029572194	0	0	0	0	10	0.6	328.163483983325	0	6	3	6	2	7.04012979846327	5.93224518744801	0	4	1.33100978849173
12	90	2	1	1154.05719743285	0	0	0	1	NaN	NaN	NaN	0	2	5	6	NaN	6.36409207463385	6.23048144757848	2	0	0.0190085376537953
12	91	1	1	1232.02109609247	0	0	0	0	12	0.833333333333333	397.910248723724	0	4	5	5	0	7.62445136385046	5.88887795833288	0	2	NaN
12	92	2	1	1210.42965841116	0	0	0	0	11	0.833333333333333	341.731547139983	1	2	5	6	1	6.97221765586339	6.08677472691231	1	0	NaN
12	93	1	3	1309.79603307242	0	0	0	1	NaN	NaN	NaN	0	10	2	5	NaN	6.47988634478819	6.24222326545517	0	1	0.517099031380365
12	94	1	3	1108.9101469106	0	0	0	1	NaN	NaN	NaN	0	6	3	6	NaN	6.14987619921329	6.14418563412565	0	0	NaN
12	95	1	3	1248.19512919566	0	0	0	1	NaN	NaN	NaN	0	8	4	4	NaN	7.08010972621771	6.55250788703459	0	0	-0.956649424633373
12	96	1	1	1216.92891388466	0	0	0	0	11	1	276.876768370516	0	0	6	6	1	8.28648908756102	6.13556489108174	0	0	NaN
12	97	1	2	1211.51150930564	0	0	0	1	NaN	NaN	NaN	0	2	5	6	NaN	7.34198126602412	6.79346613258001	0	0	1.07367436608892
12	98	3	3	1086.85113472075	0	0	0	0	12	0.333333333333333	351.054039467626	2	10	2	5	0	6.92582450232357	5.94803498918065	3	0	-0.847248671307483
12	99	3	1	1134.09004537152	0	0	0	0	9	1	379.186281927342	2	0	6	6	3	6.06531240482487	6.73696695800186	3	3	-1.01282822456747
12	100	1	2	960.210586623361	0	0	0	0	12	1	335.042688960497	0	0	6	6	0	6.9718706988452	6.24027584517077	0	3	NaN
12	101	1	2	1052.78339648612	0	0	0	1	NaN	NaN	NaN	0	2	5	6	NaN	6.36661243352995	6.63725803128446	0	0	-0.474660875467961
12	102	3	3	989.926772821491	0	0	0	0	12	0.333333333333333	276.559407640114	0	8	2	6	0	6.44829963225107	6.24222326545517	4	0	0.0704374481378115
12	103	3	1	1215.20954371135	0	0	0	1	NaN	NaN	NaN	0	0	6	6	NaN	7.33684265445375	6.289715570909	4	4	NaN
12	104	2	3	1283.49745731884	0	0	0	1	NaN	NaN	NaN	0	10	2	5	NaN	6.94306291766311	6.11368217983223	2	4	NaN
12	105	1	3	1200.93267379889	0	0	0	0	12	0.333333333333333	389.620986907144	0	10	2	5	0	7.67283355578878	6.24804287450843	0	2	NaN
12	106	2	2	1650.3861791125	0	0	0	0	12	0.666666666666667	319.199305737651	0	4	4	6	0	6.4017234444774	5.98896141688986	2	0	NaN
12	107	1	1	1107.97409232782	0	0	0	0	12	0.833333333333333	308.925528220364	0	2	5	6	0	6.4686075851548	6.18620862390049	0	2	1.56879688699913
12	108	2	2	1202.07942367324	0	0	0	0	12	0.833333333333333	298.203943279949	0	2	5	6	0	6.73020428295445	5.99396142730657	2	0	-0.0792345709997946
13	1	1	3	991.094547757712	0	0	0	0	11	0.333333333333333	246.52943553155	0	10	2	5	1	10.3826937639846	6.82546003625531	0	2	1.02152829301605
13	2	2	1	1045.88955210738	0	0	0	0	12	1	232.38519593749	0	2	6	5	0	10.2309108090804	6.82110747225646	2	0	0.52293591716881
13	3	1	2	1327.40230173749	0	0	0	0	12	0.833333333333333	308.362123602172	0	4	5	5	0	10.6483627279096	6.84268328223842	0	2	-2.19959083304232
13	4	1	1	1270.66121066082	0	0	0	0	12	0.833333333333333	246.544106933944	0	2	5	6	0	10.1612271825155	6.81014245011514	0	0	-0.443276339621224
13	5	2	2	946.391000729818	0	0	0	0	12	0.833333333333333	259.0541763712	0	2	5	6	0	10.6707305260462	6.73815249459596	2	0	0.710160275430285
13	6	3	1	1208.00397971288	0	0	0	0	12	0.666666666666667	248.18246048537	2	4	4	6	0	10.3897318158238	6.71659477352098	3	2	1.08635021033741
13	7	1	1	1035.01084580375	0	0	0	0	12	0.833333333333333	228.252877608062	0	2	5	6	0	10.0943207155594	6.83947643822884	0	3	-0.899131699548065
13	8	1	3	954.248699439631	0	0	0	0	12	0.666666666666667	252.707961492672	0	4	4	6	0	9.39885123155212	6.74758652682932	0	0	-2.60802672669131
13	9	3	1	1006.46733490248	0	0	0	0	12	0.666666666666667	242.644300671006	0	4	4	6	0	9.51462991635149	6.71780469502369	4	0	1.80460493223483
13	10	3	3	991.750487955869	0	0	0	0	12	0.666666666666667	289.871570653203	2	4	4	6	0	9.59048119504917	6.71052310945243	3	4	NaN
13	11	2	2	1019.41649395258	0	0	0	0	11	0.5	220.806405265665	1	6	3	6	1	10.0053931223611	6.82110747225646	1	3	0.615350279226147
13	12	3	1	1154.56553093145	0	0	0	0	12	0.833333333333333	220.629451281758	0	2	5	6	0	10.1338876022909	6.70441435496411	4	1	-0.694657453817466
13	13	3	3	914.672835865076	0	0	0	0	12	0.666666666666667	239.391134514405	2	4	4	6	0	9.12087627361409	6.74758652682932	3	4	0.298902590630207
13	14	1	3	1177.30458989081	0	0	0	0	12	0.666666666666667	252.464282880374	0	4	4	6	0	8.94745685162494	6.92853781816467	0	3	NaN
13	15	3	1	863.16568270604	0	0	0	0	12	0.666666666666667	237.578192247172	2	4	4	6	0	9.28442029546646	6.78784498230958	3	0	1.10109600562298
13	16	3	3	911.133234041699	0	0	0	0	12	0.666666666666667	271.153567269691	2	4	4	6	0	9.5660363798821	6.8001700683022	3	3	-0.269048613103184
13	17	2	1	1053.08074554387	0	0	0	0	12	0.833333333333333	264.348870330616	1	4	5	5	0	8.70481537231335	6.77422388635761	1	3	0.990956216495181
13	18	2	1	899.732914916058	0	0	0	0	12	0.833333333333333	243.990810009344	0	2	5	6	0	9.31182401703906	6.76849321164863	2	1	1.52825077515473
13	19	3	3	1041.79151063045	0	0	0	0	12	0.833333333333333	277.556905633926	0	2	5	6	0	6.41015008612653	6.87523208727658	4	2	0.306338828329645
13	20	1	3	1099.78924185634	0	0	0	0	12	0.5	226.243236996418	0	6	3	6	0	9.20654372068319	6.90775527898214	0	4	1.12555924130815
13	21	3	3	924.66950937569	0	0	0	0	12	0.666666666666667	221.922331878344	0	4	4	6	0	9.46567911370941	6.75343791859778	4	0	0.250409114715674
13	22	3	3	1121.1980070043	0	0	0	0	12	0.5	229.492653591728	0	8	3	5	0	8.34403886190017	6.75809450442773	4	4	0.372042922973323
13	23	1	2	1048.94829211025	0	0	0	0	12	0.666666666666667	248.739486566394	0	4	4	6	0	7.92663203664295	6.89162589705225	0	4	-0.784880279681487
13	24	1	1	934.178076443914	0	0	0	0	12	0.833333333333333	245.438209664434	0	2	5	6	0	8.82048288255469	6.86797440897029	0	0	0.506895775254904
13	25	1	2	1528.04272636877	0	0	0	0	12	0.833333333333333	269.5757552873	0	2	5	6	0	7.59067300953859	6.83947643822884	0	0	1.08984446401274
13	26	2	2	1048.16074126938	0	0	0	0	12	0.833333333333333	251.266741677405	1	2	5	6	0	10.1571651585339	6.77536609093639	1	0	0.605029480598831
13	27	1	1	962.96669707408	0	0	0	0	12	0.666666666666667	247.371419299865	0	6	4	5	0	9.0346959267	6.84800527457636	0	1	0.704360989733452
13	28	1	1	1011.83046858841	0	0	0	0	12	0.666666666666667	253.956081880774	0	6	4	5	0	9.62744625169601	6.90575327631146	0	0	0.124480778355279
13	29	3	3	1082.10360896919	0	0	0	0	12	0.5	275.052223164172	2	8	3	5	0	10.3475612072952	6.88653164253051	3	0	0.990894519088946
13	30	1	3	845.050202215589	0	0	0	0	12	0.666666666666667	275.8965306342	0	4	4	6	0	8.64844458202528	6.96413561241824	0	3	2.86670523473532
13	31	3	2	889.410233391573	0	0	0	0	12	0.833333333333333	246.76352337351	2	2	5	6	0	10.325014512169	6.71174039505618	3	0	-0.571212196801379
13	32	1	2	970.010583186195	0	0	0	0	12	0.666666666666667	279.736611006473	0	4	4	6	0	7.95398729977144	6.95272864462487	0	3	1.0045575814422
13	33	2	1	953.376024283898	0	0	0	0	12	1	239.149932258789	1	0	6	6	0	8.19977122155013	6.7900972355139	1	0	1.0542210396696
13	34	1	1	1070.84757857501	0	0	0	0	12	1	284.962962004151	0	0	6	6	0	10.073777464468	6.80350525760834	0	1	0.241465906544837
13	35	2	2	975.596489014606	0	0	0	0	12	0.666666666666667	292.323706867723	1	4	4	6	0	9.40888460712902	6.78332520060396	1	0	1.10606070120665
13	36	1	2	1017.77528509047	0	0	0	0	12	0.666666666666667	279.799762816702	0	4	4	6	0	10.4250487417853	6.92951677076365	0	1	-0.88959691337595
13	37	3	2	916.609866813815	0	0	0	0	12	0.833333333333333	266.160904143757	0	2	5	6	0	9.4126172519751	6.8501261661455	4	0	-1.62507338834841
13	38	3	2	992.45019774753	0	0	0	0	10	0.833333333333333	246.332120000759	0	2	5	6	2	7.92632757264664	6.86901445066571	4	4	-0.356936217195901
13	39	2	3	960.746823988302	0	0	0	0	11	1	263.818020557676	1	0	6	6	1	7.1431687537761	6.85751406254539	1	4	0.161838383699327
13	40	3	2	905.462505757896	0	0	0	0	12	0.333333333333333	234.320625329533	2	8	2	6	0	9.08895511636278	6.85540879860993	3	1	1.09798746286151
13	41	2	1	871.000440110947	0	0	0	0	12	0.833333333333333	289.525747275332	0	2	5	6	0	7.79836024656259	6.77536609093639	2	3	-1.6460273323439
13	42	1	2	822.637151270101	0	0	0	0	12	0.833333333333333	278.893111785096	0	2	5	6	0	6.81269056465417	6.97260625130175	0	2	-0.0337816791115546
13	43	1	1	937.322544480594	0	0	0	0	12	0.833333333333333	254.445090753961	0	2	5	6	0	10.2089828263884	6.89162589705225	0	0	0.23308556730823
13	44	3	2	877.30326171004	0	0	0	0	12	0.833333333333333	254.969717764387	2	2	5	6	0	9.37891701990814	6.7719355558396	3	0	1.50892733550536
13	45	3	2	983.784723626741	0	0	0	0	12	0.833333333333333	264.320512259254	2	2	5	6	0	7.05182793216396	6.89060912014717	3	3	-0.447275216165642
13	46	1	1	968.833030166024	0	0	0	0	12	0.833333333333333	272.040549035864	0	2	5	6	0	9.02938752650689	6.95939851213398	0	3	-0.84766604843787
13	47	2	3	845.307990033689	0	0	0	0	12	0.666666666666667	249.87319832973	1	6	4	5	0	8.75158797518764	6.81892406527552	1	0	-1.12791146911451
13	48	2	1	845.635809203486	0	0	0	0	12	0.833333333333333	252.652847658213	1	2	5	6	0	9.49334943352511	6.88959130835447	1	1	-1.00211465017407
13	49	2	3	1008.41704394043	0	0	0	0	12	0.833333333333333	285.264124054978	0	2	5	6	0	8.09894185276567	6.91671502035361	2	1	0.276068693307427
13	50	2	2	914.3902955866	0	0	0	0	12	0.666666666666667	262.367425576665	1	4	4	6	0	8.42796027904088	6.96790920180188	1	2	0.813378854668379
13	51	3	1	952.663938261139	0	0	0	0	12	0.833333333333333	255.870717135192	0	2	5	6	0	8.1165692026027	6.81454289725996	4	1	-0.0316119258214807
13	52	1	3	1197.2994462094	0	0	0	0	10	0.6	264.332511757135	0	6	3	6	2	8.78911210024264	6.96696713861398	0	4	0.168858408995743
13	53	3	3	876.074392613191	0	0	0	0	12	0.5	268.474694005894	0	8	3	5	0	8.47963835554357	6.91174730025167	4	0	-0.0754378658885361
13	54	2	2	906.726088670439	0	0	0	0	12	0.5	253.109048767753	0	6	3	6	0	9.05063389008734	6.96034772910131	2	4	-0.117670309570143
13	55	3	1	856.667558157824	0	0	0	0	12	1	267.295527128172	2	0	6	6	0	8.03311836940445	6.97073007814353	3	2	0.790151867565494
13	56	3	1	1076.14973668751	0	0	0	0	12	1	225.337640670288	0	0	6	6	0	10.0411417214482	6.88755257166462	4	3	-0.753590398983338
13	57	1	1	1086.17357753337	0	0	0	0	12	0.833333333333333	284.877702325917	0	2	5	6	0	8.19526070525815	6.99301512293296	0	4	-0.933181359750369
13	58	3	1	1039.38629595086	0	0	0	0	12	0.833333333333333	221.361000525418	2	2	5	6	0	9.1140176680235	6.83410873881384	3	0	-0.399620997129009
13	59	3	2	907.799500241708	0	0	0	0	12	0.666666666666667	267.154308497406	0	4	4	6	0	7.34912201518697	6.90675477864855	4	3	-0.988626962165653
13	60	1	3	1097.21408040696	0	0	0	0	11	1	275.76714088208	0	0	6	6	1	8.75509349616171	6.78105762593618	0	4	-0.588787660751781
13	61	2	1	801.71498326763	0	0	0	0	12	0.833333333333333	225.413511582989	1	2	5	6	0	10.3812731405379	6.89770494312864	1	0	0.425956163575943
13	62	3	2	1043.71133560016	0	0	0	0	12	0.666666666666667	279.746605697003	2	4	4	6	0	9.16405804200551	6.88448665204278	3	1	-0.670394160279908
13	63	3	2	822.267977379852	0	0	0	0	12	0.666666666666667	231.126749282913	0	4	4	6	0	7.37589720624288	6.89162589705225	4	3	-1.0055505394374
13	64	1	3	1203.05046905924	0	0	0	0	12	0.333333333333333	278.911946430965	0	8	2	6	0	7.10043156865549	7.01929665371504	0	4	0.500315816175698
13	65	1	2	971.675940789282	0	0	0	0	12	0.5	297.073116423469	0	8	3	5	0	7.3368712669708	7.0184017990692	0	0	0.12889659619127
13	66	1	1	1081.72085141268	0	0	0	0	12	0.5	258.755638847662	0	6	3	6	0	8.15178540272633	6.99025650049388	0	0	0.144844151115271
13	67	1	1	1039.83365139266	0	0	0	0	12	0.666666666666667	206.055659834201	0	4	4	6	0	7.72073428475205	6.99393297522319	0	0	0.134017303541542
13	68	2	1	846.44449019288	0	0	0	0	12	0.833333333333333	273.394955767279	1	4	5	5	0	9.94979015728757	6.90073066404517	1	0	0.984857384094487
13	69	2	2	1098.30198122381	0	0	0	0	12	0.833333333333333	269.590990282655	1	2	5	6	0	7.65452421771038	6.92951677076365	1	1	0.209729618893976
13	70	2	2	1136.77756775087	0	0	0	0	12	0.5	293.904330320873	0	6	3	6	0	7.67888102662369	6.9985096422506	2	1	-0.772645362365211
13	71	1	2	1063.28026848587	0	0	0	0	12	0.833333333333333	274.546420954932	0	2	5	6	0	7.56287273609766	6.98564181763921	0	2	-0.118855690923841
13	72	3	2	976.679258223157	0	0	0	0	12	0.666666666666667	308.126666389397	0	4	4	6	0	6.17533741820026	6.92951677076365	4	0	-1.09724658340792
13	73	3	3	1052.34119032775	0	0	0	0	12	0.666666666666667	287.814067095289	0	4	4	6	0	8.87136712958635	6.98656645940643	4	4	-0.141258966623516
13	74	3	1	983.258281055896	0	0	0	0	12	0.833333333333333	278.22379509212	2	4	5	5	0	7.77611926777688	6.62273632394984	3	4	0.0722242425594744
13	75	1	2	985.547883634354	0	0	0	0	12	1	314.109453802267	0	0	6	6	0	8.15203109161578	6.95272864462487	0	3	1.19756233149411
13	76	2	3	1206.9541131641	0	0	0	0	12	0	242.700262067732	0	16	0	4	0	5.74038473878004	6.92559519711047	2	0	0.301533701434417
13	77	3	1	903.57890389987	0	0	0	0	12	1	263.857921049354	2	2	6	5	0	7.09521285477826	7.03614849375054	3	2	-2.79182595854256
13	78	2	3	935.394267451557	0	0	0	0	12	1	268.421302451287	0	2	6	5	0	8.01676547004862	6.87419849545329	2	3	-0.295063217847292
13	79	3	3	1043.71435419398	0	0	0	0	12	0.5	295.303152490603	0	8	3	5	0	7.90339803535157	7.04053639021596	4	2	0.321037949427858
13	80	1	3	1385.82746569227	0	0	0	0	12	0.833333333333333	271.161937301171	0	4	5	5	0	7.21340247972296	6.98100574072173	0	4	2.30307168678742
13	81	2	2	986.43112386435	0	0	0	0	12	0.833333333333333	233.895557085026	1	2	5	6	0	7.76408543243025	6.92657703322272	1	0	-0.602818392414423
13	82	2	3	936.251245924723	0	0	0	0	12	0.333333333333333	256.722203199561	0	14	2	3	0	9.91909942558138	6.92264389147589	2	1	1.26305762862942
13	83	3	2	885.836521470083	0	0	0	0	12	1	308.300514975824	0	0	6	6	0	6.58141011782358	6.99942246750796	4	2	0.423294261581632
13	84	3	3	1066.41869933719	0	0	0	0	12	0.666666666666667	269.054623342765	2	6	4	5	0	6.85609847023766	6.92559519711047	3	4	-0.271929233365581
13	85	2	2	879.399674354318	0	0	0	0	12	0.833333333333333	298.137056653219	0	2	5	6	0	8.63252513532225	6.9555926083963	2	3	-1.04471421828043
13	86	2	3	1301.21208572018	0	0	0	0	12	0.666666666666667	324.757817388112	0	4	4	6	0	7.63047572049281	6.99393297522319	2	2	-1.99693894420156
13	87	2	1	1013.01677552692	0	0	0	0	12	0.833333333333333	255.752557872251	0	2	5	6	0	6.55211251700403	6.93828448401696	2	2	0.388875086799875
13	88	2	3	1006.65207277689	0	0	0	0	12	0.5	263.995081545772	1	8	3	5	0	9.37510580451565	6.99301512293296	1	2	1.96341331873457
13	89	2	1	1111.68008229924	0	0	0	0	12	1	312.915791660876	1	0	6	6	0	5.84474997472961	6.95844839329766	1	1	0.64659416044134
13	90	3	2	925.908943547256	0	0	0	0	12	0.666666666666667	251.289582701881	2	4	4	6	0	6.63519134099371	6.89365635460264	3	1	-0.566267140869578
13	91	2	3	1050.2710394403	0	0	0	0	12	0.833333333333333	293.033528721038	0	2	5	6	0	8.10848351875596	6.89162589705225	2	3	0.915023032654168
13	92	1	2	1217.24600504331	0	0	0	0	12	0.833333333333333	278.943097712611	0	2	5	6	0	6.5134734974635	6.88755257166462	0	2	-0.228911182863742
13	93	2	1	885.489081448213	0	0	0	0	12	0.833333333333333	276.975440276048	0	2	5	6	0	6.00820084687675	6.93342302573071	2	0	0.0226756090364732
13	94	2	2	1074.69236012275	0	0	0	0	12	0.833333333333333	291.839083736758	0	2	5	6	0	9.49924971836288	6.89264164117209	2	2	-3.71507460385705
13	95	3	1	981.491498737341	0	0	0	0	12	0.833333333333333	275.178169752787	0	2	5	6	0	8.20145947596054	6.88550967003482	4	2	0.0247406563609187
13	96	2	3	1158.48970146726	0	0	0	0	12	0.833333333333333	280.706727223791	1	2	5	6	0	6.2160173222848	6.88550967003482	1	4	0.420269566788331
13	97	1	3	1055.2444728055	0	0	0	0	12	0.833333333333333	291.018093225541	0	2	5	6	0	7.96423271015619	7.01750614294126	0	1	0.392958249281071
13	98	1	1	942.747257457086	0	0	0	0	12	1	294.445230909626	0	0	6	6	0	10.3031697609276	7.01929665371504	0	0	0.453841035740091
13	99	1	3	2544.67970014502	0	0	0	0	10	0.6	303.753361621585	0	12	3	3	2	6.02406115530794	7.00215595440362	0	0	-0.968887244567431
13	100	2	3	947.046639068503	0	0	0	0	12	0.833333333333333	274.247245699519	1	2	5	6	0	10.1112466489158	6.83195356556585	1	0	2.02930192994024
13	101	3	1	911.664808219939	0	0	0	0	12	1	250.771685242145	0	0	6	6	0	5.83875293041291	6.83733281468559	4	1	0.0121995745353315
13	102	1	2	1120.54931142939	0	0	0	0	12	0.666666666666667	295.845798692233	0	4	4	6	0	9.49972904399878	6.91373735065968	0	4	-0.570790666096165
13	103	1	2	1069.1426774074	0	0	0	0	12	0.833333333333333	261.272758522857	0	2	5	6	0	6.88154276497834	6.90575327631146	0	0	-1.37215204694918
13	104	3	3	1108.45018808868	0	0	0	0	12	0.833333333333333	289.237106813813	2	2	5	6	0	6.06090424868314	6.90073066404517	3	0	1.57258276571965
13	105	1	3	1134.28179529001	0	0	0	0	12	1	290.051338598844	0	2	6	5	0	6.6189443958351	7.01211529430638	0	3	1.20097812042084
13	106	2	3	886.446579059339	0	0	0	0	12	0.666666666666667	275.254004703373	1	6	4	5	0	9.90401661177835	6.85646198459459	1	0	1.00600264619711
13	107	2	1	948.088657275548	0	0	0	0	12	0.833333333333333	289.636315738256	0	2	5	6	0	7.3109318817866	6.87729607149743	2	1	0.13299035937875
13	108	2	2	987.964870825635	0	0	0	0	12	0.833333333333333	308.484730787091	0	4	5	5	0	5.83359447008041	6.96602418710611	2	2	NaN
14	1	1	2	1261.75617572062	0	0	0	0	11	0.8	251.999599322607	0	10	5	2	1	11.0534834277393	6.65286302935335	0	2	-0.604104727183602
14	2	2	3	1026.1976834181	0	0	0	0	12	0.833333333333333	249.24628758199	1	6	5	4	0	10.4221657793779	6.65544035036765	1	0	-0.900521548665582
14	3	1	1	893.768496371194	0	0	0	0	12	1	231.22486964108	0	4	6	4	0	8.9875429521578	6.67834211465433	0	1	-0.80437499196073
14	4	3	2	1012.33846049854	0	0	0	0	12	0.666666666666667	228.874610600162	0	8	4	4	0	9.09563171932708	6.73578001424233	4	0	-0.727055825236838
14	5	3	3	1056.76567218416	0	0	0	0	12	0.666666666666667	246.915114808543	2	10	4	3	0	9.05563345023549	6.61338421837956	3	4	-0.892165144138056
14	6	2	2	1143.20160636908	0	0	0	0	11	0.5	234.976304029511	0	10	3	4	1	10.7953594312194	6.75227037614174	2	3	0.573101815835456
14	7	2	2	948.893266506275	0	0	0	0	10	0.8	235.479913728739	1	4	5	5	2	9.84984641777845	6.65544035036765	1	2	-1.23485745622372
14	8	1	1	1062.51214979875	0	0	0	0	12	1	257.762360317955	0	4	6	4	0	9.14851971659315	6.68336094576627	0	1	2.31891402592196
14	9	1	3	1025.87831727305	0	0	0	0	12	0.333333333333333	236.790056744128	0	14	2	3	0	8.76466282474206	6.71417052990947	0	0	0.311129197689813
14	10	2	1	984.184433043083	0	0	0	0	12	1	230.383955973789	0	4	6	4	0	9.26155811175174	6.65286302935335	2	0	1.09623453940008
14	11	3	2	1041.2586044722	0	0	0	0	11	0.666666666666667	196.519644963566	2	8	4	4	1	9.38756366823935	6.59441345974978	3	2	1.25585928064319
14	12	3	1	1167.93708788737	0	0	0	0	12	1	216.484040336042	2	6	6	3	0	9.48903666070079	6.67076632084587	3	3	0.452016743105563
14	13	2	3	1082.46498744847	0	0	0	0	11	0.833333333333333	210.213354478017	0	8	5	3	1	9.31974868035003	6.73101810048208	2	3	-0.0626153469132908
14	14	3	1	1033.55397167161	0	0	0	0	12	1	224.162823855434	0	2	6	5	0	8.40304887669898	6.71659477352098	4	2	0.140395708148118
14	15	2	1	1032.9846668028	0	0	0	0	12	0.666666666666667	224.336718472703	0	12	4	2	0	10.5589349954853	6.64509096950564	2	4	NaN
14	16	1	1	963.372204640109	0	0	0	0	12	0.833333333333333	218.190443300893	0	4	5	5	0	11.0267688889844	6.67708346124714	0	2	-0.921275514989268
14	17	3	2	1090.10321141068	0	0	0	0	12	0.333333333333333	237.251784756529	0	16	2	2	0	9.22587321194779	6.67456139181443	4	0	0.0816468762263398
14	18	2	2	787.855453312659	0	0	0	0	12	0.666666666666667	243.599317936187	1	8	4	4	0	8.85992141834735	6.72743172485086	1	4	-0.720504777646222
14	19	2	1	877.539081601753	0	0	0	0	11	1	187.105196374473	1	0	6	6	1	9.49582134213805	6.63856778916652	1	1	-3.5862377388386
14	20	1	2	1005.88955847707	0	0	0	0	11	0.5	234.354642425519	0	10	3	4	1	9.43132252665465	6.67959918584438	0	1	0.407615106184673
14	21	3	1	883.544855549189	0	0	0	0	12	1	199.363702088936	0	0	6	6	0	9.30102204781417	6.62140565176413	4	0	0.450233309135947
14	22	3	3	998.42097891451	0	0	0	0	12	0.666666666666667	216.635935799863	0	8	4	4	0	7.75072444815159	6.64509096950564	4	4	-0.418641064948035
14	23	3	1	1038.94335084442	0	0	0	0	12	0.833333333333333	251.584111122447	2	4	5	5	0	10.1159052715924	6.58617165485467	3	4	-0.303977083246319
14	24	2	3	999.085369167005	0	0	0	0	12	0.5	224.831278441664	1	12	3	3	0	8.38714512229153	6.64509096950564	1	3	1.64715867323616
14	25	3	1	958.563600953312	0	0	0	0	12	0.666666666666667	257.610845788478	2	8	4	4	0	9.00246979056559	6.64248680136726	3	1	0.492596259954247
14	26	2	3	914.127635374825	0	0	0	0	12	0.333333333333333	232.610446252982	0	16	2	2	0	8.38414371390197	6.60934924316738	2	3	1.14707690179257
14	27	3	3	1014.91391603213	0	0	0	0	12	0.666666666666667	235.700866572215	2	10	4	3	0	9.5515228984137	6.67329796776765	3	2	-0.339091983009264
14	28	3	3	964.1416416016	0	0	0	0	11	0.666666666666667	225.141550568149	0	6	4	5	1	9.97891946653034	6.68461172766793	4	3	2.04275562470317
14	29	3	3	905.332690173964	0	0	0	0	11	0.666666666666667	219.93380759414	2	10	4	3	1	8.04984930317139	6.70563909486	3	4	-0.110533405284293
14	30	2	1	940.165937578058	0	0	0	0	12	1	232.852372355984	0	2	6	5	0	8.46694458141904	6.71780469502369	2	3	-0.391992590946931
14	31	2	1	861.455766279505	0	0	0	0	12	0.666666666666667	217.545883381553	0	8	4	4	0	9.90016749646303	6.69208374250663	2	2	-0.115668387848741
14	32	1	1	945.236856181509	0	0	0	0	12	0.833333333333333	267.388353830107	0	6	5	4	0	10.6792222768488	6.68710860786651	0	2	1.25792927412942
14	33	3	2	877.957759148558	0	0	0	0	12	0.5	233.269644556408	0	6	3	6	0	9.54805709060476	6.66185474054531	4	0	2.12560378093848
14	34	2	2	739.491706743138	0	0	0	0	12	0.5	220.931664258377	1	12	3	3	0	8.97235529446199	6.67582322163485	1	4	-1.3561796336961
14	35	1	1	970.968772148808	0	0	0	0	11	1	238.469774231257	0	8	5	3	1	8.32452828709505	6.7202201551353	0	1	0.245592163885529
14	36	2	1	823.362146719774	0	0	0	0	12	0.666666666666667	241.907513379188	0	8	4	4	0	10.0327436692764	6.65157187358973	2	0	NaN
14	37	2	3	897.614473746216	0	0	0	0	12	0.5	243.046477659021	1	12	3	3	0	9.19925355376897	6.65929391968364	1	2	0.546199766137575
14	38	2	2	1008.04029929805	0	0	0	0	12	0.5	265.802095694006	0	10	3	4	0	10.1967709735333	6.68586094706836	2	1	1.07326812316663
14	39	3	3	1007.77013606603	0	0	0	0	12	0.166666666666667	239.78783234	0	16	1	3	0	8.92530797613298	6.66695679242921	4	2	-0.39767478759734
14	40	3	3	982.517269317214	0	0	0	0	10	0.6	274.222247399738	0	8	4	4	2	10.5220061025868	6.62539236800796	4	4	-0.474213801064898
14	41	3	1	922.605327436941	0	0	0	0	12	1	249.980268821312	0	2	6	5	0	6.3221174024127	6.64118216974059	4	4	-1.04435725558235
14	42	2	1	890.399757064188	0	0	0	0	12	0.666666666666667	216.423564081157	0	8	4	4	0	10.3035155757209	6.65286302935335	2	4	0.53218681115061
14	43	2	3	1024.94648051197	0	0	0	0	12	0.5	206.70313138871	1	12	3	3	0	9.91996539952626	6.74405918631135	1	2	1.8862537309376
14	44	3	1	877.137911840691	0	0	0	0	12	0.666666666666667	259.872208011457	2	6	4	5	0	8.8975103489084	6.67708346124714	3	1	-0.486489066401198
14	45	3	1	1001.52679958956	0	0	0	0	11	0.833333333333333	224.005506821245	0	4	5	5	1	8.79413539998011	6.71052310945243	4	3	0.199203106198552
14	46	1	2	1056.3759730403	0	0	0	0	11	0.4	297.391320198509	0	12	3	3	1	10.3828308537967	6.69208374250663	0	4	NaN
14	47	3	3	954.800332768173	0	0	0	0	12	0.833333333333333	240.077972689139	2	6	5	4	0	9.35383421780846	6.66185474054531	3	0	0.181211832779801
14	48	3	3	941.488379056864	0	0	0	0	12	0.333333333333333	256.577304297691	0	16	2	2	0	9.12201214821066	6.76619171466035	4	3	1.19528345405856
14	49	1	2	1161.01124965735	0	0	0	0	9	0.666666666666667	292.168327610601	0	8	4	4	3	6.77537180425661	6.68210859744981	0	4	0.961157197197773
14	50	3	1	1054.18780178297	0	0	0	0	12	0.833333333333333	230.281716839689	0	4	5	5	0	10.3592024485287	6.61873898351722	4	0	-0.0549997558759379
14	51	2	2	900.774025208193	0	0	0	0	12	0.666666666666667	250.626681811406	0	8	4	4	0	7.27810067390254	6.58892647753352	2	4	-0.211708458981545
14	52	1	3	972.182544617681	0	0	0	0	11	0.6	230.925957932207	0	12	3	3	1	9.7550770395603	6.43294009273918	0	2	0.0906703539811924
14	53	3	2	890.291691771381	0	0	0	0	12	0.666666666666667	240.218670751801	2	10	4	3	0	10.5627488736464	6.55250788703459	3	0	0.995864644303173
14	54	3	2	1007.88876640127	0	0	0	0	12	0.5	264.661995691923	2	12	3	3	0	8.96048688075016	6.69950034016168	3	3	-0.319648166330685
14	55	1	1	1049.0761323008	0	0	0	0	7	1	296.650613559515	0	10	4	3	5	7.49326885456059	6.62273632394984	0	3	-0.300722501122007
14	56	3	3	903.3455565841	0	0	0	0	11	0.8	283.855011341252	2	8	5	3	1	9.70255049673342	6.66568371778241	3	0	-1.29186310352832
14	57	1	3	1024.66152621946	0	0	0	0	11	0.666666666666667	259.686621957197	0	10	4	3	1	9.53489562137039	6.8330317327862	0	3	-0.725445821974243
14	58	3	1	1073.0273857971	0	0	0	0	12	0.666666666666667	214.551671165419	2	8	4	4	0	8.77956068604678	6.67456139181443	3	0	1.02699278211904
14	59	1	2	825.170882018028	0	0	0	0	12	0.5	210.896409655984	0	12	3	3	0	10.7378196605096	6.65286302935335	0	3	0.34597494314549
14	60	2	1	904.98796792599	0	0	0	0	12	0.833333333333333	207.116575972943	1	6	5	4	0	9.0431440453079	6.68586094706836	1	0	1.78220667223107
14	61	2	2	837.149527350448	0	0	0	0	12	0.5	248.482858599103	1	14	3	2	0	8.23606000572165	6.63856778916652	1	1	0.180801859007228
14	62	1	2	919.327749355944	0	0	0	0	12	0.5	245.511538231858	0	12	3	3	0	10.1242369902461	6.76388490856244	0	1	NaN
14	63	2	2	884.322140827862	0	0	0	0	12	0.666666666666667	224.862899602277	0	6	4	5	0	8.54120388328932	6.64898455002478	2	0	0.375823212216369
14	64	1	1	921.190819159165	0	0	0	0	12	0.666666666666667	289.844334574074	0	8	4	4	0	10.2909745047063	6.68336094576627	0	2	1.69784976996957
14	65	1	1	905.078223576311	0	0	0	0	11	0.4	269.854619198848	0	10	3	4	1	7.90987073841788	6.71295620067707	0	0	-0.961215856278039
14	66	2	2	843.604164679164	0	0	0	0	12	0.833333333333333	233.182313079147	0	4	5	5	0	9.05172260062951	6.65929391968364	2	0	-0.361990885318316
14	67	2	2	890.16400568471	0	0	0	0	12	0.5	201.685141102883	0	12	3	3	0	8.6837101727306	6.73696695800186	2	2	0.272052252476877
14	68	2	1	1011.38730480307	0	0	0	0	12	0.666666666666667	233.474244774073	1	8	4	4	0	10.8331866608852	6.59167373200866	1	2	-0.00880200718350029
14	69	2	1	998.296009553997	0	0	0	0	12	0.833333333333333	243.098025373357	1	6	5	4	0	9.91547662598684	6.65027904858742	1	1	-0.042211428538575
14	70	1	1	1141.94134771333	0	0	0	0	11	1	286.122772451228	0	0	6	6	1	10.954516828993	6.59441345974978	0	1	0.442109197914816
14	71	1	3	926.664718673237	0	0	0	0	12	0.666666666666667	250.305154933762	0	8	4	4	0	9.53976038652763	6.69826805411541	0	0	0.326022419259086
14	72	3	2	875.034260923712	0	0	0	0	12	0.666666666666667	251.565403177088	2	6	4	5	0	9.37817971765226	6.64509096950564	3	0	-0.135156304904797
14	73	3	2	909.94750079426	0	0	0	0	12	0.5	251.419849141558	0	12	3	3	0	9.21250784552611	6.8330317327862	4	3	-0.861523238861571
14	74	3	1	866.769379004836	0	0	0	0	12	0.5	286.225196208325	2	10	3	4	0	10.6081113969631	6.65415252018322	3	4	-0.787131138158759
14	75	2	1	934.321657854525	0	0	0	0	12	0.5	216.477795846734	1	12	3	3	0	10.4399066787011	6.69703424766648	1	3	0.310605459097018
14	76	1	2	912.522352611632	0	0	0	0	12	0.833333333333333	263.429243798491	0	4	5	5	0	10.6797206420702	6.63856778916652	0	1	-1.38656917064553
14	77	1	2	1045.416099676	0	0	0	0	12	0.5	273.63504464177	0	14	3	2	0	10.4376100363195	6.71538338633468	0	0	2.06761534631185
14	78	1	1	886.761760099944	0	0	0	0	10	0.6	290.000252660344	0	14	3	2	2	9.02272148877874	6.71052310945243	0	0	-1.23829039893233
14	79	1	2	1101.34652977558	0	0	0	0	11	0.833333333333333	246.22206554213	0	6	5	4	1	7.5701046069135	6.68586094706836	0	0	0.587988612352918
14	80	3	3	937.925846682447	0	0	0	0	12	0.666666666666667	219.929036721826	0	8	4	4	0	11.0258995883373	6.63594655568665	4	0	-0.744041503834616
14	81	3	2	924.010478106538	0	0	0	0	11	0.6	252.621911859692	2	8	3	5	1	11.0946728503422	6.60665018619822	3	4	3.21469569907002
14	82	1	2	1047.0506626998	0	0	0	0	9	0.8	263.947100447873	0	6	4	5	3	9.75169478400921	6.78332520060396	0	3	NaN
14	83	1	2	1084.65195127246	0	0	0	0	11	0.666666666666667	235.051617362418	0	6	4	5	1	9.30883315946445	6.65027904858742	0	0	-1.49370848750755
14	84	2	3	835.391806114785	0	0	0	0	12	0.666666666666667	245.441264085757	0	8	4	4	0	9.82335156251714	6.67959918584438	2	0	1.50370531879669
14	85	2	3	914.629022111512	0	0	0	0	12	0.5	334.247780781599	0	10	3	4	0	10.1542601782526	6.95844839329766	2	2	-0.76137003990617
14	86	1	3	1020.32774573399	0	0	0	0	10	0.8	234.740349689667	0	10	4	3	2	9.48484793002152	6.72503364216684	0	2	0.703404534298362
14	87	2	1	920.819533375834	0	0	0	0	12	0.666666666666667	264.099577357271	1	8	4	4	0	10.4125403949159	6.61472560020376	1	0	0.549822539322224
14	88	3	1	932.408781422055	0	0	0	0	12	0.666666666666667	270.788064827301	0	8	4	4	0	9.60035661530098	6.63200177739563	4	1	-0.487657691002159
14	89	2	2	881.752722460988	0	0	0	0	10	0.666666666666667	275.87835169766	1	8	4	4	2	10.2697052179671	6.6631326959908	1	4	1.54596629185139
14	90	1	3	977.44423770564	0	0	0	0	10	0.5	276.108965134446	0	14	2	3	2	9.92928921073118	6.75460409948796	0	1	0.0725370465893029
14	91	1	3	1257.72455545302	0	0	0	0	12	0.833333333333333	228.806834685262	0	6	5	4	0	10.4899577045139	6.73696695800186	0	0	-0.579240004118076
14	92	1	3	1008.33340376721	0	0	0	0	10	0.5	210.464569873639	0	10	4	3	2	10.1311964480397	6.71295620067707	0	0	-0.632491468672445
14	93	1	1	1123.28529358183	0	0	0	0	12	1	264.401133046019	0	2	6	5	0	10.8754356634067	6.68586094706836	0	0	0.0320870666081143
14	94	1	3	979.651426039709	0	0	0	0	11	1	232.503333412747	0	4	6	4	1	10.1380277119788	6.7202201551353	0	0	0.983230556512874
14	95	3	2	978.885913235899	0	0	0	0	12	0.833333333333333	226.65957909559	0	6	5	4	0	11.3078864663075	6.61740297797448	4	0	-0.313410843659687
14	96	3	3	929.858078273355	0	0	0	0	12	0.666666666666667	223.997918696066	2	10	4	3	0	9.83781495107249	6.69826805411541	3	4	1.12253872659668
14	97	2	3	828.173165274166	0	0	0	0	12	0.5	287.298358794082	1	12	3	3	0	11.442655383108	6.59987049921284	1	3	1.07774902797232
14	98	1	2	1205.00106857889	0	0	0	0	12	0.833333333333333	262.962004038419	0	4	5	5	0	9.78847568584878	6.62406522779989	0	1	-0.587872251707959
14	99	1	3	1122.26621975515	0	0	0	0	11	0.4	291.414587690391	0	12	3	3	1	8.92446071066343	6.7696419768525	0	0	-0.723423465444293
14	100	3	2	863.421166066473	0	0	0	0	12	0.5	253.127633613783	2	10	3	4	0	9.71502220028492	6.72142570079064	3	0	0.7188363378204
14	101	3	2	977.42884292893	0	0	0	0	12	0.5	277.709420412381	0	14	3	2	0	8.97611995096111	6.74523634948436	4	3	NaN
14	102	1	3	1024.01826605274	0	0	0	0	12	0.5	233.641154817265	0	12	3	3	0	9.94020353516516	6.74758652682932	0	4	-0.446562735742251
14	103	2	3	796.258284502983	0	0	0	0	12	0.666666666666667	246.332037448927	0	8	4	4	0	11.2840599101109	6.64248680136726	2	0	-1.41136063862374
14	104	1	1	1180.37938766247	0	0	0	1	NaN	NaN	NaN	0	4	5	5	NaN	10.3882919960095	6.62671774924902	0	2	-0.876144577710533
14	105	2	3	958.737773227767	0	0	0	0	12	0.333333333333333	233.140292627205	0	12	2	4	0	11.3924989873258	6.59987049921284	2	0	-1.2291921028022
14	106	2	3	957.954450781472	0	0	0	0	11	0.666666666666667	225.964228541073	1	8	4	4	1	9.0002928213832	6.68085467879022	1	2	0.521490065376665
14	107	1	3	950.305058058802	0	0	0	0	12	0.5	258.036033252306	0	12	3	3	0	9.38141491693188	6.72982407048948	0	1	-0.541326960702829
14	108	2	2	871.700235329627	0	0	0	0	11	0.666666666666667	271.290500149277	1	10	4	3	1	11.1014685354495	6.63856778916652	1	0	-0.531000130962267
15	1	1	3	1428.06431096506	0	0	0	0	12	0.666666666666667	226.886045642258	0	4	4	6	0	10.9410271820223	6.85646198459459	0	1	-0.094828681258778
15	2	2	2	1251.42860765118	0	0	0	0	8	1	218.400198135768	0	4	4	6	4	9.94616672767835	6.95272864462487	2	0	1.32173382663539
15	3	1	2	1470.32441339616	0	0	0	0	10	0.4	214.819829575908	0	8	2	6	2	10.2833388018969	6.91274282049318	0	2	1.48627169796136
15	4	2	2	1242.64762480288	0	0	0	0	9	0.5	237.260892292527	0	10	2	5	3	11.0862330894667	6.79346613258001	2	0	1.12834383949841
15	5	2	3	1602.56559249319	0	0	0	0	10	0.6	212.663688951023	0	6	4	5	2	10.7718008679969	6.88653164253051	2	2	0.272991625972025
15	6	3	1	1497.89953698382	0	0	0	0	12	0.666666666666667	230.283802602849	2	6	4	5	0	10.5639728155043	6.9177056098353	3	2	-0.713924986961321
15	7	3	2	1064.23731172163	0	0	0	0	9	1	224.13222642705	2	8	3	5	3	10.6521413168357	6.81234509417748	3	3	0.576976807327252
15	8	2	2	1331.01709378752	0	0	0	0	12	0.166666666666667	258.433084621282	0	12	1	5	0	10.5461779513987	6.79682371827486	2	3	-1.60519289961755
15	9	2	1	1467.82444433666	0	0	0	0	12	0.666666666666667	258.256267184546	0	6	4	5	0	11.2919336984682	6.85224256905188	2	2	-1.53539680846578
15	10	1	3	1298.28567081859	0	0	0	0	12	0.333333333333333	264.41960993709	0	8	2	6	0	10.9113419662109	6.87626461189077	0	2	-1.6201626384623
15	11	3	3	1370.31327492059	0	0	0	0	12	0.333333333333333	227.585275083164	2	10	2	5	0	10.4921510030882	6.81783057145415	3	0	1.4556382157947
15	12	2	1	1142.46412671218	0	0	0	0	12	0.833333333333333	313.928021829907	0	2	5	6	0	10.1039792103101	6.90875477931522	2	3	0.664704169958808
15	13	3	2	1109.69346249931	0	0	0	0	11	0.6	209.506403049268	2	6	3	6	1	10.8186186278935	6.78445706263764	3	2	-0.818773163879984
15	14	3	1	1265.79422314535	0	0	0	0	12	0.333333333333333	246.790685194412	0	10	2	5	0	10.9725933181951	6.86693328446188	4	3	-0.0176699418317977
15	15	3	1	1225.4496971027	0	0	0	0	12	0.166666666666667	234.505420053058	2	10	1	6	0	10.5659302474661	6.92461239604856	3	4	-1.33445950789454
15	16	2	3	1347.25089432231	0	0	0	0	12	0.333333333333333	226.325987359766	1	12	2	4	0	10.5115452297146	6.72262979485545	1	3	1.34079290016691
15	17	3	1	1077.76044790535	0	0	0	0	12	0.666666666666667	231.662940137343	0	4	4	6	0	10.5280624623183	6.80572255341699	4	1	-0.816094447418228
15	18	3	1	1171.71062541183	0	0	0	0	12	1	240.801562305141	0	0	6	6	0	9.6011432394275	6.86797440897029	4	4	-0.112409606994304
15	19	2	3	1417.34903667293	0	0	0	0	12	0.333333333333333	225.140907476211	1	10	2	5	0	10.6175516481971	6.82437367004309	1	4	-1.02188879816877
15	20	1	1	1479.12894099045	0	0	0	0	12	0.666666666666667	254.746206461861	0	8	4	4	0	11.3545149044085	6.80128303447162	0	1	3.08930356429971
15	21	2	2	1026.29102936135	0	0	0	0	12	0.833333333333333	227.786220850417	0	4	5	5	0	9.53523933900247	6.89264164117209	2	0	0.953626906206963
15	22	2	1	1388.48317803331	0	0	0	0	12	0.166666666666667	284.460955383392	1	12	1	5	0	8.93714093881758	6.90875477931522	1	2	NaN
15	23	1	2	1089.73838466682	0	0	0	0	12	0.666666666666667	248.510924805902	0	6	4	5	0	10.8261609188687	6.7945865808765	0	1	-2.2448250555037
15	24	2	1	1155.83935359427	0	0	0	0	12	0.5	213.166672357062	0	10	3	4	0	10.3022951317302	6.89871453432999	2	0	2.96872855665382
15	25	3	3	1079.63859418487	0	0	0	0	12	0.666666666666667	259.805499806728	0	6	4	5	0	10.1915211745153	6.85856503479136	4	2	-0.280698459223439
15	26	1	1	1357.96103706798	0	0	0	0	12	0.5	249.2025297671	0	8	3	5	0	9.43610431518778	6.91968384984741	0	4	-1.5512007112691
15	27	3	3	1152.06706268145	0	0	0	0	12	0.333333333333333	210.997318737417	2	12	2	4	0	11.1049887111107	6.75809450442773	3	0	1.29838823160581
15	28	3	2	1185.72729569587	0	0	0	0	11	0.8	198.374658046927	0	6	4	5	1	9.5627680669213	6.91572344863131	4	3	-1.24140246010983
15	29	3	3	1177.74804163582	0	0	0	0	12	0.333333333333333	225.194421765876	0	8	2	6	0	9.95705590350315	6.90875477931522	4	4	-0.0656343900337692
15	30	1	1	1088.27408257821	0	0	0	0	12	0.5	239.690420116603	0	6	3	6	0	8.41772101288921	6.91572344863131	0	4	0.0827061976586122
15	31	3	1	1329.99772702624	0	0	0	0	12	0.5	237.19110568758	2	8	3	5	0	9.99221744714529	6.91274282049318	3	0	1.10776305868183
15	32	2	2	1164.03413263743	0	0	0	0	12	0.666666666666667	217.106424929257	1	4	4	6	0	10.7603824337125	6.83840520084734	1	3	0.223272361967699
15	33	2	1	1162.95409287704	0	0	0	0	12	0.833333333333333	232.487886341062	1	2	5	6	0	10.0550167747904	6.88550967003482	1	1	-0.552263336556449
15	34	1	2	1168.83575154952	0	0	0	0	11	0.333333333333333	210.762987616013	0	8	2	6	1	7.82183477882123	6.89467003943348	0	1	-0.745368443610943
15	35	3	3	1166.39554992162	0	0	0	0	12	0.5	246.310150432974	2	6	3	6	0	7.80829517372635	6.73340189183736	3	0	-0.653561410730501
15	36	3	3	1035.82574593747	0	0	0	0	12	0.333333333333333	265.83007864417	0	8	2	6	0	10.1643707778978	6.85224256905188	4	3	-0.659696462120602
15	37	3	2	1342.44987912189	0	0	0	0	12	0.333333333333333	229.531294950308	2	12	2	4	0	10.8820854605263	6.88550967003482	3	4	-0.379094744052781
15	38	2	1	1103.23495754892	0	0	0	0	12	0.833333333333333	249.260724054975	0	2	5	6	0	9.84031653344127	6.9177056098353	2	3	0.700030835321752
15	39	2	3	1121.35505446804	0	0	0	0	12	0.333333333333333	266.486657527	1	8	2	6	0	9.65011380665479	6.88959130835447	1	2	-1.57320237220122
15	40	1	1	1102.96268369075	0	0	0	0	11	0.166666666666667	211.971129020514	0	12	1	5	1	8.85485807592513	6.93828448401696	0	1	-3.02769355921204
15	41	3	2	1095.88326152698	0	0	0	0	12	0.666666666666667	239.754809227447	2	6	4	5	0	9.43439382170725	6.95749737087695	3	0	-0.0212372250088963
15	42	1	2	847.274288141307	0	0	0	0	12	0.666666666666667	262.331048794708	0	8	4	4	0	8.89865326462591	6.88448665204278	0	3	1.03546162018889
15	43	1	3	1117.68750748979	0	0	0	0	12	0.5	245.821240681899	0	8	3	5	0	10.3342893112245	6.84161547647759	0	0	-0.475822555454233
15	44	3	2	1105.28516158865	0	0	0	0	12	0.5	256.891342175796	0	8	3	5	0	8.73638637215601	6.92264389147589	4	0	-0.0698784677267755
15	45	3	1	1073.42579978922	0	0	0	0	12	0.833333333333333	239.130760262292	2	2	5	6	0	9.79675456769543	6.82871207164168	3	4	-1.02499274411597
15	46	2	1	1171.40575113626	0	0	0	0	12	0.666666666666667	226.474127765299	0	4	4	6	0	10.4328780203974	6.69332366826995	2	3	-1.28684896632675
15	47	1	3	818.728698419363	0	0	0	0	12	0.166666666666667	250.381841973807	0	12	1	5	0	7.86290138534643	6.96413561241824	0	2	0.825901968450687
15	48	2	2	999.570761168798	0	0	0	0	12	0.166666666666667	265.005700638755	0	12	1	5	0	10.2962534202333	6.90675477864855	2	0	-1.61106104602798
15	49	3	2	1140.06226076071	0	0	0	0	12	0.666666666666667	267.305028691295	0	8	4	4	0	9.75047579095249	6.83625927727707	4	2	-0.977651782674069
15	50	2	2	1045.84433723176	0	0	0	0	12	0.5	226.846285172335	1	8	3	5	0	10.5991168064519	6.67076632084587	1	4	0.286872074742568
15	51	1	3	1450.57580487537	0	0	0	0	12	0.333333333333333	241.845566910378	0	12	2	4	0	10.4337499278504	6.87729607149743	0	1	-0.204166200791606
15	52	2	1	1220.91250379981	0	0	0	0	11	0.6	220.303329423758	1	4	4	6	1	8.66112162870471	6.69950034016168	1	0	-1.20969476621166
15	53	2	3	1065.43175479874	0	0	0	0	12	0.5	246.129973552741	1	8	3	5	0	7.88740686738349	6.95081476844258	1	1	-0.667436213875874
15	54	1	3	885.305391958354	0	0	0	0	12	0.5	236.034326797091	0	6	3	6	0	8.3016362066727	6.88959130835447	0	1	1.2073110652498
15	55	3	1	908.739960656021	0	0	0	0	12	0.666666666666667	237.336649858844	2	4	4	6	0	9.3473636832112	6.90875477931522	3	0	-0.325355270708503
15	56	3	2	904.95982149514	0	0	0	0	12	0.666666666666667	210.526391108539	2	8	4	4	0	10.0538980154376	6.89770494312864	3	3	1.06803245914655
15	57	2	3	1322.80571267984	0	0	0	0	12	0.833333333333333	234.278373659578	0	2	5	6	0	9.54738910254907	6.90975328164481	2	3	NaN
15	58	2	2	1089.93640201879	0	0	0	0	12	0.5	209.315439714339	1	10	3	4	0	8.34936019019507	6.92362862813843	1	2	0.567294710893719
15	59	1	3	1242.19363380234	0	0	0	0	12	0.333333333333333	196.794098440379	0	12	2	4	0	7.80496651656765	6.92067150424868	0	1	-0.494163228562995
15	60	3	3	1049.87954447552	0	0	0	0	12	0.833333333333333	224.53446879335	2	2	5	6	0	8.32330440549647	6.94697599213542	3	0	0.208283863644619
15	61	3	3	966.082585913682	0	0	0	0	12	0.333333333333333	198.684017112493	2	10	2	5	0	9.38044898153624	6.78897174299217	3	3	-0.362335876474983
15	62	1	2	1087.26497891075	0	0	0	0	12	0.666666666666667	216.129733792817	0	6	4	5	0	7.49495094896866	6.97260625130175	0	3	-0.650332074416542
15	63	1	1	1191.71762242786	0	0	0	0	12	0.666666666666667	215.818749903895	0	4	4	6	0	7.55160821937308	6.77992190747225	0	0	0.0416545372298333
15	64	3	3	1054.19034598981	0	0	0	0	12	0.5	223.220770311322	0	8	3	5	0	9.08353253089323	6.91473089271856	4	0	-0.27831994052859
15	65	2	1	1287.92628441806	0	0	0	0	12	0.5	224.792750209485	0	6	3	6	0	7.40233748278033	6.81673588059497	2	4	-1.7094922628173
15	66	1	2	1290.43078131417	0	0	0	0	12	0.5	216.341334661916	0	6	3	6	0	8.98657828223855	6.95654544315157	0	2	-1.50345143860006
15	67	2	2	1108.82683473119	0	0	0	0	11	1	213.601874946591	1	2	5	6	1	9.84668631295333	6.87316383421252	1	0	-0.531763418678457
15	68	1	2	1013.48510236403	0	0	0	0	12	0.333333333333333	212.278875112118	0	8	2	6	0	7.26272096267454	6.98193467715639	0	1	-1.06802034479974
15	69	3	1	1317.78887063956	0	0	0	0	12	0.833333333333333	263.698349337846	0	2	5	6	0	5.57679179607657	6.83410873881384	4	0	-1.77941574037051
15	70	3	3	1061.33889311332	0	0	0	0	11	0.333333333333333	220.296842956257	0	10	2	5	1	11.5613209083905	6.89162589705225	4	4	NaN
15	71	1	2	974.764560086442	0	0	0	0	12	0.166666666666667	241.066255626033	0	12	1	5	0	9.64113254583828	6.77422388635761	0	4	1.05218705961566
15	72	2	1	982.766755180819	0	0	0	0	12	1	227.779922063644	1	0	6	6	0	7.79019661972755	6.94022246911964	1	0	-0.163172733290006
15	73	2	2	1126.67526150562	0	0	0	0	11	0.4	221.205262600518	1	8	2	6	1	8.19492702029018	6.78332520060396	1	1	-0.691831346250748
15	74	3	1	1179.90208404171	0	0	0	0	12	0.5	233.035084736751	2	6	3	6	0	7.02530803639041	6.92853781816467	3	1	0.0849044904885844
15	75	1	1	1106.90763607363	0	0	0	0	12	0.833333333333333	226.459279648439	0	2	5	6	0	8.37018976060764	6.7900972355139	0	3	-1.3984104318906
15	76	2	3	1035.24678666963	0	0	0	0	12	0.5	219.603197730972	1	6	3	6	0	10.2673557620137	6.90675477864855	1	0	0.290893617990424
15	77	1	1	1154.81757198722	0	0	0	0	12	0.5	238.521605140761	0	6	3	6	0	9.2184079367971	6.81124437860129	0	1	-1.60598436415188
15	78	3	2	1084.97962926685	0	0	0	0	12	0.666666666666667	229.357049830429	0	4	4	6	0	8.33658539966273	6.87626461189077	4	0	0.835719004318715
15	79	2	3	1079.07804811657	0	0	0	0	12	0.333333333333333	242.290518030773	0	10	2	5	0	8.33290337073616	6.94793706861497	2	4	0.300833481967757
15	80	3	1	1114.80569094601	0	0	0	0	12	0.666666666666667	237.277574819869	0	4	4	6	0	9.09350081200505	6.87935580446044	4	2	-0.576760892798675
15	81	2	2	1036.12277196498	0	0	0	0	12	0.666666666666667	225.092145563868	1	6	4	5	0	7.51116257663155	6.84694313958538	1	4	0.288494908449641
15	82	2	1	986.243529345302	0	0	0	0	12	0.833333333333333	257.286244012926	1	2	5	6	0	6.73798868422609	6.94889722231331	1	1	-0.628979863366526
15	83	2	3	1074.95862312771	0	0	0	0	12	0.666666666666667	221.768827248125	0	8	4	4	0	9.85026672319214	6.96696713861398	2	1	0.202531226764234
15	84	1	1	1076.15940517553	0	0	0	0	12	0.833333333333333	215.55863660709	0	2	5	6	0	7.42272197486434	6.97728134163075	0	2	1.50420568414679
15	85	1	1	1147.85285499693	0	0	0	0	12	1	237.73007673217	0	0	6	6	0	9.21890718510224	6.77878489768518	0	0	1.53223117553258
15	86	2	2	927.478258086921	0	0	0	0	12	0.833333333333333	224.253664813921	0	2	5	6	0	8.43044410246927	6.97634807044775	2	0	0.530695098601566
15	87	1	3	999.734970679128	0	0	0	0	12	0	233.496042790579	0	14	0	5	0	8.72416377181704	7.00940893270864	0	2	-1.18192825015874
15	88	1	3	1084.27539987588	0	0	0	0	12	0.5	228.047031002354	0	6	3	6	0	8.49289579612737	6.92657703322272	0	0	-1.04287291651247
15	89	1	2	1014.79696731531	0	0	0	0	12	0.833333333333333	268.715620023132	0	4	5	5	0	7.53757089203452	6.95844839329766	0	0	-0.480773033608299
15	90	2	3	831.854592477612	0	0	0	0	12	0.333333333333333	226.226489156578	0	8	2	6	0	6.56276283951008	6.95844839329766	2	0	-1.02103579663307
15	91	1	2	967.846630731401	0	0	0	0	12	0.833333333333333	227.757627853376	0	2	5	6	0	7.54529683765822	6.89770494312864	0	2	-1.9438128553062
15	92	3	1	1137.02770522377	0	0	0	0	12	0.833333333333333	220.231770260135	0	4	5	5	0	8.89374717096051	6.96129604591017	4	0	-0.433501466682072
15	93	3	3	1237.02375091398	0	0	0	0	12	0.666666666666667	240.835397937831	0	4	4	6	0	8.76805647628059	6.95081476844258	4	4	0.519193667207744
15	94	3	3	1310.88361922593	0	0	0	0	12	0.5	246.628148410496	2	10	3	4	0	7.66995527389388	6.91572344863131	3	4	0.0660402740706249
15	95	1	1	1251.25564432437	0	0	0	0	12	0.833333333333333	245.762932577097	0	4	5	5	0	7.3397913158407	6.99025650049388	0	3	-0.982985226962549
15	96	2	1	1030.84844699788	0	0	0	0	12	0.666666666666667	214.971552490211	1	4	4	6	0	9.42034264113794	6.98286275146894	1	0	0.782885753687917
15	97	1	2	968.862073368655	0	0	0	0	12	0.5	245.887107835508	0	8	3	5	0	8.20783264743458	6.94215670569947	0	1	-0.199252989140225
15	98	1	3	1094.9997298394	0	0	0	0	12	0.5	228.426134962128	0	6	3	6	0	9.62269426294499	6.92755790627832	0	0	0.867325649738584
15	99	1	3	1206.90337990891	0	0	0	0	12	0.5	218.029237512203	0	10	3	4	0	7.94540709944535	7.02997291170639	0	0	0.00858702120881557
15	100	2	3	949.060941952666	0	0	0	0	12	0.5	229.392185677014	1	8	3	5	0	8.65752664164532	6.84694313958538	1	0	-1.42086612307483
15	101	2	3	1147.05263548694	0	0	0	0	12	0.5	251.569729299793	0	8	3	5	0	7.99549059340296	6.98841318199959	2	1	0.224487614685197
15	102	1	1	1120.84642758327	0	0	0	0	12	0.833333333333333	219.391215351361	0	2	5	6	0	7.72929696265068	6.94697599213542	0	2	NaN
15	103	1	2	1266.67081215146	0	0	0	0	12	0.5	244.923098533336	0	8	3	5	0	9.744499949493	6.97541392745595	0	0	0.532962993859559
15	104	3	2	1023.24258846147	0	0	0	0	11	0.8	219.344194067873	0	4	4	6	1	8.26536774391537	6.85751406254539	4	0	-1.03230100452704
15	105	1	3	1106.53393869416	0	0	0	0	12	0.333333333333333	214.022240037005	0	8	2	6	0	6.10122975367905	6.97447891102505	0	4	0.806145022147803
15	106	1	1	1264.07545668553	0	0	0	0	12	0.833333333333333	251.602276024178	0	4	5	5	0	10.9479463061685	6.99393297522319	0	0	1.60657938243942
15	107	3	2	1285.06076808389	0	0	0	0	12	0.5	245.119262346477	0	8	3	5	0	7.73500964461826	6.96224346426621	4	0	-0.57511024454548
15	108	3	2	988.465489288501	0	0	0	0	12	0	240.258363187425	2	16	0	4	0	7.83063567701753	6.95749737087695	3	4	0.610070099516017
16	1	3	3	1243.69538627616	0	0	0	0	9	0.6	186.103744706799	2	6	3	6	3	10.2935796300578	6.71417052990947	3	3	-1.01067360893771
16	2	3	3	1268.78675880198	0	0	0	0	7	1	141.197279559854	2	4	4	6	5	7.97996635715867	6.62936325343745	3	3	-0.583749912480445
16	3	3	2	1264.70865234751	0	0	0	0	8	0.6	134.147434793298	2	6	3	6	4	8.38519031751155	6.70441435496411	3	3	-2.90870596594119
16	4	3	3	1093.23680305442	0	0	0	0	7	0.75	204.839816929952	0	6	3	6	5	8.12094045048809	6.71417052990947	4	3	1.00822263140078
16	5	3	1	980.012448639172	0	0	0	0	11	0.666666666666667	250.800314403332	2	4	4	6	1	8.75120257332146	6.79234442747081	3	4	2.22919985014374
16	6	1	2	1120.7131584888	0	0	0	0	8	0.75	206.12324402792	0	6	3	6	4	7.07094830983581	6.79122146272619	0	3	-0.447593975131515
16	7	1	3	1386.16438240388	0	0	0	0	10	0.2	206.392189015222	0	10	1	6	2	8.15439385359116	6.68586094706836	0	0	-0.742440319172149
16	8	2	3	1330.97773130521	0	0	0	0	11	0.333333333333333	261.437678762492	0	8	2	6	1	8.13937960953382	6.68210859744981	2	0	-0.208442394025705
16	9	3	3	1219.84434975548	0	0	0	0	7	0.75	131.19168155855	2	6	3	6	5	10.3759921411297	6.67456139181443	3	2	2.69511109734346
16	10	3	1	1125.85078779011	0	0	0	0	10	0.75	183.673378440601	2	6	3	6	2	9.33311708165659	6.68336094576627	3	3	1.21851112541506
16	11	3	3	1013.70919931469	0	0	0	0	12	0.5	253.679291057857	0	6	3	6	0	7.67297792845543	6.73696695800186	4	3	-0.336899299583777
16	12	2	3	1359.08074469717	0	0	0	0	9	0.5	232.711990383312	0	8	2	6	3	9.35975765712382	6.86589107488344	2	4	0.0894263211000152
16	13	1	3	1228.58314929999	0	0	0	0	9	0.25	175.173369274229	0	12	1	5	3	6.72013084397645	6.80350525760834	0	2	-0.254494279349256
16	14	3	1	982.728268310893	0	0	0	0	9	0.75	175.000361590581	0	6	3	6	3	9.04968436608465	6.74993119378857	4	0	0.333458073939196
16	15	1	2	1152.55589511253	0	0	0	0	10	0.6	232.105863794621	0	6	3	6	2	8.53236212945501	6.74758652682932	0	4	1.00937437649276
16	16	2	2	1530.54746239741	0	0	0	0	10	0.6	207.796882324652	0	8	3	5	2	8.64720514122515	6.70196036600254	2	0	-1.178551808854
16	17	2	2	1117.65231471054	0	0	0	0	12	0.5	293.792954505609	1	8	3	5	0	8.30144144274429	6.74170069465205	1	2	0.405615190115937
16	18	2	1	1025.22117162152	0	0	0	0	11	0.5	234.486107823889	1	6	3	6	1	7.19205557154153	6.65415252018322	1	1	0.40884603838319
16	19	1	3	1249.90310346584	0	0	0	0	8	0.2	262.248382276254	0	12	1	5	4	6.49734016512696	6.74758652682932	0	1	-0.530722045849101
16	20	3	1	1601.36403756132	0	0	0	0	11	0.8	172.627216330331	2	6	4	5	1	6.42073592253346	6.71538338633468	3	0	-2.08608500567053
16	21	1	3	1221.75118902032	0	0	0	0	10	0.333333333333333	235.527143314083	0	12	2	4	2	6.83623947835154	6.7900972355139	0	3	0.221431990835369
16	22	2	2	1066.55765555024	0	0	0	0	10	0.6	219.763975294092	0	6	3	6	2	7.69033056111573	6.67959918584438	2	0	2.41083650890497
16	23	3	1	1046.46022774614	0	0	0	0	9	0.5	184.019755579066	0	6	3	6	3	8.14671265914116	6.79570577517351	4	2	0.383269434815093
16	24	3	1	1140.54585651138	0	0	0	0	9	0.666666666666667	202.377505416299	0	4	4	6	3	7.08242433895326	6.75460409948796	4	4	-0.220207918431965
16	25	3	1	872.37488876508	0	0	0	0	11	0.4	241.279723623739	0	10	2	5	1	6.8228347987056	6.68085467879022	4	4	1.51387179831346
16	26	3	3	1136.05571339394	0	0	0	0	8	0.25	198.21446429698	2	10	1	6	4	7.67789130519618	6.76272950693188	3	4	0.957909555148429
16	27	1	2	1464.75018805722	0	0	0	0	12	0.333333333333333	280.112621402711	0	8	2	6	0	7.4142655257868	6.63463335786169	0	3	0.181335355612914
16	28	1	2	1314.47271985235	0	0	0	0	12	0.5	262.821239558986	0	6	3	6	0	9.10187837199681	6.63331843328038	0	0	-0.620489216897954
16	29	2	3	1427.82989194711	0	0	0	0	10	0.25	192.929208512497	1	12	1	5	2	8.57089001103708	6.80128303447162	1	0	0.451610025462026
16	30	1	2	1333.95133801787	0	0	0	0	7	0.5	125.961247061807	0	8	2	6	5	10.0248182807383	6.82762923450285	0	1	-1.05907061174269
16	31	1	1	1361.07391545374	0	0	0	0	11	0.8	357.975957474397	0	4	5	5	1	10.3526156158115	6.73696695800186	0	0	-0.891327749065409
16	32	1	3	1499.49800954619	0	0	0	0	10	0.5	267.578469762483	0	8	2	6	2	9.11440416618035	6.82328612235569	0	0	2.58247252624625
16	33	3	2	1176.15005016887	0	0	0	0	6	0.75	130.873724672243	0	6	3	6	6	9.18231899276271	6.72623340235875	4	0	-2.47585968929623
16	34	2	1	1091.92854891808	0	0	0	0	9	0.8	163.582562436824	1	6	4	5	3	8.46629527527088	6.70196036600254	1	4	-1.05588469537519
16	35	1	2	1576.66387347035	0	0	0	0	10	0.2	194.543993851795	0	10	1	6	2	10.069286312349	6.64509096950564	0	1	1.98166283581434
16	36	3	3	1016.58741878509	0	0	0	0	10	0.4	192.782600955262	2	10	2	5	2	NaN	6.66695679242921	3	0	0.228172463981985
16	37	2	1	1142.97491074012	0	0	0	0	9	0	201.906195055415	0	12	0	6	3	8.25397536452578	6.70318811324086	2	3	-0.922474797603425
16	38	1	1	1080.37884431724	0	0	0	0	8	0.333333333333333	316.81046246765	0	10	1	6	4	10.1294402794193	6.75343791859778	0	2	0.0871474951224443
16	39	2	1	1025.71682304915	0	0	0	0	11	0.4	275.746424940202	1	8	2	6	1	7.49131052411526	6.78105762593618	1	0	2.13623087398694
16	40	1	3	1640.50389819931	0	0	0	0	12	0.166666666666667	277.934261592034	0	12	1	5	0	7.45488841763499	6.65027904858742	0	1	1.79184420481146
16	41	1	1	1190.47021080587	0	0	0	0	11	0.666666666666667	283.186878077201	0	4	4	6	1	7.14563233531821	6.74993119378857	0	0	-0.547947110468627
16	42	2	3	1182.96238965559	0	0	0	0	9	0.25	178.184236956371	1	8	2	6	3	8.34529470334601	6.74405918631135	1	0	-0.119523884456767
16	43	3	2	1202.03108416626	0	0	0	0	10	0.4	179.248817892189	0	8	2	6	2	10.0034631462729	6.75925527066369	4	1	-0.147527046768039
16	44	2	2	1243.96554950818	0	0	0	0	10	0.4	176.44364528284	1	8	2	6	2	7.47536539414873	6.69208374250663	1	4	1.30062729049478
16	45	3	2	1126.67335182323	0	0	0	0	7	0.666666666666667	187.08406219944	2	8	2	6	5	7.74811355382736	6.70563909486	3	1	-0.607721651650897
16	46	1	3	1093.98148763103	0	0	0	0	6	0.5	187.44746706533	0	8	2	6	6	8.14835529200345	6.66695679242921	0	3	-0.814121220689487
16	47	2	1	1137.0370549248	0	0	0	0	10	0.6	205.08306353706	0	6	3	6	2	7.42018922784029	6.78445706263764	2	0	1.79894290459457
16	48	1	3	1275.27248754177	0	0	0	0	9	0.6	228.664847273779	0	6	3	6	3	7.4660342362575	6.89568269774787	0	2	-1.74026180872584
16	49	1	1	1141.88550391646	0	0	0	0	12	0.5	284.014582447382	0	8	3	5	0	5.55677409479632	6.69332366826995	0	0	0.779399720833344
16	50	2	3	1233.04099357301	0	0	0	0	8	0.75	190.753282362063	1	6	3	6	4	9.06758599775516	6.76503897678054	1	0	0.865854342204437
16	51	3	1	1097.77343235874	0	0	0	0	9	0.4	129.084712279018	2	8	2	6	3	6.11850191096986	6.75925527066369	3	1	-0.156306135472773
16	52	2	3	1300.64639949433	0	0	0	0	8	0.5	235.746226927381	0	8	2	6	4	6.06116969944927	6.73221070646721	2	3	0.782840840672114
16	53	1	2	1148.45545113985	0	0	0	0	11	0.6	251.386767153643	0	6	3	6	1	6.05903762861789	6.74993119378857	0	2	0.039598023605282
16	54	2	1	1234.35558673373	0	0	0	0	10	0.8	177.395358638563	1	4	4	6	2	6.35580424027214	6.6682282484174	1	0	-1.57417421568597
16	55	1	3	1348.96577288418	0	0	0	0	10	0.6	245.810331734361	0	6	3	6	2	7.94394477552876	6.78558764500793	0	1	1.00718905495607
16	56	2	2	1039.90990131661	0	0	0	0	9	0.6	199.101287083613	0	6	3	6	3	12.1780416248546	6.81454289725996	2	0	1.42108122283239
16	57	3	2	1112.77941519165	0	0	0	0	9	0.6	209.764347453825	0	8	3	5	3	8.51629347038238	6.74405918631135	4	2	-0.348935409850172
16	58	1	1	1468.80082540156	0	0	0	0	12	0.666666666666667	243.738177068833	0	4	4	6	0	8.25537308062809	6.7990558620588	0	4	-0.867245073629247
16	59	3	1	1383.09448287509	0	0	0	0	9	1	203.391716283981	2	6	4	5	3	7.43299788791789	6.74523634948436	3	0	-3.45337653399271
16	60	2	2	1209.53226443271	0	0	0	0	9	0.4	163.382656192845	1	10	3	4	3	11.3929734185536	6.72262979485545	1	3	-0.595609732996032
16	61	3	2	1130.5413648588	0	0	0	0	10	0.5	188.989272881993	2	8	3	5	2	7.5439518739435	6.81673588059497	3	1	1.5438690067283
16	62	1	3	1277.38127005159	0	0	0	0	9	0.333333333333333	219.647152339741	0	12	2	4	3	7.34249028736906	6.73101810048208	0	3	-1.52960743450475
16	63	2	2	1184.54382560776	0	0	0	0	9	0.4	189.403767483481	1	8	2	6	3	8.90314193984349	6.73933662735717	1	0	-1.47690084447626
16	64	3	2	1325.08575796055	0	0	0	0	8	0.5	160.703319853473	0	8	2	6	4	6.83477878410473	6.67456139181443	4	1	1.58637653232332
16	65	3	1	1047.2607561187	0	0	0	0	9	0.75	210.933968625696	2	6	3	6	3	7.14354798356226	6.74051935960622	3	4	-0.717113896720545
16	66	3	1	1019.91601092959	0	0	0	0	10	0.6	203.362610914588	0	6	3	6	2	7.54039356894357	6.69456205852109	4	3	-0.361531309039348
16	67	2	1	1104.67149962005	0	0	0	0	8	0.666666666666667	176.343839117881	0	4	4	6	4	6.65518494414683	6.78445706263764	2	4	-0.443095389569612
16	68	1	1	1152.76266808996	0	0	0	0	8	0.75	243.61866494684	0	6	3	6	4	6.26091074979243	6.75110146893676	0	2	-0.0935390500978509
16	69	1	1	1161.6288518635	0	0	0	0	12	0.666666666666667	217.337703276812	0	4	4	6	0	6.99965265938398	6.66185474054531	0	0	-0.102161244880495
16	70	2	1	1189.40646194278	0	0	0	0	12	0.666666666666667	221.305175634577	0	4	4	6	0	6.94431719662166	6.7990558620588	2	0	-0.457128420796861
16	71	3	3	1146.94585747748	0	0	0	0	12	0.5	212.30829174158	0	8	3	5	0	6.49065230884742	6.77078942390898	4	2	1.21696780510432
16	72	2	3	1079.05700655556	0	0	0	0	11	0	207.664147033962	1	12	0	6	1	8.47580880326801	6.55819780281227	1	4	1.44784660000069
16	73	1	1	1163.85173683284	0	0	0	0	9	0.8	240.876528013218	0	2	5	6	3	6.33115610525129	6.86484777797086	0	1	1.99648639196492
16	74	2	1	1093.52054991359	0	0	0	0	10	0.75	183.801900482803	0	6	3	6	2	6.32284681671092	6.70441435496411	2	0	1.43447157331849
16	75	1	2	1210.50394649592	0	0	0	0	12	0.5	269.686091572013	0	6	3	6	0	6.34394082385463	6.76157276880406	0	2	0.650568959609277
16	76	3	3	1013.51570810584	0	0	0	0	7	0.333333333333333	124.610629740929	0	10	1	6	5	7.54132388314173	6.82871207164168	4	0	0.932288686361308
16	77	3	3	900.684071417345	0	0	0	0	8	0.333333333333333	171.442606387629	0	10	1	6	4	7.0747084909196	6.69703424766648	4	4	-1.04203451939734
16	78	3	2	1038.62307912459	0	0	0	0	11	0.2	174.301831192944	2	12	1	5	1	7.7427578909345	6.72623340235875	3	4	0.583148939077055
16	79	3	2	1150.81447422926	0	0	0	0	8	0.6	190.67239856161	2	6	3	6	4	7.08901273222101	6.80572255341699	3	3	0.354942640166399
16	80	3	2	1271.34983814358	0	0	0	0	11	0.666666666666667	207.5434751677	0	4	4	6	1	7.96571416853613	6.80572255341699	4	3	0.257273076015681
16	81	3	2	1194.15861811649	0	0	0	0	12	0.333333333333333	190.94533983583	2	8	2	6	0	7.57697140991635	6.74051935960622	3	4	-0.0422287619297945
16	82	1	2	1099.0297668568	0	0	0	0	10	0.2	160.463587881779	0	12	1	5	2	8.9696059935782	6.74641212857337	0	3	-1.01705518402662
16	83	1	2	1064.4398172908	0	0	0	0	10	0.25	205.493759388351	0	10	1	6	2	10.357967749913	6.8134445995109	0	0	0.418404170799868
16	84	1	1	1064.40691473017	0	0	0	0	9	0.5	233.040525461203	0	8	2	6	3	8.96059143781475	6.82654522355659	0	0	0.525767512747517
16	85	2	3	1318.85389210129	0	0	0	0	7	0.333333333333333	133.309493037126	0	10	1	6	5	8.09582197580273	6.69332366826995	2	0	0.484883928030381
16	86	2	2	1091.32694520576	0	0	0	0	9	0.2	128.913460050659	0	10	1	6	3	11.0848132582028	6.76849321164863	2	2	-1.82322805829584
16	87	2	2	1218.84912273981	0	0	0	0	9	0.333333333333333	166.537139777471	1	8	2	6	3	8.89057802742811	6.82437367004309	1	2	-1.85610500035682
16	88	3	1	1378.42654518226	0	0	0	0	9	0.5	187.28871635297	2	8	2	6	3	8.00270543401909	6.78784498230958	3	1	-0.213565799881931
16	89	3	3	1131.11157530238	0	0	0	0	12	0.333333333333333	183.365449446455	0	12	2	4	0	7.52769331897024	6.72982407048948	4	3	-0.217225291359822
16	90	1	1	1038.33631368161	0	0	0	0	9	0.5	293.841130283251	0	6	3	6	3	7.20024568860174	6.76503897678054	0	4	0.891800955066877
16	91	1	1	1171.4778864598	0	0	0	0	10	0.6	195.35166328573	0	8	3	5	2	7.99567453267522	6.94312242281943	0	0	-0.860346419879058
16	92	1	2	1217.25983846954	0	0	0	0	9	0	215.376772418334	0	12	0	6	3	6.79913730699405	6.84694313958538	0	0	-0.823183481241057
16	93	2	3	1031.81556937125	0	0	0	0	12	0.166666666666667	218.6361987072	0	12	1	5	0	6.81615805236439	6.92853781816467	2	0	-1.12988513283973
16	94	2	1	1088.71677595926	0	0	0	0	11	0.666666666666667	186.298254461441	0	6	4	5	1	7.62673676009768	6.8134445995109	2	2	0.273920939107154
16	95	2	3	1155.07369570059	0	0	0	0	10	0.6	197.674126367804	1	6	3	6	2	8.24450171209544	6.8627579130514	1	2	1.63442344719332
16	96	1	2	1201.94807311782	0	0	0	0	12	0	234.306699598348	0	16	0	4	0	6.78096929079273	6.82871207164168	0	1	1.41525625863658
16	97	2	1	1053.8762839542	0	0	0	0	9	0.5	178.12905839765	1	10	2	5	3	8.09467977462585	6.65801104587075	1	0	NaN
16	98	1	1	1215.47464812375	0	0	0	0	8	0.8	195.25021316478	0	6	4	5	4	8.27947352485747	6.82437367004309	0	1	-0.870231675623405
16	99	2	1	1284.9081082777	0	0	0	0	9	1	177.478269400406	1	6	4	5	3	7.2613085832086	6.83947643822884	1	0	0.977739128845814
16	100	2	2	1120.88250102988	0	0	0	0	12	0.5	220.396197541549	0	6	3	6	0	8.43189589852202	6.7696419768525	2	1	-0.336345085580171
16	101	2	3	1249.96951230514	0	0	0	0	10	0.6	192.833263417375	0	8	3	5	2	8.00511971909848	6.68085467879022	2	2	0.0192379392389773
16	102	2	3	1249.73406278423	0	0	0	0	12	0.5	207.400692418505	1	6	3	6	0	9.48579096147852	6.72383244082121	1	2	-0.685854682967445
16	103	3	2	1273.7242560097	0	0	0	0	12	0.333333333333333	211.456045095778	0	10	2	5	0	10.0565902224553	6.63987583382654	4	1	2.16916957762522
16	104	1	3	1016.4026814673	0	0	0	0	10	0.25	231.19094417792	0	12	1	5	2	8.14278904671308	6.73221070646721	0	4	-2.76624285589801
16	105	2	2	996.448938243702	0	0	0	0	11	0.6	185.503575035712	0	8	3	5	1	6.97282885897655	6.68336094576627	2	0	-0.792810665041165
16	106	3	3	1044.78913986077	0	0	0	0	10	0	198.408517864716	2	14	0	5	2	10.382020983547	6.69579891705849	3	2	-1.05818718786584
16	107	2	2	1238.04912563719	0	0	0	0	8	0.5	161.562103517325	1	8	2	6	4	10.8128936238031	6.77992190747225	1	3	0.034505335886698
16	108	1	3	1108.19086624906	0	0	0	0	12	0.333333333333333	253.683971702077	0	12	2	4	0	6.92211843016941	6.69579891705849	0	1	1.29775036015545
17	1	1	2	1466.28538379809	0	0	0	0	9	0.8	186.405321978408	0	6	5	4	3	10.0275578996172	6.4831073514572	0	0	1.60287883161832
17	2	2	3	962.955774346938	0	0	0	0	12	0.666666666666667	231.37305430163	0	6	4	5	0	10.7173867943307	6.47850964220857	2	0	-0.709231344514057
17	3	2	3	1344.39429965369	0	0	0	0	10	1	191.062087757096	0	8	5	3	2	10.2722216113294	6.4723462945009	2	2	-2.61435116287899
17	4	1	1	1241.1201107443	0	0	0	0	12	0.5	219.024799496637	0	8	3	5	0	10.7867138822272	6.45362499889269	0	2	-0.504208179841787
17	5	3	2	1401.87952914312	0	0	0	0	11	0.666666666666667	224.588314372654	2	6	4	5	1	11.0297705478954	6.47389069635227	3	0	1.00382870971036
17	6	2	3	1398.8437753469	0	0	0	0	10	1	213.618841036102	0	6	4	5	2	11.1652051742547	6.45362499889269	2	3	-0.122621547394563
17	7	2	3	1228.02413993304	0	0	0	0	10	1	231.273864344011	0	6	4	5	2	11.0765174426872	6.49828214947643	2	2	0.10971487129461
17	8	1	2	1160.22724837239	0	0	0	0	10	0.5	220.173704610751	0	10	3	4	2	9.31286232169933	6.51619307604296	0	2	0.231963270459304
17	9	2	2	1290.60588598713	0	0	0	0	11	0.6	211.407640400667	0	10	3	4	1	11.395655071328	6.46925031679577	2	0	0.188506463138027
17	10	3	3	1172.06237165556	0	0	0	0	10	0.4	191.056325411703	2	12	3	3	2	8.73946691141185	6.51619307604296	3	2	-0.7878111488975
17	11	1	2	1358.95456813523	0	0	0	0	11	0.333333333333333	223.196798553419	0	10	2	5	1	10.7784140693473	6.51025834052315	0	3	-0.463766663478991
17	12	3	1	1348.86537305738	0	0	0	0	12	0.833333333333333	255.00917451707	2	6	5	4	0	11.305109353804	6.4377516497364	3	0	0.178192599946602
17	13	2	1	1393.20905165914	0	0	0	0	11	0.4	234.791624118431	1	10	3	4	1	9.68657176079009	6.56244409369372	1	3	1.31395959632812
17	14	3	2	1432.64366553103	0	0	0	0	10	0.666666666666667	219.546192732716	0	6	4	5	2	10.4887604268319	6.52795791762255	4	1	0.018096937070661
17	15	2	2	1189.40242105691	0	0	0	0	9	0.5	222.974205394067	1	10	2	5	3	8.71882139174755	6.54534966033442	1	4	-0.10114363952081
17	16	1	1	1176.31852443719	0	0	0	0	12	1	268.072969748435	0	2	6	5	0	9.74214405786321	6.51619307604296	0	1	0.63467884179359
17	17	2	3	1212.57430533387	0	0	0	0	10	0.5	186.732176904945	1	10	3	4	2	10.1088542623264	6.51767127291227	1	0	0.00201742401909766
17	18	2	1	1199.75936134779	0	0	0	0	11	1	227.044167582805	1	0	6	6	1	6.88688862511705	6.49677499018586	1	1	0.605143624283823
17	19	2	1	1332.70436853309	0	0	0	0	12	0.833333333333333	242.583616847307	0	2	5	6	0	11.1342039136084	6.5410299991899	2	1	1.19671022548863
17	20	2	3	1162.10025745204	0	0	0	0	12	0.833333333333333	242.164191895988	1	2	5	6	0	9.19815747658567	6.55535689181067	1	2	0.145345448470493
17	21	3	1	1248.021115347	0	0	0	0	12	0.5	263.963783440365	0	10	3	4	0	10.0391045373552	6.52502965784346	4	1	-0.679593417931322
17	22	3	2	1098.17072968235	0	0	0	0	11	0.5	201.186258140436	0	12	3	3	1	11.0072052110759	6.49526555593701	4	4	-0.586538396305796
17	23	1	1	1436.86812355918	0	0	0	0	10	1	195.533007300088	0	6	5	4	2	8.79811466949374	6.50727771238501	0	4	0.532743578346406
17	24	3	3	962.089451049906	0	0	0	0	11	0.8	212.349356268278	0	10	4	3	1	9.31927044667098	6.51471269087253	4	0	-0.974765187546789
17	25	2	1	1130.54103550076	0	0	0	0	11	0.4	200.577712244989	1	10	3	4	1	10.9679412521869	6.5424719605068	1	4	1.08532444304946
17	26	1	3	1529.87200450661	0	0	0	0	10	0.6	205.968644798626	0	14	3	2	2	10.0387506845801	6.55250788703459	0	1	0.742300370604571
17	27	1	1	1187.90974903459	0	0	0	0	11	0.5	211.855354201124	0	10	3	4	1	9.45262380037891	6.45990445437753	0	0	0.227782518926694
17	28	2	2	1193.37603773965	0	0	0	0	10	0.833333333333333	171.796484291994	1	6	5	4	2	10.3981753387344	6.5875500148248	1	0	0.20176219549012
17	29	3	1	1148.12347431325	0	0	0	0	10	0.75	224.11830422577	2	4	5	5	2	11.2802349233251	6.50128967054039	3	1	-1.3234802256699
17	30	2	2	1024.09223958512	0	0	0	0	10	0.333333333333333	299.988415761154	0	14	2	3	2	9.4685509647897	6.50428817353665	2	3	1.13877645232913
17	31	2	1	1190.19388436209	0	0	0	0	12	0.833333333333333	220.322110117777	1	6	5	4	0	8.78479476886862	6.55677835615804	1	2	0.976783368355003
17	32	1	2	1427.10070570593	0	0	0	0	9	0.4	232.012359091683	0	8	3	5	3	9.70103501337149	6.48920493132532	0	1	0.168039994882993
17	33	3	2	1247.56289974994	0	0	0	0	11	0.5	192.157848831437	2	10	3	4	1	9.79877266175104	6.51323011091231	3	0	0.112076558128079
17	34	3	2	1056.14982382212	0	0	0	0	10	0.75	183.428979871519	2	6	4	5	2	10.6385360824033	6.55393340402581	3	3	-0.00354823057896251
17	35	2	1	1123.96905263722	0	0	0	0	11	0.666666666666667	219.990649422235	0	8	4	4	1	8.30967419198995	6.53524127101366	2	3	0.513101031444768
17	36	1	3	1752.70393989922	0	0	0	0	11	0.5	194.747858769427	0	16	3	1	1	8.77301347952236	6.56667242980324	0	2	1.16905935945011
17	37	1	1	1347.53509892198	0	0	0	0	12	0.666666666666667	206.60861746083	0	12	4	2	0	8.61774529014426	6.5510803350434	0	0	-0.899545065846871
17	38	1	2	1356.66530127673	0	0	0	0	10	0.75	188.405339041166	0	14	3	2	2	7.92197961082933	6.55677835615804	0	0	-1.40839166245141
17	39	3	2	1127.93602851434	0	0	0	0	11	0.5	233.756587259465	0	8	3	5	1	7.7411604150916	6.57646956904822	4	0	0.646893115579213
17	40	3	1	1113.2465661758	0	0	0	0	11	0.666666666666667	243.450978696751	2	6	4	5	1	10.0749918614718	6.46458830368996	3	4	0.0819617800664357
17	41	3	3	1056.19812059103	0	0	0	0	12	0.5	232.332690479118	2	16	3	1	0	10.0042457555001	6.47543271670409	3	3	-1.80878228138864
17	42	2	1	894.963582726632	0	0	0	0	11	1	210.972847151666	1	0	6	6	1	8.92952671515351	6.5875500148248	1	3	0.251807962037195
17	43	1	1	2206.44695460123	0	0	0	0	11	0.666666666666667	236.249408999731	0	8	4	4	1	7.92504002478396	6.60123011872888	0	1	-1.17402173464572
17	44	1	1	1607.84985500413	0	0	0	0	12	0.666666666666667	233.885812354417	0	10	4	3	0	8.15034622143235	6.53524127101366	0	0	-1.02251804633801
17	45	1	1	1385.38859731398	0	0	0	0	11	0.833333333333333	241.945358207496	0	4	5	5	1	10.4181791702705	6.41999492814714	0	0	0.326167743840629
17	46	2	3	1244.53137192086	0	0	0	0	11	0.5	251.335076361745	1	10	3	4	1	6.94017425431986	6.51619307604296	1	0	-0.234056404616942
17	47	2	1	1326.22777178949	0	0	0	0	12	0.666666666666667	225.539978651408	0	8	4	4	0	10.8087547004833	6.39024066706535	2	1	0.434094412503156
17	48	2	3	1149.78065720425	0	0	0	0	11	0.5	215.992986875969	0	12	3	3	1	8.83256668631515	6.5875500148248	2	2	-0.801444967012141
17	49	2	1	1390.89322157815	0	0	0	0	12	0.333333333333333	208.739699471762	0	12	2	4	0	9.78851348307674	6.50128967054039	2	2	-0.350644202548819
17	50	1	2	1657.97012905205	0	0	0	0	11	0.5	207.335828554524	0	10	3	4	1	9.23707177752844	6.51471269087253	0	2	0.588330201559406
17	51	2	2	1053.91126857194	0	0	0	0	10	0.4	222.947783853388	0	12	3	3	2	11.1134529901141	6.46302945692067	2	0	-0.189845973057653
17	52	3	1	1346.1049108455	0	0	0	0	9	0.5	181.317769292221	2	14	2	3	3	8.41445607625028	6.52941883826223	3	2	-0.127779130723941
17	53	3	1	1177.10063024242	0	0	0	0	11	0.333333333333333	235.126749745054	0	14	2	3	1	12.0303285969234	6.49677499018586	4	3	-0.0447616299952908
17	54	2	2	1303.48029537072	0	0	0	0	12	0.833333333333333	234.175771063236	0	4	5	5	0	10.7929576650782	6.55677835615804	2	4	-0.749109205269326
17	55	3	1	1305.57577144282	0	0	0	0	11	0.333333333333333	376.835543578965	2	14	2	3	1	11.3442128537233	6.62936325343745	3	2	0.165797630734397
17	56	2	2	1341.74280702609	0	0	0	0	11	0.6	262.128409536112	1	6	4	5	1	11.4815036487078	6.38519439899773	1	3	-1.09774452059858
17	57	1	3	1381.44697724056	0	0	0	0	8	0.5	225.164268394979	0	8	3	5	4	11.6392770329013	6.45676965557216	0	1	-0.207661102743937
17	58	1	3	1055.64059476274	0	0	0	0	9	0.75	229.897345691006	0	8	3	5	3	7.19339798085017	6.45833828334479	0	0	-0.272681892357864
17	59	3	1	1051.51725809537	0	0	0	0	11	0.833333333333333	234.980750497884	0	2	5	6	1	10.4524143853401	6.53233429222235	4	0	-1.73414907789569
17	60	2	2	882.493055076338	0	0	0	0	10	0.5	251.562856436983	1	10	3	4	2	9.04417094560336	6.54821910276237	1	4	0.443787224919746
17	61	1	2	1341.61331131418	0	0	0	0	11	0.5	244.476314976879	0	8	3	5	1	11.9567453264608	6.51767127291227	0	1	-2.65362268000467
17	62	2	2	1296.8452248524	0	0	0	0	12	0.666666666666667	315.662469477685	0	6	4	5	0	9.9119511467823	6.56103066589657	2	0	-0.336909941107616
17	63	3	2	1153.15297911093	0	0	0	0	12	0.5	256.188236307526	2	8	3	5	0	8.8422072456851	6.53813982376767	3	2	-0.657943560767532
17	64	2	1	1182.77067094095	0	0	0	0	12	0.5	271.450042207824	0	10	3	4	0	12.78451930024	6.44094654063292	2	3	0.432038233456646
17	65	2	3	1015.11054979528	0	0	0	0	11	0.8	251.705666910417	1	12	4	2	1	9.6944185605585	6.58617165485467	1	2	1.34647601467871
17	66	2	1	1101.89169389105	0	0	0	0	12	0.666666666666667	250.222316725368	1	8	4	4	0	9.41522965136063	6.61873898351722	1	1	-0.0317374983632935
17	67	3	2	1288.0195939988	0	0	0	0	11	0.8	247.069284152475	0	6	5	4	1	9.59287404520185	6.51619307604296	4	1	0.633924364738027
17	68	1	3	1277.77705667995	0	0	0	0	9	0.666666666666667	158.483484771781	0	6	4	5	3	8.55875144608046	6.53524127101366	0	4	-0.168806778741458
17	69	3	1	1015.03870835131	0	0	0	0	10	0.333333333333333	232.48374319643	0	12	2	4	2	9.25224593547348	6.50578406012823	4	0	-1.21983775042953
17	70	2	3	1171.49941243952	0	0	0	0	11	0.333333333333333	238.662846607602	1	16	2	2	1	10.5749565276899	6.49526555593701	1	4	1.52583535282904
17	71	1	3	1144.46348477577	0	0	0	0	5	0.666666666666667	142.12837298467	0	12	3	3	7	12.7342583940513	6.64378973314767	0	1	0.670903615488336
17	72	3	1	897.40498440824	0	0	0	0	12	0.166666666666667	293.920560735772	0	14	1	4	0	8.86812380691816	6.68959926917897	4	0	NaN
17	73	3	1	1392.20870482859	0	0	0	0	11	0.5	265.754903826504	0	8	3	5	1	9.6318898188123	6.49072353450251	4	4	-0.481132769684258
17	74	2	2	1092.39051197892	0	0	0	0	10	0.666666666666667	236.639592085275	1	10	4	3	2	10.1541872954089	6.4425401664682	1	4	0.155263354355015
17	75	2	3	1097.86917673046	0	0	0	0	12	0.833333333333333	243.745202837863	1	4	5	5	0	8.17860302998104	6.60258789218934	1	1	-0.0366359291534274
17	76	3	2	1325.6844331363	0	0	0	0	10	0.6	197.608940014202	2	10	3	4	2	10.168650331401	6.66568371778241	3	1	-0.155149777455764
17	77	3	3	1030.50303198052	0	0	0	0	12	0.5	222.984135065669	2	8	3	5	0	9.97248082766883	6.67203294546107	3	3	NaN
17	78	3	3	1120.6670629017	0	0	0	0	11	0.666666666666667	242.611532494077	0	4	4	6	1	10.2500034208868	6.63463335786169	4	3	-0.28276836112685
17	79	2	3	905.979170206592	0	0	0	0	10	0.8	235.254721519694	0	4	5	5	2	10.2391080034998	6.62936325343745	2	4	0.57769037397321
17	80	1	1	1442.37999233883	0	0	0	0	12	0.333333333333333	229.583362176697	0	14	2	3	0	8.78058975040839	6.4281052726846	0	2	0.298921396362715
17	81	3	3	1140.95261151215	0	0	0	0	12	0.333333333333333	238.395114396657	2	14	2	3	0	11.3810963726101	6.52209279817015	3	0	-1.41746084822138
17	82	2	1	1345.49335300653	0	0	0	0	12	0.5	249.857369273497	0	12	3	3	0	8.79340620489145	6.76619171466035	2	3	0.0589804906221386
17	83	1	3	1187.94385862839	0	0	0	0	10	0.8	241.299106132276	0	8	4	4	2	9.69077977608992	6.60665018619822	0	2	0.767492080696367
17	84	1	3	1497.89984517884	0	0	0	0	9	0.2	232.643162861682	0	14	1	4	3	8.75158109983178	6.48768401848461	0	0	-0.732450199667573
17	85	3	2	1097.57879240533	0	0	0	0	11	0.5	231.173714514468	0	10	3	4	1	7.70490851829809	6.43133108193348	4	0	-0.931764606203325
17	86	1	3	1193.01109527714	0	0	0	0	9	0.6	220.178065220879	0	10	3	4	3	7.139295897911	6.62007320653036	0	4	1.28513902864446
17	87	3	3	1067.15243154667	0	0	0	0	11	0.5	188.155564697129	0	10	3	4	1	10.9017446454833	6.45833828334479	4	0	0.202788383555491
17	88	1	2	1361.07841855846	0	0	0	0	12	0.666666666666667	324.956196593489	0	6	4	5	0	8.50434192351257	6.61069604471776	0	4	-0.0480450572165839
17	89	3	3	1022.49784249216	0	0	0	0	9	0.5	204.956576262019	2	14	2	3	3	9.97979399216998	6.55393340402581	3	0	NaN
17	90	1	3	1358.14408797796	0	0	0	0	10	0.666666666666667	228.737268333228	0	8	4	4	2	9.93078338584797	6.51767127291227	0	3	NaN
17	91	3	3	1284.22588278227	0	0	0	0	10	0.333333333333333	210.696104971813	0	14	2	3	2	9.69564041377052	6.5792512120101	4	0	-1.71847902682612
17	92	3	3	1088.73444655455	0	0	0	0	12	0.333333333333333	265.047814266527	0	12	2	4	0	10.2721034093928	6.5191472879404	4	4	NaN
17	93	1	1	1355.36340149338	0	0	0	0	11	0.8	258.141997593583	0	6	5	4	1	9.83566364040703	6.60123011872888	0	4	0.660476673860666
17	94	1	2	1154.40839325402	0	0	0	0	11	0.6	231.634941829775	0	10	3	4	1	9.86268254599007	6.55250788703459	0	0	-0.173318489568664
17	95	1	1	1462.93298430828	0	0	0	0	10	0.8	245.50571597822	0	4	5	5	2	10.3678935741524	6.67203294546107	0	0	-2.23986965029872
17	96	3	3	1270.27807770446	0	0	0	0	12	0.5	246.176920604069	2	8	3	5	0	8.42058979295251	6.57646956904822	3	0	NaN
17	97	2	2	1145.12092454515	0	0	0	0	12	0.333333333333333	229.634433946927	1	14	2	3	0	9.80956978178647	6.66440902035041	1	3	-0.511602754546988
17	98	1	3	1339.76445061944	0	0	0	0	10	0.25	202.911192489002	0	12	2	4	2	8.58691063106943	6.70686233660275	0	1	NaN
17	99	3	1	942.885448213929	0	0	0	0	11	0.166666666666667	203.547891216686	0	18	1	2	1	10.5719925782171	6.60394382460047	4	0	NaN
17	100	1	3	1090.68593788197	0	0	0	0	11	0.666666666666667	218.219492647435	0	4	4	6	1	9.44140155842859	6.61338421837956	0	4	NaN
17	101	3	3	1408.88256067046	0	0	0	0	11	0.6	208.020087203445	0	8	3	5	1	10.6666467725549	6.56385552653213	4	0	0.200833325224134
17	102	2	2	1025.42432484825	0	0	0	0	12	0.666666666666667	225.022162586571	0	6	4	5	0	8.37532547388171	6.45833828334479	2	4	NaN
17	103	1	2	1538.09513316446	0	0	0	0	11	0.4	261.149058266501	0	10	3	4	1	10.3505536641582	6.63200177739563	0	2	NaN
17	104	1	2	1577.84880756844	0	0	0	0	11	0.6	236.758170236734	0	6	4	5	1	9.64156624658865	6.60258789218934	0	0	-0.447889804675804
17	105	1	2	1394.73824811284	0	0	0	0	11	0.333333333333333	250.393921499674	0	10	2	5	1	11.0799818629108	6.59441345974978	0	0	0.509577111860077
17	106	3	2	1201.72051203008	0	0	0	0	11	0.166666666666667	226.182516623063	0	14	1	4	1	9.99522762418374	6.56103066589657	4	0	NaN
17	107	3	2	1214.39207498406	0	0	0	0	10	0.4	216.242270488925	2	8	3	5	2	7.60606695698287	6.60123011872888	3	4	-0.236552501671177
17	108	1	1	1477.94060161505	0	0	0	0	12	0.833333333333333	264.687413042599	0	2	5	6	0	10.3116142197181	6.58202513889283	0	3	NaN
18	1	2	2	1105.55017415527	0	0	0	0	12	0.333333333333333	279.558242829173	1	14	2	3	0	10.8453617348429	6.78784498230958	1	0	-0.259200822167325
18	2	2	1	1108.71783850234	0	0	0	0	11	0.8	233.311781495293	0	6	4	5	1	10.642241543356	6.71538338633468	2	1	-0.336453212571396
18	3	2	3	1213.90699430822	0	0	0	0	12	0.666666666666667	255.651697006915	0	8	4	4	0	10.040011326312	6.84906628263346	2	2	NaN
18	4	2	2	1160.4349244808	0	0	0	0	12	0.666666666666667	276.054847706967	0	10	4	3	0	10.6978411146964	6.85540879860993	2	2	2.33909260693205
18	5	3	2	1058.87949684438	0	0	0	0	12	0.833333333333333	272.718592539155	0	2	5	6	0	10.9056735439809	6.96129604591017	4	2	-0.0329807851252536
18	6	3	3	993.423791169334	0	0	0	0	12	0.666666666666667	247.806306055362	2	10	4	3	0	10.6153465581163	6.88141130364254	3	4	NaN
18	7	3	1	1122.63545809947	0	0	0	0	12	0.5	269.134903129881	2	14	3	2	0	9.71793739096485	6.98471632011826	3	3	0.229878579219312
18	8	1	2	1059.82701908442	0	0	0	0	12	1	283.078656128972	0	6	6	3	0	10.0095597484832	6.93439720992856	0	3	NaN
18	9	2	3	1176.79877543515	0	0	0	0	12	0.333333333333333	270.158640494604	0	16	2	2	0	10.4922525798315	6.90073066404517	2	0	-1.81695736473444
18	10	2	3	1267.45754638523	0	0	0	0	12	0.833333333333333	268.871943531117	0	4	5	5	0	11.0728464084425	6.83087423464618	2	2	NaN
18	11	2	2	998.038849317254	0	0	0	0	12	0.666666666666667	272.207237205703	1	6	4	5	0	10.5416154474282	6.87316383421252	1	2	0.038335078531555
18	12	2	2	1108.22641887626	0	0	0	0	12	1	239.911238042844	1	4	6	4	0	11.2252526633088	6.84268328223842	1	1	0.538276844079649
18	13	1	1	1099.07478483046	0	0	0	0	12	0.5	241.826599302969	0	14	3	2	0	10.2978625509326	6.89264164117209	0	1	-0.116265585075353
18	14	2	1	1191.39254980064	0	0	0	0	12	0.833333333333333	275.536992527803	1	6	5	4	0	11.0316712849516	6.86380339145295	1	0	NaN
18	15	2	2	1150.43085245952	0	0	0	0	12	0.666666666666667	325.677779153968	0	12	4	2	0	9.42948186322047	6.87729607149743	2	1	NaN
18	16	2	1	1474.42791722278	0	0	0	0	11	1	256.951546130813	0	8	5	3	1	9.48189879383169	6.91075078796194	2	2	-0.163137667759954
18	17	3	1	1502.42706357767	0	0	0	0	12	0.833333333333333	257.719330782929	2	8	5	3	0	10.7281411398081	6.95844839329766	3	2	NaN
18	18	1	1	1464.31427190646	0	0	0	0	10	0.8	298.240857201748	0	4	5	5	2	9.40888460712902	6.96885037834195	0	3	-0.682891028559137
18	19	1	2	1257.02574610204	0	0	0	0	12	0.5	247.419463944355	0	12	3	3	0	10.4410826322839	6.68586094706836	0	0	-0.19280751372253
18	20	3	1	927.863643731598	0	0	0	0	12	0.666666666666667	289.127886791374	0	4	4	6	0	11.1862511032744	6.87935580446044	4	0	-0.734166366741705
18	21	2	2	1050.239204842	0	0	0	0	10	0.833333333333333	275.008756764625	0	4	5	5	2	10.2253562556536	6.84268328223842	2	4	-0.0623518795965283
18	22	3	1	968.390972005636	0	0	0	0	12	0.833333333333333	255.246873094768	0	4	5	5	0	9.33335742926792	7.03085747611612	4	2	1.56018596811601
18	23	3	3	934.579611337995	0	0	0	0	12	0.666666666666667	305.037480131262	0	4	4	6	0	9.40814544201549	6.92951677076365	4	4	0.0263023045579496
18	24	1	3	1354.8701707382	0	0	0	0	10	0.6	285.778196476015	0	8	4	4	2	9.55292793986503	7.00397413672268	0	4	NaN
18	25	1	1	1058.66759476976	0	0	0	0	11	1	219.446340022599	0	0	6	6	1	10.1649585395443	6.92362862813843	0	0	-0.44202817606956
18	26	3	1	947.64147255637	0	0	0	0	12	0.666666666666667	265.675836339548	0	6	4	5	0	10.3488302093159	6.90975328164481	4	0	NaN
18	27	2	1	966.102610711914	0	0	0	0	12	0.833333333333333	281.919357648824	1	2	5	6	0	9.76161578350209	6.86797440897029	1	4	-1.25415519592876
18	28	2	1	1017.16708659706	0	0	0	0	12	1	264.448808478563	0	2	6	5	0	9.32401463093627	6.92165818415113	2	1	NaN
18	29	1	3	1248.98493774663	0	0	0	0	11	0.4	314.721591194818	0	10	3	4	1	10.362606535808	6.89060912014717	0	2	NaN
18	30	2	1	966.6522883158	0	0	0	0	12	0.833333333333333	288.204222470548	0	4	5	5	0	10.3421762351495	6.85329909318608	2	0	0.311320204320624
18	31	3	1	910.44058425814	0	0	0	0	12	0.666666666666667	261.028779928176	2	8	4	4	0	9.87762552597895	6.96790920180188	3	2	0.330234017349274
18	32	2	1	1096.31764302094	0	0	0	0	12	0.833333333333333	237.19822679611	0	2	5	6	0	10.0582165807127	7.02375895473844	2	3	0.679069075286547
18	33	1	2	1257.3710680017	0	0	0	0	10	0.666666666666667	377.114460324275	0	12	4	2	2	9.7636198330824	6.67959918584438	0	2	2.60923858882506
18	34	2	1	1077.49216611273	0	0	0	0	12	0.833333333333333	271.961840648528	1	4	5	5	0	10.3492747177166	6.96790920180188	1	0	1.08532711767613
18	35	1	3	1205.04665015096	0	0	0	0	12	0.333333333333333	270.914060435879	0	16	2	2	0	10.1889271956293	6.88346258641309	0	1	NaN
18	36	2	1	1075.90320240797	0	0	0	0	12	0.833333333333333	248.967307216586	1	2	5	6	0	9.87890755323355	6.95939851213398	1	0	-0.0596950962245952
18	37	2	1	1082.41934213174	0	0	0	0	12	0.666666666666667	274.226907613988	0	8	4	4	0	11.0446589510656	6.77308037565554	2	1	NaN
18	38	1	2	988.50989676248	0	0	0	0	10	0.75	284.501069086295	0	12	4	2	2	8.67584763703858	6.90575327631146	0	2	-0.113330388738806
18	39	1	3	1284.08431287698	0	0	0	0	12	0.833333333333333	261.047645295516	0	4	5	5	0	10.0609994854996	6.97073007814353	0	0	NaN
18	40	1	2	1525.78760711003	0	0	0	0	11	0.5	235.382781726768	0	14	3	2	1	9.23266356385137	6.96508034560141	0	0	-1.55341695572769
18	41	3	3	1244.00523899203	0	0	0	0	12	0.5	246.139735131625	2	6	3	6	0	10.6342229734146	6.90975328164481	3	0	0.359181641588021
18	42	1	1	2055.22644996654	0	0	0	0	11	0.8	271.559205518332	0	6	4	5	1	9.37009340960669	6.99301512293296	0	3	NaN
18	43	3	2	1154.22999706243	0	0	0	0	12	0.5	269.511883584412	0	10	3	4	0	9.98500795394	6.90073066404517	4	0	-0.0278476819859432
18	44	1	1	1293.38174279565	0	0	0	0	11	0.833333333333333	236.154093587839	0	6	5	4	1	10.2351054617779	6.93049476595163	0	4	-0.86253378619342
18	45	2	3	989.316754662468	0	0	0	0	12	0.5	282.050841842448	1	10	3	4	0	9.96057375239718	6.90975328164481	1	0	-0.638440305174182
18	46	2	1	835.076494536224	0	0	0	0	12	1	264.393845188631	1	2	6	5	0	10.1404630468122	6.84694313958538	1	1	0.944020149112102
18	47	3	2	1196.26841050194	0	0	0	0	12	0.833333333333333	316.143394779913	0	6	5	4	0	9.51111531260963	6.82762923450285	4	1	-1.27255129881417
18	48	2	3	1233.69780288976	0	0	0	0	12	0.666666666666667	299.927469505188	0	12	4	2	0	9.84489030535853	6.86171134048073	2	4	-1.04766604976293
18	49	2	3	1527.13750180737	0	0	0	0	12	0.833333333333333	275.642700873871	0	8	5	3	0	9.64314879393967	6.91075078796194	2	2	NaN
18	50	2	3	1282.4576173216	0	0	0	0	12	0.833333333333333	248.697271464556	1	6	5	4	0	9.73059909817757	6.89568269774787	1	2	-1.77096662955781
18	51	3	3	1097.69410094214	0	0	0	0	12	1	261.487997839514	0	6	6	3	0	9.4867736960443	6.95177216439891	4	1	NaN
18	52	3	1	1095.05438065298	0	0	0	0	12	0.5	269.205859164115	2	10	3	4	0	9.01298163384017	6.95081476844258	3	4	0.798606280948501
18	53	2	3	1030.04089227124	0	0	0	0	12	0.666666666666667	275.164059677264	1	8	4	4	0	9.64692101901145	6.87935580446044	1	3	NaN
18	54	3	1	1290.77884879189	0	0	0	0	12	0.833333333333333	254.001947701855	0	2	5	6	0	8.44347096216185	6.95368421087054	4	1	0.163394751919188
18	55	2	3	1093.92634923825	0	0	0	0	12	0.5	277.495002473622	1	14	3	2	0	8.5886929311026	6.89871453432999	1	4	1.02568577010884
18	56	2	2	1150.67143074066	0	0	0	0	12	1	257.596238500291	0	8	6	2	0	9.76524037053511	6.93244789157251	2	1	-1.49267260664588
18	57	1	3	1262.7048424456	0	0	0	0	12	0.666666666666667	231.148511773134	0	8	4	4	0	9.6753318274495	7.02108396428914	0	2	-1.67119499676692
18	58	1	1	1365.53922890016	0	0	0	0	11	0.666666666666667	274.795745955053	0	16	4	0	1	7.16778170164794	6.92657703322272	0	0	-0.279970807018998
18	59	1	2	1538.4440773214	0	0	0	0	11	1	238.166984849007	0	2	5	6	1	9.89294546068946	7.00033446027523	0	0	1.66186796547492
18	60	1	1	1145.17193800748	0	0	0	0	9	0.75	198.978573596569	0	8	4	4	3	9.9491342954666	6.78784498230958	0	0	1.6437576391194
18	61	3	2	1198.43723729173	0	0	0	0	12	0.833333333333333	257.847748253096	2	10	5	2	0	9.64176336149824	6.94889722231331	3	0	1.39240591877266
18	62	2	3	1140.41349882609	0	0	0	0	12	0.666666666666667	268.488329692573	1	10	4	3	0	10.1880176412177	6.73578001424233	1	3	0.399009791221016
18	63	2	2	971.043370197549	0	0	0	0	12	0.833333333333333	303.638703240329	0	8	5	3	0	9.99093424329162	6.90575327631146	2	1	0.879311887579732
18	64	1	2	1281.85964294789	0	0	0	0	11	0.5	228.248678977284	0	12	3	3	1	9.86354448479758	6.79570577517351	0	2	NaN
18	65	3	2	984.045162309485	0	0	0	0	12	0.666666666666667	280.764855547997	0	8	4	4	0	10.5887704924211	6.83733281468559	4	0	-0.36368143654624
18	66	3	2	1331.53196446165	0	0	0	0	12	0.833333333333333	262.121242837226	2	6	5	4	0	9.33858593196222	6.90073066404517	3	4	-0.0441074382564843
18	67	1	1	1329.06399955846	0	0	0	0	11	0.8	300.211609441622	0	2	5	6	1	8.79547901093064	6.85435450225502	0	3	1.02786140164899
18	68	1	1	1118.74937931134	0	0	0	0	10	0.666666666666667	258.561413221624	0	6	4	5	2	9.36276140392281	6.89060912014717	0	0	0.280350063641632
18	69	1	2	989.855565492689	0	0	0	0	12	0.333333333333333	317.467800670484	0	14	2	3	0	8.61042699829952	6.81234509417748	0	0	1.18437210186095
18	70	3	2	1199.94349278022	0	0	0	0	12	0.5	296.051044949088	2	12	3	3	0	9.93262568074851	6.95081476844258	3	0	-1.27508537037283
18	71	1	2	1298.24130333691	0	0	0	0	12	0.5	287.7937032882	0	10	3	4	0	9.89363349634528	6.71174039505618	0	3	1.63500809620431
18	72	3	3	1036.79006390576	0	0	0	0	12	0.833333333333333	279.084473820277	2	10	5	2	0	9.41747196015263	6.82871207164168	3	0	-0.703415046322721
18	73	3	3	1312.6551722371	0	0	0	0	12	0.666666666666667	321.609854420821	0	8	4	4	0	9.53375238705429	6.83625927727707	4	3	-1.27950676816654
18	74	2	2	1554.83630262916	0	0	0	0	12	0.666666666666667	282.097325833144	0	6	4	5	0	9.79344552275485	6.77078942390898	2	4	2.12634013248488
18	75	3	2	1192.69626071309	0	0	0	0	12	0.333333333333333	320.73665693462	2	12	2	4	0	7.4396010502844	6.95177216439891	3	2	-2.62745440328528
18	76	3	3	1234.98038396519	0	0	0	0	12	0.666666666666667	311.937584126577	2	12	4	2	0	9.21140445407747	7.01031186730723	3	3	0.171212191829093
18	77	3	2	1253.63440734327	0	0	0	0	12	0.666666666666667	290.545205115004	2	6	4	5	0	8.40057960108657	6.96034772910131	3	3	2.13641625732241
18	78	2	2	1033.56987682218	0	0	0	0	12	0.5	306.022443500428	0	8	3	5	0	7.01166749293922	6.96224346426621	2	3	NaN
18	79	1	3	1309.98828501561	0	0	0	0	11	0.333333333333333	301.128302889508	0	12	2	4	1	10.1921370279964	6.90073066404517	0	2	-0.391092220724999
18	80	3	1	1161.44010098924	0	0	0	0	12	0.833333333333333	317.681107768631	0	6	5	4	0	9.69364112658535	7.00033446027523	4	0	0.832946008972098
18	81	1	1	1030.8030756587	0	0	0	0	12	0.666666666666667	286.962290253888	0	4	4	6	0	10.4814782377366	6.99209642741589	0	4	0.043947891579457
18	82	1	2	1173.31205055689	0	0	0	0	10	0.75	233.797212127229	0	10	3	4	2	9.43980127051625	6.94985645500077	0	0	NaN
18	83	1	3	1056.97992454316	0	0	0	0	12	0.666666666666667	320.040584969864	0	10	4	3	0	9.66883997255007	6.98378996525813	0	0	NaN
18	84	3	3	1174.82585241578	0	0	0	0	12	0.333333333333333	310.179332828974	0	18	2	1	0	9.90889449069631	7.00760061395185	4	0	NaN
18	85	2	2	1221.64051446907	0	0	0	0	12	0.833333333333333	246.042031099546	1	4	5	5	0	9.82168651279303	6.91473089271856	1	4	NaN
18	86	3	3	1281.40203105977	0	0	0	0	12	0.666666666666667	262.126841789663	2	14	4	1	0	9.67331637447512	6.88346258641309	3	1	-1.08289244763659
18	87	1	3	1178.30050310113	0	0	0	0	12	0.666666666666667	262.356465417323	0	8	4	4	0	7.40547696289164	6.93439720992856	0	3	1.47989431695022
18	88	3	2	1154.24750464172	0	0	0	0	11	0.666666666666667	311.379068337625	2	8	4	4	1	8.23229292323998	6.99301512293296	3	0	NaN
18	89	2	2	1096.41393470429	0	0	0	0	12	0.5	248.307001275393	1	14	3	2	0	8.79519439987922	6.99209642741589	1	3	-1.49266992222219
18	90	3	3	1022.0091395604	0	0	0	0	12	0.666666666666667	246.083222161112	0	4	4	6	0	9.84319604173596	6.93731408122368	4	1	0.776699140358578
18	91	3	3	977.275464546437	0	0	0	0	12	0.333333333333333	237.752911326299	2	12	2	4	0	8.50626188444611	6.98749024700099	3	4	-0.215528198900885
18	92	3	1	1127.62330693386	0	0	0	0	10	0.833333333333333	329.717047614202	2	4	5	5	2	9.43401276780248	6.91075078796194	3	3	0.477329899082625
18	93	3	2	1248.46272893046	0	0	0	0	9	0.25	222.920264886646	0	20	1	1	3	8.761168175796	6.98471632011826	4	3	-0.18485700115807
18	94	1	1	1201.00239944441	0	0	0	0	9	0.75	314.288279063245	0	2	5	6	3	9.16497478645654	7.00306545878646	0	4	0.464920580986964
18	95	3	1	1063.30680130213	0	0	0	0	12	0.666666666666667	280.229503099481	2	4	4	6	0	9.01823868429735	6.97541392745595	3	0	0.872902392132569
18	96	3	2	1248.71266471018	0	0	0	0	11	0.6	274.992430030473	0	10	4	3	1	9.52915653740747	7.03614849375054	4	3	0.68409359965404
18	97	1	3	1064.97485096679	0	0	0	0	12	0.5	276.492269797708	0	10	3	4	0	8.82356851857008	6.95272864462487	0	4	-0.0788266946696592
18	98	1	3	1212.78711297327	0	0	0	0	12	0.5	252.97433989088	0	8	3	5	0	8.89522761729598	6.9177056098353	0	0	-0.952842872888414
18	99	1	3	1457.29826062234	0	0	0	0	12	0.5	254.242031781912	0	10	3	4	0	8.33675174111392	7.0352685992811	0	0	-0.753309321081015
18	100	2	1	1064.63134019668	0	0	0	0	12	0.666666666666667	248.023323483531	1	4	4	6	0	10.0074388237221	6.94215670569947	1	0	1.60303479487782
18	101	3	1	1092.41164181549	0	0	0	0	12	0.333333333333333	285.760722820135	0	12	2	4	0	8.82472564105816	6.96790920180188	4	1	1.48031076275133
18	102	1	2	1341.16022724902	0	0	0	0	9	0.5	304.141775232919	0	8	3	5	3	8.33501139048098	6.99484998583307	0	4	1.28992200632847
18	103	1	2	1187.96378104526	0	0	0	0	7	0.5	338.459642516483	0	12	3	3	5	10.381782034862	7.12849594568004	0	0	1.92396257745526
18	104	3	3	1017.73366807083	0	0	0	0	12	0.166666666666667	285.164692646614	0	14	1	4	0	9.00089198006769	6.99393297522319	4	0	0.528998144325415
18	105	1	1	1259.72342251407	0	0	0	0	12	0.833333333333333	224.742588760326	0	6	5	4	0	9.76506228477266	7.02286808608264	0	4	-0.378119647082268
18	106	2	3	1305.02760311356	0	0	0	0	12	1	253.626768845416	0	8	6	2	0	9.72200618955548	6.95749737087695	2	0	-0.186113083850212
18	107	1	3	1071.38141739506	0	0	0	0	11	0.6	282.091236367016	0	10	3	4	1	7.32874035875809	6.91274282049318	0	2	-0.67154445047432
18	108	2	3	1217.95064130583	0	0	0	0	12	0.666666666666667	313.848347614767	1	10	4	3	0	9.29022744854944	6.92461239604856	1	0	-0.89411211232799
19	1	3	3	1142.87534130153	0	1	0	0	NaN	NaN	NaN	2	4	5	5	NaN	11.5246389373576	6.88550967003482	3	1	-1.15972775289195
19	2	3	3	1138.25854254173	0	1	0	0	NaN	NaN	NaN	2	8	2	6	NaN	10.7559844026267	6.81454289725996	3	3	0.104658190407959
19	3	2	2	909.951897026076	0	1	0	0	NaN	NaN	NaN	0	4	4	6	NaN	11.1926040826734	6.89669433162271	2	3	-0.422825527011355
19	4	2	2	857.9206897125	0	1	0	0	NaN	NaN	NaN	0	6	3	6	NaN	10.5813771287051	6.97354301952014	2	2	2.32240208607061
19	5	1	3	1050.89647823434	0	1	0	0	NaN	NaN	NaN	0	10	3	4	NaN	9.77291650590316	6.74523634948436	0	2	0.667669956523869
19	6	1	2	1498.8596863268	0	1	0	0	NaN	NaN	NaN	0	10	3	4	NaN	10.7211152557097	6.87316383421252	0	0	1.45902351853926
19	7	2	1	891.57194239715	0	1	0	0	NaN	NaN	NaN	0	6	4	5	NaN	12.222720792878	6.66440902035041	2	0	0.433234599114986
19	8	2	1	652.173086182302	0	1	0	0	NaN	NaN	NaN	0	6	4	5	NaN	10.1868499080398	6.86589107488344	2	2	-0.604476507613711
19	9	1	2	894.00501405953	0	1	0	0	NaN	NaN	NaN	0	4	4	6	NaN	10.7149246715055	6.86797440897029	0	2	-1.37474580894066
19	10	1	3	879.024114879485	0	1	0	0	NaN	NaN	NaN	0	8	3	5	NaN	9.1944029098272	6.8501261661455	0	0	1.4549700699058
19	11	2	3	1141.01280381283	0	1	0	0	NaN	NaN	NaN	1	4	6	4	NaN	11.2340468200548	6.82871207164168	1	0	-3.21410619112419
19	12	3	2	916.251016924434	0	1	0	0	NaN	NaN	NaN	2	12	1	5	NaN	10.3295407611362	6.76849321164863	3	1	0.889969139199869
19	13	3	2	999.171970773205	0	1	0	0	NaN	NaN	NaN	2	10	3	4	NaN	10.9919949873453	6.93828448401696	3	3	2.43603424324178
19	14	3	2	827.879499559913	0	1	0	0	NaN	NaN	NaN	2	6	4	5	NaN	11.6213621116694	7.04577657687951	3	3	-2.50308787928628
19	15	1	1	1229.70611452638	0	1	0	0	NaN	NaN	NaN	0	8	3	5	NaN	10.6046382637582	6.83625927727707	0	3	0.371496679381477
19	16	2	2	1012.64321841654	0	1	0	0	NaN	NaN	NaN	0	2	5	6	NaN	10.5806415048796	6.84054652928869	2	0	-0.0097493832501568
19	17	1	3	1007.02964513675	0	1	0	0	NaN	NaN	NaN	0	8	4	4	NaN	10.631578170206	6.83410873881384	0	2	-0.879231925749062
19	18	1	1	878.738545922715	0	1	0	0	NaN	NaN	NaN	0	2	5	6	NaN	11.030369382285	6.94022246911964	0	0	-1.49621304584169
19	19	2	1	4740.40332841787	0	1	0	0	NaN	NaN	NaN	0	4	4	6	NaN	11.8451560174623	6.63725803128446	2	0	-0.237320183832882
19	20	1	3	1710.32983818259	0	1	0	0	NaN	NaN	NaN	0	8	4	4	NaN	10.3859593339376	6.73578001424233	0	2	0.43878126646278
19	21	3	1	2114.00902892956	0	1	0	0	NaN	NaN	NaN	2	10	1	6	NaN	11.5812601407272	6.89568269774787	3	0	0.75383970321631
19	22	1	2	1156.58385871302	0	1	0	0	NaN	NaN	NaN	0	4	4	6	NaN	10.1334797854994	6.92853781816467	0	3	0.383652723607099
19	23	1	2	1065.40404535917	0	1	0	0	NaN	NaN	NaN	0	6	3	6	NaN	10.4019948823172	6.82328612235569	0	0	-0.292129926940239
19	24	2	3	1011.05206199827	0	1	0	0	NaN	NaN	NaN	0	10	1	6	NaN	12.0469185449642	6.76849321164863	2	0	0.183925709238787
19	25	3	1	1058.45620697437	0	1	0	0	NaN	NaN	NaN	0	8	2	6	NaN	12.0312463042983	6.93049476595163	4	2	1.12852992883551
19	26	1	1	1093.64488322899	0	1	0	0	NaN	NaN	NaN	0	0	6	6	NaN	12.2233942564725	7.02642680869964	0	4	-1.07065801544858
19	27	1	1	1158.48594116233	0	1	0	0	NaN	NaN	NaN	0	4	4	6	NaN	10.9393458379781	7.03966034986208	0	0	0.838524560710667
19	28	3	1	829.36711459115	0	1	0	0	NaN	NaN	NaN	2	8	3	5	NaN	11.4900166120966	6.59850902861452	3	0	-0.751353122649829
19	29	2	1	910.17679012657	0	1	0	0	NaN	NaN	NaN	1	4	4	6	NaN	11.0883044149511	6.85224256905188	1	3	1.35949469929389
19	30	1	2	1344.78647984997	0	1	0	0	NaN	NaN	NaN	0	6	5	4	NaN	10.0752264545789	6.70563909486	0	1	-1.03264057302891
19	31	1	1	1039.31493637356	0	1	0	0	NaN	NaN	NaN	0	4	4	6	NaN	9.24529276780607	6.89264164117209	0	0	-0.0378956184631113
19	32	1	2	1108.71755086919	0	1	0	0	NaN	NaN	NaN	0	10	3	4	NaN	11.0702830794711	6.77764659363512	0	0	-0.87756561394331
19	33	3	2	912.161584937166	0	1	0	0	NaN	NaN	NaN	2	2	5	6	NaN	11.0654729496254	6.74758652682932	3	0	0.44172325465376
19	34	2	2	1029.70641639604	0	1	0	0	NaN	NaN	NaN	1	4	4	6	NaN	10.910335995924	6.81124437860129	1	3	0.782294204534758
19	35	2	3	1258.35266558715	0	1	0	0	NaN	NaN	NaN	1	14	4	1	NaN	12.6288176959197	7.05617528410041	1	1	-1.93718382233552
19	36	1	1	1014.36176394691	0	1	0	0	NaN	NaN	NaN	0	8	4	4	NaN	11.6011427941946	6.82001636467413	0	1	-0.0318055000544366
19	37	2	2	1078.41252639446	0	1	0	0	NaN	NaN	NaN	0	4	4	6	NaN	11.1200675820238	6.89568269774787	2	0	-1.24282200630175
19	38	1	3	1103.90906470184	0	1	0	0	NaN	NaN	NaN	0	10	4	3	NaN	11.3431039251719	6.72623340235875	0	2	0.731017864551549
19	39	1	3	1039.25486425669	0	1	0	0	NaN	NaN	NaN	0	14	4	1	NaN	11.5370671636403	6.81014245011514	0	0	0.0893477909991102
19	40	2	1	2523.1807431137	0	1	0	0	NaN	NaN	NaN	0	6	4	5	NaN	10.5933269245746	6.8351845861473	2	0	-0.0806183259487395
19	41	2	1	1123.23145726168	0	1	0	0	NaN	NaN	NaN	1	6	4	5	NaN	10.6433994098501	6.8001700683022	1	2	0.370788025244
19	42	1	3	1072.1167270658	0	1	0	0	NaN	NaN	NaN	0	2	5	6	NaN	9.81187658664853	6.82328612235569	0	1	0.48859462610014
19	43	1	1	1119.37989878334	0	1	0	0	NaN	NaN	NaN	0	2	5	6	NaN	10.1974207247991	6.83840520084734	0	0	1.35559393758344
19	44	3	2	1067.06855617176	0	1	0	0	NaN	NaN	NaN	0	8	2	6	NaN	11.0198764438459	6.85540879860993	4	0	3.04950125515054
19	45	2	1	936.44671920174	0	1	0	0	NaN	NaN	NaN	1	4	4	6	NaN	8.70612372013894	6.87729607149743	1	4	-0.469923159426671
19	46	2	1	1076.45610735653	0	1	0	0	NaN	NaN	NaN	1	6	4	5	NaN	12.1936961371684	6.92657703322272	1	1	-0.349865169762973
19	47	1	2	981.796035542175	0	1	0	0	NaN	NaN	NaN	0	6	5	4	NaN	8.42243759413072	6.86484777797086	0	1	-1.41731314394103
19	48	1	2	952.538801606352	0	1	0	0	NaN	NaN	NaN	0	4	5	5	NaN	10.3426582056987	6.81124437860129	0	0	-0.702538423354922
19	49	1	1	927.201952494215	0	1	0	0	NaN	NaN	NaN	0	4	4	6	NaN	8.77353613388662	6.88755257166462	0	0	0.264410644971119
19	50	2	3	1043.09797037786	0	1	0	0	NaN	NaN	NaN	0	4	5	5	NaN	12.4066724862095	6.87419849545329	2	0	-0.789320805110111
19	51	3	2	976.582741794118	0	1	0	0	NaN	NaN	NaN	2	12	2	4	NaN	11.6509489405656	6.8330317327862	3	2	-0.759074155628259
19	52	2	3	1004.4655619231	0	1	0	0	NaN	NaN	NaN	0	4	4	6	NaN	9.9047359916616	6.880384082186	2	3	0.0582864484698507
19	53	3	1	1045.72212570747	0	1	0	0	NaN	NaN	NaN	0	6	4	5	NaN	10.6051729829642	6.78445706263764	4	2	0.555494282983081
19	54	3	3	1066.30331588985	0	1	0	0	NaN	NaN	NaN	2	10	1	6	NaN	11.3144338432542	6.80682936039218	3	4	-3.1308283143064
19	55	3	1	1041.28675077754	0	1	0	0	NaN	NaN	NaN	2	12	1	5	NaN	11.2694239407778	6.79682371827486	3	3	-0.840213982124027
[truncated: 161 more rows]
